# Supplementary material for: Mapping temperature‐sensitive mutations at a genome scale to engineer growth switches in Escherichia coli
Source: Mol Syst Biol. 2023 Aug 29;19(10):e11596. doi: 10.15252/msb.202311596 (PMC10568205; doi:10.15252/msb.202311596)
Supplement: Supplementary file 3 — Dataset EV1 [file MSB-19-e11596-s014.xlsx]

## Sheet: Description
	Expanded View Dataset
	Dataset	EV	1
	Mapping temperature-sensitive mutations at a genome-scale to engineer growth-switches in E. coli
	Thorben Schramm (1,2), Paul Lubrano (1), Vanessa Pahl (1), Amelie Stadelmann (1), Andreas Verhülsdonk (1), Hannes Link (1,*)
	(1) Bacterial Metabolomics, University of Tübingen, Auf der Morgenstelle 24, 72076 Tübingen, Germany
	(2) Present address: Institute of Molecular Systems Biology, Department of Biology, ETH Zurich, Otto-Stern-Weg 3, 8093 Zürich, Switzerland
	(*) Correspondence: hannes.link@uni-tuebingen.de

## Sheet: Literature TS mutants
Gene	Gene accession no.			Mutation	Reference	DOI	Note	At least on allele of the gene in CGSC?
frr	b0172	P0A805	ECK0171	Met1Ala	Janosi et al., 1998	10.1093/emboj/17.4.1141	N-terminal truncation	0
frr	b0172	P0A805	ECK0171	Lys21Arg	Janosi et al., 1998	10.1093/emboj/17.4.1141		0
frr	b0172	P0A805	ECK0171	Val117Asp	Janosi et al., 1998	10.1093/emboj/17.4.1141		0
frr	b0172	P0A805	ECK0171	Val128Asp	Janosi et al., 1998	10.1093/emboj/17.4.1141		0
frr	b0172	P0A805	ECK0171	Ile148Thr	Janosi et al., 1998	10.1093/emboj/17.4.1141		0
frr	b0172	P0A805	ECK0171	Val160Glu	Janosi et al., 1998	10.1093/emboj/17.4.1141		0
frr	b0172	P0A805	ECK0171	Leu163Pro	Janosi et al., 1998	10.1093/emboj/17.4.1141		0
frr	b0172	P0A805	ECK0171	Leu163Pro, Asp154Asn	Janosi et al., 1998	10.1093/emboj/17.4.1141		0
frr	b0172	P0A805	ECK0171	Glu174Lys, Ala180Gln, Glu181Asn, Leu182Stop	Janosi et al., 1998	10.1093/emboj/17.4.1141	Frameshift mutation and C-terminal truncation	0
frr	b0172	P0A805	ECK0171	Glu181Stop	Janosi et al., 1998	10.1093/emboj/17.4.1141	C-terminal truncation	0
frr	b0172	P0A805	ECK0171	Leu182Pro	Janosi et al., 1998	10.1093/emboj/17.4.1141		0
frr	b0172	P0A805	ECK0171	Leu182Pro, Ala9Val	Janosi et al., 1998	10.1093/emboj/17.4.1141		0
ftsZ	b0095	P0A9A6	ECK0096	Gly109Ser	Addinall et al., 2005	10.1128/JB.187.1.358–365.2005		1
ftsZ	b0095	P0A9A6	ECK0096	Ala129Thr	Addinall et al., 2005	10.1128/JB.187.1.358–365.2005		1
ftsZ	b0095	P0A9A6	ECK0096	Val157Met	Addinall et al., 2005	10.1128/JB.187.1.358–365.2005		1
ftsZ	b0095	P0A9A6	ECK0096	Pro203Leu	Addinall et al., 2005	10.1128/JB.187.1.358–365.2005		1
ftsZ	b0095	P0A9A6	ECK0096	Ala239Val	Addinall et al., 2005	10.1128/JB.187.1.358–365.2005		1
ftsZ	b0095	P0A9A6	ECK0096	Gly105Ser	Bi and Lutkenhaus, 1990	10.1128/jb.172.10.5602-5609.1990		1
ftsZ	b0095	P0A9A6	ECK0096	Thr108Ala	Bi and Lutkenhaus, 1990	10.1128/jb.172.10.5602-5609.1990		1
ftsQ	b0093	P06136	ECK0096	Glu125Lys	Chen et al., 2002	10.1128/JB.184.3.695-705.2002		1
lpxD	b0179	P21645	ECK0178	Q165R, G228D, G252S	Dicker et al., 1991	10.1128/JB.173.1.334-344.1991	synonym: firA	1
lpxD	b0179	P21645	ECK0178	I172F, G228D, G252S	Dicker et al., 1991	10.1128/JB.173.1.334-344.1991	synonym: firA	1
lpxD	b0179	P21645	ECK0178	S271N	Vuorio et al., 1992; Tsuruoka et al., 1988	10.1128/jb.174.22.7090-7097.1992; 10.1128/jb.170.11.5229-5235.1988	synonym: firA, osmA	1
dnaE	b0184	P10443	ECK0183	Ser885Pro	Vandewiele et al., 2002	10.1016/S0027-5107(01)00268-8		1
dnaE	b0184	P10443	ECK0183	Gly134Arg	Vandewiele et al., 2002	10.1016/S0027-5107(01)00268-8		1
dnaE	b0184	P10443	ECK0183	Thr260Ile	Vandewiele et al., 2002	10.1016/S0027-5107(01)00268-8		1
dnaE	b0184	P10443	ECK0183	Tyr686His	Vandewiele et al., 2002	10.1016/S0027-5107(01)00268-8		1
dnaE	b0184	P10443	ECK0183	Thr283Ala, His824Tyr, Arg895Cys	Vandewiele et al., 2002	10.1016/S0027-5107(01)00268-8		1
dnaX	b0470	P06710-2	ECK0464	Gly118Asp	Blinkova et al., 1993	10.1128/jb.175.18.6018-6027.1993		1
dnaX	b0470	P06710-2	ECK0464	Glu601Lys	Blinkova et al., 1993	10.1128/jb.175.18.6018-6027.1993		1
acpP	b1094	P0A6A8	ECK1080	Ala68Thr	De Lay et al., 2006	10.1128/JB.188.1.287-296.2006		0
acpP	b1094	P0A6A8	ECK1080	Asp38Val	De Lay et al., 2006	10.1128/JB.188.1.287-296.2006		0
acpP	b1094	P0A6A8	ECK1080	Glu49Gly	De Lay et al., 2006	10.1128/JB.188.1.287-296.2006		0
acpP	b1094	P0A6A8	ECK1080	Ala68Thr, Asn73Asp	De Lay et al., 2006	10.1128/JB.188.1.287-296.2006		0
pth	b1204	P0A7D1	ECK1192	Gly101Asp	Garcia-Villegas et. al., 1991	10.1002/j.1460-2075.1991.tb04919.x		0
gapA	b1779	P0A9B2	ECK1777	Asp102Gly, Gln201Arg, Gln254Pro	Cho et al., 2012	10.1002/bit.24532		1
zipA	b2412	P77173	ECK2407	Met44Val, Thr211Leu, Tyr229Cys, Asn281Ser	Pichoff et al., 2002	10.1093/emboj/21.4.685		0
zipA	b2412	P77173	ECK2407	T211L, R231C and F244S	Pichoff et al., 2002	10.1093/emboj/21.4.685		0
grpE	b2614	P09372	ECK2610	Gly122Asp	Grimshaw et al., 2005	10.1016/j.jmb.2005.08.069		0
obgE	b3183	P42641	ECK3172	Gly80Glu	Kobayashi et al., 2001	10.1046/j.1365-2958.2001.02574.x		0
obgE	b3183	P42641	ECK3172	Asp85Asn	Kobayashi et al., 2001	10.1046/j.1365-2958.2001.02574.x		0
obgE	b3183	P42641	ECK3172	Ser314Pro	Kobayashi et al., 2001	10.1046/j.1365-2958.2001.02574.x		0
rpoA	b3295	P0A7Z4	ECK3282	Arg45Cys	Igarashi et al., 1990	10.1093/nar/18.20.5945		1
rpoA	b3295	P0A7Z4	ECK3282	Arg191Cys	Igarashi et al., 1990	10.1093/nar/18.20.5945		1
secY	b3300	P0AGA2	ECK3287	Pro40Ser, Gly167Glu	Baba et al., 1994	10.1073/pnas.91.10.4539		1
secY	b3300	P0AGA2	ECK3287	Gly240Asp	Baba et al., 1994	10.1073/pnas.91.10.4539		1
dfp	b3639	P0ABQ0	ECK3629	Gly11Asp	Kupke et al., 2001	10.1074/jbc.M103342200		0
dnaN	b3701	P0A988	ECK3693	Gly66Glu,Gly174Ala	Georgescu et al., 2008	10.1016/j.cell.2007.11.045		1
dnaA	b3702	P03004	ECK3694	Val383Met	Hansen et al., 1992	10.3389/fmicb.2018.00319		1
dnaA	b3702	P03004	ECK3694	Pro72Ser	Hansen et al., 1992	10.3389/fmicb.2018.00319		1
dnaA	b3702	P03004	ECK3694	Gln156Arg	Hansen et al., 1992	10.3389/fmicb.2018.00319		1
dnaA	b3702	P03004	ECK3694	Val157Asp	Hansen et al., 1992	10.3389/fmicb.2018.00319		1
dnaA	b3702	P03004	ECK3694	P28L, T80I	Hansen et al., 1992	10.3389/fmicb.2018.00319		1
dnaA	b3702	P03004	ECK3694	P72S, T84M	Hansen et al., 1992	10.3389/fmicb.2018.00319		1
dnaA	b3702	P03004	ECK3694	A184, G426S	Hansen et al., 1992	10.3389/fmicb.2018.00319		1
dnaA	b3702	P03004	ECK3694	A184, H252Y	Hansen et al., 1992	10.3389/fmicb.2018.00319		1
dnaA	b3702	P03004	ECK3694	A184, P296Q	Hansen et al., 1992	10.3389/fmicb.2018.00319		1
dnaA	b3702	P03004	ECK3694	A184, A383V	Hansen et al., 1992	10.3389/fmicb.2018.00319		1
dnaA	b3702	P03004	ECK3694	M426T	Hansen et al., 1992	10.3389/fmicb.2018.00319		1
dnaA	b3702	P03004	ECK3694	Ile426Asn	Hansen et al., 1992	10.3389/fmicb.2018.00319		1
rnpA	b3704	P0A7Y8	ECK3696	Arg46His	Li et al., 2003	10.1073/pnas.2235589100		1
yidC	b3705	P2571	ECK3698	multiple mutants with large sites exchanged known	Chen et al., 2003	10.1074/jbc.M301008200		0
dnaB	b4052	P0ACB0	ECK4044	Met242Ile	Saluja et al., 1995	10.1128/jb.177.4.1104-1111.1995		1
dnaB	b4052	P0ACB0	ECK4044	Ala130Val	Saluja et al., 1995	10.1128/jb.177.4.1104-1111.1995		1
dnaB	b4052	P0ACB0	ECK4044	Gly299Asp	Saluja et al., 1995	10.1128/jb.177.4.1104-1111.1995		1
argG	b3172	P0A6E4	ECK3161	Y39H, R59S, Q152H, V223A, K252E, P384L	Schramm et al., 2020	10.1016/j.ymben.2020.03.004		0
argG	b3172	P0A6E4	ECK3161	L29Q, Q86L, I163F, I356N	Schramm et al., 2020	10.1016/j.ymben.2020.03.004		0
argG	b3172	P0A6E4	ECK3161	E62D, I356F	Schramm et al., 2020	10.1016/j.ymben.2020.03.004		0
argG	b3172	P0A6E4	ECK3161	F100Y, D164V, E235D, G269S, I311F, S339P	Schramm et al., 2020	10.1016/j.ymben.2020.03.004		0
argG	b3172	P0A6E4	ECK3161	L29P, E228V, R416H, Q438R, N441S	Schramm et al., 2020	10.1016/j.ymben.2020.03.004		0
argG	b3172	P0A6E4	ECK3161	E66D, L308M, N368D	Schramm et al., 2020	10.1016/j.ymben.2020.03.004		0
argG	b3172	P0A6E4	ECK3161	G272S, T375S	Schramm et al., 2020	10.1016/j.ymben.2020.03.004		0
argG	b3172	P0A6E4	ECK3161	A36V, L210H, M260V, F337L	Schramm et al., 2020	10.1016/j.ymben.2020.03.004		0
argG	b3172	P0A6E4	ECK3161	K34R, N92D, M197V, S229C, E235D, F420Y	Schramm et al., 2020	10.1016/j.ymben.2020.03.004		0
pheS	b1714	P08312	ECK1712	Gly98Asp	Kast et al., 1992	10.1128/jb.174.5.1686-1689.1992		1
recA	b2699	P0A7G6	ECK2694	Val 247 Met	Dutreix, 1989	10.1128/jb.171.5.2415-2423.1989		1
recA	b2699	P0A7G6	ECK2694	Glu38Lys, Ile298Val	Kendall, 1984	10.1016/S0021-9258(18)90859-8		1
argU	b0536	-	ECK0529	G to A at position 1	Sakamoto, 2004	10.1128/JB.186.17.5899-5905.2004	tRNA-Arg(UCU)	1
trxA	b3781	P0AA25	ECK3773	Pro34Ser	Russel et al., 1984	10.1073/pnas.82.1.29		1
coaA	b3974	P0A6I3	ECK3966	Leu236Phe	Siri, M., S.K. Westaway, S.J. Hayflick 2004	Personal communication between Yale University's 'Coli genetic Stock Center' (CGSC) and Authors		1
ftsI	b0084	P0AD68	ECK0085	Pro372Leu	Begg et al., 1992	10.1128/jb.174.7.2416-2417.1992		1
ftsH	b3178	P0AAI3	ECK3167	E463K	Tomoyasu et al., 1993	https://pubmed.ncbi.nlm.nih.gov/8444796/		0
mutS	b2733	P23909	ECK2728	Ala134Val	Hong et al., 2005	10.1128/JB.187.3.840-846.2005		0
mutS	b2733	P23909	ECK2728	Ala134Thr	Hong et al., 2005	10.1128/JB.187.3.840-846.2005		0
mutL	b4170	P23367	ECK4166	Gly62Ser	Hong et al., 2005	10.1128/JB.187.3.840-846.2005		0
mutH	b2831	P06722	ECK2827	Glu149Lys	Hong et al., 2005	10.1128/JB.187.3.840-846.2005		0
msbA	b0914	P60752	ECK0905	A270T	Doerrler et al., 2001	10.1074/jbc.C100091200		0
glmU	b3730	P0ACC7	ECK3723	C307A	Mengin-Lecreulx et al., 1993	https://pubmed.ncbi.nlm.nih.gov/8407787/		0
32 unique genes + 1 tRNA

## Sheet: CGSC TS alleles
Allele
accB22(ts)
accD6(ts)
adhE16(ts)
adk-15(ts)
adk-2(ts)
adk-3(ts)
adk-31(ts)
adk-9(ts)
alaS3(ts)
alaS4(ts)
alaS5(ts)
alaS6(ts)
alr-1(ts)
asnS40(ts)
coaA1(ts)
coaA15(ts)
cpxA2(ts)
cysS818(ts)
dacA1191(ts)
dadX21(ts)
ddlB1(ts)
dnaA177(ts)
dnaA46(ts)
dnaA5(ts)
dnaA508(ts)
dnaB107(ts)
dnaB22(ts)
dnaB252(ts)
dnaB313(ts)
dnaB43(ts)
dnaB454(ts)
dnaB500(ts)
dnaB6(ts)
dnaB70(ts)
dnaB8(ts)
dnaC1(ts)
dnaC2(ts)
dnaC28(ts)
dnaC7(ts)
dnaE1026(ts)
dnaE486(ts)
dnaE74(ts)
dnaG3(ts)
dnaG308(ts)
dnaG399(ts)
dnaI208(ts)
dnaJ259(ts)
dnaK756(ts)
dnaM710(ts)
dnaN159(ts)
dnaQ49(ts)
dnaT12(ts)
dnaX36(ts)
envN-??-394(ts)
envP396(ts)
envQ397(ts)
envT406(ts)
fabA14(ts,NOTinSC)
fabA18(ts)
fabA2(ts)
fabB15(ts)
fabD89(ts)
fabI392(ts)
fadR41(ts)
fbaA2(ts)
ftsA12(ts)
ftsA1882(ts)
ftsA2(ts)
ftsA27(ts)
ftsA3(ts)
ftsI2158(ts)
ftsI23(ts)
ftsQ1(ts)
ftsZ25(ts)
ftsZ26(ts)
ftsZ844(ts)
gapA5(ts)
gapA7(ts)
glnS1(ts)
glnT4(ts)
glpD11(ts)
glpR20(ts)
gltSo8(ts)
gltX351(ts)
glyS2(ts)
glyS3(ts)
gyrA42(ts)
gyrA43([])(ts)
gyrA44(ts)
gyrB203(ts)
hisS210(ts)
ilu-1(ts)
ilv(ts)
ilvA210(ts)
LAMcI857(ts)
LAMcI857(ts)+
leuS31(ts)
lexA41(ts)
lig-7([])(ts)
ligA251(ts)
lpxA2(ts)
lpxB1(ts)
lpxD200(ts)
lpxD201(ts)
lpxD36(ts)
lpxL10(ts)::mini-Tn10
lyt-1(ts)
lyt-2(ts)
Mal(ts)
melB-(ts,LiD)
Met-(ts)
metK110(ts)
murB101(ts)
murC3(ts)
nadD72(ts,Fs)
nrdA1(ts)
nrdB2(ts)
nrdB84(ts)
oripEL3(ts)
P1Cm,clr-100(ts)
pdxJ20(ts)
pheS5(ts)
pldB11(ts)
plsC101(ts)
polA12(ts)
polA34(ts)
polA4113(ts)
polA480(ts,EX)
polA546(ts,EX)
prfB1(ts,UGAs,NOTinSC)
proS127(ts)
psd-2(ts)
pssA21(ts)
ptsI19(ts)
purB93(ts)
recA200(ts)
recA44(ts)
recA441(ts)
recB270(ts)
rep-142(ts)
repA101(ts)
rho-702(ts)
rimE31(ts)
rne-3071(ts)
rnpA49(ts)
rpoA112(ts)
rpoB2(ts)
rpoB7(ts,rifR)
rpoC110(ts)
rpoC4(ts)
rpoD285(ts)
rpoD800(ts)
rpoD899(ts)
rpoH606(ts)
rpsB2236(ts)
secA51(ts)
secY24(ts)
serS14(ts)
serS15(ts)
serU126(ts,AS)
serU74(ts,AS)
ssb-1(ts)
ssb-113(ts)
thiA-46(ts)
thyA9999(ts)::Mud(Ap,lac)
tmk-1(ts)
traD361(ts)
trxA11(ts)
tsm-21(ts,lipid)
tsm-28(ts)
tsm-68(ts)
tyrS565(ts)
tyrT181(ts,AS)
tyrT666(ts,AS)
tyrT91(ts,AS)
tyrT9999(ts,AS)
valS10(ts)
valS7(ts)

## Sheet: TSpred Library Predictions
No.	Source	Essential gene	Accession no.			PDB entry	Strand	Coverage (%)	PDBredo (used if better, if equal, original .pdb was used)	Sequence and structure (top 5)	Sequence only (top 5)	Structure only (top 5)
1	Goodall 2018 (overlap KEIO, TraDIS, PEC )	lptD	b0054	P31554	ECK0055	4rhb	A,C	77	better	312,607	313,418,478,481,482	264,271,292,340
2	Goodall 2018 (overlap KEIO, TraDIS, PEC )	erpA	b0156	P0ACC3	ECK0155	-	-	-	-	71,7	-	69,35,33,84
3	Goodall 2018 (overlap KEIO, TraDIS, PEC )	bamA	b0177	P0A940	ECK0176	5d0o	A	100	worse	194,308,395,628	44,63,85,133,137	66,72,84,86,94
4	Goodall 2018 (overlap KEIO, TraDIS, PEC )	lptE	b0641	P0ADC1	ECK0634	4rhb	B,D	100	better	36,38,102	101,109,110	51,55,75,89,90
5	Goodall 2018 (overlap KEIO, TraDIS, PEC )	murJ	b1069	P0AF16	ECK1054	-	-	-	-	-	16,20,28,32,42	-
6	Goodall 2018 (overlap KEIO, TraDIS, PEC )	prs	b1207	P0A717	ECK1195	4s2u	A	100	better	53,54,55,56,70	68,71,72,116,153	7,15,19,88,92
7	Goodall 2018 (overlap KEIO, TraDIS, PEC )	tsaB	b1807	P76256	ECK1805	1okj	A,B,C,D	100	better	2,3,14,38,41	40,89,160,186,187	5,16,37,58,70
8	Goodall 2018 (overlap KEIO, TraDIS, PEC )	bamD	b2595	P0AC02	ECK2593	2yhc	A	96	better	56,88,127,178	89,172,175	35,51,72,75,174
9	Goodall 2018 (overlap KEIO, TraDIS, PEC )	nadK	b2615	P0A7B3	ECK2611	-	-	-	-	-	5,8,10,11,26	-
10	Goodall 2018 (overlap KEIO, TraDIS, PEC )	tsaD	b3064	P05852	ECK3054	4wq4	A,B	100	better	4,59,88,90,117	85,89,248,85	3,6,15,17,52
11	Goodall 2018 (overlap KEIO, TraDIS, PEC )	lptA	b3200	P0ADV1	ECK3189	2r19	A,B	100	better	52,121,123	122,132,52,122,132	38,45,54,60,65
12	Goodall 2018 (overlap KEIO, TraDIS, PEC )	tsaC	b3282	P45748	ECK3269	1hru	A,B	99	better	31,33,60,61,97	44,59,96,125,231	17,23,43,46,68
13	Goodall 2018 (overlap KEIO, TraDIS, PEC )	waaA	b3633	P0AC75	ECK3623	-	-	-	-	-	5,10,13,16,17	-
14	Goodall 2018 (overlap KEIO, TraDIS, PEC )	tsaE	b4168	P0AF67	ECK4164	-	-	-	-	31,49,76,106,107	75,93,148	21,33,44,48,79
15	Goodall 2018 (overlap KEIO, TraDIS, PEC )	lptF	b4261	P0AF98	ECK4254	6mhu	F	100	-	69,72,73,276,278	18,19,20,21,22	68,76,98,172,174
16	Goodall 2018 (overlap KEIO, TraDIS, PEC )	lptG	b4262	P0ADC6	ECK4255	6mhu	G	100	-	19,64,68,77,80	20,21,23,24,25	11,15,50,73,83
17	Goodall 2018 (overlap KEIO, TraDIS, PEC )	ribF	b0025	P0AG40	ECK0026	-	-	-	-	19,20,51,52,53	4,55,113,138,230	22,28,36,39,72
18	Goodall 2018 (overlap KEIO, TraDIS, PEC )	lspA	b0027	P00804	ECK0028	-	-	-	-	-	12,13,14,15,16	-
19	Goodall 2018 (overlap KEIO, TraDIS, PEC )	ispH	b0029	P62623	ECK0030	4h4d	A,B	100	better	4,69,70,71,99	15,56,57,60,68	21,22,33,35,39
20	Goodall 2018 (overlap KEIO, TraDIS, PEC )	dapB	b0031	P04036	ECK0032	1arz	A,B,C,D	100	better	76,77,101,123,124	89,125,137,156,186	8,10,21,22,73
21	Goodall 2018 (overlap KEIO, TraDIS, PEC )	folA	b0048	P0ABQ4	ECK0049	5w3q	A	100	worse	4,5,42,92,93	50,75,78,88,91	13,40,41,60,61
22	Goodall 2018 (overlap KEIO, TraDIS, PEC )	ftsL	b0083	P0AEN4	ECK0084	-	-	-	-	-	5,9,42,43,44	-
23	Goodall 2018 (overlap KEIO, TraDIS, PEC )	ftsI	b0084	P0AD68	ECK0085	6hzq	A	58	better	264,265,313,314,315	240,273,422,423,449	244,248,263,267,272
24	Goodall 2018 (overlap KEIO, TraDIS, PEC )	murE	b0085	P22188	ECK0086	1e8c	A,B	100	better	9,37,38,63,83	40,41,59,81,133	5,8,24,36,62
25	Goodall 2018 (overlap KEIO, TraDIS, PEC )	murF	b0086	P11880	ECK0087	1gg4	A,B	100	-	9,39,40,41,66	146,184,274,414,420	6,65,67,78,78
26	Goodall 2018 (overlap KEIO, TraDIS, PEC )	mraY	b0087	P0A6W3	ECK0088	-	-	-	-	-	4,5,19,27,28,31	-
27	Goodall 2018 (overlap KEIO, TraDIS, PEC )	murD	b0088	P14900	ECK0089	5a5e	A	100	better	9,10,24,68,98	11,13,21,23,25	8,33,34,62,69,95
28	Goodall 2018 (overlap KEIO, TraDIS, PEC )	ftsW	b0089	P0ABG4	ECK0090	-	-	-	-	-	18,19,20,21,22	-
29	Goodall 2018 (overlap KEIO, TraDIS, PEC )	murG	b0090	P17443	ECK0091	1f0k	A,B	100	better	10,11,12,40,100	21,31,61,82	9,20,26,39,51,99
30	Goodall 2018 (overlap KEIO, TraDIS, PEC )	murC	b0091	P17952	ECK0092	2f00	A,B	100	better	13,22,24,25,82	12,16,84,106,183	27,32,35,38,39
31	Goodall 2018 (overlap KEIO, TraDIS, PEC )	ftsQ	b0093	P06136	ECK0094	6h9n	A	80	better	160,220	79,124,224	74,95,99,119,121
32	Goodall 2018 (overlap KEIO, TraDIS, PEC )	ftsA	b0094	P0ABH0	ECK0095	-	-	-	-	-	10,11,24,32,33,35	-
33	Goodall 2018 (overlap KEIO, TraDIS, PEC )	ftsZ	b0095	P0A9A6	ECK0096	6ll6	A	80	better	15,16,98,99,100	39,40,119,126,157	18,26,29,42,88
34	Goodall 2018 (overlap KEIO, TraDIS, PEC )	lpxC	b0096	P0A725	ECK0097	3p3g	A	100	better	66,94,115,129,217	62,67,93,112,114	7,26,28,74,77
35	Goodall 2018 (overlap KEIO, TraDIS, PEC )	secA	b0098	P10408	ECK0099	2fsf	A,B	95	better	28,71,89,128,129	21,24,25,31,35	43,50,68,70,88
36	Goodall 2018 (overlap KEIO, TraDIS, PEC )	can	b0126	P61517	ECK0125	1t75	A,B,D,E	100	better	38,39,40,61,66	88	7,37,47,52,60
37	Goodall 2018 (overlap KEIO, TraDIS, PEC )	hemL	b0154	P23893	ECK0153	-	-	-	-	63,99,149,201,202	64,102,103,109,150	95,112,135,136,138
38	Goodall 2018 (overlap KEIO, TraDIS, PEC )	dapD	b0166	P0A9D8	ECK0164	-	-	-	-	38,140,152,184,196	35,64,65,124,183,204	8,31,34,45,59
39	Goodall 2018 (overlap KEIO, TraDIS, PEC )	map	b0168	P0AE18	ECK0166	2gg2	A	100	equal	24,25,28,71,77	60,113,115,248	14,41,49,69,76
40	Goodall 2018 (overlap KEIO, TraDIS, PEC )	rpsB	b0169	P0A7V0	ECK0168	too large	-	-	-	-	27,32,41,68,69	-
41	Goodall 2018 (overlap KEIO, TraDIS, PEC )	tsf	b0170	P0A6P1	ECK0169	1efu	B,D	100	better	72,73,122,125,154	91,219,222,255,256	8,11,19,26,60,61
42	Goodall 2018 (overlap KEIO, TraDIS, PEC )	pyrH	b0171	P0A7E9	ECK0170	2bne	A,B	100	better	37,41,54,55,82	151,200,151,200	12,13,14,16,21
43	Goodall 2018 (overlap KEIO, TraDIS, PEC )	frr	b0172	P0A805	ECK0171	1ise	A	100	better	171	17,20,24,41,42	65,67,69,78,82
44	Goodall 2018 (overlap KEIO, TraDIS, PEC )	dxr	b0173	P45568	ECK0172	3r0i	A,B	100	better	7,33,34,42,98,129	30,31,43,94,102	4,6,20,55,56
45	Goodall 2018 (overlap KEIO, TraDIS, PEC )	uppS	b0174	P60472	ECK0173	3sgv	A,B	100	better	21,23,24,155,192	25,86,88,89,90	54,65,105,107,139
46	Goodall 2018 (overlap KEIO, TraDIS, PEC )	cdsA	b0175	P0ABG1	ECK0174	-	-	-	-	-	7,10,11,12,13	-
47	Goodall 2018 (overlap KEIO, TraDIS, PEC )	lpxD	b0179	P21645	ECK0178	4ihf	A,B,C,D,E,F	99	better	60,136,141,201,255,291	24,25,41,42,135	6,9,39,59,61
48	Goodall 2018 (overlap KEIO, TraDIS, PEC )	fabZ	b0180	P0A6Q6	ECK0179	6n3p	A,B,C,D,E,F	99	better	13,23,24,25,26	14,112	29,44,46,50
49	Goodall 2018 (overlap KEIO, TraDIS, PEC )	lpxA	b0181	P0A722	ECK0180	2qiv	X	100	better	32,50,117,135	29,31,49,118	26,44,48,62,68
50	Goodall 2018 (overlap KEIO, TraDIS, PEC )	lpxB	b0182	P10441	ECK0181	5w8s	A	100	worse	12,26,39,94,95	29,144,146,147,149	11,41,46,82,86,97
51	Goodall 2018 (overlap KEIO, TraDIS, PEC )	dnaE	b0184	P10443	ECK0183	2hnh	A	78	better	7,9,50,84,87	18,44,51,122,250	6,11,27,28,39
52	Goodall 2018 (overlap KEIO, TraDIS, PEC )	accA	b0185	P0ABD5	ECK0184	2f9y	A	100	better	102,114,115,116,147	264	66,101,113,146,157
53	Goodall 2018 (overlap KEIO, TraDIS, PEC )	tilS	b0188	P52097	ECK0187	1ni5	A	100	better	16,17,28,29,111	61,67,76,77,125	5,9,15,19,27
54	Goodall 2018 (overlap KEIO, TraDIS, PEC )	proS	b0194	P16659	ECK0194	-	-	-	-	26,53,266,278,283	8,35,94,106,267	25,31,32,49,57
55	Goodall 2018 (overlap KEIO, TraDIS, PEC )	hemB	b0369	P0ACB2	ECK0366	5mhb	A	100	better	32,33,35,36,65	110,113,114,132,133	31,37,56,76,79
56	Goodall 2018 (overlap KEIO, TraDIS, PEC )	ribD	b0414	P25539	ECK0408	2g6v	A,B	100	better	30,31,97,231,284	32,89,127,128,142	7,19,27,70,72,88
57	Goodall 2018 (overlap KEIO, TraDIS, PEC )	ribE	b0415	P61714	ECK0409	-	-	-	-	77,79,148	22,51,52,53,54	15,17,19,30,38
58	Goodall 2018 (overlap KEIO, TraDIS, PEC )	thiL	b0417	P0AGG0	ECK0411	-	-	-	-	-	9,13,34,56,86	-
59	Goodall 2018 (overlap KEIO, TraDIS, PEC )	dxs	b0420	P77488	ECK0414	2o1s	A,B,C,D	100	better	14,31,35,75,76	260,262,263,446,447	11,20,28,39,57
60	Goodall 2018 (overlap KEIO, TraDIS, PEC )	ispA	b0421	P22939	ECK0415	1rqj	A,B	100	-	72,73,97,146,207	28,43,80,119,143	39,68,87,94,102
61	Goodall 2018 (overlap KEIO, TraDIS, PEC )	dnaX	b0470	P06710-2	ECK0464	1jr3	A,B,C	58	better	43,90,125,139,153	25,88,91,131,140	24,28,42,49,54
62	Goodall 2018 (overlap KEIO, TraDIS, PEC )	adk	b0474	P69441	ECK0468	4x8l	A,B	100	better	4,5,6,64,83	65,117,179	3,20,35,68,82
63	Goodall 2018 (overlap KEIO, TraDIS, PEC )	hemH	b0475	P23871	ECK0469	-	-	-	-	9,10,69,111,123	28,44,45,46,49	8,76,100,107,127
64	Goodall 2018 (overlap KEIO, TraDIS, PEC )	lpxH	b0524	P43341	ECK0517	5wly	A	100	equal	5,6,9,11,39	13,23,25,26,140	4,22,36,38,63,66
65	Goodall 2018 (overlap KEIO, TraDIS, PEC )	cysS	b0526	P21888	ECK0519	1u0b	B	100	better	25,27,38,45,47,50	5,30,35,86,92,93	4,32,44,49,54,64
66	Goodall 2018 (overlap KEIO, TraDIS, PEC )	folD	b0529	P24186	ECK0522	5o22	A	100	better	38,39,41,83,96	40,64,80,180,181	6,15,19,36,79,95
67	Goodall 2018 (overlap KEIO, TraDIS, PEC )	mrdB	b0634	P0ABG7	ECK0627	-	-	-	-	-	21,22,23,24,25	-
68	Goodall 2018 (overlap KEIO, TraDIS, PEC )	mrdA	b0635	P0AD65	ECK0628	6g9s	A	92	equal	176,179,262,274,275	62,239,284,298	71,79,88,90,102,105
69	Goodall 2018 (overlap KEIO, TraDIS, PEC )	nadD	b0639	P0A752	ECK0632	1k4m	A,B,C	100	-	26,30,104,105,129	12,106,203,12,106	4,7,15,20,23,32
70	Goodall 2018 (overlap KEIO, TraDIS, PEC )	holA	b0640	P28630	ECK0633	3glf	A,F	100	better	23,82,109,110,111	24,64,65,74,81,83	9,22,30,38,80,97
71	Goodall 2018 (overlap KEIO, TraDIS, PEC )	leuS	b0642	P07813	ECK0635	4ari	A	100	equal	38,115,193,216,259	192,206,219,254	18,24,48,53,58
72	Goodall 2018 (overlap KEIO, TraDIS, PEC )	lnt	b0657	P23930	ECK0649	5n6h	A,B	100	worse	41,63,68,108,112,124	15,16,18,19,20,39	28,44,59,67,72,132
73	Goodall 2018 (overlap KEIO, TraDIS, PEC )	glnS	b0680	P00962	ECK0668	1nyl	A	97	better	51,81,114,157,207	49,88,90,183,184	15,39,41,47,63,65
74	Goodall 2018 (overlap KEIO, TraDIS, PEC )	fldA	b0684	P61949	ECK0672	1ag9	A,B	99	better	6,7,50,51,52,73	8,30,69,70,117,161	22,44,54,66,98,102
75	Goodall 2018 (overlap KEIO, TraDIS, PEC )	infA	b0884	P69222	ECK0875	1ah9	A	99	-	31,67	13,16,47	6,12,21,23,25,35
76	Goodall 2018 (overlap KEIO, TraDIS, PEC )	lolA	b0891	P61316	ECK0882	3ksn	A	100	worse	10,91,92,93	68	6,16,20,39,41,47,60
77	Goodall 2018 (overlap KEIO, TraDIS, PEC )	serS	b0893	P0A8L1	ECK0884	-	-	-	-	-	78,164,165,176,180,181	-
78	Goodall 2018 (overlap KEIO, TraDIS, PEC )	rpsA	b0911	P0AG67	ECK0902	4q7j	D,H	49	equal	34,38	13,28,29,37,75	5,9,36,112,122,127
79	Goodall 2018 (overlap KEIO, TraDIS, PEC )	msbA	b0914	P60752	ECK0905	3b5w	A,B,C,D,E,F,G,H	100	-	-	16,17,28,29,32,35	-
80	Goodall 2018 (overlap KEIO, TraDIS, PEC )	lpxK	b0915	P27300	ECK0906	-	-	-	-	-	13,16,17,22,26,48	-
81	Goodall 2018 (overlap KEIO, TraDIS, PEC )	kdsB	b0918	P04951	ECK0909	3k8d	A,B,C,D	100	better	5,6,7,30,34	31,67,145,171	4,29,33,54,58
82	Goodall 2018 (overlap KEIO, TraDIS, PEC )	mukF	b0922	P60293	ECK0913	1t98	A,B	65	better	32,33,35,59,132	12,53,189,207,249	29,31,52,78,81,86
83	Goodall 2018 (overlap KEIO, TraDIS, PEC )	mukE	b0923	P22524	ECK0914	3euh	C,D,E,F	100	better	56,63,82,104,108	35,57,178,179	27,32,39,45,66,72
84	Goodall 2018 (overlap KEIO, TraDIS, PEC )	mukB	b0924	P22523	ECK0915	2wmm	A,B	11	equal	686,713,737,778	681,685,689,714,717	712,734,736,758
85	Goodall 2018 (overlap KEIO, TraDIS, PEC )	asnS	b0930	P0A8M0	ECK0921	-	-	-	-	-	4,38,39,47,50,74	-
86	Goodall 2018 (overlap KEIO, TraDIS, PEC )	fabA	b0954	P0A6Q3	ECK0945	4keh	A,B	99	better	35,36,39,81,86,87	34,65,66,67,72	12,28,33,42,54
87	Goodall 2018 (overlap KEIO, TraDIS, PEC )	fabD	b1092	P0AAI9	ECK1078	2g2z	A	100	better	7,8,88,114,135,168	19,45,100,104,105	6,22,29,33,44
88	Goodall 2018 (overlap KEIO, TraDIS, PEC )	fabG	b1093	P0AEK2	ECK1079	1q7b	A,B,C,D	100	better	10,69,73,83,95	57,58,70,136,159	9,21,25,32,33
89	Goodall 2018 (overlap KEIO, TraDIS, PEC )	acpP	b1094	P0A6A8	ECK1080	2fad	A,B	99	better	7	43,44	11,42,46,65
90	Goodall 2018 (overlap KEIO, TraDIS, PEC )	tmk	b1098	P0A720	ECK1084	-	-	-	-	8,27,54,74,96	24,50,60,72,73	6,7,11,23,71,81
91	Goodall 2018 (overlap KEIO, TraDIS, PEC )	holB	b1099	P28631	ECK1085	1a5t	A	100	-	28,29,41,112,114	11,68,96,188,205	15,27,40,44,93
92	Goodall 2018 (overlap KEIO, TraDIS, PEC )	lolC	b1116	P0ADC3	ECK1102	5naa	A,B,C,D,E,F,G,H	55	better	60,63,114,115,145	113,187,225,257	51,55,59,68,96
93	Goodall 2018 (overlap KEIO, TraDIS, PEC )	lolD	b1117	P75957	ECK1103	-	-	-	-	5,25,38,40,52,54	41,67,99,113,130	51,66,108,154,156
94	Goodall 2018 (overlap KEIO, TraDIS, PEC )	lolE	b1118	P75958	ECK1104	-	-	-	-	-	8,9,23,25,26,29	-
95	Goodall 2018 (overlap KEIO, TraDIS, PEC )	pth	b1204	P0A7D1	ECK1192	3vjr	A,C	100	better	9,10,30,31,34	85,124,150,152,153	8,12,62,64,78,92
96	Goodall 2018 (overlap KEIO, TraDIS, PEC )	ispE	b1208	P62615	ECK1196	2ww4	A,B	100	better	14,15,31,32,35,68	54,116,122,160,226	11,13,17,28,34,41
97	Goodall 2018 (overlap KEIO, TraDIS, PEC )	lolB	b1209	P61320	ECK1197	1iwm	A,B	100	better	114,118,119	63,151	25,37,50,52,62,64
98	Goodall 2018 (overlap KEIO, TraDIS, PEC )	hemA	b1210	P0A6X1	ECK1198	-	-	-	-	4,32,46,47,101	70,72,73,107,180	3,6,8,45,55,57,97
99	Goodall 2018 (overlap KEIO, TraDIS, PEC )	prfA	b1211	P0A7I0	ECK1199	2b3t	B	100	better	127,132,255,274,340	48,52,99,203,206,254	112,113,115,131,134
100	Goodall 2018 (overlap KEIO, TraDIS, PEC )	prmC	b1212	P0ACC1	ECK1200	2b3t	A	100	better	27,28,114,180,217	39,40,74,80,83	6,55,68,77,82,89
101	Goodall 2018 (overlap KEIO, TraDIS, PEC )	kdsA	b1215	P0A715	ECK1203	1q3n	A	100	better	19,20,21,22,84,93	78,108,109,152,178	13,25,28,37,53,54
102	Goodall 2018 (overlap KEIO, TraDIS, PEC )	topA	b1274	P06612	ECK1268	4rul	A	100	worse	6,7,8,174,175,179	68,96,139,187,380,395	5,17,71,73,106,108
103	Goodall 2018 (overlap KEIO, TraDIS, PEC )	ribA	b1277	P0A7I7	ECK1272	2bz1	A	100	better	47,50,86,87,136	18,19,20,21,35,36	46,78,85,145,147
104	Goodall 2018 (overlap KEIO, TraDIS, PEC )	fabI	b1288	P0AEK4	ECK1283	5cfz	A,B	100	better	11,85,89,125,142	60,61,78,81,82,159	9,10,24,28,35,37
105	Goodall 2018 (overlap KEIO, TraDIS, PEC )	tyrS	b1637	P0AGJ9	ECK1633	1x8x	A	76	better	53,55,56,58,72	16,100,101,130,136	7,25,36,40,47
106	Goodall 2018 (overlap KEIO, TraDIS, PEC )	ribC	b1662	P0AFU8	ECK1658	1i8d	A,B,C	100	-	26,99,142,159,195	33,49,104,162	42,59,61,73,82,84
107	Goodall 2018 (overlap KEIO, TraDIS, PEC )	pheT	b1713	P07395	ECK1711	3pco	B,D	100	better	8,45,47,50,77	46,51,75,78,119,182	3,21,25,30,67
108	Goodall 2018 (overlap KEIO, TraDIS, PEC )	pheS	b1714	P08312	ECK1712	-	-	-	-	-	113,116,119,120,160	-
109	Goodall 2018 (overlap KEIO, TraDIS, PEC )	rplT	b1716	P0A7L3	ECK1714	too large	-	-	-	-	62,98,101	-
110	Goodall 2018 (overlap KEIO, TraDIS, PEC )	infC	b1718	P0A707	ECK1716	2ife	A	54	-	145,148,152,172,173	115,158,161,171	98,111,114,118,126
111	Goodall 2018 (overlap KEIO, TraDIS, PEC )	thrS	b1719	P0A8M3	ECK1717	1tke	A	35	better	4,71,78,79,83	45,196	23,36,70,92,102
112	Goodall 2018 (overlap KEIO, TraDIS, PEC )	nadE	b1740	P18843	ECK1738	1wxf	A	100	better	43,44,45,79,157	269	27,30,34,55,59
113	Goodall 2018 (overlap KEIO, TraDIS, PEC )	gapA	b1779	P0A9B2	ECK1777	6uto	A,B	100	equal	16,17,92,154,157	12,29,65,99,168	4,6,28,31,40,44
114	Goodall 2018 (overlap KEIO, TraDIS, PEC )	aspS	b1866	P21889	ECK1867	1c0a	A	99	better	34,36,45,47,69	33,35,48,102,147	9,20,24,38,49,63
115	Goodall 2018 (overlap KEIO, TraDIS, PEC )	argS	b1876	P11875	ECK1877	5yym	A,B	100	equal	83,85,116,117,169,170	16,45,63,86,227,228	3,6,7,11,15,44
116	Goodall 2018 (overlap KEIO, TraDIS, PEC )	pgsA	b1912	P0ABF8	ECK1911	-	-	-	-	-	9,11,12,14,15,16	-
117	Goodall 2018 (overlap KEIO, TraDIS, PEC )	metG	b2114	P00959	ECK2107	3h9c	A	81	worse	9,26,34,48,192,201	191,197,200,252,253	7,8,20,22,25,29
118	Goodall 2018 (overlap KEIO, TraDIS, PEC )	folE	b2153	P0A6T5	ECK2146	1a8r	A,B,C,D,E,F,G,H,I,J,K,L,M,N,O	100	-	10,137,140,141	43,46,47,74,75	14,98,99,101,104,106
119	Goodall 2018 (overlap KEIO, TraDIS, PEC )	gyrA	b2231	P0AES4	ECK2223	3nuh	A	60	worse	37,41,49,102,103,163	28,29,30,44,70,90	48,52,69,73,85,89
120	Goodall 2018 (overlap KEIO, TraDIS, PEC )	nrdA	b2234	P00452	ECK2226	2xaw	A,B,C	100	better	26,86,106,131,172,174	22,87,107,110,234	41,62,63,80,84
121	Goodall 2018 (overlap KEIO, TraDIS, PEC )	nrdB	b2235	P69924	ECK2227	1mxr	A,B	100	better	96,98,99,126,137	44,47,74,170,195	5,17,18,23,25,36
122	Goodall 2018 (overlap KEIO, TraDIS, PEC )	folC	b2315	P08192	ECK2309	1w7k	A	100	better	38,51,52,67,71,132	17,20,72,133,134	35,54,70,78,80,93
123	Goodall 2018 (overlap KEIO, TraDIS, PEC )	accD	b2316	P0A9Q5	ECK2310	2f9y	B	100	better	109,110,121,146,156	71,111,127,130,143	45,61,64,65,108,115
124	Goodall 2018 (overlap KEIO, TraDIS, PEC )	fabB	b2323	P0A953	ECK2317	2vb9	A,B,C,D	100	better	6,9,12,102,142,170	49,64,76,77,115	5,11,22,26,39,48
125	Goodall 2018 (overlap KEIO, TraDIS, PEC )	gltX	b2400	P04805	ECK2394	-	-	-	-	28,38,39,57,64,140	27,58,139,187	24,37,41,66,86
126	Goodall 2018 (overlap KEIO, TraDIS, PEC )	ligA	b2411	P15042	ECK2406	2owo_final	A	100	better	121,130,131,222,288	80,223,227,230,267	15,42,91,94,98
127	Goodall 2018 (overlap KEIO, TraDIS, PEC )	zipA	b2412	P77173	ECK2407	1f46	A,B	43	-	13,59,98	11,12,29,38,39	15,28,32,37,61
128	Goodall 2018 (overlap KEIO, TraDIS, PEC )	dapE	b2472	P0AED7	ECK2467	-	-	-	-	92,107,108,128,129	6,30,93,109,169	5,8,12,13,29
129	Goodall 2018 (overlap KEIO, TraDIS, PEC )	dapA	b2478	P0A6L2	ECK2474	5t26	A,B	100	equal	7,9,10,24,40,59,60	61,62,98,182,195	6,27,28,39,42,73
130	Goodall 2018 (overlap KEIO, TraDIS, PEC )	der	b2511	P0A6P5	ECK2507	3j8g	X	100	-	4,5,8,55,85	53,152,155,159,160	7,18,19,52,116,132
131	Goodall 2018 (overlap KEIO, TraDIS, PEC )	hisS	b2514	P60906	ECK2510	2el9	A,B,C,D	100	better	25,29,56,89,106	11,22,59,146,152	33,41,43,45,46,51
132	Goodall 2018 (overlap KEIO, TraDIS, PEC )	ispG	b2515	P62620	ECK2511	-	-	-	-	75,84,102,121,122	186,187,267,268,281	17,22,30,48,51,58
133	Goodall 2018 (overlap KEIO, TraDIS, PEC )	suhB	b2533	P0ADG4	ECK2530	2qfl	A	100	better	51,82,83,116,153,175	5,52,96,172,176	19,40,55,81,86
134	Goodall 2018 (overlap KEIO, TraDIS, PEC )	acpS	b2563	P24224	ECK2561	5xu7	A,B,C	100	Slightly better	11,122,123	40	10,32,50,56,77
135	Goodall 2018 (overlap KEIO, TraDIS, PEC )	era	b2566	P06616	ECK2564	1ega	A,B	100	better	10,11,91,92,93,94	13,14,48,136,149,151	24,47,59,61,74,123
136	Goodall 2018 (overlap KEIO, TraDIS, PEC )	lepB	b2568	P00803	ECK2566	3s04	A,B	77	better	102,104,132,133,239	98,101,197,263,301	87,92,93,96,145,149
137	Goodall 2018 (overlap KEIO, TraDIS, PEC )	pssA	b2585	P23830	ECK2583	-	-	-	-	53,54,86,87,136,137	20,24,30,56,184	36,40,51,58,71
138	Goodall 2018 (overlap KEIO, TraDIS, PEC )	rplS	b2606	P0A7K6	ECK2603	too large	-	-	-	-	5,31,32,33,46	-
139	Goodall 2018 (overlap KEIO, TraDIS, PEC )	trmD	b2607	P0A873	ECK2604	1p9p	A	100	better	5,6,62,67,109,110,111	9,12,13,61,63,64	3,71,85,87,108
140	Goodall 2018 (overlap KEIO, TraDIS, PEC )	rpsP	b2609	P0A7T3	ECK2606	too large	-	-	-	-	19,20,39,61,74,75	-
141	Goodall 2018 (overlap KEIO, TraDIS, PEC )	ffh	b2610	P0AGD7	ECK2607	2xxa	A,C	96	better	48,51,78,103,104	31,52,83,300,301	22,27,34,38,39
142	Goodall 2018 (overlap KEIO, TraDIS, PEC )	grpE	b2614	P09372	ECK2610	1dkg	A,B	100	better	91,92,95,99,102	96,119,131,133,142	123,139,170,192
143	Goodall 2018 (overlap KEIO, TraDIS, PEC )	csrA	b2696	P69913	ECK2691	5z38	E,G,I,K	72	better	2,3,4	1,23	12,20,22,30,32
144	Goodall 2018 (overlap KEIO, TraDIS, PEC )	ispF	b2746	P62617	ECK2741	1gx1	A,B,C	100	better	20,151	19,57,81,99,109,115	3,9,39,41,44,48
145	Goodall 2018 (overlap KEIO, TraDIS, PEC )	ispD	b2747	Q46893	ECK2742	1vgt	A,B	100	better	11,12,45,55,56,102	46,79,90,121,161	8,37,38,42,51,54
146	Goodall 2018 (overlap KEIO, TraDIS, PEC )	ftsB	b2748	P0A6S5	ECK2743	-	-	-	-	-	7,8,9,11,12,13	-
147	Goodall 2018 (overlap KEIO, TraDIS, PEC )	eno	b2779	P0A6P9	ECK2773	6bfy	A,B,C,D,E,F	100	better	3,93,111,113,150,153	4,7,31,189,286	11,12,20,24,26,30,58
148	Goodall 2018 (overlap KEIO, TraDIS, PEC )	pyrG	b2780	P0A7E5	ECK2774	2ad5	A,B	100	better	7,8,13,39,137	16,116,119,171,227	6,12,25,28,29,36
149	Goodall 2018 (overlap KEIO, TraDIS, PEC )	lgt	b2828	P60955	ECK2824	5azc	A	100	Slightly better	77,210,214,242	11,15,16,28,29	57,127,193
150	Goodall 2018 (overlap KEIO, TraDIS, PEC )	fbaA	b2925	P0AB71	ECK2921	5gk5	A,B,C,D,E,F,G,H	100	better	37,57,58,104,105	4,7,84,115,212	3,17,20,21,23,31
151	Goodall 2018 (overlap KEIO, TraDIS, PEC )	pgk	b2926	P0A799	ECK2922	1zmr	A	100	better	78,107,108,109,135	75,96,207,313,347	16,17,18,22,37,44
152	Goodall 2018 (overlap KEIO, TraDIS, PEC )	metK	b2942	P0A817	ECK2937	1rg9	A,B,C,D	100	better	27,50,51,52,92,122	231,232,312,328	5,10,18,22,26,31
153	Goodall 2018 (overlap KEIO, TraDIS, PEC )	yqgF	b2949	P0A8I1	ECK2944	1nmn	A,B	100	better	6,45,58,59,130	48,49,127,128,129	5,8,15,17,19,57
154	Goodall 2018 (overlap KEIO, TraDIS, PEC )	plsC	b3018	P26647	ECK3009	-	-	-	-	-	4,5,7,8,9,11	-
155	Goodall 2018 (overlap KEIO, TraDIS, PEC )	parE	b3030	P20083	ECK3021	1s16	A,B	62	-	1059,1089,1090,1091,1116	1013,1058,1153,1355,1356	1019,1025,1035,1039,1040
156	Goodall 2018 (overlap KEIO, TraDIS, PEC )	cca	b3056	P06961	ECK3046	-	-	-	-	-	6,25,26,27,49,124,136	-
157	Goodall 2018 (overlap KEIO, TraDIS, PEC )	infB	b3168	P0A705	ECK3157	1zo1	I	56	-	230,232,233,276,301,302,303	244,367,381,385	229,243,247,278,279
158	Goodall 2018 (overlap KEIO, TraDIS, PEC )	nusA	b3169	P0AFF6	ECK3158	5lm9	A	66	worse	183,205,208,209,284	127,138,141,142	152,162,182,197,204
159	Goodall 2018 (overlap KEIO, TraDIS, PEC )	ftsH	b3178	P0AAI3	ECK3167	1lv7	A	40	better	192,193,250,251,253	171,194,217,225,227	167,170,174,191,204
160	Goodall 2018 (overlap KEIO, TraDIS, PEC )	obgE	b3183	P42641	ECK3172	5m04	A	87	better	11,154,158,165,176	10,12,21,153,156	45,47,56,57,90
161	Goodall 2018 (overlap KEIO, TraDIS, PEC )	rpmA	b3185	P0A7L8	ECK3174	too large	-	-	-	-	-	-
162	Goodall 2018 (overlap KEIO, TraDIS, PEC )	rplU	b3186	P0AG48	ECK3175	too large	-	-	-	-	38,39,40,41,54,64	-
163	Goodall 2018 (overlap KEIO, TraDIS, PEC )	ispB	b3187	P0AD57	ECK3176	5ze6	A,B,C,D	100	better	25,32,35,40,51	22,142,148,151,185	6,17,21,39,50,69
164	Goodall 2018 (overlap KEIO, TraDIS, PEC )	murA	b3189	P0A749	ECK3178	3kqj	A	100	better	28,29,30,90,95	80,158,199,215,218	4,6,12,26,33,34
165	Goodall 2018 (overlap KEIO, TraDIS, PEC )	rpsI	b3230	P0A7X3	ECK3219	too large	-	-	-	-	55,57,58	-
166	Goodall 2018 (overlap KEIO, TraDIS, PEC )	rplM	b3231	P0AA10	ECK3220	too large	-	-	-	-	18,54,55,56,57	-
167	Goodall 2018 (overlap KEIO, TraDIS, PEC )	mreD	b3249	P0ABH4	ECK3237	-	-	-	-	-	11,12,13,14,16	-
168	Goodall 2018 (overlap KEIO, TraDIS, PEC )	mreC	b3250	P16926	ECK3238	-	-	-	-	-	16,17,19,20,21	-
169	Goodall 2018 (overlap KEIO, TraDIS, PEC )	mreB	b3251	P0A9X4	ECK3239	-	-	-	-	-	5,39,76,81,84,85	-
170	Goodall 2018 (overlap KEIO, TraDIS, PEC )	accB	b3255	P0ABD8	ECK3242	4hr7	B,D,G,I	100	better	88,117,118,153	88,140	83,91,115,152,154
171	Goodall 2018 (overlap KEIO, TraDIS, PEC )	accC	b3256	P24182	ECK3243	4hr7	A,C,E,F	100	better	18,51,67,102,103	44,101,131,157	5,6,7,13,15
172	Goodall 2018 (overlap KEIO, TraDIS, PEC )	def	b3287	P0A6K3	ECK3273	1xem	A	100	Slightly better	31,34,58,59,60	5,6,16,20,27,30	13,46,57,93,108
173	Goodall 2018 (overlap KEIO, TraDIS, PEC )	fmt	b3288	P23882	ECK3274	1fmt	A,B	100	-	7,8,33,85,86,107	30,63,87,88,180	6,19,22,32,51,77,84
174	Goodall 2018 (overlap KEIO, TraDIS, PEC )	rplQ	b3294	P0AG44	ECK3281	-	-	-	-	48,52,79,113	80,83	28,29,44
175	Goodall 2018 (overlap KEIO, TraDIS, PEC )	rpoA	b3295	P0A7Z4	ECK3282	3iyd	A,B	100	-	31,43,48,78,81,82	79,99,100,168,172,254	26,28,39,46,47
176	Goodall 2018 (overlap KEIO, TraDIS, PEC )	rpsD	b3296	P0A7V8	ECK3283	too large	-	-	-	-	91,125,130,200,201	-
177	Goodall 2018 (overlap KEIO, TraDIS, PEC )	rpsK	b3297	P0A7R9	ECK3284	too large	-	-	-	-	32,85	-
178	Goodall 2018 (overlap KEIO, TraDIS, PEC )	rpsM	b3298	P0A7S9	ECK3285	too large	-	-	-	-	17,19,60,83	-
179	Goodall 2018 (overlap KEIO, TraDIS, PEC )	secY	b3300	P0AGA2	ECK3287	5abb	A	100	-	-	20,21,22,23,25,26,27	-
180	Goodall 2018 (overlap KEIO, TraDIS, PEC )	rplO	b3301	P02413	ECK3288	too large	-	-	-	-	61,101,111	-
181	Goodall 2018 (overlap KEIO, TraDIS, PEC )	rpmD	b3302	P0AG51	ECK3289	too large	-	-	-	-	25,47,48,54,7	-
182	Goodall 2018 (overlap KEIO, TraDIS, PEC )	rpsE	b3303	P0A7W1	ECK3290	too large	-	-	-	36,39,115,137	21,31,33,106	38,46,94,114,123
183	Goodall 2018 (overlap KEIO, TraDIS, PEC )	rplR	b3304	P0C018	ECK3291	too large	-	-	-	-	27,28,48,49,87	-
184	Goodall 2018 (overlap KEIO, TraDIS, PEC )	rplF	b3305	P0AG55	ECK3292	too large	-	-	-	76	10,11,77,90	24,26,50,72,79,87
185	Goodall 2018 (overlap KEIO, TraDIS, PEC )	rpsH	b3306	P0A7W7	ECK3293	too large	-	-	-	7,11,104,126	75,95,96,101	10,14,36,40,61,103,129
186	Goodall 2018 (overlap KEIO, TraDIS, PEC )	rpsN	b3307	P0AG59	ECK3294	too large	-	-	-	-	30	-
187	Goodall 2018 (overlap KEIO, TraDIS, PEC )	rplE	b3308	P62399	ECK3295	too large	-	-	-	16,100,103,138,170	17,97,99,104	12,31,34,36,57,96
188	Goodall 2018 (overlap KEIO, TraDIS, PEC )	rplX	b3309	P60624	ECK3296	too large	-	-	-	-	12,13,14,36,73	-
189	Goodall 2018 (overlap KEIO, TraDIS, PEC )	rplN	b3310	P0ADY3	ECK3297	too large	-	-	-	85,86,103	20,22,87,100,116	19,39,41,61,62,63
190	Goodall 2018 (overlap KEIO, TraDIS, PEC )	rpsQ	b3311	P0AG63	ECK3298	too large	-	-	-	-	22,23,76,79	-
191	Goodall 2018 (overlap KEIO, TraDIS, PEC )	rpmC	b3312	P0A7M6	ECK3299	too large	-	-	-	-	19,22,46	-
192	Goodall 2018 (overlap KEIO, TraDIS, PEC )	rplP	b3313	P0ADY7	ECK3300	too large	-	-	-	-	64,65,93,96	-
193	Goodall 2018 (overlap KEIO, TraDIS, PEC )	rpsC	b3314	P0A7V3	ECK3301	too large	-	-	-	-	15,18,87,90,91,196	-
194	Goodall 2018 (overlap KEIO, TraDIS, PEC )	rplV	b3315	P61175	ECK3302	too large	-	-	-	20,105	36,106	17,24,47,50,51,71
195	Goodall 2018 (overlap KEIO, TraDIS, PEC )	rpsS	b3316	P0A7U3	ECK3303	too large	-	-	-	19	11,13,47,60,61	15,44,49,51
196	Goodall 2018 (overlap KEIO, TraDIS, PEC )	rplB	b3317	P60422	ECK3304	too large	-	-	-	-	17,20,77,93,94,202	-
197	Goodall 2018 (overlap KEIO, TraDIS, PEC )	rplW	b3318	P0ADZ0	ECK3305	too large	-	-	-	-	31,32,47,58,96	-
198	Goodall 2018 (overlap KEIO, TraDIS, PEC )	rplD	b3319	P60723	ECK3306	too large	-	-	-	-	28,31,32,33,108,109	-
199	Goodall 2018 (overlap KEIO, TraDIS, PEC )	rplC	b3320	P60438	ECK3307	too large	-	-	-	-	5,27,101,104,178,188	-
200	Goodall 2018 (overlap KEIO, TraDIS, PEC )	rpsJ	b3321	P0A7R5	ECK3308	too large	-	-	-	-	52,53,74	10,76
201	Goodall 2018 (overlap KEIO, TraDIS, PEC )	fusA	b3340	P0A6M8	ECK3327	too large	-	-	-	106,111,112,141,154	31,32,72,116,144,151	7,13,15,30,84,86
202	Goodall 2018 (overlap KEIO, TraDIS, PEC )	rpsG	b3341	P02359	ECK3328	too large	-	-	-	23,27,69,104	29,30,31,32,105	23,43,62,66,73,120,124
203	Goodall 2018 (overlap KEIO, TraDIS, PEC )	rpsL	b3342	P0A7S3	ECK3329	too large	-	-	-	-	80,81,82	-
204	Goodall 2018 (overlap KEIO, TraDIS, PEC )	trpS	b3384	P00954	ECK3371	5v0i	A,B	100	better	7,38,41,42,81	68,187,250,261	6,18,47,5,64
205	Goodall 2018 (overlap KEIO, TraDIS, PEC )	yrfF	b3398	P45800	ECK3385	4uzm	A	17	-	57,136,144,145	60,89,90,91	45,53,66,88,108
206	Goodall 2018 (overlap KEIO, TraDIS, PEC )	asd	b3433	P0A9Q9	ECK3419	1t4b	A,B	100	better	7,35,69,70,95,109	13,18,30,114,127	4,6,16,17,21,34,63
207	Goodall 2018 (overlap KEIO, TraDIS, PEC )	rpoH	b3461	P0AGB3	ECK3445	-	-	-	-	-	55,60,61,62,87	-
208	Goodall 2018 (overlap KEIO, TraDIS, PEC )	ftsY	b3464	P10121	ECK3448	2yhs	A	100	worse	214,231,275,279,295	196,215,237,282,352	203,210,235,240,248
209	Goodall 2018 (overlap KEIO, TraDIS, PEC )	glyQ	b3560	P00960	ECK3548	-	-	-	-	180	13,14,28,46,136	12,16,20,49,83,85
210	Goodall 2018 (overlap KEIO, TraDIS, PEC )	gpsA	b3608	P0A6S7	ECK3598	-	-	-	-	11,33,80,81,88,92	32,34,54,82,83,91	10,20,24,31,44
211	Goodall 2018 (overlap KEIO, TraDIS, PEC )	coaD	b3634	P0A6I6	ECK3624	6ckw	A,B	100	better	22,29,32,33,34,86,87	68,74	6,14,21,36,85,90
212	Goodall 2018 (overlap KEIO, TraDIS, PEC )	rpmB	b3637	P0A7M2	ECK3627	too large	-	-	-	-	39	-
213	Goodall 2018 (overlap KEIO, TraDIS, PEC )	dfp	b3639	P0ABQ0	ECK3629	1u7z	A,B,C	56	better	191,192,193,234,271,272	252,372,373	208,216,220,231,233
214	Goodall 2018 (overlap KEIO, TraDIS, PEC )	dut	b3640	P06968	ECK3630	1euw	A	99	better	-	57,68,81,82,86,98	-
215	Goodall 2018 (overlap KEIO, TraDIS, PEC )	gmk	b3648	P60546	ECK3638	2an9	A,B	100	better	9,100,101,122,123	56,57	8,24,99,111,121,131
216	Goodall 2018 (overlap KEIO, TraDIS, PEC )	gyrB	b3699	P0AES6	ECK3691	3nuh	B	52	worse	423,493,494,495	471,513,518,629,682	420,422,443,444
217	Goodall 2018 (overlap KEIO, TraDIS, PEC )	dnaN	b3701	P0A988	ECK3693	3q4l	A,B	100	better	14,35,78,263,328,361	30,34,54,60,76	3,5,10,17,33,42
218	Goodall 2018 (overlap KEIO, TraDIS, PEC )	dnaA	b3702	P03004	ECK3694	2e0g	A	23	-	25,47,58,62	5,24,46	12,21,37,39,50
219	Goodall 2018 (overlap KEIO, TraDIS, PEC )	rpmH	b3703	P0A7P5	ECK3695	too large	-	-	-	-	-	-
220	Goodall 2018 (overlap KEIO, TraDIS, PEC )	rnpA	b3704	P0A7Y8	ECK3696	2ljp	A	100	no	21,36,85,86,87,105	no	4,6,10,12,20
221	Goodall 2018 (overlap KEIO, TraDIS, PEC )	yidC	b3705	P2571	ECK3698	5mg3	C	100	no	253,308,346,358	140,256,340,343,344	63,68,70,72,79
222	Goodall 2018 (overlap KEIO, TraDIS, PEC )	glmS	b3729	P17169	ECK3722	1jxa	A,B,C	100	better	4,16,36,54,94,95	17,146,149,182,197	3,7,12,20,23,33,35
223	Goodall 2018 (overlap KEIO, TraDIS, PEC )	glmU	b3730	P0ACC7	ECK3723	2oi6	A,B	100	better	8,9,10,51,53,54	11,23,27,74,109,184	26,35,36,39,40
224	Goodall 2018 (overlap KEIO, TraDIS, PEC )	hemD	b3804	P09126	ECK3798	-	-	-	-	4,32,56,57,131,132	29,115,116,181,194	3,5,19,31,55
225	Goodall 2018 (overlap KEIO, TraDIS, PEC )	hemC	b3805	P06983	ECK3799	2ypn	A	100	better	63,66,168,171,259	18,35,36,39,41	6,8,23,27,70,77
226	Goodall 2018 (overlap KEIO, TraDIS, PEC )	hemG	b3850	P0ACB4	ECK3842	-	-	-	-	-	5,6,7,25,52,53	-
227	Goodall 2018 (overlap KEIO, TraDIS, PEC )	yihA	b3865	P0A6P7	ECK3857	1pui	A,B	100	better	67,112,113,114,115	65,68,125,167,193	29,31,76,77,79,99
228	Goodall 2018 (overlap KEIO, TraDIS, PEC )	murI	b3967	P22634	ECK3959	2jfn	A	100	better	25,26,27,40,50,72	69,73,112,115,148	53,68,79,87,103,165
229	Goodall 2018 (overlap KEIO, TraDIS, PEC )	murB	b3972	P08373	ECK3964	2q85	A	100	better	46,53,54,63,81	21,4445,55,64	5,11,29,52,62
230	Goodall 2018 (overlap KEIO, TraDIS, PEC )	birA	b3973	P06709	ECK3965	1bia	A	100	better	14,136,149,152,153,155	11,40,51,84,137,188	10,36,43,72,86
231	Goodall 2018 (overlap KEIO, TraDIS, PEC )	secE	b3981	P0AG96	ECK3972	-	-	-	-	-	20,21,22,23,25,26	-
232	Goodall 2018 (overlap KEIO, TraDIS, PEC )	nusG	b3982	P0AFG0	ECK3973	2jvv	A	100	-	148	147,165	128,134,136,158,160
233	Goodall 2018 (overlap KEIO, TraDIS, PEC )	rplJ	b3985	P0A7J3	ECK3976	too large	-	-	-	-	12,15,140	-
234	Goodall 2018 (overlap KEIO, TraDIS, PEC )	rplL	b3986	P0A7K2	ECK3977	too large	-	-	-	-	15,18,21,24,27	-
235	Goodall 2018 (overlap KEIO, TraDIS, PEC )	rpoB	b3987	P0A8V2	ECK3978	3iyd	C	100	-	146,196,428,432,469	35,103,137,138,195	38,49,53,56,68,96
236	Goodall 2018 (overlap KEIO, TraDIS, PEC )	rpoC	b3988	P0A8T7	ECK3979	3iyd	D	100	-	62,114,115,116,117	57,61,71,120,128,135	20,30,38,56,102,105
237	Goodall 2018 (overlap KEIO, TraDIS, PEC )	ubiA	b4040	P0AGK1	ECK4032	-	-	-	-	-	13,26,27,28,29	-
238	Goodall 2018 (overlap KEIO, TraDIS, PEC )	plsB	b4041	P0A7A7	ECK4033	-	-	-	-	-	19,42,44,45,84	-
239	Goodall 2018 (overlap KEIO, TraDIS, PEC )	lexA	b4043	P0A7C2	ECK4035	3jso	A,B	100	better	15,112,131,145,146	12,56,59,69,76	11,31,47,50,66,82
240	Goodall 2018 (overlap KEIO, TraDIS, PEC )	dnaB	b4052	P0ACB0	ECK4044	6qem	A,B,C,D,E,F	100	no	38,51,135,193,227	69,85,371	37,41,60,68,72
241	Goodall 2018 (overlap KEIO, TraDIS, PEC )	ssb	b4059	P0AGE0	ECK4051	4mz9	A,B,C,D	100	better	9,10,11,57,58,59,103	60,63,102	5,8,32,34,77,79
242	Goodall 2018 (overlap KEIO, TraDIS, PEC )	groS	b4142	P0A6F9	ECK4136	3wvl	O,P,Q,R,S,T,U,V,W,X,Y,Z,a,b	100	worse	6,65,66,67,85,86	25,27,41,64,84	10,11,12,91
243	Goodall 2018 (overlap KEIO, TraDIS, PEC )	psd	b4160	P0A8K1	ECK4156	-	-	-	-	2,3,14,38,41	13,37,38,41,68	-
244	Goodall 2018 (overlap KEIO, TraDIS, PEC )	orn	b4162	P0A784	ECK4158	2igi	A,B	100	better	8,9,10,92,139	39,57,116,119,167	7,12,24,25,27
245	Goodall 2018 (overlap KEIO, TraDIS, PEC )	rpsR	b4202	P0A7T7	ECK4198	too large	-	-	-	-	68	-
246	Goodall 2018 (overlap KEIO, TraDIS, PEC )	ppa	b4226	P0A7A9	ECK4222	2au9	A	99	better	18,19,72,93,138	40,41,50,126,137,166	15,17,21,58,69,71
247	Goodall 2018 (overlap KEIO, TraDIS, PEC )	valS	b4258	P07118	ECK4251	-	-	-	-	-	37,38,39,153,158	-
248	Goodall 2018 (overlap KEIO, TraDIS, PEC )	dnaC	b4361	P0AEF0	ECK4351	6qem	G,H,I,J,K,L	100	no	7,11,102,103,131,132	8,65,228,229,230	27,104,115,119,123
249	Patrick 2008 (conditional auxotrophic on M9-glucose)	argA	b2818	P0A6C5	ECK2814	-	-	-	-	29,30,31,32,45,46	134,145,251,262,306	28,37,49,57,69
250	Patrick 2008 (conditional auxotrophic on M9-glucose)	argB	b3959	P0A6C8	ECK3950	1gs5	A	100	better	7,13,23,24,39,40	47,51,52,100,102,103	5,6,9,20,27,38
251	Patrick 2008 (conditional auxotrophic on M9-glucose)	argC	b3958	P11446	ECK3949	-	-	-	-	6,7,18,75,76,77	48,52,98,210,227	5,17,21,32,45,92,106
252	Patrick 2008 (conditional auxotrophic on M9-glucose)	argE	b3957	P23908	ECK3948	-	-	-	-	-	5,9,36,42,43	-
253	Patrick 2008 (conditional auxotrophic on M9-glucose)	argG	b3172	P0A6E4	ECK3161	1k92	A	100	better	113,114,125,260,298,299	4,28,29,70,175,176,216	13,15,17,27,30,44
254	Patrick 2008 (conditional auxotrophic on M9-glucose)	argH	b3960	P11447	ECK3951	1tj7	A,B	100	better	239,246,252,259,267	19,47,50,65,66,96,99	16,29,34,40,44,58
255	Patrick 2008 (conditional auxotrophic on M9-glucose)	aroA	b0908	P0A6D3	ECK0899	1g6t	A	100	equal	30,31,92,130,173,177	54,76,91,108,283	12,24,29,34,41
256	Patrick 2008 (conditional auxotrophic on M9-glucose)	aroB	b3389	P07639	ECK3376	-	-	-	-	38,39,40,100,107,125	5,6,53,81,84,85,167	15,17,37,99,102,106
257	Patrick 2008 (conditional auxotrophic on M9-glucose)	aroC	b2329	P12008	ECK2323	-	-	-	-	27,157,336,338,339	23,26,30,68,71,72	10,12,45,81,101
258	Patrick 2008 (conditional auxotrophic on M9-glucose)	aroD	b1693	P05194	ECK1691	-	-	-	-	11,19,20,45,78,79	23,182,185,211,246	18,22,30,44,47
259	Patrick 2008 (conditional auxotrophic on M9-glucose)	aroE	b3281	P15770	ECK3268	1nyt	A,B,C,D	100	better	47,107,122,123,124	37,40,43,44,136	6,19,23,60,85,88
260	Patrick 2008 (conditional auxotrophic on M9-glucose)	cysC	b2750	P0A6J1	ECK2745	-	-	-	-	29,30,31,32,33	10,52,96,108,128,131	48,86,89,118,132,193
261	Patrick 2008 (conditional auxotrophic on M9-glucose)	cysD	b2752	P21156	ECK2747	-	-	-	-	-	20,23,33,43,44,61	-
262	Patrick 2008 (conditional auxotrophic on M9-glucose)	cysE	b3607	P0A9D4	ECK3597	1t3d	A,B,C	100	-	120,130,131,155,156,163	9,10,26,27,58,119	13,35,41,45,48,49
263	Patrick 2008 (conditional auxotrophic on M9-glucose)	cysH	b2762	P17854	ECK2757	2o8v	A	100	better	62,65,75,93,153	15,19,68,144,183	37,44,49,50,54,60
264	Patrick 2008 (conditional auxotrophic on M9-glucose)	cysI	b2763	P17846	ECK2758	6c3x	A	100	equal	221,238,249,252,253	130,133,137,349,352,380	96,99,112,114,120,155
265	Patrick 2008 (conditional auxotrophic on M9-glucose)	cysJ	b2764	P38038	ECK2759	1ddg	A,B	62	-	290,294,361,363,364	238,279,291,293,342	241,256,259,261,276
266	Patrick 2008 (conditional auxotrophic on M9-glucose)	cysN	b2751	P23845	ECK2746	-	-	-	-	-	19,20,30,31,44,81,82	-
267	Patrick 2008 (conditional auxotrophic on M9-glucose)	hisA	b2024	P10371	ECK2019	-	-	-	-	46,48,65,115,125	14,49,68,100,101	9,35,78,88,99,112
268	Patrick 2008 (conditional auxotrophic on M9-glucose)	hisB	b2022	P06987	ECK2017	-	-	-	-	-	40,51,52,53,76	-
269	Patrick 2008 (conditional auxotrophic on M9-glucose)	hisC	b2021	P06986	ECK2016	1fg3	A	100	better	91,92,104,150,182,209,212	200,233,237,263,269	34,63,79,80,88
270	Patrick 2008 (conditional auxotrophic on M9-glucose)	hisD	b2020	P06988	ECK2015	1k75	A,B	100	better	36,40,139,142,143	39,120,203,313,317	43,51,88,95,98
271	Patrick 2008 (conditional auxotrophic on M9-glucose)	hisF	b2025	P60664	ECK2020	-	-	-	-	6,7,10,32,49,69,79	29,33,75,202,217	12,35,47,48,65
272	Patrick 2008 (conditional auxotrophic on M9-glucose)	hisG	b2019	P60757	ECK2014	1h3d	A	100	-	69,72,167,213,217,231	40,51,63,66,151,171	9,11,24,25,48,50,58
273	Patrick 2008 (conditional auxotrophic on M9-glucose)	hisI	b2026	P06989	ECK2021	-	-	-	-	-	19,21,22,23,32,33,34,54	-
274	Patrick 2008 (conditional auxotrophic on M9-glucose)	ilvC	b3774	P05793	ECK3766	3ulk	A,B	100	better	42,43,102,103,118	17,234,235,237,295	35,40,41,56,96
275	Patrick 2008 (conditional auxotrophic on M9-glucose)	leuA	b0074	P09151	ECK0076	-	-	-	-	-	6,7,8,43,73,99	-
276	Patrick 2008 (conditional auxotrophic on M9-glucose)	leuB	b0073	P30125	ECK0075	1cm7	A,B	100	-	10,27,30,72,73,134	96,102,117,140,208	7,19,26,45,71,108
277	Patrick 2008 (conditional auxotrophic on M9-glucose)	leuC	b0072	P0A6A6	ECK0074	-	-	-	-	-	15,25,32,86,87,108,110	-
278	Patrick 2008 (conditional auxotrophic on M9-glucose)	leuD	b0071	P30126	ECK0073	-	-	-	-	12,13,44,63,74,101	62,106,133,167,173	25,26,43,73,75,80
279	Patrick 2008 (conditional auxotrophic on M9-glucose)	lysA	b2838	P00861	ECK2836	1knw	A	100	-	28,29,30,62,98	49,59,167,185,186	12,17,20,36,51,61
280	Patrick 2008 (conditional auxotrophic on M9-glucose)	metA	b4013	P07623	ECK4005	6mtg	A,B	96	better	39,40,41,55,70,104	21,22,23,44,113	3,5,15,38,54,57
281	Patrick 2008 (conditional auxotrophic on M9-glucose)	metB	b3939	P00935	ECK3931	1cs1	A,B,C,D	100	better	23,24,80,83,94	119,120,121,122,169	10,27,29,56,57,61
282	Patrick 2008 (conditional auxotrophic on M9-glucose)	metE	b3829	P25665	ECK3823	-	-	-	-	59,77,127,143,147,162	4,97,144,169,170,184,215	8,10,13,19,48,61,64
283	Patrick 2008 (conditional auxotrophic on M9-glucose)	metF	b3941	P0AEZ1	ECK3933	1zrq	A,B,C	100	better	45,74,114,115,136	92,111,142,235,238	16,25,27,29,41,48
284	Patrick 2008 (conditional auxotrophic on M9-glucose)	metL	b3940	P00562	ECK3932	-	-	-	-	-	4,35,45,46,47,58	-
285	Patrick 2008 (conditional auxotrophic on M9-glucose)	pheA	b2599	P0A9J8	ECK2596	1ecm	A,B	28	-	22,25,76,77,80	22,79,96	21,35,59,73
286	Patrick 2008 (conditional auxotrophic on M9-glucose)	proA	b0243	P07004	ECK0244	-	-	-	-	31,115,117,118,141	76,80,90,163,218	16,27,28,35,42,83
287	Patrick 2008 (conditional auxotrophic on M9-glucose)	proB	b0242	P0A7B5	ECK0243	-	-	-	-	9,31,32,45,46	29,84,90,93,96	7,8,11,16,28,91
288	Patrick 2008 (conditional auxotrophic on M9-glucose)	proC	b0386	P0A9L8	ECK0381	-	-	-	-	8,18,34,66,67,68	13,22,33,71,76,77,79	5,17,21,32,60
289	Patrick 2008 (conditional auxotrophic on M9-glucose)	thrA	b0002	P00561	ECK0002	6mx1	A,B	20	better	318,336,346,348,349	347,402,428	320,335,339,358,360
290	Patrick 2008 (conditional auxotrophic on M9-glucose)	thrB	b0003	P00547	ECK0003	-	-	-	-	-	20,32,65,69,72,76	-
291	Patrick 2008 (conditional auxotrophic on M9-glucose)	thrC	b0004	P00934	ECK0004	1vb3	A	100	better	30,31,96,98,109,114	99	3,15,19,23,58,59,72
292	Patrick 2008 (conditional auxotrophic on M9-glucose)	trpA	b1260	P0A877	ECK1254	1wq5	A,B	100	better	20,22,23,37,85	82,84,111,153,238,258	19,25,36,40,48,50,69
293	Patrick 2008 (conditional auxotrophic on M9-glucose)	trpB	b1261	P0A879	ECK1255	2dh5	A	100	better	28,149,188,204,228,231	9,22,45,157,174,253	25,73,75,91,92
294	Patrick 2008 (conditional auxotrophic on M9-glucose)	trpC	b1262	P00909	ECK1256	1pii	A	100	-	16,51,52,100,103	5,102,118,138,283,284	39,50,73,84,86
295	Patrick 2008 (conditional auxotrophic on M9-glucose)	trpD	b1263	P00904	ECK1257	-	-	-	-	-	4,5,6,7,10,29,52	-
296	Patrick 2008 (conditional auxotrophic on M9-glucose)	trpE	b1264	P00895	ECK1258	-	-	-	-	25,54,55,84,103,124	11,81,108,121,183,229	24,36,37,38,52,53
297	Patrick 2008 (conditional auxotrophic on M9-glucose)	tyrA	b2600	P07023	ECK2597	-	-	-	-	-	15,19,20,23,30,74,75,94	-
298	Patrick 2008 (conditional auxotrophic on M9-glucose)	gltA	b0720	P0ABH7	ECK0709	4g6b	A,B	100	-	85,88,89,117,121,133,134	59,66,67,90,162,284	28,31,34,46,56,76
299	Patrick 2008 (conditional auxotrophic on M9-glucose)	bioA	b0774	P12995	ECK0763	6ed7	A,B, C, D, E, F, G,H	100	better	14,49,53,78,80	38,192,198,305	13,29,37,45,46
300	Patrick 2008 (conditional auxotrophic on M9-glucose)	bioB	b0775	P12996	ECK0764	1r30	A,B	100	better	12,24,98,116,117,120,129	20,207,224,253	21,23,48,81,96
301	Patrick 2008 (conditional auxotrophic on M9-glucose)	bioC	b0777	P12999	ECK0766	-	-	-	-	-	35,126,136,138,149	-
302	Patrick 2008 (conditional auxotrophic on M9-glucose)	bioD	b0778	P13000	ECK0767	1bs1	A	100	better	23,98,112,113,114,141	17,121,124,152,157	5,6,22,39,58,71,102,111
303	Patrick 2008 (conditional auxotrophic on M9-glucose)	bioF	b0776	P12998	ECK0765	1bs0	A	100	-	93,104,105,116,201	34,85,106,225,256,299	44,50,52,89,96,103
304	Patrick 2008 (conditional auxotrophic on M9-glucose)	bioH	b3412	P13001	ECK3399	1m33	A	100	better	16,17,18,19,29,42,45	32,217,218,248,250	22,24,36,50,44,47,50,64
305	Patrick 2008 (conditional auxotrophic on M9-glucose)	cysG	b3368	P0AEA8	ECK3356	-	-	-	-	16,17,18,219,220,221	6,7,31,43,46	38,40,77,89,154,165
306	Patrick 2008 (conditional auxotrophic on M9-glucose)	iscS	b2530	P0A6B7	ECK2527	1p3w	A,B	100	better	23,71,147,148,150,151	26,27,160,176,314	7,15,19,33,51,58,62,69
307	Patrick 2008 (conditional auxotrophic on M9-glucose)	lipA	b0628	P60716	ECK0621	-	-	-	-	-	22,76,80,87,88,89,90	-
308	Patrick 2008 (conditional auxotrophic on M9-glucose)	nadA	b0750	P11458	ECK0739	-	-	-	-	-	4,44,45,84,85,106,137	-
309	Patrick 2008 (conditional auxotrophic on M9-glucose)	nadB	b2574	P10902	ECK2572	1chu	A	100	better	11,12,13,14,34,36	94,96,97,103,310	21,23,33,35,83,86
310	Patrick 2008 (conditional auxotrophic on M9-glucose)	nadC	b0109	P30011	ECK0108	-	-	-	-	78,114,125,128,233	79,88,89,90,168,191	60,67,68,73,74,77
311	Patrick 2008 (conditional auxotrophic on M9-glucose)	panB	b0134	P31057	ECK0133	1m3u	A,B,C,D,E,F,G,H,I,J	100	better	40,41,42,43,80,81	88,120,147,197,214	9,22,29,32,33,47,51
312	Patrick 2008 (conditional auxotrophic on M9-glucose)	panC	b0133	P31663	ECK0132	1iho	A,B	100	better	27,51,52,53,90,130,133	4,30,55,56,57,95	10,14,24,26,41,82,87
313	Patrick 2008 (conditional auxotrophic on M9-glucose)	pdxA	b0052	P19624	ECK0053	1ps6	A,B	100	better	9,22,23,34,35,36,101,150,152	50,76,98,151,187,227	7,8,17,21,25,43,73
314	Patrick 2008 (conditional auxotrophic on M9-glucose)	pdxH	b1638	P0AFI7	ECK1634	1jnw	A	100	better	35,55,80,81,103,114	54,70,71,102,113	53,79,101,105,112
315	Patrick 2008 (conditional auxotrophic on M9-glucose)	pdxJ	b2564	P0A794	ECK2562	1ixn	A,B,C,D	100	better	6,93,94,133,152	5,80,219,224,227	8,10,28,32,42,44,46
316	Patrick 2008 (conditional auxotrophic on M9-glucose)	carB	b0033	P00968	ECK0034	1kee	A,C,E,G	100	better	11,12,13,20,44	19,116,335,336,437	10,18,26,37,54,55
317	Patrick 2008 (conditional auxotrophic on M9-glucose)	guaB	b2508	P0ADG7	ECK2504	-	-	-	-	45,70,134,195,196,244	15,16,17,131,133,142,145	38,42,44,49,52,57
318	Patrick 2008 (conditional auxotrophic on M9-glucose)	purA	b4177	P0A7D4	ECK4173	1son	A	100	better	5,6,7,20,52,55,74	44,64,83,173,201	4,11,19,30,31,43
319	Patrick 2008 (conditional auxotrophic on M9-glucose)	purC	b2476	P0A7D7	ECK2472	2gqs	A,B	100	better	24,25,26,53,58,89	70,87,118,172,218	28,49,57,61,81
320	Patrick 2008 (conditional auxotrophic on M9-glucose)	purD	b4005	P15640	ECK3997	-	-	-	-	4,5,6,30,80,186	29,43,57,81,156	56,67,69,70,76,84
321	Patrick 2008 (conditional auxotrophic on M9-glucose)	purE	b0523	P0AG18	ECK0516	2ate	A	100	better	13,30,42,66,67	29,32,33,86,88,89	10,12,23,76,80,91
322	Patrick 2008 (conditional auxotrophic on M9-glucose)	purH	b4006	P15639	ECK3998	-	-	-	-	-	21,71,100,101,102,103	-
323	Patrick 2008 (conditional auxotrophic on M9-glucose)	purL	b2557	P15254	ECK2555	-	-	-	-	194,209,241,290,291,333	19,20,75,77,140,141,227	38,40,55,58,76,94,103
324	Patrick 2008 (conditional auxotrophic on M9-glucose)	purM	b2499	P08178	ECK2495	1cli	A,B,C,D	100	-	61,88,90,92,104,105,106	23,26,48,200,234	30,59,60,67,71,73
325	Patrick 2008 (conditional auxotrophic on M9-glucose)	pyrB	b4245	P0A786	ECK4240	4fyx	A,C	100	better	23,44,48,103,104,125	24,49,71,95,143	9,12,20,30,59,63,66
326	Patrick 2008 (conditional auxotrophic on M9-glucose)	pyrC	b1062	P05020	ECK1047	2eg6	A,B	100	better	42,76,126,129,137	45,122,123,157,160,164,212	15,17,19,28,29,40
327	Patrick 2008 (conditional auxotrophic on M9-glucose)	pyrD	b0945	P0A7E1	ECK0936	1f76	A,B,D,E	100	better	71,123,159,193,293	50,101,124,136,157	58,60,64,74,79,82
328	Patrick 2008 (conditional auxotrophic on M9-glucose)	pyrE	b3642	P0A7E3	ECK3632	1oro	A,B	100	-	17,49,67,68,121,122	179	8,9,35,40,46
329	Patrick 2008 (conditional auxotrophic on M9-glucose)	pyrF	b1281	P08244	ECK1276	1l2u	A,B	100	better	18,19,49,50,69	33,53,93,94,115	17,21,43,45,58
330	Patrick 2008 (conditional auxotrophic on M9-glucose)	cysB	b1275	P0A9F3	ECK1269	-	-	-	-	-	10,111,112,159,160,161	-
331	Patrick 2008 (conditional auxotrophic on M9-glucose)	leuL	b0075	P0AD79	ECK0077	-	-	-	-	-	4,5,7,8,10,11,12,13	-
332	Patrick 2008 (conditional auxotrophic on M9-glucose)	glnA	b3870	P0A9C5	ECK3863	-	-	-	-	67,68,87,88,134,135	7,10,69,77,198,199	6,18,20,86,92
333	Patrick 2008 (conditional auxotrophic on M9-glucose)	glyA	b2551	P0A825	ECK2548	1dfo	A,B,C,D	100	better	74,171,198,199,201,223	139,181,189,208,299,324	15,30,32,43,51,71,93
334	Patrick 2008 (conditional auxotrophic on M9-glucose)	hisH	b2023	P60595	ECK2018	-	-	-	-	4,5,6,44,66,76,78	36,37,38,63,65	3,16,20,42,43,57
335	Patrick 2008 (conditional auxotrophic on M9-glucose)	ilvA	b3772	P04968	ECK3764	1tdj	A	100	better	70,83,107,108,154	44,106,109,129,130	20,37,48,50,58,61
336	Patrick 2008 (conditional auxotrophic on M9-glucose)	ilvD	b3771	P05791	ECK3763	-	-	-	-	-	36,37,40,43,56,74	-
337	Patrick 2008 (conditional auxotrophic on M9-glucose)	ilvE	b3770	P0AB80	ECK3762	1iye	A,B,C	100	-	50,51,78,100,105,121,254	9,10,25,36,75,79	35,39,49,57,60,85
338	Patrick 2008 (conditional auxotrophic on M9-glucose)	metC	b3008	P06721	ECK3000	1cl1	A,B	100	-	81,82,83,94,105	36,95,98,121,122	27,28,67,71,90
339	Patrick 2008 (conditional auxotrophic on M9-glucose)	serA	b2913	P0A9T0	ECK2909	1yba	A,B,C,D	100	better	14,15,16,57,79,82	84,169,351,400	13,27,51,56,59,70,76
340	Patrick 2008 (conditional auxotrophic on M9-glucose)	serB	b4388	P0AGB0	ECK4380	-	-	-	-	41,42,65,71,77,113	16,63,64,66,69	76,79,98,112,117
341	Patrick 2008 (conditional auxotrophic on M9-glucose)	serC	b0907	P23721	ECK0898	1bjn	A,B	99	better	70,71,171,192,207	170,331,355	7,14,26,36,37
342	Patrick 2008 (conditional auxotrophic on M9-glucose)	ppc	b3956	P00864	ECK3947	1qb4	A	100	better	15,35,75,108,126	241,269,270,287,293	8,19,23,38,56,60,68
343	Patrick 2008 (conditional auxotrophic on M9-glucose)	pabA	b3360	P00903	ECK3348	-	-	-	-	-	4,5,66,76,78,80	-
344	Patrick 2008 (conditional auxotrophic on M9-glucose)	pabB	b1812	P05041	ECK1810	-	-	-	-	32,33,34,49,57,83,110	9,11,12,30,262,305	22,25,48,50,80,87
345	Patrick 2008 (conditional auxotrophic on M9-glucose)	pdxB	b2320	P05459	ECK2314	-	-	-	-	43,49,62,96,99,100	19,46,93,105,218,221	3,4,5,15,16,35,41
346	Patrick 2008 (conditional auxotrophic on M9-glucose)	carA	b0032	P0A6F1	ECK0033	1kee	B,D,F,H	100	better	7,8,9,82,110,132,195	108,133,219,300,305	60,63,80,81,98,102
347	Patrick 2008 (conditional auxotrophic on M9-glucose)	purF	b2312	P0AG16	ECK2306	6czf	A,B,C,D	99	better	4,6,23,34,131,132	10,153,174,221,335	3,12,16,20,22,33,42,51
348	Patrick 2008 (conditional auxotrophic on M9-glucose)	purK	b0522	P09029	ECK0515	3eth	A,B	100	better	6,7,77,165,213,222	28,73,74,113,176,220	4,16,23,25,46,87,100
349	Patrick 2008 (conditional auxotrophic on M9-glucose)	metR	b3828	P0A9F9	ECK3822	5fo5	A	29	worse	-	65,66,76,80	10,13,37,48
350	Patrick 2008 (conditional auxotrophic on M9-glucose)	fes	b0585	P13039	ECK0577	-	-	-	-	30,50,51,93,94	33,53,116,182,184	32,49,76,102,181,196
351	Patrick 2008 (conditional auxotrophic on M9-glucose)	ptsI	b2416	P08839	ECK2411	2hwg	A,B	100	better	80,157,158,159,176,180	40,78,79,90,133,144	43,85,89,93,108,130
352	Patrick 2008 (conditional auxotrophic on M9-glucose)	panZ	b3459	P37613	ECK3443	5ls7	B	100	equal	49.112	6,95,96,97,108	3,19,39,48,52
The predictions were made with the TSpred tool (http://cospi.iiserpune.ac.in/TSpred/Predict.html) by Varadarajan et al. (https://doi.org/10.1073/pnas.93.24.1390) and Tan et al. (https://doi.org/10.1093/nar/gku319).
