# Supplementary material for: Mapping temperature‐sensitive mutations at a genome scale to engineer growth switches in Escherichia coli
Source: Mol Syst Biol. 2023 Aug 29;19(10):e11596. doi: 10.15252/msb.202311596 (PMC10568205; doi:10.15252/msb.202311596)
Supplement: Supplementary file 4 — Dataset EV2 [file MSB-19-e11596-s001.xlsx]

## Sheet: Description
	Expanded View Dataset
	Dataset	EV	2
	Mapping temperature-sensitive mutations at a genome-scale to engineer growth-switches in E. coli
	Thorben Schramm (1,2), Paul Lubrano (1), Vanessa Pahl (1), Amelie Stadelmann (1), Andreas Verhülsdonk (1), Hannes Link (1,*)
	(1) Bacterial Metabolomics, University of Tübingen, Auf der Morgenstelle 24, 72076 Tübingen, Germany
	(2) Present address: Institute of Molecular Systems Biology, Department of Biology, ETH Zurich, Otto-Stern-Weg 3, 8093 Zürich, Switzerland
	(*) Correspondence: hannes.link@uni-tuebingen.de

## Sheet: TS CRISPR Library
Oligonucleotide #	Gene #	Site per gene #	Oligo per site #	gene name	gene ID	gene ID	gene ID	gene ID	protein ID	functional categories	DNA sequence +/- 100 nt [nt]	parent amino acid residue	mutation site [aa]	mutation	mutant codon	location of the mutant codon in the +/-100 nt seq. [nt]	prediction class	protospacer [nt]	target strand of protospacer	PAM mutation [nt]	location of the PAM mutation in the +/-100 nt seq. [nt]	distance between PAM-mutation and mutation site [nt]	protospacer class	protospacer score [-] (5: best; 3: minimum requirement)	homology arm	final oligonucleotide
1	1	1	1	accA	b0185	P0ABD5	ECK0184	JW0180	AIN30714.1	Membrane Lipid/Glycerophospholipid/Lipopolysaccharide Metabolism	gacgtggcgtgtctctccgagcgatcgtttattaaacgatctccgtggcctcattggttcggagcaggtggaactggagtttgactaatacaggaatactatgagtctgaatttccttgattttgaacagccgattgcagagctggaagcgaaaatcgattctctgactgcggttagccgtcaggatgagaaactggatattaacatcgatgaagaagtgcatcgtctgcgtgaaaaaagcgtagaactgacacgtaaaatcttcgccgatctcggtgcatggcagattgcgcaactggcacgccatccacagcgtccttataccctggattacgttcgcctggcatttgatgaatttgacgaactggctggcgaccgcgcgtatgcagacgataaagc…	VAL	102	ALA	GCG	404	Sequence & Structure	tcaccggacgaccatcgaga	non-template / coding strand	GCA	416	12	class 2	3.61 score	ctggcgaccgcgcgtatgcagacgataaagctatcGCGggtggtatcGCAcgtctcgatggtcgtccggtgatgatcattggtca	TCCTCTGGCGGAAAGCCTctggcgaccgcgcgtatgcagacgataaagctatcGCGggtggtatcGCAcgtctcgatggtcgtccggtgatgatcattggtcaGATCttgacagctagctcagtcctaggtataatactagtTCACCGGACGACCATCGAGAgttttagagctagaaatagcaagttaaaataaggctag
2	1	1	2	accA	b0185	P0ABD5	ECK0184	JW0180	AIN30714.1	Membrane Lipid/Glycerophospholipid/Lipopolysaccharide Metabolism	gacgtggcgtgtctctccgagcgatcgtttattaaacgatctccgtggcctcattggttcggagcaggtggaactggagtttgactaatacaggaatactatgagtctgaatttccttgattttgaacagccgattgcagagctggaagcgaaaatcgattctctgactgcggttagccgtcaggatgagaaactggatattaacatcgatgaagaagtgcatcgtctgcgtgaaaaaagcgtagaactgacacgtaaaatcttcgccgatctcggtgcatggcagattgcgcaactggcacgccatccacagcgtccttataccctggattacgttcgcctggcatttgatgaatttgacgaactggctggcgaccgcgcgtatgcagacgataaagc…	VAL	102	TRP	TGG	404	Sequence & Structure	tcaccggacgaccatcgaga	non-template / coding strand	GCA	416	12	class 2	3.61 score	ctggcgaccgcgcgtatgcagacgataaagctatcTGGggtggtatcGCAcgtctcgatggtcgtccggtgatgatcattggtca	TCCTCTGGCGGAAAGCCTctggcgaccgcgcgtatgcagacgataaagctatcTGGggtggtatcGCAcgtctcgatggtcgtccggtgatgatcattggtcaGATCttgacagctagctcagtcctaggtataatactagtTCACCGGACGACCATCGAGAgttttagagctagaaatagcaagttaaaataaggctag
3	1	1	3	accA	b0185	P0ABD5	ECK0184	JW0180	AIN30714.1	Membrane Lipid/Glycerophospholipid/Lipopolysaccharide Metabolism	gacgtggcgtgtctctccgagcgatcgtttattaaacgatctccgtggcctcattggttcggagcaggtggaactggagtttgactaatacaggaatactatgagtctgaatttccttgattttgaacagccgattgcagagctggaagcgaaaatcgattctctgactgcggttagccgtcaggatgagaaactggatattaacatcgatgaagaagtgcatcgtctgcgtgaaaaaagcgtagaactgacacgtaaaatcttcgccgatctcggtgcatggcagattgcgcaactggcacgccatccacagcgtccttataccctggattacgttcgcctggcatttgatgaatttgacgaactggctggcgaccgcgcgtatgcagacgataaagc…	VAL	102	GLN	CAG	404	Sequence & Structure	tcaccggacgaccatcgaga	non-template / coding strand	GCA	416	12	class 2	3.61 score	ctggcgaccgcgcgtatgcagacgataaagctatcCAGggtggtatcGCAcgtctcgatggtcgtccggtgatgatcattggtca	TCCTCTGGCGGAAAGCCTctggcgaccgcgcgtatgcagacgataaagctatcCAGggtggtatcGCAcgtctcgatggtcgtccggtgatgatcattggtcaGATCttgacagctagctcagtcctaggtataatactagtTCACCGGACGACCATCGAGAgttttagagctagaaatagcaagttaaaataaggctag
4	1	1	4	accA	b0185	P0ABD5	ECK0184	JW0180	AIN30714.1	Membrane Lipid/Glycerophospholipid/Lipopolysaccharide Metabolism	gacgtggcgtgtctctccgagcgatcgtttattaaacgatctccgtggcctcattggttcggagcaggtggaactggagtttgactaatacaggaatactatgagtctgaatttccttgattttgaacagccgattgcagagctggaagcgaaaatcgattctctgactgcggttagccgtcaggatgagaaactggatattaacatcgatgaagaagtgcatcgtctgcgtgaaaaaagcgtagaactgacacgtaaaatcttcgccgatctcggtgcatggcagattgcgcaactggcacgccatccacagcgtccttataccctggattacgttcgcctggcatttgatgaatttgacgaactggctggcgaccgcgcgtatgcagacgataaagc…	VAL	102	ASP	GAT	404	Sequence & Structure	tcaccggacgaccatcgaga	non-template / coding strand	GCA	416	12	class 2	3.61 score	ctggcgaccgcgcgtatgcagacgataaagctatcGATggtggtatcGCAcgtctcgatggtcgtccggtgatgatcattggtca	TCCTCTGGCGGAAAGCCTctggcgaccgcgcgtatgcagacgataaagctatcGATggtggtatcGCAcgtctcgatggtcgtccggtgatgatcattggtcaGATCttgacagctagctcagtcctaggtataatactagtTCACCGGACGACCATCGAGAgttttagagctagaaatagcaagttaaaataaggctag
5	1	1	5	accA	b0185	P0ABD5	ECK0184	JW0180	AIN30714.1	Membrane Lipid/Glycerophospholipid/Lipopolysaccharide Metabolism	gacgtggcgtgtctctccgagcgatcgtttattaaacgatctccgtggcctcattggttcggagcaggtggaactggagtttgactaatacaggaatactatgagtctgaatttccttgattttgaacagccgattgcagagctggaagcgaaaatcgattctctgactgcggttagccgtcaggatgagaaactggatattaacatcgatgaagaagtgcatcgtctgcgtgaaaaaagcgtagaactgacacgtaaaatcttcgccgatctcggtgcatggcagattgcgcaactggcacgccatccacagcgtccttataccctggattacgttcgcctggcatttgatgaatttgacgaactggctggcgaccgcgcgtatgcagacgataaagc…	VAL	102	PRO	CCG	404	Sequence & Structure	tcaccggacgaccatcgaga	non-template / coding strand	GCA	416	12	class 2	3.61 score	ctggcgaccgcgcgtatgcagacgataaagctatcCCGggtggtatcGCAcgtctcgatggtcgtccggtgatgatcattggtca	TCCTCTGGCGGAAAGCCTctggcgaccgcgcgtatgcagacgataaagctatcCCGggtggtatcGCAcgtctcgatggtcgtccggtgatgatcattggtcaGATCttgacagctagctcagtcctaggtataatactagtTCACCGGACGACCATCGAGAgttttagagctagaaatagcaagttaaaataaggctag
6	1	2	1	accA	b0185	P0ABD5	ECK0184	JW0180	AIN30714.1	Membrane Lipid/Glycerophospholipid/Lipopolysaccharide Metabolism	gacgtggcgtgtctctccgagcgatcgtttattaaacgatctccgtggcctcattggttcggagcaggtggaactggagtttgactaatacaggaatactatgagtctgaatttccttgattttgaacagccgattgcagagctggaagcgaaaatcgattctctgactgcggttagccgtcaggatgagaaactggatattaacatcgatgaagaagtgcatcgtctgcgtgaaaaaagcgtagaactgacacgtaaaatcttcgccgatctcggtgcatggcagattgcgcaactggcacgccatccacagcgtccttataccctggattacgttcgcctggcatttgatgaatttgacgaactggctggcgaccgcgcgtatgcagacgataaagc…	MET	114	ALA	GCG	440	Sequence & Structure	cgcccgtctcgatggtcgtc	template / non-coding strand	CCC	434	6	class 2	4.01 score	aagctatcgtcggtggtatcgcccgtctcgatggtcgtCCCgtgGCGatcattggtcatcaaaaaggtcgtgaaaccaaagaaaa	TCCTCTGGCGGAAAGCCTaagctatcgtcggtggtatcgcccgtctcgatggtcgtCCCgtgGCGatcattggtcatcaaaaaggtcgtgaaaccaaagaaaaGATCttgacagctagctcagtcctaggtataatactagtCGCCCGTCTCGATGGTCGTCgttttagagctagaaatagcaagttaaaataaggctag
7	1	2	2	accA	b0185	P0ABD5	ECK0184	JW0180	AIN30714.1	Membrane Lipid/Glycerophospholipid/Lipopolysaccharide Metabolism	gacgtggcgtgtctctccgagcgatcgtttattaaacgatctccgtggcctcattggttcggagcaggtggaactggagtttgactaatacaggaatactatgagtctgaatttccttgattttgaacagccgattgcagagctggaagcgaaaatcgattctctgactgcggttagccgtcaggatgagaaactggatattaacatcgatgaagaagtgcatcgtctgcgtgaaaaaagcgtagaactgacacgtaaaatcttcgccgatctcggtgcatggcagattgcgcaactggcacgccatccacagcgtccttataccctggattacgttcgcctggcatttgatgaatttgacgaactggctggcgaccgcgcgtatgcagacgataaagc…	MET	114	TRP	TGG	440	Sequence & Structure	cgcccgtctcgatggtcgtc	template / non-coding strand	CCC	434	6	class 2	4.01 score	aagctatcgtcggtggtatcgcccgtctcgatggtcgtCCCgtgTGGatcattggtcatcaaaaaggtcgtgaaaccaaagaaaa	TCCTCTGGCGGAAAGCCTaagctatcgtcggtggtatcgcccgtctcgatggtcgtCCCgtgTGGatcattggtcatcaaaaaggtcgtgaaaccaaagaaaaGATCttgacagctagctcagtcctaggtataatactagtCGCCCGTCTCGATGGTCGTCgttttagagctagaaatagcaagttaaaataaggctag
8	1	2	3	accA	b0185	P0ABD5	ECK0184	JW0180	AIN30714.1	Membrane Lipid/Glycerophospholipid/Lipopolysaccharide Metabolism	gacgtggcgtgtctctccgagcgatcgtttattaaacgatctccgtggcctcattggttcggagcaggtggaactggagtttgactaatacaggaatactatgagtctgaatttccttgattttgaacagccgattgcagagctggaagcgaaaatcgattctctgactgcggttagccgtcaggatgagaaactggatattaacatcgatgaagaagtgcatcgtctgcgtgaaaaaagcgtagaactgacacgtaaaatcttcgccgatctcggtgcatggcagattgcgcaactggcacgccatccacagcgtccttataccctggattacgttcgcctggcatttgatgaatttgacgaactggctggcgaccgcgcgtatgcagacgataaagc…	MET	114	GLN	CAG	440	Sequence & Structure	cgcccgtctcgatggtcgtc	template / non-coding strand	CCC	434	6	class 2	4.01 score	aagctatcgtcggtggtatcgcccgtctcgatggtcgtCCCgtgCAGatcattggtcatcaaaaaggtcgtgaaaccaaagaaaa	TCCTCTGGCGGAAAGCCTaagctatcgtcggtggtatcgcccgtctcgatggtcgtCCCgtgCAGatcattggtcatcaaaaaggtcgtgaaaccaaagaaaaGATCttgacagctagctcagtcctaggtataatactagtCGCCCGTCTCGATGGTCGTCgttttagagctagaaatagcaagttaaaataaggctag
9	1	2	4	accA	b0185	P0ABD5	ECK0184	JW0180	AIN30714.1	Membrane Lipid/Glycerophospholipid/Lipopolysaccharide Metabolism	gacgtggcgtgtctctccgagcgatcgtttattaaacgatctccgtggcctcattggttcggagcaggtggaactggagtttgactaatacaggaatactatgagtctgaatttccttgattttgaacagccgattgcagagctggaagcgaaaatcgattctctgactgcggttagccgtcaggatgagaaactggatattaacatcgatgaagaagtgcatcgtctgcgtgaaaaaagcgtagaactgacacgtaaaatcttcgccgatctcggtgcatggcagattgcgcaactggcacgccatccacagcgtccttataccctggattacgttcgcctggcatttgatgaatttgacgaactggctggcgaccgcgcgtatgcagacgataaagc…	MET	114	ASP	GAT	440	Sequence & Structure	cgcccgtctcgatggtcgtc	template / non-coding strand	CCC	434	6	class 2	4.01 score	aagctatcgtcggtggtatcgcccgtctcgatggtcgtCCCgtgGATatcattggtcatcaaaaaggtcgtgaaaccaaagaaaa	TCCTCTGGCGGAAAGCCTaagctatcgtcggtggtatcgcccgtctcgatggtcgtCCCgtgGATatcattggtcatcaaaaaggtcgtgaaaccaaagaaaaGATCttgacagctagctcagtcctaggtataatactagtCGCCCGTCTCGATGGTCGTCgttttagagctagaaatagcaagttaaaataaggctag
10	1	2	5	accA	b0185	P0ABD5	ECK0184	JW0180	AIN30714.1	Membrane Lipid/Glycerophospholipid/Lipopolysaccharide Metabolism	gacgtggcgtgtctctccgagcgatcgtttattaaacgatctccgtggcctcattggttcggagcaggtggaactggagtttgactaatacaggaatactatgagtctgaatttccttgattttgaacagccgattgcagagctggaagcgaaaatcgattctctgactgcggttagccgtcaggatgagaaactggatattaacatcgatgaagaagtgcatcgtctgcgtgaaaaaagcgtagaactgacacgtaaaatcttcgccgatctcggtgcatggcagattgcgcaactggcacgccatccacagcgtccttataccctggattacgttcgcctggcatttgatgaatttgacgaactggctggcgaccgcgcgtatgcagacgataaagc…	MET	114	PRO	CCG	440	Sequence & Structure	cgcccgtctcgatggtcgtc	template / non-coding strand	CCC	434	6	class 2	4.01 score	aagctatcgtcggtggtatcgcccgtctcgatggtcgtCCCgtgCCGatcattggtcatcaaaaaggtcgtgaaaccaaagaaaa	TCCTCTGGCGGAAAGCCTaagctatcgtcggtggtatcgcccgtctcgatggtcgtCCCgtgCCGatcattggtcatcaaaaaggtcgtgaaaccaaagaaaaGATCttgacagctagctcagtcctaggtataatactagtCGCCCGTCTCGATGGTCGTCgttttagagctagaaatagcaagttaaaataaggctag
11	1	3	1	accA	b0185	P0ABD5	ECK0184	JW0180	AIN30714.1	Membrane Lipid/Glycerophospholipid/Lipopolysaccharide Metabolism	gacgtggcgtgtctctccgagcgatcgtttattaaacgatctccgtggcctcattggttcggagcaggtggaactggagtttgactaatacaggaatactatgagtctgaatttccttgattttgaacagccgattgcagagctggaagcgaaaatcgattctctgactgcggttagccgtcaggatgagaaactggatattaacatcgatgaagaagtgcatcgtctgcgtgaaaaaagcgtagaactgacacgtaaaatcttcgccgatctcggtgcatggcagattgcgcaactggcacgccatccacagcgtccttataccctggattacgttcgcctggcatttgatgaatttgacgaactggctggcgaccgcgcgtatgcagacgataaagc…	ILE	115	ALA	GCG	443	Sequence & Structure	cgcccgtctcgatggtcgtc	template / non-coding strand	CCC	434	9	class 2	3.81 score	agctatcgtcggtggtatcgcccgtctcgatggtcgtCCCgtgatgGCGattggtcatcaaaaaggtcgtgaaaccaaagaaaaa	TCCTCTGGCGGAAAGCCTagctatcgtcggtggtatcgcccgtctcgatggtcgtCCCgtgatgGCGattggtcatcaaaaaggtcgtgaaaccaaagaaaaaGATCttgacagctagctcagtcctaggtataatactagtCGCCCGTCTCGATGGTCGTCgttttagagctagaaatagcaagttaaaataaggctag
12	1	3	2	accA	b0185	P0ABD5	ECK0184	JW0180	AIN30714.1	Membrane Lipid/Glycerophospholipid/Lipopolysaccharide Metabolism	gacgtggcgtgtctctccgagcgatcgtttattaaacgatctccgtggcctcattggttcggagcaggtggaactggagtttgactaatacaggaatactatgagtctgaatttccttgattttgaacagccgattgcagagctggaagcgaaaatcgattctctgactgcggttagccgtcaggatgagaaactggatattaacatcgatgaagaagtgcatcgtctgcgtgaaaaaagcgtagaactgacacgtaaaatcttcgccgatctcggtgcatggcagattgcgcaactggcacgccatccacagcgtccttataccctggattacgttcgcctggcatttgatgaatttgacgaactggctggcgaccgcgcgtatgcagacgataaagc…	ILE	115	TRP	TGG	443	Sequence & Structure	cgcccgtctcgatggtcgtc	template / non-coding strand	CCC	434	9	class 2	3.81 score	agctatcgtcggtggtatcgcccgtctcgatggtcgtCCCgtgatgTGGattggtcatcaaaaaggtcgtgaaaccaaagaaaaa	TCCTCTGGCGGAAAGCCTagctatcgtcggtggtatcgcccgtctcgatggtcgtCCCgtgatgTGGattggtcatcaaaaaggtcgtgaaaccaaagaaaaaGATCttgacagctagctcagtcctaggtataatactagtCGCCCGTCTCGATGGTCGTCgttttagagctagaaatagcaagttaaaataaggctag
13	1	3	3	accA	b0185	P0ABD5	ECK0184	JW0180	AIN30714.1	Membrane Lipid/Glycerophospholipid/Lipopolysaccharide Metabolism	gacgtggcgtgtctctccgagcgatcgtttattaaacgatctccgtggcctcattggttcggagcaggtggaactggagtttgactaatacaggaatactatgagtctgaatttccttgattttgaacagccgattgcagagctggaagcgaaaatcgattctctgactgcggttagccgtcaggatgagaaactggatattaacatcgatgaagaagtgcatcgtctgcgtgaaaaaagcgtagaactgacacgtaaaatcttcgccgatctcggtgcatggcagattgcgcaactggcacgccatccacagcgtccttataccctggattacgttcgcctggcatttgatgaatttgacgaactggctggcgaccgcgcgtatgcagacgataaagc…	ILE	115	GLN	CAG	443	Sequence & Structure	cgcccgtctcgatggtcgtc	template / non-coding strand	CCC	434	9	class 2	3.81 score	agctatcgtcggtggtatcgcccgtctcgatggtcgtCCCgtgatgCAGattggtcatcaaaaaggtcgtgaaaccaaagaaaaa	TCCTCTGGCGGAAAGCCTagctatcgtcggtggtatcgcccgtctcgatggtcgtCCCgtgatgCAGattggtcatcaaaaaggtcgtgaaaccaaagaaaaaGATCttgacagctagctcagtcctaggtataatactagtCGCCCGTCTCGATGGTCGTCgttttagagctagaaatagcaagttaaaataaggctag
14	1	3	4	accA	b0185	P0ABD5	ECK0184	JW0180	AIN30714.1	Membrane Lipid/Glycerophospholipid/Lipopolysaccharide Metabolism	gacgtggcgtgtctctccgagcgatcgtttattaaacgatctccgtggcctcattggttcggagcaggtggaactggagtttgactaatacaggaatactatgagtctgaatttccttgattttgaacagccgattgcagagctggaagcgaaaatcgattctctgactgcggttagccgtcaggatgagaaactggatattaacatcgatgaagaagtgcatcgtctgcgtgaaaaaagcgtagaactgacacgtaaaatcttcgccgatctcggtgcatggcagattgcgcaactggcacgccatccacagcgtccttataccctggattacgttcgcctggcatttgatgaatttgacgaactggctggcgaccgcgcgtatgcagacgataaagc…	ILE	115	ASP	GAT	443	Sequence & Structure	cgcccgtctcgatggtcgtc	template / non-coding strand	CCC	434	9	class 2	3.81 score	agctatcgtcggtggtatcgcccgtctcgatggtcgtCCCgtgatgGATattggtcatcaaaaaggtcgtgaaaccaaagaaaaa	TCCTCTGGCGGAAAGCCTagctatcgtcggtggtatcgcccgtctcgatggtcgtCCCgtgatgGATattggtcatcaaaaaggtcgtgaaaccaaagaaaaaGATCttgacagctagctcagtcctaggtataatactagtCGCCCGTCTCGATGGTCGTCgttttagagctagaaatagcaagttaaaataaggctag
15	1	3	5	accA	b0185	P0ABD5	ECK0184	JW0180	AIN30714.1	Membrane Lipid/Glycerophospholipid/Lipopolysaccharide Metabolism	gacgtggcgtgtctctccgagcgatcgtttattaaacgatctccgtggcctcattggttcggagcaggtggaactggagtttgactaatacaggaatactatgagtctgaatttccttgattttgaacagccgattgcagagctggaagcgaaaatcgattctctgactgcggttagccgtcaggatgagaaactggatattaacatcgatgaagaagtgcatcgtctgcgtgaaaaaagcgtagaactgacacgtaaaatcttcgccgatctcggtgcatggcagattgcgcaactggcacgccatccacagcgtccttataccctggattacgttcgcctggcatttgatgaatttgacgaactggctggcgaccgcgcgtatgcagacgataaagc…	ILE	115	PRO	CCG	443	Sequence & Structure	cgcccgtctcgatggtcgtc	template / non-coding strand	CCC	434	9	class 2	3.81 score	agctatcgtcggtggtatcgcccgtctcgatggtcgtCCCgtgatgCCGattggtcatcaaaaaggtcgtgaaaccaaagaaaaa	TCCTCTGGCGGAAAGCCTagctatcgtcggtggtatcgcccgtctcgatggtcgtCCCgtgatgCCGattggtcatcaaaaaggtcgtgaaaccaaagaaaaaGATCttgacagctagctcagtcctaggtataatactagtCGCCCGTCTCGATGGTCGTCgttttagagctagaaatagcaagttaaaataaggctag
16	1	4	1	accA	b0185	P0ABD5	ECK0184	JW0180	AIN30714.1	Membrane Lipid/Glycerophospholipid/Lipopolysaccharide Metabolism	gacgtggcgtgtctctccgagcgatcgtttattaaacgatctccgtggcctcattggttcggagcaggtggaactggagtttgactaatacaggaatactatgagtctgaatttccttgattttgaacagccgattgcagagctggaagcgaaaatcgattctctgactgcggttagccgtcaggatgagaaactggatattaacatcgatgaagaagtgcatcgtctgcgtgaaaaaagcgtagaactgacacgtaaaatcttcgccgatctcggtgcatggcagattgcgcaactggcacgccatccacagcgtccttataccctggattacgttcgcctggcatttgatgaatttgacgaactggctggcgaccgcgcgtatgcagacgataaagc…	ILE	116	ALA	GCG	446	Sequence & Structure	cgcccgtctcgatggtcgtc	template / non-coding strand	CCC	434	12	class 2	3.61 score	ctatcgtcggtggtatcgcccgtctcgatggtcgtCCCgtgatgatcGCGggtcatcaaaaaggtcgtgaaaccaaagaaaaaat	TCCTCTGGCGGAAAGCCTctatcgtcggtggtatcgcccgtctcgatggtcgtCCCgtgatgatcGCGggtcatcaaaaaggtcgtgaaaccaaagaaaaaatGATCttgacagctagctcagtcctaggtataatactagtCGCCCGTCTCGATGGTCGTCgttttagagctagaaatagcaagttaaaataaggctag
17	1	4	2	accA	b0185	P0ABD5	ECK0184	JW0180	AIN30714.1	Membrane Lipid/Glycerophospholipid/Lipopolysaccharide Metabolism	gacgtggcgtgtctctccgagcgatcgtttattaaacgatctccgtggcctcattggttcggagcaggtggaactggagtttgactaatacaggaatactatgagtctgaatttccttgattttgaacagccgattgcagagctggaagcgaaaatcgattctctgactgcggttagccgtcaggatgagaaactggatattaacatcgatgaagaagtgcatcgtctgcgtgaaaaaagcgtagaactgacacgtaaaatcttcgccgatctcggtgcatggcagattgcgcaactggcacgccatccacagcgtccttataccctggattacgttcgcctggcatttgatgaatttgacgaactggctggcgaccgcgcgtatgcagacgataaagc…	ILE	116	TRP	TGG	446	Sequence & Structure	cgcccgtctcgatggtcgtc	template / non-coding strand	CCC	434	12	class 2	3.61 score	ctatcgtcggtggtatcgcccgtctcgatggtcgtCCCgtgatgatcTGGggtcatcaaaaaggtcgtgaaaccaaagaaaaaat	TCCTCTGGCGGAAAGCCTctatcgtcggtggtatcgcccgtctcgatggtcgtCCCgtgatgatcTGGggtcatcaaaaaggtcgtgaaaccaaagaaaaaatGATCttgacagctagctcagtcctaggtataatactagtCGCCCGTCTCGATGGTCGTCgttttagagctagaaatagcaagttaaaataaggctag
18	1	4	3	accA	b0185	P0ABD5	ECK0184	JW0180	AIN30714.1	Membrane Lipid/Glycerophospholipid/Lipopolysaccharide Metabolism	gacgtggcgtgtctctccgagcgatcgtttattaaacgatctccgtggcctcattggttcggagcaggtggaactggagtttgactaatacaggaatactatgagtctgaatttccttgattttgaacagccgattgcagagctggaagcgaaaatcgattctctgactgcggttagccgtcaggatgagaaactggatattaacatcgatgaagaagtgcatcgtctgcgtgaaaaaagcgtagaactgacacgtaaaatcttcgccgatctcggtgcatggcagattgcgcaactggcacgccatccacagcgtccttataccctggattacgttcgcctggcatttgatgaatttgacgaactggctggcgaccgcgcgtatgcagacgataaagc…	ILE	116	GLN	CAG	446	Sequence & Structure	cgcccgtctcgatggtcgtc	template / non-coding strand	CCC	434	12	class 2	3.61 score	ctatcgtcggtggtatcgcccgtctcgatggtcgtCCCgtgatgatcCAGggtcatcaaaaaggtcgtgaaaccaaagaaaaaat	TCCTCTGGCGGAAAGCCTctatcgtcggtggtatcgcccgtctcgatggtcgtCCCgtgatgatcCAGggtcatcaaaaaggtcgtgaaaccaaagaaaaaatGATCttgacagctagctcagtcctaggtataatactagtCGCCCGTCTCGATGGTCGTCgttttagagctagaaatagcaagttaaaataaggctag
19	1	4	4	accA	b0185	P0ABD5	ECK0184	JW0180	AIN30714.1	Membrane Lipid/Glycerophospholipid/Lipopolysaccharide Metabolism	gacgtggcgtgtctctccgagcgatcgtttattaaacgatctccgtggcctcattggttcggagcaggtggaactggagtttgactaatacaggaatactatgagtctgaatttccttgattttgaacagccgattgcagagctggaagcgaaaatcgattctctgactgcggttagccgtcaggatgagaaactggatattaacatcgatgaagaagtgcatcgtctgcgtgaaaaaagcgtagaactgacacgtaaaatcttcgccgatctcggtgcatggcagattgcgcaactggcacgccatccacagcgtccttataccctggattacgttcgcctggcatttgatgaatttgacgaactggctggcgaccgcgcgtatgcagacgataaagc…	ILE	116	ASP	GAT	446	Sequence & Structure	cgcccgtctcgatggtcgtc	template / non-coding strand	CCC	434	12	class 2	3.61 score	ctatcgtcggtggtatcgcccgtctcgatggtcgtCCCgtgatgatcGATggtcatcaaaaaggtcgtgaaaccaaagaaaaaat	TCCTCTGGCGGAAAGCCTctatcgtcggtggtatcgcccgtctcgatggtcgtCCCgtgatgatcGATggtcatcaaaaaggtcgtgaaaccaaagaaaaaatGATCttgacagctagctcagtcctaggtataatactagtCGCCCGTCTCGATGGTCGTCgttttagagctagaaatagcaagttaaaataaggctag
20	1	4	5	accA	b0185	P0ABD5	ECK0184	JW0180	AIN30714.1	Membrane Lipid/Glycerophospholipid/Lipopolysaccharide Metabolism	gacgtggcgtgtctctccgagcgatcgtttattaaacgatctccgtggcctcattggttcggagcaggtggaactggagtttgactaatacaggaatactatgagtctgaatttccttgattttgaacagccgattgcagagctggaagcgaaaatcgattctctgactgcggttagccgtcaggatgagaaactggatattaacatcgatgaagaagtgcatcgtctgcgtgaaaaaagcgtagaactgacacgtaaaatcttcgccgatctcggtgcatggcagattgcgcaactggcacgccatccacagcgtccttataccctggattacgttcgcctggcatttgatgaatttgacgaactggctggcgaccgcgcgtatgcagacgataaagc…	ILE	116	PRO	CCG	446	Sequence & Structure	cgcccgtctcgatggtcgtc	template / non-coding strand	CCC	434	12	class 2	3.61 score	ctatcgtcggtggtatcgcccgtctcgatggtcgtCCCgtgatgatcCCGggtcatcaaaaaggtcgtgaaaccaaagaaaaaat	TCCTCTGGCGGAAAGCCTctatcgtcggtggtatcgcccgtctcgatggtcgtCCCgtgatgatcCCGggtcatcaaaaaggtcgtgaaaccaaagaaaaaatGATCttgacagctagctcagtcctaggtataatactagtCGCCCGTCTCGATGGTCGTCgttttagagctagaaatagcaagttaaaataaggctag
21	1	5	1	accA	b0185	P0ABD5	ECK0184	JW0180	AIN30714.1	Membrane Lipid/Glycerophospholipid/Lipopolysaccharide Metabolism	gacgtggcgtgtctctccgagcgatcgtttattaaacgatctccgtggcctcattggttcggagcaggtggaactggagtttgactaatacaggaatactatgagtctgaatttccttgattttgaacagccgattgcagagctggaagcgaaaatcgattctctgactgcggttagccgtcaggatgagaaactggatattaacatcgatgaagaagtgcatcgtctgcgtgaaaaaagcgtagaactgacacgtaaaatcttcgccgatctcggtgcatggcagattgcgcaactggcacgccatccacagcgtccttataccctggattacgttcgcctggcatttgatgaatttgacgaactggctggcgaccgcgcgtatgcagacgataaagc…	ILE	158	ALA	GCG	572	Sequence & Structure	agcccccggggtgtcgataa	non-template / coding strand	ACG	575	3	class 1	4.8 score	gcgtctgatgcaaatggctgaacgctttaagatgcctatcGCGACGtttatcgacaccccgggggcttatcctggcgtgggcgca	TCCTCTGGCGGAAAGCCTgcgtctgatgcaaatggctgaacgctttaagatgcctatcGCGACGtttatcgacaccccgggggcttatcctggcgtgggcgcaGATCttgacagctagctcagtcctaggtataatactagtAGCCCCCGGGGTGTCGATAAgttttagagctagaaatagcaagttaaaataaggctag
22	1	5	2	accA	b0185	P0ABD5	ECK0184	JW0180	AIN30714.1	Membrane Lipid/Glycerophospholipid/Lipopolysaccharide Metabolism	gacgtggcgtgtctctccgagcgatcgtttattaaacgatctccgtggcctcattggttcggagcaggtggaactggagtttgactaatacaggaatactatgagtctgaatttccttgattttgaacagccgattgcagagctggaagcgaaaatcgattctctgactgcggttagccgtcaggatgagaaactggatattaacatcgatgaagaagtgcatcgtctgcgtgaaaaaagcgtagaactgacacgtaaaatcttcgccgatctcggtgcatggcagattgcgcaactggcacgccatccacagcgtccttataccctggattacgttcgcctggcatttgatgaatttgacgaactggctggcgaccgcgcgtatgcagacgataaagc…	ILE	158	TRP	TGG	572	Sequence & Structure	agcccccggggtgtcgataa	non-template / coding strand	ACG	575	3	class 1	4.8 score	gcgtctgatgcaaatggctgaacgctttaagatgcctatcTGGACGtttatcgacaccccgggggcttatcctggcgtgggcgca	TCCTCTGGCGGAAAGCCTgcgtctgatgcaaatggctgaacgctttaagatgcctatcTGGACGtttatcgacaccccgggggcttatcctggcgtgggcgcaGATCttgacagctagctcagtcctaggtataatactagtAGCCCCCGGGGTGTCGATAAgttttagagctagaaatagcaagttaaaataaggctag
23	1	5	3	accA	b0185	P0ABD5	ECK0184	JW0180	AIN30714.1	Membrane Lipid/Glycerophospholipid/Lipopolysaccharide Metabolism	gacgtggcgtgtctctccgagcgatcgtttattaaacgatctccgtggcctcattggttcggagcaggtggaactggagtttgactaatacaggaatactatgagtctgaatttccttgattttgaacagccgattgcagagctggaagcgaaaatcgattctctgactgcggttagccgtcaggatgagaaactggatattaacatcgatgaagaagtgcatcgtctgcgtgaaaaaagcgtagaactgacacgtaaaatcttcgccgatctcggtgcatggcagattgcgcaactggcacgccatccacagcgtccttataccctggattacgttcgcctggcatttgatgaatttgacgaactggctggcgaccgcgcgtatgcagacgataaagc…	ILE	158	GLN	CAG	572	Sequence & Structure	agcccccggggtgtcgataa	non-template / coding strand	ACG	575	3	class 1	4.8 score	gcgtctgatgcaaatggctgaacgctttaagatgcctatcCAGACGtttatcgacaccccgggggcttatcctggcgtgggcgca	TCCTCTGGCGGAAAGCCTgcgtctgatgcaaatggctgaacgctttaagatgcctatcCAGACGtttatcgacaccccgggggcttatcctggcgtgggcgcaGATCttgacagctagctcagtcctaggtataatactagtAGCCCCCGGGGTGTCGATAAgttttagagctagaaatagcaagttaaaataaggctag
24	1	5	4	accA	b0185	P0ABD5	ECK0184	JW0180	AIN30714.1	Membrane Lipid/Glycerophospholipid/Lipopolysaccharide Metabolism	gacgtggcgtgtctctccgagcgatcgtttattaaacgatctccgtggcctcattggttcggagcaggtggaactggagtttgactaatacaggaatactatgagtctgaatttccttgattttgaacagccgattgcagagctggaagcgaaaatcgattctctgactgcggttagccgtcaggatgagaaactggatattaacatcgatgaagaagtgcatcgtctgcgtgaaaaaagcgtagaactgacacgtaaaatcttcgccgatctcggtgcatggcagattgcgcaactggcacgccatccacagcgtccttataccctggattacgttcgcctggcatttgatgaatttgacgaactggctggcgaccgcgcgtatgcagacgataaagc…	ILE	158	ASP	GAT	572	Sequence & Structure	agcccccggggtgtcgataa	non-template / coding strand	ACG	575	3	class 1	4.8 score	gcgtctgatgcaaatggctgaacgctttaagatgcctatcGATACGtttatcgacaccccgggggcttatcctggcgtgggcgca	TCCTCTGGCGGAAAGCCTgcgtctgatgcaaatggctgaacgctttaagatgcctatcGATACGtttatcgacaccccgggggcttatcctggcgtgggcgcaGATCttgacagctagctcagtcctaggtataatactagtAGCCCCCGGGGTGTCGATAAgttttagagctagaaatagcaagttaaaataaggctag
25	1	5	5	accA	b0185	P0ABD5	ECK0184	JW0180	AIN30714.1	Membrane Lipid/Glycerophospholipid/Lipopolysaccharide Metabolism	gacgtggcgtgtctctccgagcgatcgtttattaaacgatctccgtggcctcattggttcggagcaggtggaactggagtttgactaatacaggaatactatgagtctgaatttccttgattttgaacagccgattgcagagctggaagcgaaaatcgattctctgactgcggttagccgtcaggatgagaaactggatattaacatcgatgaagaagtgcatcgtctgcgtgaaaaaagcgtagaactgacacgtaaaatcttcgccgatctcggtgcatggcagattgcgcaactggcacgccatccacagcgtccttataccctggattacgttcgcctggcatttgatgaatttgacgaactggctggcgaccgcgcgtatgcagacgataaagc…	ILE	158	PRO	CCG	572	Sequence & Structure	agcccccggggtgtcgataa	non-template / coding strand	ACG	575	3	class 1	4.8 score	gcgtctgatgcaaatggctgaacgctttaagatgcctatcCCGACGtttatcgacaccccgggggcttatcctggcgtgggcgca	TCCTCTGGCGGAAAGCCTgcgtctgatgcaaatggctgaacgctttaagatgcctatcCCGACGtttatcgacaccccgggggcttatcctggcgtgggcgcaGATCttgacagctagctcagtcctaggtataatactagtAGCCCCCGGGGTGTCGATAAgttttagagctagaaatagcaagttaaaataaggctag
26	1	6	1	accA	b0185	P0ABD5	ECK0184	JW0180	AIN30714.1	Membrane Lipid/Glycerophospholipid/Lipopolysaccharide Metabolism	gacgtggcgtgtctctccgagcgatcgtttattaaacgatctccgtggcctcattggttcggagcaggtggaactggagtttgactaatacaggaatactatgagtctgaatttccttgattttgaacagccgattgcagagctggaagcgaaaatcgattctctgactgcggttagccgtcaggatgagaaactggatattaacatcgatgaagaagtgcatcgtctgcgtgaaaaaagcgtagaactgacacgtaaaatcttcgccgatctcggtgcatggcagattgcgcaactggcacgccatccacagcgtccttataccctggattacgttcgcctggcatttgatgaatttgacgaactggctggcgaccgcgcgtatgcagacgataaagc…	ILE	161	ALA	GCG	581	Sequence & Structure	agcccccggggtgtcgataa	non-template / coding strand	ACG	575	6	class 1	4.6 score	tgatgcaaatggctgaacgctttaagatgcctatcatcACGtttGCGgacaccccgggggcttatcctggcgtgggcgcagaaga	TCCTCTGGCGGAAAGCCTtgatgcaaatggctgaacgctttaagatgcctatcatcACGtttGCGgacaccccgggggcttatcctggcgtgggcgcagaagaGATCttgacagctagctcagtcctaggtataatactagtAGCCCCCGGGGTGTCGATAAgttttagagctagaaatagcaagttaaaataaggctag
27	1	6	2	accA	b0185	P0ABD5	ECK0184	JW0180	AIN30714.1	Membrane Lipid/Glycerophospholipid/Lipopolysaccharide Metabolism	gacgtggcgtgtctctccgagcgatcgtttattaaacgatctccgtggcctcattggttcggagcaggtggaactggagtttgactaatacaggaatactatgagtctgaatttccttgattttgaacagccgattgcagagctggaagcgaaaatcgattctctgactgcggttagccgtcaggatgagaaactggatattaacatcgatgaagaagtgcatcgtctgcgtgaaaaaagcgtagaactgacacgtaaaatcttcgccgatctcggtgcatggcagattgcgcaactggcacgccatccacagcgtccttataccctggattacgttcgcctggcatttgatgaatttgacgaactggctggcgaccgcgcgtatgcagacgataaagc…	ILE	161	TRP	TGG	581	Sequence & Structure	agcccccggggtgtcgataa	non-template / coding strand	ACG	575	6	class 1	4.6 score	tgatgcaaatggctgaacgctttaagatgcctatcatcACGtttTGGgacaccccgggggcttatcctggcgtgggcgcagaaga	TCCTCTGGCGGAAAGCCTtgatgcaaatggctgaacgctttaagatgcctatcatcACGtttTGGgacaccccgggggcttatcctggcgtgggcgcagaagaGATCttgacagctagctcagtcctaggtataatactagtAGCCCCCGGGGTGTCGATAAgttttagagctagaaatagcaagttaaaataaggctag
28	1	6	3	accA	b0185	P0ABD5	ECK0184	JW0180	AIN30714.1	Membrane Lipid/Glycerophospholipid/Lipopolysaccharide Metabolism	gacgtggcgtgtctctccgagcgatcgtttattaaacgatctccgtggcctcattggttcggagcaggtggaactggagtttgactaatacaggaatactatgagtctgaatttccttgattttgaacagccgattgcagagctggaagcgaaaatcgattctctgactgcggttagccgtcaggatgagaaactggatattaacatcgatgaagaagtgcatcgtctgcgtgaaaaaagcgtagaactgacacgtaaaatcttcgccgatctcggtgcatggcagattgcgcaactggcacgccatccacagcgtccttataccctggattacgttcgcctggcatttgatgaatttgacgaactggctggcgaccgcgcgtatgcagacgataaagc…	ILE	161	GLN	CAG	581	Sequence & Structure	agcccccggggtgtcgataa	non-template / coding strand	ACG	575	6	class 1	4.6 score	tgatgcaaatggctgaacgctttaagatgcctatcatcACGtttCAGgacaccccgggggcttatcctggcgtgggcgcagaaga	TCCTCTGGCGGAAAGCCTtgatgcaaatggctgaacgctttaagatgcctatcatcACGtttCAGgacaccccgggggcttatcctggcgtgggcgcagaagaGATCttgacagctagctcagtcctaggtataatactagtAGCCCCCGGGGTGTCGATAAgttttagagctagaaatagcaagttaaaataaggctag
29	1	6	4	accA	b0185	P0ABD5	ECK0184	JW0180	AIN30714.1	Membrane Lipid/Glycerophospholipid/Lipopolysaccharide Metabolism	gacgtggcgtgtctctccgagcgatcgtttattaaacgatctccgtggcctcattggttcggagcaggtggaactggagtttgactaatacaggaatactatgagtctgaatttccttgattttgaacagccgattgcagagctggaagcgaaaatcgattctctgactgcggttagccgtcaggatgagaaactggatattaacatcgatgaagaagtgcatcgtctgcgtgaaaaaagcgtagaactgacacgtaaaatcttcgccgatctcggtgcatggcagattgcgcaactggcacgccatccacagcgtccttataccctggattacgttcgcctggcatttgatgaatttgacgaactggctggcgaccgcgcgtatgcagacgataaagc…	ILE	161	ASP	GAT	581	Sequence & Structure	agcccccggggtgtcgataa	non-template / coding strand	ACG	575	6	class 1	4.6 score	tgatgcaaatggctgaacgctttaagatgcctatcatcACGtttGATgacaccccgggggcttatcctggcgtgggcgcagaaga	TCCTCTGGCGGAAAGCCTtgatgcaaatggctgaacgctttaagatgcctatcatcACGtttGATgacaccccgggggcttatcctggcgtgggcgcagaagaGATCttgacagctagctcagtcctaggtataatactagtAGCCCCCGGGGTGTCGATAAgttttagagctagaaatagcaagttaaaataaggctag
30	1	6	5	accA	b0185	P0ABD5	ECK0184	JW0180	AIN30714.1	Membrane Lipid/Glycerophospholipid/Lipopolysaccharide Metabolism	gacgtggcgtgtctctccgagcgatcgtttattaaacgatctccgtggcctcattggttcggagcaggtggaactggagtttgactaatacaggaatactatgagtctgaatttccttgattttgaacagccgattgcagagctggaagcgaaaatcgattctctgactgcggttagccgtcaggatgagaaactggatattaacatcgatgaagaagtgcatcgtctgcgtgaaaaaagcgtagaactgacacgtaaaatcttcgccgatctcggtgcatggcagattgcgcaactggcacgccatccacagcgtccttataccctggattacgttcgcctggcatttgatgaatttgacgaactggctggcgaccgcgcgtatgcagacgataaagc…	ILE	161	PRO	CCG	581	Sequence & Structure	agcccccggggtgtcgataa	non-template / coding strand	ACG	575	6	class 1	4.6 score	tgatgcaaatggctgaacgctttaagatgcctatcatcACGtttCCGgacaccccgggggcttatcctggcgtgggcgcagaaga	TCCTCTGGCGGAAAGCCTtgatgcaaatggctgaacgctttaagatgcctatcatcACGtttCCGgacaccccgggggcttatcctggcgtgggcgcagaagaGATCttgacagctagctcagtcctaggtataatactagtAGCCCCCGGGGTGTCGATAAgttttagagctagaaatagcaagttaaaataaggctag
31	1	7	1	accA	b0185	P0ABD5	ECK0184	JW0180	AIN30714.1	Membrane Lipid/Glycerophospholipid/Lipopolysaccharide Metabolism	gacgtggcgtgtctctccgagcgatcgtttattaaacgatctccgtggcctcattggttcggagcaggtggaactggagtttgactaatacaggaatactatgagtctgaatttccttgattttgaacagccgattgcagagctggaagcgaaaatcgattctctgactgcggttagccgtcaggatgagaaactggatattaacatcgatgaagaagtgcatcgtctgcgtgaaaaaagcgtagaactgacacgtaaaatcttcgccgatctcggtgcatggcagattgcgcaactggcacgccatccacagcgtccttataccctggattacgttcgcctggcatttgatgaatttgacgaactggctggcgaccgcgcgtatgcagacgataaagc…	VAL	196	ALA	GCG	686	Sequence & Structure	aatgtctcgcctcggcgtac	template / non-coding strand	CCC	680	6	class 1	4.6 score	ttgcacgcaacctgcgtgaaatgtctcgcctcggcgtaCCCgtaGCGtgtacggttatcggtgaaggtggttctggcggtgcgct	TCCTCTGGCGGAAAGCCTttgcacgcaacctgcgtgaaatgtctcgcctcggcgtaCCCgtaGCGtgtacggttatcggtgaaggtggttctggcggtgcgctGATCttgacagctagctcagtcctaggtataatactagtAATGTCTCGCCTCGGCGTACgttttagagctagaaatagcaagttaaaataaggctag
32	1	7	2	accA	b0185	P0ABD5	ECK0184	JW0180	AIN30714.1	Membrane Lipid/Glycerophospholipid/Lipopolysaccharide Metabolism	gacgtggcgtgtctctccgagcgatcgtttattaaacgatctccgtggcctcattggttcggagcaggtggaactggagtttgactaatacaggaatactatgagtctgaatttccttgattttgaacagccgattgcagagctggaagcgaaaatcgattctctgactgcggttagccgtcaggatgagaaactggatattaacatcgatgaagaagtgcatcgtctgcgtgaaaaaagcgtagaactgacacgtaaaatcttcgccgatctcggtgcatggcagattgcgcaactggcacgccatccacagcgtccttataccctggattacgttcgcctggcatttgatgaatttgacgaactggctggcgaccgcgcgtatgcagacgataaagc…	VAL	196	TRP	TGG	686	Sequence & Structure	aatgtctcgcctcggcgtac	template / non-coding strand	CCC	680	6	class 1	4.6 score	ttgcacgcaacctgcgtgaaatgtctcgcctcggcgtaCCCgtaTGGtgtacggttatcggtgaaggtggttctggcggtgcgct	TCCTCTGGCGGAAAGCCTttgcacgcaacctgcgtgaaatgtctcgcctcggcgtaCCCgtaTGGtgtacggttatcggtgaaggtggttctggcggtgcgctGATCttgacagctagctcagtcctaggtataatactagtAATGTCTCGCCTCGGCGTACgttttagagctagaaatagcaagttaaaataaggctag
33	1	7	3	accA	b0185	P0ABD5	ECK0184	JW0180	AIN30714.1	Membrane Lipid/Glycerophospholipid/Lipopolysaccharide Metabolism	gacgtggcgtgtctctccgagcgatcgtttattaaacgatctccgtggcctcattggttcggagcaggtggaactggagtttgactaatacaggaatactatgagtctgaatttccttgattttgaacagccgattgcagagctggaagcgaaaatcgattctctgactgcggttagccgtcaggatgagaaactggatattaacatcgatgaagaagtgcatcgtctgcgtgaaaaaagcgtagaactgacacgtaaaatcttcgccgatctcggtgcatggcagattgcgcaactggcacgccatccacagcgtccttataccctggattacgttcgcctggcatttgatgaatttgacgaactggctggcgaccgcgcgtatgcagacgataaagc…	VAL	196	GLN	CAG	686	Sequence & Structure	aatgtctcgcctcggcgtac	template / non-coding strand	CCC	680	6	class 1	4.6 score	ttgcacgcaacctgcgtgaaatgtctcgcctcggcgtaCCCgtaCAGtgtacggttatcggtgaaggtggttctggcggtgcgct	TCCTCTGGCGGAAAGCCTttgcacgcaacctgcgtgaaatgtctcgcctcggcgtaCCCgtaCAGtgtacggttatcggtgaaggtggttctggcggtgcgctGATCttgacagctagctcagtcctaggtataatactagtAATGTCTCGCCTCGGCGTACgttttagagctagaaatagcaagttaaaataaggctag
34	1	7	4	accA	b0185	P0ABD5	ECK0184	JW0180	AIN30714.1	Membrane Lipid/Glycerophospholipid/Lipopolysaccharide Metabolism	gacgtggcgtgtctctccgagcgatcgtttattaaacgatctccgtggcctcattggttcggagcaggtggaactggagtttgactaatacaggaatactatgagtctgaatttccttgattttgaacagccgattgcagagctggaagcgaaaatcgattctctgactgcggttagccgtcaggatgagaaactggatattaacatcgatgaagaagtgcatcgtctgcgtgaaaaaagcgtagaactgacacgtaaaatcttcgccgatctcggtgcatggcagattgcgcaactggcacgccatccacagcgtccttataccctggattacgttcgcctggcatttgatgaatttgacgaactggctggcgaccgcgcgtatgcagacgataaagc…	VAL	196	ASP	GAT	686	Sequence & Structure	aatgtctcgcctcggcgtac	template / non-coding strand	CCC	680	6	class 1	4.6 score	ttgcacgcaacctgcgtgaaatgtctcgcctcggcgtaCCCgtaGATtgtacggttatcggtgaaggtggttctggcggtgcgct	TCCTCTGGCGGAAAGCCTttgcacgcaacctgcgtgaaatgtctcgcctcggcgtaCCCgtaGATtgtacggttatcggtgaaggtggttctggcggtgcgctGATCttgacagctagctcagtcctaggtataatactagtAATGTCTCGCCTCGGCGTACgttttagagctagaaatagcaagttaaaataaggctag
35	1	7	5	accA	b0185	P0ABD5	ECK0184	JW0180	AIN30714.1	Membrane Lipid/Glycerophospholipid/Lipopolysaccharide Metabolism	gacgtggcgtgtctctccgagcgatcgtttattaaacgatctccgtggcctcattggttcggagcaggtggaactggagtttgactaatacaggaatactatgagtctgaatttccttgattttgaacagccgattgcagagctggaagcgaaaatcgattctctgactgcggttagccgtcaggatgagaaactggatattaacatcgatgaagaagtgcatcgtctgcgtgaaaaaagcgtagaactgacacgtaaaatcttcgccgatctcggtgcatggcagattgcgcaactggcacgccatccacagcgtccttataccctggattacgttcgcctggcatttgatgaatttgacgaactggctggcgaccgcgcgtatgcagacgataaagc…	VAL	196	PRO	CCG	686	Sequence & Structure	aatgtctcgcctcggcgtac	template / non-coding strand	CCC	680	6	class 1	4.6 score	ttgcacgcaacctgcgtgaaatgtctcgcctcggcgtaCCCgtaCCGtgtacggttatcggtgaaggtggttctggcggtgcgct	TCCTCTGGCGGAAAGCCTttgcacgcaacctgcgtgaaatgtctcgcctcggcgtaCCCgtaCCGtgtacggttatcggtgaaggtggttctggcggtgcgctGATCttgacagctagctcagtcctaggtataatactagtAATGTCTCGCCTCGGCGTACgttttagagctagaaatagcaagttaaaataaggctag
36	1	8	1	accA	b0185	P0ABD5	ECK0184	JW0180	AIN30714.1	Membrane Lipid/Glycerophospholipid/Lipopolysaccharide Metabolism	gacgtggcgtgtctctccgagcgatcgtttattaaacgatctccgtggcctcattggttcggagcaggtggaactggagtttgactaatacaggaatactatgagtctgaatttccttgattttgaacagccgattgcagagctggaagcgaaaatcgattctctgactgcggttagccgtcaggatgagaaactggatattaacatcgatgaagaagtgcatcgtctgcgtgaaaaaagcgtagaactgacacgtaaaatcttcgccgatctcggtgcatggcagattgcgcaactggcacgccatccacagcgtccttataccctggattacgttcgcctggcatttgatgaatttgacgaactggctggcgaccgcgcgtatgcagacgataaagc…	ILE	200	ALA	GCG	698	Sequence & Structure	aatgtctcgcctcggcgtac	template / non-coding strand	CCC	680	18	class 1	3.8 score	gcaacctgcgtgaaatgtctcgcctcggcgtaCCCgtagtttgtacggttGCGggtgaaggtggttctggcggtgcgctggcgat	TCCTCTGGCGGAAAGCCTgcaacctgcgtgaaatgtctcgcctcggcgtaCCCgtagtttgtacggttGCGggtgaaggtggttctggcggtgcgctggcgatGATCttgacagctagctcagtcctaggtataatactagtAATGTCTCGCCTCGGCGTACgttttagagctagaaatagcaagttaaaataaggctag
37	1	8	2	accA	b0185	P0ABD5	ECK0184	JW0180	AIN30714.1	Membrane Lipid/Glycerophospholipid/Lipopolysaccharide Metabolism	gacgtggcgtgtctctccgagcgatcgtttattaaacgatctccgtggcctcattggttcggagcaggtggaactggagtttgactaatacaggaatactatgagtctgaatttccttgattttgaacagccgattgcagagctggaagcgaaaatcgattctctgactgcggttagccgtcaggatgagaaactggatattaacatcgatgaagaagtgcatcgtctgcgtgaaaaaagcgtagaactgacacgtaaaatcttcgccgatctcggtgcatggcagattgcgcaactggcacgccatccacagcgtccttataccctggattacgttcgcctggcatttgatgaatttgacgaactggctggcgaccgcgcgtatgcagacgataaagc…	ILE	200	TRP	TGG	698	Sequence & Structure	aatgtctcgcctcggcgtac	template / non-coding strand	CCC	680	18	class 1	3.8 score	gcaacctgcgtgaaatgtctcgcctcggcgtaCCCgtagtttgtacggttTGGggtgaaggtggttctggcggtgcgctggcgat	TCCTCTGGCGGAAAGCCTgcaacctgcgtgaaatgtctcgcctcggcgtaCCCgtagtttgtacggttTGGggtgaaggtggttctggcggtgcgctggcgatGATCttgacagctagctcagtcctaggtataatactagtAATGTCTCGCCTCGGCGTACgttttagagctagaaatagcaagttaaaataaggctag
38	1	8	3	accA	b0185	P0ABD5	ECK0184	JW0180	AIN30714.1	Membrane Lipid/Glycerophospholipid/Lipopolysaccharide Metabolism	gacgtggcgtgtctctccgagcgatcgtttattaaacgatctccgtggcctcattggttcggagcaggtggaactggagtttgactaatacaggaatactatgagtctgaatttccttgattttgaacagccgattgcagagctggaagcgaaaatcgattctctgactgcggttagccgtcaggatgagaaactggatattaacatcgatgaagaagtgcatcgtctgcgtgaaaaaagcgtagaactgacacgtaaaatcttcgccgatctcggtgcatggcagattgcgcaactggcacgccatccacagcgtccttataccctggattacgttcgcctggcatttgatgaatttgacgaactggctggcgaccgcgcgtatgcagacgataaagc…	ILE	200	GLN	CAG	698	Sequence & Structure	aatgtctcgcctcggcgtac	template / non-coding strand	CCC	680	18	class 1	3.8 score	gcaacctgcgtgaaatgtctcgcctcggcgtaCCCgtagtttgtacggttCAGggtgaaggtggttctggcggtgcgctggcgat	TCCTCTGGCGGAAAGCCTgcaacctgcgtgaaatgtctcgcctcggcgtaCCCgtagtttgtacggttCAGggtgaaggtggttctggcggtgcgctggcgatGATCttgacagctagctcagtcctaggtataatactagtAATGTCTCGCCTCGGCGTACgttttagagctagaaatagcaagttaaaataaggctag
39	1	8	4	accA	b0185	P0ABD5	ECK0184	JW0180	AIN30714.1	Membrane Lipid/Glycerophospholipid/Lipopolysaccharide Metabolism	gacgtggcgtgtctctccgagcgatcgtttattaaacgatctccgtggcctcattggttcggagcaggtggaactggagtttgactaatacaggaatactatgagtctgaatttccttgattttgaacagccgattgcagagctggaagcgaaaatcgattctctgactgcggttagccgtcaggatgagaaactggatattaacatcgatgaagaagtgcatcgtctgcgtgaaaaaagcgtagaactgacacgtaaaatcttcgccgatctcggtgcatggcagattgcgcaactggcacgccatccacagcgtccttataccctggattacgttcgcctggcatttgatgaatttgacgaactggctggcgaccgcgcgtatgcagacgataaagc…	ILE	200	ASP	GAT	698	Sequence & Structure	aatgtctcgcctcggcgtac	template / non-coding strand	CCC	680	18	class 1	3.8 score	gcaacctgcgtgaaatgtctcgcctcggcgtaCCCgtagtttgtacggttGATggtgaaggtggttctggcggtgcgctggcgat	TCCTCTGGCGGAAAGCCTgcaacctgcgtgaaatgtctcgcctcggcgtaCCCgtagtttgtacggttGATggtgaaggtggttctggcggtgcgctggcgatGATCttgacagctagctcagtcctaggtataatactagtAATGTCTCGCCTCGGCGTACgttttagagctagaaatagcaagttaaaataaggctag
40	1	8	5	accA	b0185	P0ABD5	ECK0184	JW0180	AIN30714.1	Membrane Lipid/Glycerophospholipid/Lipopolysaccharide Metabolism	gacgtggcgtgtctctccgagcgatcgtttattaaacgatctccgtggcctcattggttcggagcaggtggaactggagtttgactaatacaggaatactatgagtctgaatttccttgattttgaacagccgattgcagagctggaagcgaaaatcgattctctgactgcggttagccgtcaggatgagaaactggatattaacatcgatgaagaagtgcatcgtctgcgtgaaaaaagcgtagaactgacacgtaaaatcttcgccgatctcggtgcatggcagattgcgcaactggcacgccatccacagcgtccttataccctggattacgttcgcctggcatttgatgaatttgacgaactggctggcgaccgcgcgtatgcagacgataaagc…	ILE	200	PRO	CCG	698	Sequence & Structure	aatgtctcgcctcggcgtac	template / non-coding strand	CCC	680	18	class 1	3.8 score	gcaacctgcgtgaaatgtctcgcctcggcgtaCCCgtagtttgtacggttCCGggtgaaggtggttctggcggtgcgctggcgat	TCCTCTGGCGGAAAGCCTgcaacctgcgtgaaatgtctcgcctcggcgtaCCCgtagtttgtacggttCCGggtgaaggtggttctggcggtgcgctggcgatGATCttgacagctagctcagtcctaggtataatactagtAATGTCTCGCCTCGGCGTACgttttagagctagaaatagcaagttaaaataaggctag
41	1	9	1	accA	b0185	P0ABD5	ECK0184	JW0180	AIN30714.1	Membrane Lipid/Glycerophospholipid/Lipopolysaccharide Metabolism	gacgtggcgtgtctctccgagcgatcgtttattaaacgatctccgtggcctcattggttcggagcaggtggaactggagtttgactaatacaggaatactatgagtctgaatttccttgattttgaacagccgattgcagagctggaagcgaaaatcgattctctgactgcggttagccgtcaggatgagaaactggatattaacatcgatgaagaagtgcatcgtctgcgtgaaaaaagcgtagaactgacacgtaaaatcttcgccgatctcggtgcatggcagattgcgcaactggcacgccatccacagcgtccttataccctggattacgttcgcctggcatttgatgaatttgacgaactggctggcgaccgcgcgtatgcagacgataaagc…	LEU	258	ALA	GCG	872	Sequence & Structure	acccagtggttccgggatga	non-template / coding strand	AGT	896	24	class 1	3.4 score	ctgaagcgatgggtatcattgctccgcgtGCGaaagaactgaaactgatcgacAGTatcatcccggaaccactgggtggtgctca	TCCTCTGGCGGAAAGCCTctgaagcgatgggtatcattgctccgcgtGCGaaagaactgaaactgatcgacAGTatcatcccggaaccactgggtggtgctcaGATCttgacagctagctcagtcctaggtataatactagtACCCAGTGGTTCCGGGATGAgttttagagctagaaatagcaagttaaaataaggctag
42	1	9	2	accA	b0185	P0ABD5	ECK0184	JW0180	AIN30714.1	Membrane Lipid/Glycerophospholipid/Lipopolysaccharide Metabolism	gacgtggcgtgtctctccgagcgatcgtttattaaacgatctccgtggcctcattggttcggagcaggtggaactggagtttgactaatacaggaatactatgagtctgaatttccttgattttgaacagccgattgcagagctggaagcgaaaatcgattctctgactgcggttagccgtcaggatgagaaactggatattaacatcgatgaagaagtgcatcgtctgcgtgaaaaaagcgtagaactgacacgtaaaatcttcgccgatctcggtgcatggcagattgcgcaactggcacgccatccacagcgtccttataccctggattacgttcgcctggcatttgatgaatttgacgaactggctggcgaccgcgcgtatgcagacgataaagc…	LEU	258	TRP	TGG	872	Sequence & Structure	acccagtggttccgggatga	non-template / coding strand	AGT	896	24	class 1	3.4 score	ctgaagcgatgggtatcattgctccgcgtTGGaaagaactgaaactgatcgacAGTatcatcccggaaccactgggtggtgctca	TCCTCTGGCGGAAAGCCTctgaagcgatgggtatcattgctccgcgtTGGaaagaactgaaactgatcgacAGTatcatcccggaaccactgggtggtgctcaGATCttgacagctagctcagtcctaggtataatactagtACCCAGTGGTTCCGGGATGAgttttagagctagaaatagcaagttaaaataaggctag
43	1	9	3	accA	b0185	P0ABD5	ECK0184	JW0180	AIN30714.1	Membrane Lipid/Glycerophospholipid/Lipopolysaccharide Metabolism	gacgtggcgtgtctctccgagcgatcgtttattaaacgatctccgtggcctcattggttcggagcaggtggaactggagtttgactaatacaggaatactatgagtctgaatttccttgattttgaacagccgattgcagagctggaagcgaaaatcgattctctgactgcggttagccgtcaggatgagaaactggatattaacatcgatgaagaagtgcatcgtctgcgtgaaaaaagcgtagaactgacacgtaaaatcttcgccgatctcggtgcatggcagattgcgcaactggcacgccatccacagcgtccttataccctggattacgttcgcctggcatttgatgaatttgacgaactggctggcgaccgcgcgtatgcagacgataaagc…	LEU	258	GLN	CAG	872	Sequence & Structure	acccagtggttccgggatga	non-template / coding strand	AGT	896	24	class 1	3.4 score	ctgaagcgatgggtatcattgctccgcgtCAGaaagaactgaaactgatcgacAGTatcatcccggaaccactgggtggtgctca	TCCTCTGGCGGAAAGCCTctgaagcgatgggtatcattgctccgcgtCAGaaagaactgaaactgatcgacAGTatcatcccggaaccactgggtggtgctcaGATCttgacagctagctcagtcctaggtataatactagtACCCAGTGGTTCCGGGATGAgttttagagctagaaatagcaagttaaaataaggctag
44	1	9	4	accA	b0185	P0ABD5	ECK0184	JW0180	AIN30714.1	Membrane Lipid/Glycerophospholipid/Lipopolysaccharide Metabolism	gacgtggcgtgtctctccgagcgatcgtttattaaacgatctccgtggcctcattggttcggagcaggtggaactggagtttgactaatacaggaatactatgagtctgaatttccttgattttgaacagccgattgcagagctggaagcgaaaatcgattctctgactgcggttagccgtcaggatgagaaactggatattaacatcgatgaagaagtgcatcgtctgcgtgaaaaaagcgtagaactgacacgtaaaatcttcgccgatctcggtgcatggcagattgcgcaactggcacgccatccacagcgtccttataccctggattacgttcgcctggcatttgatgaatttgacgaactggctggcgaccgcgcgtatgcagacgataaagc…	LEU	258	ASP	GAT	872	Sequence & Structure	acccagtggttccgggatga	non-template / coding strand	AGT	896	24	class 1	3.4 score	ctgaagcgatgggtatcattgctccgcgtGATaaagaactgaaactgatcgacAGTatcatcccggaaccactgggtggtgctca	TCCTCTGGCGGAAAGCCTctgaagcgatgggtatcattgctccgcgtGATaaagaactgaaactgatcgacAGTatcatcccggaaccactgggtggtgctcaGATCttgacagctagctcagtcctaggtataatactagtACCCAGTGGTTCCGGGATGAgttttagagctagaaatagcaagttaaaataaggctag
45	1	9	5	accA	b0185	P0ABD5	ECK0184	JW0180	AIN30714.1	Membrane Lipid/Glycerophospholipid/Lipopolysaccharide Metabolism	gacgtggcgtgtctctccgagcgatcgtttattaaacgatctccgtggcctcattggttcggagcaggtggaactggagtttgactaatacaggaatactatgagtctgaatttccttgattttgaacagccgattgcagagctggaagcgaaaatcgattctctgactgcggttagccgtcaggatgagaaactggatattaacatcgatgaagaagtgcatcgtctgcgtgaaaaaagcgtagaactgacacgtaaaatcttcgccgatctcggtgcatggcagattgcgcaactggcacgccatccacagcgtccttataccctggattacgttcgcctggcatttgatgaatttgacgaactggctggcgaccgcgcgtatgcagacgataaagc…	LEU	258	PRO	CCG	872	Sequence & Structure	acccagtggttccgggatga	non-template / coding strand	AGT	896	24	class 1	3.4 score	ctgaagcgatgggtatcattgctccgcgtCCGaaagaactgaaactgatcgacAGTatcatcccggaaccactgggtggtgctca	TCCTCTGGCGGAAAGCCTctgaagcgatgggtatcattgctccgcgtCCGaaagaactgaaactgatcgacAGTatcatcccggaaccactgggtggtgctcaGATCttgacagctagctcagtcctaggtataatactagtACCCAGTGGTTCCGGGATGAgttttagagctagaaatagcaagttaaaataaggctag
46	1	10	1	accA	b0185	P0ABD5	ECK0184	JW0180	AIN30714.1	Membrane Lipid/Glycerophospholipid/Lipopolysaccharide Metabolism	gacgtggcgtgtctctccgagcgatcgtttattaaacgatctccgtggcctcattggttcggagcaggtggaactggagtttgactaatacaggaatactatgagtctgaatttccttgattttgaacagccgattgcagagctggaagcgaaaatcgattctctgactgcggttagccgtcaggatgagaaactggatattaacatcgatgaagaagtgcatcgtctgcgtgaaaaaagcgtagaactgacacgtaaaatcttcgccgatctcggtgcatggcagattgcgcaactggcacgccatccacagcgtccttataccctggattacgttcgcctggcatttgatgaatttgacgaactggctggcgaccgcgcgtatgcagacgataaagc…	VAL	195	ALA	GCA	683	Structure Only	aatgtctcgcctcggcgtac	template / non-coding strand	CCC	680	3	class 1	4.84 score	cattgcacgcaacctgcgtgaaatgtctcgcctcggcgtaCCCGCAgtttgtacggttatcggtgaaggtggttctggcggtgcg	TCCTCTGGCGGAAAGCCTcattgcacgcaacctgcgtgaaatgtctcgcctcggcgtaCCCGCAgtttgtacggttatcggtgaaggtggttctggcggtgcgGATCttgacagctagctcagtcctaggtataatactagtAATGTCTCGCCTCGGCGTACgttttagagctagaaatagcaagttaaaataaggctag
47	1	10	2	accA	b0185	P0ABD5	ECK0184	JW0180	AIN30714.1	Membrane Lipid/Glycerophospholipid/Lipopolysaccharide Metabolism	gacgtggcgtgtctctccgagcgatcgtttattaaacgatctccgtggcctcattggttcggagcaggtggaactggagtttgactaatacaggaatactatgagtctgaatttccttgattttgaacagccgattgcagagctggaagcgaaaatcgattctctgactgcggttagccgtcaggatgagaaactggatattaacatcgatgaagaagtgcatcgtctgcgtgaaaaaagcgtagaactgacacgtaaaatcttcgccgatctcggtgcatggcagattgcgcaactggcacgccatccacagcgtccttataccctggattacgttcgcctggcatttgatgaatttgacgaactggctggcgaccgcgcgtatgcagacgataaagc…	VAL	195	TRP	TGG	683	Structure Only	aatgtctcgcctcggcgtac	template / non-coding strand	TGG	683	0	class 1	4.84 score	ttgcacgcaacctgcgtgaaatgtctcgcctcggcgtaccgTGGgtttgtacggttatcggtgaaggtggttctggcggtgcgct	TCCTCTGGCGGAAAGCCTttgcacgcaacctgcgtgaaatgtctcgcctcggcgtaccgTGGgtttgtacggttatcggtgaaggtggttctggcggtgcgctGATCttgacagctagctcagtcctaggtataatactagtAATGTCTCGCCTCGGCGTACgttttagagctagaaatagcaagttaaaataaggctag
48	1	10	3	accA	b0185	P0ABD5	ECK0184	JW0180	AIN30714.1	Membrane Lipid/Glycerophospholipid/Lipopolysaccharide Metabolism	gacgtggcgtgtctctccgagcgatcgtttattaaacgatctccgtggcctcattggttcggagcaggtggaactggagtttgactaatacaggaatactatgagtctgaatttccttgattttgaacagccgattgcagagctggaagcgaaaatcgattctctgactgcggttagccgtcaggatgagaaactggatattaacatcgatgaagaagtgcatcgtctgcgtgaaaaaagcgtagaactgacacgtaaaatcttcgccgatctcggtgcatggcagattgcgcaactggcacgccatccacagcgtccttataccctggattacgttcgcctggcatttgatgaatttgacgaactggctggcgaccgcgcgtatgcagacgataaagc…	VAL	195	GLN	CAA	683	Structure Only	aatgtctcgcctcggcgtac	template / non-coding strand	CCA	680	3	class 1	4.84 score	cattgcacgcaacctgcgtgaaatgtctcgcctcggcgtaCCACAAgtttgtacggttatcggtgaaggtggttctggcggtgcg	TCCTCTGGCGGAAAGCCTcattgcacgcaacctgcgtgaaatgtctcgcctcggcgtaCCACAAgtttgtacggttatcggtgaaggtggttctggcggtgcgGATCttgacagctagctcagtcctaggtataatactagtAATGTCTCGCCTCGGCGTACgttttagagctagaaatagcaagttaaaataaggctag
49	1	10	4	accA	b0185	P0ABD5	ECK0184	JW0180	AIN30714.1	Membrane Lipid/Glycerophospholipid/Lipopolysaccharide Metabolism	gacgtggcgtgtctctccgagcgatcgtttattaaacgatctccgtggcctcattggttcggagcaggtggaactggagtttgactaatacaggaatactatgagtctgaatttccttgattttgaacagccgattgcagagctggaagcgaaaatcgattctctgactgcggttagccgtcaggatgagaaactggatattaacatcgatgaagaagtgcatcgtctgcgtgaaaaaagcgtagaactgacacgtaaaatcttcgccgatctcggtgcatggcagattgcgcaactggcacgccatccacagcgtccttataccctggattacgttcgcctggcatttgatgaatttgacgaactggctggcgaccgcgcgtatgcagacgataaagc…	VAL	195	ASP	GAT	683	Structure Only	aatgtctcgcctcggcgtac	template / non-coding strand	CCC	680	3	class 1	4.84 score	cattgcacgcaacctgcgtgaaatgtctcgcctcggcgtaCCCGATgtttgtacggttatcggtgaaggtggttctggcggtgcg	TCCTCTGGCGGAAAGCCTcattgcacgcaacctgcgtgaaatgtctcgcctcggcgtaCCCGATgtttgtacggttatcggtgaaggtggttctggcggtgcgGATCttgacagctagctcagtcctaggtataatactagtAATGTCTCGCCTCGGCGTACgttttagagctagaaatagcaagttaaaataaggctag
50	1	10	5	accA	b0185	P0ABD5	ECK0184	JW0180	AIN30714.1	Membrane Lipid/Glycerophospholipid/Lipopolysaccharide Metabolism	gacgtggcgtgtctctccgagcgatcgtttattaaacgatctccgtggcctcattggttcggagcaggtggaactggagtttgactaatacaggaatactatgagtctgaatttccttgattttgaacagccgattgcagagctggaagcgaaaatcgattctctgactgcggttagccgtcaggatgagaaactggatattaacatcgatgaagaagtgcatcgtctgcgtgaaaaaagcgtagaactgacacgtaaaatcttcgccgatctcggtgcatggcagattgcgcaactggcacgccatccacagcgtccttataccctggattacgttcgcctggcatttgatgaatttgacgaactggctggcgaccgcgcgtatgcagacgataaagc…	VAL	195	PRO	CCA	683	Structure Only	aatgtctcgcctcggcgtac	template / non-coding strand	CCA	680	3	class 1	4.84 score	cattgcacgcaacctgcgtgaaatgtctcgcctcggcgtaCCACCAgtttgtacggttatcggtgaaggtggttctggcggtgcg	TCCTCTGGCGGAAAGCCTcattgcacgcaacctgcgtgaaatgtctcgcctcggcgtaCCACCAgtttgtacggttatcggtgaaggtggttctggcggtgcgGATCttgacagctagctcagtcctaggtataatactagtAATGTCTCGCCTCGGCGTACgttttagagctagaaatagcaagttaaaataaggctag
51	2	1	1	accB	b3255	P0ABD8	ECK3242	JW3223	AIN33595.1	Membrane Lipid/Glycerophospholipid/Lipopolysaccharide Metabolism	gaatttatcgctatgcatacagctgtcggggcatacgctttacagacggcggtgaaacgcctgtcacaatcacactaaacaaagagtacggaacccactcatggatattcgtaagattaaaaaactgatcgagctggttgaagaatcaggcatctccgaactggaaatttctgaaggcgaagagtcagtacgcattagccgtgcagctcctgccgcaagtttccctgtgatgcaacaagcttacgctgcaccaatgatgcagcagccagctcaatctaacgcagccgctccggcgaccgttccttccatggaagcgccagcagcagcggaaatcagtggtcacatcgtacgttccccgatggttggtactttctaccgcaccccaagcccggacgcaaa…	VAL	88	ALA	GCG	362	Sequence & Structure	gtagaaagtaccaaccatcg	non-template / coding strand	AGT	353	9	class 1	4.4 score	gccagcagcagcggaaatcagtggtcacatcgtacgtAGTccgatgGCGggtactttctaccgcaccccaagcccggacgcaaaa	TCCTCTGGCGGAAAGCCTgccagcagcagcggaaatcagtggtcacatcgtacgtAGTccgatgGCGggtactttctaccgcaccccaagcccggacgcaaaaGATCttgacagctagctcagtcctaggtataatactagtGTAGAAAGTACCAACCATCGgttttagagctagaaatagcaagttaaaataaggctag
52	2	1	2	accB	b3255	P0ABD8	ECK3242	JW3223	AIN33595.1	Membrane Lipid/Glycerophospholipid/Lipopolysaccharide Metabolism	gaatttatcgctatgcatacagctgtcggggcatacgctttacagacggcggtgaaacgcctgtcacaatcacactaaacaaagagtacggaacccactcatggatattcgtaagattaaaaaactgatcgagctggttgaagaatcaggcatctccgaactggaaatttctgaaggcgaagagtcagtacgcattagccgtgcagctcctgccgcaagtttccctgtgatgcaacaagcttacgctgcaccaatgatgcagcagccagctcaatctaacgcagccgctccggcgaccgttccttccatggaagcgccagcagcagcggaaatcagtggtcacatcgtacgttccccgatggttggtactttctaccgcaccccaagcccggacgcaaa…	VAL	88	TRP	TGG	362	Sequence & Structure	gtagaaagtaccaaccatcg	non-template / coding strand	AGT	353	9	class 1	4.4 score	gccagcagcagcggaaatcagtggtcacatcgtacgtAGTccgatgTGGggtactttctaccgcaccccaagcccggacgcaaaa	TCCTCTGGCGGAAAGCCTgccagcagcagcggaaatcagtggtcacatcgtacgtAGTccgatgTGGggtactttctaccgcaccccaagcccggacgcaaaaGATCttgacagctagctcagtcctaggtataatactagtGTAGAAAGTACCAACCATCGgttttagagctagaaatagcaagttaaaataaggctag
53	2	1	3	accB	b3255	P0ABD8	ECK3242	JW3223	AIN33595.1	Membrane Lipid/Glycerophospholipid/Lipopolysaccharide Metabolism	gaatttatcgctatgcatacagctgtcggggcatacgctttacagacggcggtgaaacgcctgtcacaatcacactaaacaaagagtacggaacccactcatggatattcgtaagattaaaaaactgatcgagctggttgaagaatcaggcatctccgaactggaaatttctgaaggcgaagagtcagtacgcattagccgtgcagctcctgccgcaagtttccctgtgatgcaacaagcttacgctgcaccaatgatgcagcagccagctcaatctaacgcagccgctccggcgaccgttccttccatggaagcgccagcagcagcggaaatcagtggtcacatcgtacgttccccgatggttggtactttctaccgcaccccaagcccggacgcaaa…	VAL	88	GLN	CAG	362	Sequence & Structure	gtagaaagtaccaaccatcg	non-template / coding strand	AGT	353	9	class 1	4.4 score	gccagcagcagcggaaatcagtggtcacatcgtacgtAGTccgatgCAGggtactttctaccgcaccccaagcccggacgcaaaa	TCCTCTGGCGGAAAGCCTgccagcagcagcggaaatcagtggtcacatcgtacgtAGTccgatgCAGggtactttctaccgcaccccaagcccggacgcaaaaGATCttgacagctagctcagtcctaggtataatactagtGTAGAAAGTACCAACCATCGgttttagagctagaaatagcaagttaaaataaggctag
54	2	1	4	accB	b3255	P0ABD8	ECK3242	JW3223	AIN33595.1	Membrane Lipid/Glycerophospholipid/Lipopolysaccharide Metabolism	gaatttatcgctatgcatacagctgtcggggcatacgctttacagacggcggtgaaacgcctgtcacaatcacactaaacaaagagtacggaacccactcatggatattcgtaagattaaaaaactgatcgagctggttgaagaatcaggcatctccgaactggaaatttctgaaggcgaagagtcagtacgcattagccgtgcagctcctgccgcaagtttccctgtgatgcaacaagcttacgctgcaccaatgatgcagcagccagctcaatctaacgcagccgctccggcgaccgttccttccatggaagcgccagcagcagcggaaatcagtggtcacatcgtacgttccccgatggttggtactttctaccgcaccccaagcccggacgcaaa…	VAL	88	ASP	GAT	362	Sequence & Structure	gtagaaagtaccaaccatcg	non-template / coding strand	AGT	353	9	class 1	4.4 score	gccagcagcagcggaaatcagtggtcacatcgtacgtAGTccgatgGATggtactttctaccgcaccccaagcccggacgcaaaa	TCCTCTGGCGGAAAGCCTgccagcagcagcggaaatcagtggtcacatcgtacgtAGTccgatgGATggtactttctaccgcaccccaagcccggacgcaaaaGATCttgacagctagctcagtcctaggtataatactagtGTAGAAAGTACCAACCATCGgttttagagctagaaatagcaagttaaaataaggctag
55	2	1	5	accB	b3255	P0ABD8	ECK3242	JW3223	AIN33595.1	Membrane Lipid/Glycerophospholipid/Lipopolysaccharide Metabolism	gaatttatcgctatgcatacagctgtcggggcatacgctttacagacggcggtgaaacgcctgtcacaatcacactaaacaaagagtacggaacccactcatggatattcgtaagattaaaaaactgatcgagctggttgaagaatcaggcatctccgaactggaaatttctgaaggcgaagagtcagtacgcattagccgtgcagctcctgccgcaagtttccctgtgatgcaacaagcttacgctgcaccaatgatgcagcagccagctcaatctaacgcagccgctccggcgaccgttccttccatggaagcgccagcagcagcggaaatcagtggtcacatcgtacgttccccgatggttggtactttctaccgcaccccaagcccggacgcaaa…	VAL	88	PRO	CCG	362	Sequence & Structure	gtagaaagtaccaaccatcg	non-template / coding strand	AGT	353	9	class 1	4.4 score	gccagcagcagcggaaatcagtggtcacatcgtacgtAGTccgatgCCGggtactttctaccgcaccccaagcccggacgcaaaa	TCCTCTGGCGGAAAGCCTgccagcagcagcggaaatcagtggtcacatcgtacgtAGTccgatgCCGggtactttctaccgcaccccaagcccggacgcaaaaGATCttgacagctagctcagtcctaggtataatactagtGTAGAAAGTACCAACCATCGgttttagagctagaaatagcaagttaaaataaggctag
56	2	2	1	accB	b3255	P0ABD8	ECK3242	JW3223	AIN33595.1	Membrane Lipid/Glycerophospholipid/Lipopolysaccharide Metabolism	gaatttatcgctatgcatacagctgtcggggcatacgctttacagacggcggtgaaacgcctgtcacaatcacactaaacaaagagtacggaacccactcatggatattcgtaagattaaaaaactgatcgagctggttgaagaatcaggcatctccgaactggaaatttctgaaggcgaagagtcagtacgcattagccgtgcagctcctgccgcaagtttccctgtgatgcaacaagcttacgctgcaccaatgatgcagcagccagctcaatctaacgcagccgctccggcgaccgttccttccatggaagcgccagcagcagcggaaatcagtggtcacatcgtacgttccccgatggttggtactttctaccgcaccccaagcccggacgcaaa…	ILE	117	ALA	GCG	449	Sequence & Structure	gatctggttcatcattttca	non-template / coding strand	GCG	458	9	class 1	4.4 score	agtgggtcagaaagtcaacgtgggcgataccctgtgcGCGgttgaaGCGatgaaaatgatgaaccagatcgaagcggacaaatcc	TCCTCTGGCGGAAAGCCTagtgggtcagaaagtcaacgtgggcgataccctgtgcGCGgttgaaGCGatgaaaatgatgaaccagatcgaagcggacaaatccGATCttgacagctagctcagtcctaggtataatactagtGATCTGGTTCATCATTTTCAgttttagagctagaaatagcaagttaaaataaggctag
57	2	2	2	accB	b3255	P0ABD8	ECK3242	JW3223	AIN33595.1	Membrane Lipid/Glycerophospholipid/Lipopolysaccharide Metabolism	gaatttatcgctatgcatacagctgtcggggcatacgctttacagacggcggtgaaacgcctgtcacaatcacactaaacaaagagtacggaacccactcatggatattcgtaagattaaaaaactgatcgagctggttgaagaatcaggcatctccgaactggaaatttctgaaggcgaagagtcagtacgcattagccgtgcagctcctgccgcaagtttccctgtgatgcaacaagcttacgctgcaccaatgatgcagcagccagctcaatctaacgcagccgctccggcgaccgttccttccatggaagcgccagcagcagcggaaatcagtggtcacatcgtacgttccccgatggttggtactttctaccgcaccccaagcccggacgcaaa…	ILE	117	TRP	TGG	449	Sequence & Structure	gatctggttcatcattttca	non-template / coding strand	GCG	458	9	class 1	4.4 score	agtgggtcagaaagtcaacgtgggcgataccctgtgcTGGgttgaaGCGatgaaaatgatgaaccagatcgaagcggacaaatcc	TCCTCTGGCGGAAAGCCTagtgggtcagaaagtcaacgtgggcgataccctgtgcTGGgttgaaGCGatgaaaatgatgaaccagatcgaagcggacaaatccGATCttgacagctagctcagtcctaggtataatactagtGATCTGGTTCATCATTTTCAgttttagagctagaaatagcaagttaaaataaggctag
58	2	2	3	accB	b3255	P0ABD8	ECK3242	JW3223	AIN33595.1	Membrane Lipid/Glycerophospholipid/Lipopolysaccharide Metabolism	gaatttatcgctatgcatacagctgtcggggcatacgctttacagacggcggtgaaacgcctgtcacaatcacactaaacaaagagtacggaacccactcatggatattcgtaagattaaaaaactgatcgagctggttgaagaatcaggcatctccgaactggaaatttctgaaggcgaagagtcagtacgcattagccgtgcagctcctgccgcaagtttccctgtgatgcaacaagcttacgctgcaccaatgatgcagcagccagctcaatctaacgcagccgctccggcgaccgttccttccatggaagcgccagcagcagcggaaatcagtggtcacatcgtacgttccccgatggttggtactttctaccgcaccccaagcccggacgcaaa…	ILE	117	GLN	CAG	449	Sequence & Structure	gatctggttcatcattttca	non-template / coding strand	GCG	458	9	class 1	4.4 score	agtgggtcagaaagtcaacgtgggcgataccctgtgcCAGgttgaaGCGatgaaaatgatgaaccagatcgaagcggacaaatcc	TCCTCTGGCGGAAAGCCTagtgggtcagaaagtcaacgtgggcgataccctgtgcCAGgttgaaGCGatgaaaatgatgaaccagatcgaagcggacaaatccGATCttgacagctagctcagtcctaggtataatactagtGATCTGGTTCATCATTTTCAgttttagagctagaaatagcaagttaaaataaggctag
59	2	2	4	accB	b3255	P0ABD8	ECK3242	JW3223	AIN33595.1	Membrane Lipid/Glycerophospholipid/Lipopolysaccharide Metabolism	gaatttatcgctatgcatacagctgtcggggcatacgctttacagacggcggtgaaacgcctgtcacaatcacactaaacaaagagtacggaacccactcatggatattcgtaagattaaaaaactgatcgagctggttgaagaatcaggcatctccgaactggaaatttctgaaggcgaagagtcagtacgcattagccgtgcagctcctgccgcaagtttccctgtgatgcaacaagcttacgctgcaccaatgatgcagcagccagctcaatctaacgcagccgctccggcgaccgttccttccatggaagcgccagcagcagcggaaatcagtggtcacatcgtacgttccccgatggttggtactttctaccgcaccccaagcccggacgcaaa…	ILE	117	ASP	GAT	449	Sequence & Structure	gatctggttcatcattttca	non-template / coding strand	GCG	458	9	class 1	4.4 score	agtgggtcagaaagtcaacgtgggcgataccctgtgcGATgttgaaGCGatgaaaatgatgaaccagatcgaagcggacaaatcc	TCCTCTGGCGGAAAGCCTagtgggtcagaaagtcaacgtgggcgataccctgtgcGATgttgaaGCGatgaaaatgatgaaccagatcgaagcggacaaatccGATCttgacagctagctcagtcctaggtataatactagtGATCTGGTTCATCATTTTCAgttttagagctagaaatagcaagttaaaataaggctag
60	2	2	5	accB	b3255	P0ABD8	ECK3242	JW3223	AIN33595.1	Membrane Lipid/Glycerophospholipid/Lipopolysaccharide Metabolism	gaatttatcgctatgcatacagctgtcggggcatacgctttacagacggcggtgaaacgcctgtcacaatcacactaaacaaagagtacggaacccactcatggatattcgtaagattaaaaaactgatcgagctggttgaagaatcaggcatctccgaactggaaatttctgaaggcgaagagtcagtacgcattagccgtgcagctcctgccgcaagtttccctgtgatgcaacaagcttacgctgcaccaatgatgcagcagccagctcaatctaacgcagccgctccggcgaccgttccttccatggaagcgccagcagcagcggaaatcagtggtcacatcgtacgttccccgatggttggtactttctaccgcaccccaagcccggacgcaaa…	ILE	117	PRO	CCG	449	Sequence & Structure	gatctggttcatcattttca	non-template / coding strand	GCG	458	9	class 1	4.4 score	agtgggtcagaaagtcaacgtgggcgataccctgtgcCCGgttgaaGCGatgaaaatgatgaaccagatcgaagcggacaaatcc	TCCTCTGGCGGAAAGCCTagtgggtcagaaagtcaacgtgggcgataccctgtgcCCGgttgaaGCGatgaaaatgatgaaccagatcgaagcggacaaatccGATCttgacagctagctcagtcctaggtataatactagtGATCTGGTTCATCATTTTCAgttttagagctagaaatagcaagttaaaataaggctag
61	2	3	1	accB	b3255	P0ABD8	ECK3242	JW3223	AIN33595.1	Membrane Lipid/Glycerophospholipid/Lipopolysaccharide Metabolism	gaatttatcgctatgcatacagctgtcggggcatacgctttacagacggcggtgaaacgcctgtcacaatcacactaaacaaagagtacggaacccactcatggatattcgtaagattaaaaaactgatcgagctggttgaagaatcaggcatctccgaactggaaatttctgaaggcgaagagtcagtacgcattagccgtgcagctcctgccgcaagtttccctgtgatgcaacaagcttacgctgcaccaatgatgcagcagccagctcaatctaacgcagccgctccggcgaccgttccttccatggaagcgccagcagcagcggaaatcagtggtcacatcgtacgttccccgatggttggtactttctaccgcaccccaagcccggacgcaaa…	VAL	118	ALA	GCG	452	Sequence & Structure	gatctggttcatcattttca	non-template / coding strand	GCG	458	6	class 1	4.6 score	tgggtcagaaagtcaacgtgggcgataccctgtgcatcGCGgaaGCGatgaaaatgatgaaccagatcgaagcggacaaatccgg	TCCTCTGGCGGAAAGCCTtgggtcagaaagtcaacgtgggcgataccctgtgcatcGCGgaaGCGatgaaaatgatgaaccagatcgaagcggacaaatccggGATCttgacagctagctcagtcctaggtataatactagtGATCTGGTTCATCATTTTCAgttttagagctagaaatagcaagttaaaataaggctag
62	2	3	2	accB	b3255	P0ABD8	ECK3242	JW3223	AIN33595.1	Membrane Lipid/Glycerophospholipid/Lipopolysaccharide Metabolism	gaatttatcgctatgcatacagctgtcggggcatacgctttacagacggcggtgaaacgcctgtcacaatcacactaaacaaagagtacggaacccactcatggatattcgtaagattaaaaaactgatcgagctggttgaagaatcaggcatctccgaactggaaatttctgaaggcgaagagtcagtacgcattagccgtgcagctcctgccgcaagtttccctgtgatgcaacaagcttacgctgcaccaatgatgcagcagccagctcaatctaacgcagccgctccggcgaccgttccttccatggaagcgccagcagcagcggaaatcagtggtcacatcgtacgttccccgatggttggtactttctaccgcaccccaagcccggacgcaaa…	VAL	118	TRP	TGG	452	Sequence & Structure	gatctggttcatcattttca	non-template / coding strand	GCG	458	6	class 1	4.6 score	tgggtcagaaagtcaacgtgggcgataccctgtgcatcTGGgaaGCGatgaaaatgatgaaccagatcgaagcggacaaatccgg	TCCTCTGGCGGAAAGCCTtgggtcagaaagtcaacgtgggcgataccctgtgcatcTGGgaaGCGatgaaaatgatgaaccagatcgaagcggacaaatccggGATCttgacagctagctcagtcctaggtataatactagtGATCTGGTTCATCATTTTCAgttttagagctagaaatagcaagttaaaataaggctag
63	2	3	3	accB	b3255	P0ABD8	ECK3242	JW3223	AIN33595.1	Membrane Lipid/Glycerophospholipid/Lipopolysaccharide Metabolism	gaatttatcgctatgcatacagctgtcggggcatacgctttacagacggcggtgaaacgcctgtcacaatcacactaaacaaagagtacggaacccactcatggatattcgtaagattaaaaaactgatcgagctggttgaagaatcaggcatctccgaactggaaatttctgaaggcgaagagtcagtacgcattagccgtgcagctcctgccgcaagtttccctgtgatgcaacaagcttacgctgcaccaatgatgcagcagccagctcaatctaacgcagccgctccggcgaccgttccttccatggaagcgccagcagcagcggaaatcagtggtcacatcgtacgttccccgatggttggtactttctaccgcaccccaagcccggacgcaaa…	VAL	118	GLN	CAG	452	Sequence & Structure	gatctggttcatcattttca	non-template / coding strand	GCG	458	6	class 1	4.6 score	tgggtcagaaagtcaacgtgggcgataccctgtgcatcCAGgaaGCGatgaaaatgatgaaccagatcgaagcggacaaatccgg	TCCTCTGGCGGAAAGCCTtgggtcagaaagtcaacgtgggcgataccctgtgcatcCAGgaaGCGatgaaaatgatgaaccagatcgaagcggacaaatccggGATCttgacagctagctcagtcctaggtataatactagtGATCTGGTTCATCATTTTCAgttttagagctagaaatagcaagttaaaataaggctag
64	2	3	4	accB	b3255	P0ABD8	ECK3242	JW3223	AIN33595.1	Membrane Lipid/Glycerophospholipid/Lipopolysaccharide Metabolism	gaatttatcgctatgcatacagctgtcggggcatacgctttacagacggcggtgaaacgcctgtcacaatcacactaaacaaagagtacggaacccactcatggatattcgtaagattaaaaaactgatcgagctggttgaagaatcaggcatctccgaactggaaatttctgaaggcgaagagtcagtacgcattagccgtgcagctcctgccgcaagtttccctgtgatgcaacaagcttacgctgcaccaatgatgcagcagccagctcaatctaacgcagccgctccggcgaccgttccttccatggaagcgccagcagcagcggaaatcagtggtcacatcgtacgttccccgatggttggtactttctaccgcaccccaagcccggacgcaaa…	VAL	118	ASP	GAT	452	Sequence & Structure	gatctggttcatcattttca	non-template / coding strand	GCG	458	6	class 1	4.6 score	tgggtcagaaagtcaacgtgggcgataccctgtgcatcGATgaaGCGatgaaaatgatgaaccagatcgaagcggacaaatccgg	TCCTCTGGCGGAAAGCCTtgggtcagaaagtcaacgtgggcgataccctgtgcatcGATgaaGCGatgaaaatgatgaaccagatcgaagcggacaaatccggGATCttgacagctagctcagtcctaggtataatactagtGATCTGGTTCATCATTTTCAgttttagagctagaaatagcaagttaaaataaggctag
65	2	3	5	accB	b3255	P0ABD8	ECK3242	JW3223	AIN33595.1	Membrane Lipid/Glycerophospholipid/Lipopolysaccharide Metabolism	gaatttatcgctatgcatacagctgtcggggcatacgctttacagacggcggtgaaacgcctgtcacaatcacactaaacaaagagtacggaacccactcatggatattcgtaagattaaaaaactgatcgagctggttgaagaatcaggcatctccgaactggaaatttctgaaggcgaagagtcagtacgcattagccgtgcagctcctgccgcaagtttccctgtgatgcaacaagcttacgctgcaccaatgatgcagcagccagctcaatctaacgcagccgctccggcgaccgttccttccatggaagcgccagcagcagcggaaatcagtggtcacatcgtacgttccccgatggttggtactttctaccgcaccccaagcccggacgcaaa…	VAL	118	PRO	CCG	452	Sequence & Structure	gatctggttcatcattttca	non-template / coding strand	GCG	458	6	class 1	4.6 score	tgggtcagaaagtcaacgtgggcgataccctgtgcatcCCGgaaGCGatgaaaatgatgaaccagatcgaagcggacaaatccgg	TCCTCTGGCGGAAAGCCTtgggtcagaaagtcaacgtgggcgataccctgtgcatcCCGgaaGCGatgaaaatgatgaaccagatcgaagcggacaaatccggGATCttgacagctagctcagtcctaggtataatactagtGATCTGGTTCATCATTTTCAgttttagagctagaaatagcaagttaaaataaggctag
66	2	4	1	accB	b3255	P0ABD8	ECK3242	JW3223	AIN33595.1	Membrane Lipid/Glycerophospholipid/Lipopolysaccharide Metabolism	gaatttatcgctatgcatacagctgtcggggcatacgctttacagacggcggtgaaacgcctgtcacaatcacactaaacaaagagtacggaacccactcatggatattcgtaagattaaaaaactgatcgagctggttgaagaatcaggcatctccgaactggaaatttctgaaggcgaagagtcagtacgcattagccgtgcagctcctgccgcaagtttccctgtgatgcaacaagcttacgctgcaccaatgatgcagcagccagctcaatctaacgcagccgctccggcgaccgttccttccatggaagcgccagcagcagcggaaatcagtggtcacatcgtacgttccccgatggttggtactttctaccgcaccccaagcccggacgcaaa…	VAL	83	ALA	GCG	347	Structure Only	gtagaaagtaccaaccatcg	non-template / coding strand	AGT	353	6	class 1	4.6 score	tggaagcgccagcagcagcggaaatcagtggtcacatcGCGcgtAGTccgatggttggtactttctaccgcaccccaagcccgga	TCCTCTGGCGGAAAGCCTtggaagcgccagcagcagcggaaatcagtggtcacatcGCGcgtAGTccgatggttggtactttctaccgcaccccaagcccggaGATCttgacagctagctcagtcctaggtataatactagtGTAGAAAGTACCAACCATCGgttttagagctagaaatagcaagttaaaataaggctag
67	2	4	2	accB	b3255	P0ABD8	ECK3242	JW3223	AIN33595.1	Membrane Lipid/Glycerophospholipid/Lipopolysaccharide Metabolism	gaatttatcgctatgcatacagctgtcggggcatacgctttacagacggcggtgaaacgcctgtcacaatcacactaaacaaagagtacggaacccactcatggatattcgtaagattaaaaaactgatcgagctggttgaagaatcaggcatctccgaactggaaatttctgaaggcgaagagtcagtacgcattagccgtgcagctcctgccgcaagtttccctgtgatgcaacaagcttacgctgcaccaatgatgcagcagccagctcaatctaacgcagccgctccggcgaccgttccttccatggaagcgccagcagcagcggaaatcagtggtcacatcgtacgttccccgatggttggtactttctaccgcaccccaagcccggacgcaaa…	VAL	83	TRP	TGG	347	Structure Only	gtagaaagtaccaaccatcg	non-template / coding strand	AGT	353	6	class 1	4.6 score	tggaagcgccagcagcagcggaaatcagtggtcacatcTGGcgtAGTccgatggttggtactttctaccgcaccccaagcccgga	TCCTCTGGCGGAAAGCCTtggaagcgccagcagcagcggaaatcagtggtcacatcTGGcgtAGTccgatggttggtactttctaccgcaccccaagcccggaGATCttgacagctagctcagtcctaggtataatactagtGTAGAAAGTACCAACCATCGgttttagagctagaaatagcaagttaaaataaggctag
68	2	4	3	accB	b3255	P0ABD8	ECK3242	JW3223	AIN33595.1	Membrane Lipid/Glycerophospholipid/Lipopolysaccharide Metabolism	gaatttatcgctatgcatacagctgtcggggcatacgctttacagacggcggtgaaacgcctgtcacaatcacactaaacaaagagtacggaacccactcatggatattcgtaagattaaaaaactgatcgagctggttgaagaatcaggcatctccgaactggaaatttctgaaggcgaagagtcagtacgcattagccgtgcagctcctgccgcaagtttccctgtgatgcaacaagcttacgctgcaccaatgatgcagcagccagctcaatctaacgcagccgctccggcgaccgttccttccatggaagcgccagcagcagcggaaatcagtggtcacatcgtacgttccccgatggttggtactttctaccgcaccccaagcccggacgcaaa…	VAL	83	GLN	CAG	347	Structure Only	gtagaaagtaccaaccatcg	non-template / coding strand	AGT	353	6	class 1	4.6 score	tggaagcgccagcagcagcggaaatcagtggtcacatcCAGcgtAGTccgatggttggtactttctaccgcaccccaagcccgga	TCCTCTGGCGGAAAGCCTtggaagcgccagcagcagcggaaatcagtggtcacatcCAGcgtAGTccgatggttggtactttctaccgcaccccaagcccggaGATCttgacagctagctcagtcctaggtataatactagtGTAGAAAGTACCAACCATCGgttttagagctagaaatagcaagttaaaataaggctag
69	2	4	4	accB	b3255	P0ABD8	ECK3242	JW3223	AIN33595.1	Membrane Lipid/Glycerophospholipid/Lipopolysaccharide Metabolism	gaatttatcgctatgcatacagctgtcggggcatacgctttacagacggcggtgaaacgcctgtcacaatcacactaaacaaagagtacggaacccactcatggatattcgtaagattaaaaaactgatcgagctggttgaagaatcaggcatctccgaactggaaatttctgaaggcgaagagtcagtacgcattagccgtgcagctcctgccgcaagtttccctgtgatgcaacaagcttacgctgcaccaatgatgcagcagccagctcaatctaacgcagccgctccggcgaccgttccttccatggaagcgccagcagcagcggaaatcagtggtcacatcgtacgttccccgatggttggtactttctaccgcaccccaagcccggacgcaaa…	VAL	83	ASP	GAT	347	Structure Only	gtagaaagtaccaaccatcg	non-template / coding strand	AGT	353	6	class 1	4.6 score	tggaagcgccagcagcagcggaaatcagtggtcacatcGATcgtAGTccgatggttggtactttctaccgcaccccaagcccgga	TCCTCTGGCGGAAAGCCTtggaagcgccagcagcagcggaaatcagtggtcacatcGATcgtAGTccgatggttggtactttctaccgcaccccaagcccggaGATCttgacagctagctcagtcctaggtataatactagtGTAGAAAGTACCAACCATCGgttttagagctagaaatagcaagttaaaataaggctag
70	2	4	5	accB	b3255	P0ABD8	ECK3242	JW3223	AIN33595.1	Membrane Lipid/Glycerophospholipid/Lipopolysaccharide Metabolism	gaatttatcgctatgcatacagctgtcggggcatacgctttacagacggcggtgaaacgcctgtcacaatcacactaaacaaagagtacggaacccactcatggatattcgtaagattaaaaaactgatcgagctggttgaagaatcaggcatctccgaactggaaatttctgaaggcgaagagtcagtacgcattagccgtgcagctcctgccgcaagtttccctgtgatgcaacaagcttacgctgcaccaatgatgcagcagccagctcaatctaacgcagccgctccggcgaccgttccttccatggaagcgccagcagcagcggaaatcagtggtcacatcgtacgttccccgatggttggtactttctaccgcaccccaagcccggacgcaaa…	VAL	83	PRO	CCG	347	Structure Only	gtagaaagtaccaaccatcg	non-template / coding strand	AGT	353	6	class 1	4.6 score	tggaagcgccagcagcagcggaaatcagtggtcacatcCCGcgtAGTccgatggttggtactttctaccgcaccccaagcccgga	TCCTCTGGCGGAAAGCCTtggaagcgccagcagcagcggaaatcagtggtcacatcCCGcgtAGTccgatggttggtactttctaccgcaccccaagcccggaGATCttgacagctagctcagtcctaggtataatactagtGTAGAAAGTACCAACCATCGgttttagagctagaaatagcaagttaaaataaggctag
71	2	5	1	accB	b3255	P0ABD8	ECK3242	JW3223	AIN33595.1	Membrane Lipid/Glycerophospholipid/Lipopolysaccharide Metabolism	gaatttatcgctatgcatacagctgtcggggcatacgctttacagacggcggtgaaacgcctgtcacaatcacactaaacaaagagtacggaacccactcatggatattcgtaagattaaaaaactgatcgagctggttgaagaatcaggcatctccgaactggaaatttctgaaggcgaagagtcagtacgcattagccgtgcagctcctgccgcaagtttccctgtgatgcaacaagcttacgctgcaccaatgatgcagcagccagctcaatctaacgcagccgctccggcgaccgttccttccatggaagcgccagcagcagcggaaatcagtggtcacatcgtacgttccccgatggttggtactttctaccgcaccccaagcccggacgcaaa…	PHE	91	ALA	GCG	371	Structure Only	gtagaaagtaccaaccatcg	non-template / coding strand	AGT	353	18	class 1	3.8 score	cagcagcggaaatcagtggtcacatcgtacgtAGTccgatggttggtactGCGtaccgcaccccaagcccggacgcaaaagcgtt	TCCTCTGGCGGAAAGCCTcagcagcggaaatcagtggtcacatcgtacgtAGTccgatggttggtactGCGtaccgcaccccaagcccggacgcaaaagcgttGATCttgacagctagctcagtcctaggtataatactagtGTAGAAAGTACCAACCATCGgttttagagctagaaatagcaagttaaaataaggctag
72	2	5	2	accB	b3255	P0ABD8	ECK3242	JW3223	AIN33595.1	Membrane Lipid/Glycerophospholipid/Lipopolysaccharide Metabolism	gaatttatcgctatgcatacagctgtcggggcatacgctttacagacggcggtgaaacgcctgtcacaatcacactaaacaaagagtacggaacccactcatggatattcgtaagattaaaaaactgatcgagctggttgaagaatcaggcatctccgaactggaaatttctgaaggcgaagagtcagtacgcattagccgtgcagctcctgccgcaagtttccctgtgatgcaacaagcttacgctgcaccaatgatgcagcagccagctcaatctaacgcagccgctccggcgaccgttccttccatggaagcgccagcagcagcggaaatcagtggtcacatcgtacgttccccgatggttggtactttctaccgcaccccaagcccggacgcaaa…	PHE	91	TRP	TGG	371	Structure Only	gtagaaagtaccaaccatcg	non-template / coding strand	AGT	353	18	class 1	3.8 score	cagcagcggaaatcagtggtcacatcgtacgtAGTccgatggttggtactTGGtaccgcaccccaagcccggacgcaaaagcgtt	TCCTCTGGCGGAAAGCCTcagcagcggaaatcagtggtcacatcgtacgtAGTccgatggttggtactTGGtaccgcaccccaagcccggacgcaaaagcgttGATCttgacagctagctcagtcctaggtataatactagtGTAGAAAGTACCAACCATCGgttttagagctagaaatagcaagttaaaataaggctag
73	2	5	3	accB	b3255	P0ABD8	ECK3242	JW3223	AIN33595.1	Membrane Lipid/Glycerophospholipid/Lipopolysaccharide Metabolism	gaatttatcgctatgcatacagctgtcggggcatacgctttacagacggcggtgaaacgcctgtcacaatcacactaaacaaagagtacggaacccactcatggatattcgtaagattaaaaaactgatcgagctggttgaagaatcaggcatctccgaactggaaatttctgaaggcgaagagtcagtacgcattagccgtgcagctcctgccgcaagtttccctgtgatgcaacaagcttacgctgcaccaatgatgcagcagccagctcaatctaacgcagccgctccggcgaccgttccttccatggaagcgccagcagcagcggaaatcagtggtcacatcgtacgttccccgatggttggtactttctaccgcaccccaagcccggacgcaaa…	PHE	91	GLN	CAG	371	Structure Only	gtagaaagtaccaaccatcg	non-template / coding strand	AGT	353	18	class 1	3.8 score	cagcagcggaaatcagtggtcacatcgtacgtAGTccgatggttggtactCAGtaccgcaccccaagcccggacgcaaaagcgtt	TCCTCTGGCGGAAAGCCTcagcagcggaaatcagtggtcacatcgtacgtAGTccgatggttggtactCAGtaccgcaccccaagcccggacgcaaaagcgttGATCttgacagctagctcagtcctaggtataatactagtGTAGAAAGTACCAACCATCGgttttagagctagaaatagcaagttaaaataaggctag
74	2	5	4	accB	b3255	P0ABD8	ECK3242	JW3223	AIN33595.1	Membrane Lipid/Glycerophospholipid/Lipopolysaccharide Metabolism	gaatttatcgctatgcatacagctgtcggggcatacgctttacagacggcggtgaaacgcctgtcacaatcacactaaacaaagagtacggaacccactcatggatattcgtaagattaaaaaactgatcgagctggttgaagaatcaggcatctccgaactggaaatttctgaaggcgaagagtcagtacgcattagccgtgcagctcctgccgcaagtttccctgtgatgcaacaagcttacgctgcaccaatgatgcagcagccagctcaatctaacgcagccgctccggcgaccgttccttccatggaagcgccagcagcagcggaaatcagtggtcacatcgtacgttccccgatggttggtactttctaccgcaccccaagcccggacgcaaa…	PHE	91	ASP	GAT	371	Structure Only	gtagaaagtaccaaccatcg	non-template / coding strand	AGT	353	18	class 1	3.8 score	cagcagcggaaatcagtggtcacatcgtacgtAGTccgatggttggtactGATtaccgcaccccaagcccggacgcaaaagcgtt	TCCTCTGGCGGAAAGCCTcagcagcggaaatcagtggtcacatcgtacgtAGTccgatggttggtactGATtaccgcaccccaagcccggacgcaaaagcgttGATCttgacagctagctcagtcctaggtataatactagtGTAGAAAGTACCAACCATCGgttttagagctagaaatagcaagttaaaataaggctag
75	2	5	5	accB	b3255	P0ABD8	ECK3242	JW3223	AIN33595.1	Membrane Lipid/Glycerophospholipid/Lipopolysaccharide Metabolism	gaatttatcgctatgcatacagctgtcggggcatacgctttacagacggcggtgaaacgcctgtcacaatcacactaaacaaagagtacggaacccactcatggatattcgtaagattaaaaaactgatcgagctggttgaagaatcaggcatctccgaactggaaatttctgaaggcgaagagtcagtacgcattagccgtgcagctcctgccgcaagtttccctgtgatgcaacaagcttacgctgcaccaatgatgcagcagccagctcaatctaacgcagccgctccggcgaccgttccttccatggaagcgccagcagcagcggaaatcagtggtcacatcgtacgttccccgatggttggtactttctaccgcaccccaagcccggacgcaaa…	PHE	91	PRO	CCG	371	Structure Only	gtagaaagtaccaaccatcg	non-template / coding strand	AGT	353	18	class 1	3.8 score	cagcagcggaaatcagtggtcacatcgtacgtAGTccgatggttggtactCCGtaccgcaccccaagcccggacgcaaaagcgtt	TCCTCTGGCGGAAAGCCTcagcagcggaaatcagtggtcacatcgtacgtAGTccgatggttggtactCCGtaccgcaccccaagcccggacgcaaaagcgttGATCttgacagctagctcagtcctaggtataatactagtGTAGAAAGTACCAACCATCGgttttagagctagaaatagcaagttaaaataaggctag
76	2	6	1	accB	b3255	P0ABD8	ECK3242	JW3223	AIN33595.1	Membrane Lipid/Glycerophospholipid/Lipopolysaccharide Metabolism	gaatttatcgctatgcatacagctgtcggggcatacgctttacagacggcggtgaaacgcctgtcacaatcacactaaacaaagagtacggaacccactcatggatattcgtaagattaaaaaactgatcgagctggttgaagaatcaggcatctccgaactggaaatttctgaaggcgaagagtcagtacgcattagccgtgcagctcctgccgcaagtttccctgtgatgcaacaagcttacgctgcaccaatgatgcagcagccagctcaatctaacgcagccgctccggcgaccgttccttccatggaagcgccagcagcagcggaaatcagtggtcacatcgtacgttccccgatggttggtactttctaccgcaccccaagcccggacgcaaa…	LEU	115	ALA	GCG	443	Structure Only	agtgggtcagaaagtcaacg	template / non-coding strand	GTT	431	12	class 1	4.2 score	caaaagcgttcatcgaagtgggtcagaaagtcaacGTTggcgataccGCGtgcatcgttgaagccatgaaaatgatgaaccagat	TCCTCTGGCGGAAAGCCTcaaaagcgttcatcgaagtgggtcagaaagtcaacGTTggcgataccGCGtgcatcgttgaagccatgaaaatgatgaaccagatGATCttgacagctagctcagtcctaggtataatactagtAGTGGGTCAGAAAGTCAACGgttttagagctagaaatagcaagttaaaataaggctag
77	2	6	2	accB	b3255	P0ABD8	ECK3242	JW3223	AIN33595.1	Membrane Lipid/Glycerophospholipid/Lipopolysaccharide Metabolism	gaatttatcgctatgcatacagctgtcggggcatacgctttacagacggcggtgaaacgcctgtcacaatcacactaaacaaagagtacggaacccactcatggatattcgtaagattaaaaaactgatcgagctggttgaagaatcaggcatctccgaactggaaatttctgaaggcgaagagtcagtacgcattagccgtgcagctcctgccgcaagtttccctgtgatgcaacaagcttacgctgcaccaatgatgcagcagccagctcaatctaacgcagccgctccggcgaccgttccttccatggaagcgccagcagcagcggaaatcagtggtcacatcgtacgttccccgatggttggtactttctaccgcaccccaagcccggacgcaaa…	LEU	115	TRP	TGG	443	Structure Only	agtgggtcagaaagtcaacg	template / non-coding strand	GTT	431	12	class 1	4.2 score	caaaagcgttcatcgaagtgggtcagaaagtcaacGTTggcgataccTGGtgcatcgttgaagccatgaaaatgatgaaccagat	TCCTCTGGCGGAAAGCCTcaaaagcgttcatcgaagtgggtcagaaagtcaacGTTggcgataccTGGtgcatcgttgaagccatgaaaatgatgaaccagatGATCttgacagctagctcagtcctaggtataatactagtAGTGGGTCAGAAAGTCAACGgttttagagctagaaatagcaagttaaaataaggctag
78	2	6	3	accB	b3255	P0ABD8	ECK3242	JW3223	AIN33595.1	Membrane Lipid/Glycerophospholipid/Lipopolysaccharide Metabolism	gaatttatcgctatgcatacagctgtcggggcatacgctttacagacggcggtgaaacgcctgtcacaatcacactaaacaaagagtacggaacccactcatggatattcgtaagattaaaaaactgatcgagctggttgaagaatcaggcatctccgaactggaaatttctgaaggcgaagagtcagtacgcattagccgtgcagctcctgccgcaagtttccctgtgatgcaacaagcttacgctgcaccaatgatgcagcagccagctcaatctaacgcagccgctccggcgaccgttccttccatggaagcgccagcagcagcggaaatcagtggtcacatcgtacgttccccgatggttggtactttctaccgcaccccaagcccggacgcaaa…	LEU	115	GLN	CAG	443	Structure Only	agtgggtcagaaagtcaacg	template / non-coding strand	GTT	431	12	class 1	4.2 score	caaaagcgttcatcgaagtgggtcagaaagtcaacGTTggcgataccCAGtgcatcgttgaagccatgaaaatgatgaaccagat	TCCTCTGGCGGAAAGCCTcaaaagcgttcatcgaagtgggtcagaaagtcaacGTTggcgataccCAGtgcatcgttgaagccatgaaaatgatgaaccagatGATCttgacagctagctcagtcctaggtataatactagtAGTGGGTCAGAAAGTCAACGgttttagagctagaaatagcaagttaaaataaggctag
79	2	6	4	accB	b3255	P0ABD8	ECK3242	JW3223	AIN33595.1	Membrane Lipid/Glycerophospholipid/Lipopolysaccharide Metabolism	gaatttatcgctatgcatacagctgtcggggcatacgctttacagacggcggtgaaacgcctgtcacaatcacactaaacaaagagtacggaacccactcatggatattcgtaagattaaaaaactgatcgagctggttgaagaatcaggcatctccgaactggaaatttctgaaggcgaagagtcagtacgcattagccgtgcagctcctgccgcaagtttccctgtgatgcaacaagcttacgctgcaccaatgatgcagcagccagctcaatctaacgcagccgctccggcgaccgttccttccatggaagcgccagcagcagcggaaatcagtggtcacatcgtacgttccccgatggttggtactttctaccgcaccccaagcccggacgcaaa…	LEU	115	ASP	GAT	443	Structure Only	agtgggtcagaaagtcaacg	template / non-coding strand	GTT	431	12	class 1	4.2 score	caaaagcgttcatcgaagtgggtcagaaagtcaacGTTggcgataccGATtgcatcgttgaagccatgaaaatgatgaaccagat	TCCTCTGGCGGAAAGCCTcaaaagcgttcatcgaagtgggtcagaaagtcaacGTTggcgataccGATtgcatcgttgaagccatgaaaatgatgaaccagatGATCttgacagctagctcagtcctaggtataatactagtAGTGGGTCAGAAAGTCAACGgttttagagctagaaatagcaagttaaaataaggctag
80	2	6	5	accB	b3255	P0ABD8	ECK3242	JW3223	AIN33595.1	Membrane Lipid/Glycerophospholipid/Lipopolysaccharide Metabolism	gaatttatcgctatgcatacagctgtcggggcatacgctttacagacggcggtgaaacgcctgtcacaatcacactaaacaaagagtacggaacccactcatggatattcgtaagattaaaaaactgatcgagctggttgaagaatcaggcatctccgaactggaaatttctgaaggcgaagagtcagtacgcattagccgtgcagctcctgccgcaagtttccctgtgatgcaacaagcttacgctgcaccaatgatgcagcagccagctcaatctaacgcagccgctccggcgaccgttccttccatggaagcgccagcagcagcggaaatcagtggtcacatcgtacgttccccgatggttggtactttctaccgcaccccaagcccggacgcaaa…	LEU	115	PRO	CCG	443	Structure Only	agtgggtcagaaagtcaacg	template / non-coding strand	GTT	431	12	class 1	4.2 score	caaaagcgttcatcgaagtgggtcagaaagtcaacGTTggcgataccCCGtgcatcgttgaagccatgaaaatgatgaaccagat	TCCTCTGGCGGAAAGCCTcaaaagcgttcatcgaagtgggtcagaaagtcaacGTTggcgataccCCGtgcatcgttgaagccatgaaaatgatgaaccagatGATCttgacagctagctcagtcctaggtataatactagtAGTGGGTCAGAAAGTCAACGgttttagagctagaaatagcaagttaaaataaggctag
81	2	7	1	accB	b3255	P0ABD8	ECK3242	JW3223	AIN33595.1	Membrane Lipid/Glycerophospholipid/Lipopolysaccharide Metabolism	gaatttatcgctatgcatacagctgtcggggcatacgctttacagacggcggtgaaacgcctgtcacaatcacactaaacaaagagtacggaacccactcatggatattcgtaagattaaaaaactgatcgagctggttgaagaatcaggcatctccgaactggaaatttctgaaggcgaagagtcagtacgcattagccgtgcagctcctgccgcaagtttccctgtgatgcaacaagcttacgctgcaccaatgatgcagcagccagctcaatctaacgcagccgctccggcgaccgttccttccatggaagcgccagcagcagcggaaatcagtggtcacatcgtacgttccccgatggttggtactttctaccgcaccccaagcccggacgcaaa…	LEU	152	ALA	GCC	554	Structure Only	ggtagaatttgacgagccgc	template / non-coding strand	GCC	554	0	class 1	3.75 score	ttctggtcgaaagtggacaaccggtagaatttgacgagccgGCCgtcgtcatcgagtaacgaggcgaacatgctggataaaattg	TCCTCTGGCGGAAAGCCTttctggtcgaaagtggacaaccggtagaatttgacgagccgGCCgtcgtcatcgagtaacgaggcgaacatgctggataaaattgGATCttgacagctagctcagtcctaggtataatactagtGGTAGAATTTGACGAGCCGCgttttagagctagaaatagcaagttaaaataaggctag
82	2	7	2	accB	b3255	P0ABD8	ECK3242	JW3223	AIN33595.1	Membrane Lipid/Glycerophospholipid/Lipopolysaccharide Metabolism	gaatttatcgctatgcatacagctgtcggggcatacgctttacagacggcggtgaaacgcctgtcacaatcacactaaacaaagagtacggaacccactcatggatattcgtaagattaaaaaactgatcgagctggttgaagaatcaggcatctccgaactggaaatttctgaaggcgaagagtcagtacgcattagccgtgcagctcctgccgcaagtttccctgtgatgcaacaagcttacgctgcaccaatgatgcagcagccagctcaatctaacgcagccgctccggcgaccgttccttccatggaagcgccagcagcagcggaaatcagtggtcacatcgtacgttccccgatggttggtactttctaccgcaccccaagcccggacgcaaa…	LEU	152	ASP	GAC	554	Structure Only	ggtagaatttgacgagccgc	template / non-coding strand	GAC	554	0	class 1	3.75 score	ttctggtcgaaagtggacaaccggtagaatttgacgagccgGACgtcgtcatcgagtaacgaggcgaacatgctggataaaattg	TCCTCTGGCGGAAAGCCTttctggtcgaaagtggacaaccggtagaatttgacgagccgGACgtcgtcatcgagtaacgaggcgaacatgctggataaaattgGATCttgacagctagctcagtcctaggtataatactagtGGTAGAATTTGACGAGCCGCgttttagagctagaaatagcaagttaaaataaggctag
83	2	7	3	accB	b3255	P0ABD8	ECK3242	JW3223	AIN33595.1	Membrane Lipid/Glycerophospholipid/Lipopolysaccharide Metabolism	gaatttatcgctatgcatacagctgtcggggcatacgctttacagacggcggtgaaacgcctgtcacaatcacactaaacaaagagtacggaacccactcatggatattcgtaagattaaaaaactgatcgagctggttgaagaatcaggcatctccgaactggaaatttctgaaggcgaagagtcagtacgcattagccgtgcagctcctgccgcaagtttccctgtgatgcaacaagcttacgctgcaccaatgatgcagcagccagctcaatctaacgcagccgctccggcgaccgttccttccatggaagcgccagcagcagcggaaatcagtggtcacatcgtacgttccccgatggttggtactttctaccgcaccccaagcccggacgcaaa…	LEU	152	PRO	CCC	554	Structure Only	ggtagaatttgacgagccgc	template / non-coding strand	CCC	554	0	class 1	3.75 score	ttctggtcgaaagtggacaaccggtagaatttgacgagccgCCCgtcgtcatcgagtaacgaggcgaacatgctggataaaattg	TCCTCTGGCGGAAAGCCTttctggtcgaaagtggacaaccggtagaatttgacgagccgCCCgtcgtcatcgagtaacgaggcgaacatgctggataaaattgGATCttgacagctagctcagtcctaggtataatactagtGGTAGAATTTGACGAGCCGCgttttagagctagaaatagcaagttaaaataaggctag
84	2	8	1	accB	b3255	P0ABD8	ECK3242	JW3223	AIN33595.1	Membrane Lipid/Glycerophospholipid/Lipopolysaccharide Metabolism	gaatttatcgctatgcatacagctgtcggggcatacgctttacagacggcggtgaaacgcctgtcacaatcacactaaacaaagagtacggaacccactcatggatattcgtaagattaaaaaactgatcgagctggttgaagaatcaggcatctccgaactggaaatttctgaaggcgaagagtcagtacgcattagccgtgcagctcctgccgcaagtttccctgtgatgcaacaagcttacgctgcaccaatgatgcagcagccagctcaatctaacgcagccgctccggcgaccgttccttccatggaagcgccagcagcagcggaaatcagtggtcacatcgtacgttccccgatggttggtactttctaccgcaccccaagcccggacgcaaa…	VAL	140	ALA	GCG	518	Sequence Only	ttcgaccagaattgctttca	non-template / coding strand	ACG	500	18	class 1	3.8 score	tgatgaaccagatcgaagcggacaaatccggtACGgtgaaagcaattctgGCGgaaagtggacaaccggtagaatttgacgagcc	TCCTCTGGCGGAAAGCCTtgatgaaccagatcgaagcggacaaatccggtACGgtgaaagcaattctgGCGgaaagtggacaaccggtagaatttgacgagccGATCttgacagctagctcagtcctaggtataatactagtTTCGACCAGAATTGCTTTCAgttttagagctagaaatagcaagttaaaataaggctag
85	2	8	2	accB	b3255	P0ABD8	ECK3242	JW3223	AIN33595.1	Membrane Lipid/Glycerophospholipid/Lipopolysaccharide Metabolism	gaatttatcgctatgcatacagctgtcggggcatacgctttacagacggcggtgaaacgcctgtcacaatcacactaaacaaagagtacggaacccactcatggatattcgtaagattaaaaaactgatcgagctggttgaagaatcaggcatctccgaactggaaatttctgaaggcgaagagtcagtacgcattagccgtgcagctcctgccgcaagtttccctgtgatgcaacaagcttacgctgcaccaatgatgcagcagccagctcaatctaacgcagccgctccggcgaccgttccttccatggaagcgccagcagcagcggaaatcagtggtcacatcgtacgttccccgatggttggtactttctaccgcaccccaagcccggacgcaaa…	VAL	140	TRP	TGG	518	Sequence Only	ttcgaccagaattgctttca	non-template / coding strand	ACG	500	18	class 1	3.8 score	tgatgaaccagatcgaagcggacaaatccggtACGgtgaaagcaattctgTGGgaaagtggacaaccggtagaatttgacgagcc	TCCTCTGGCGGAAAGCCTtgatgaaccagatcgaagcggacaaatccggtACGgtgaaagcaattctgTGGgaaagtggacaaccggtagaatttgacgagccGATCttgacagctagctcagtcctaggtataatactagtTTCGACCAGAATTGCTTTCAgttttagagctagaaatagcaagttaaaataaggctag
86	2	8	3	accB	b3255	P0ABD8	ECK3242	JW3223	AIN33595.1	Membrane Lipid/Glycerophospholipid/Lipopolysaccharide Metabolism	gaatttatcgctatgcatacagctgtcggggcatacgctttacagacggcggtgaaacgcctgtcacaatcacactaaacaaagagtacggaacccactcatggatattcgtaagattaaaaaactgatcgagctggttgaagaatcaggcatctccgaactggaaatttctgaaggcgaagagtcagtacgcattagccgtgcagctcctgccgcaagtttccctgtgatgcaacaagcttacgctgcaccaatgatgcagcagccagctcaatctaacgcagccgctccggcgaccgttccttccatggaagcgccagcagcagcggaaatcagtggtcacatcgtacgttccccgatggttggtactttctaccgcaccccaagcccggacgcaaa…	VAL	140	GLN	CAG	518	Sequence Only	ttcgaccagaattgctttca	non-template / coding strand	ACG	500	18	class 1	3.8 score	tgatgaaccagatcgaagcggacaaatccggtACGgtgaaagcaattctgCAGgaaagtggacaaccggtagaatttgacgagcc	TCCTCTGGCGGAAAGCCTtgatgaaccagatcgaagcggacaaatccggtACGgtgaaagcaattctgCAGgaaagtggacaaccggtagaatttgacgagccGATCttgacagctagctcagtcctaggtataatactagtTTCGACCAGAATTGCTTTCAgttttagagctagaaatagcaagttaaaataaggctag
87	2	8	4	accB	b3255	P0ABD8	ECK3242	JW3223	AIN33595.1	Membrane Lipid/Glycerophospholipid/Lipopolysaccharide Metabolism	gaatttatcgctatgcatacagctgtcggggcatacgctttacagacggcggtgaaacgcctgtcacaatcacactaaacaaagagtacggaacccactcatggatattcgtaagattaaaaaactgatcgagctggttgaagaatcaggcatctccgaactggaaatttctgaaggcgaagagtcagtacgcattagccgtgcagctcctgccgcaagtttccctgtgatgcaacaagcttacgctgcaccaatgatgcagcagccagctcaatctaacgcagccgctccggcgaccgttccttccatggaagcgccagcagcagcggaaatcagtggtcacatcgtacgttccccgatggttggtactttctaccgcaccccaagcccggacgcaaa…	VAL	140	ASP	GAT	518	Sequence Only	ttcgaccagaattgctttca	non-template / coding strand	ACG	500	18	class 1	3.8 score	tgatgaaccagatcgaagcggacaaatccggtACGgtgaaagcaattctgGATgaaagtggacaaccggtagaatttgacgagcc	TCCTCTGGCGGAAAGCCTtgatgaaccagatcgaagcggacaaatccggtACGgtgaaagcaattctgGATgaaagtggacaaccggtagaatttgacgagccGATCttgacagctagctcagtcctaggtataatactagtTTCGACCAGAATTGCTTTCAgttttagagctagaaatagcaagttaaaataaggctag
88	2	8	5	accB	b3255	P0ABD8	ECK3242	JW3223	AIN33595.1	Membrane Lipid/Glycerophospholipid/Lipopolysaccharide Metabolism	gaatttatcgctatgcatacagctgtcggggcatacgctttacagacggcggtgaaacgcctgtcacaatcacactaaacaaagagtacggaacccactcatggatattcgtaagattaaaaaactgatcgagctggttgaagaatcaggcatctccgaactggaaatttctgaaggcgaagagtcagtacgcattagccgtgcagctcctgccgcaagtttccctgtgatgcaacaagcttacgctgcaccaatgatgcagcagccagctcaatctaacgcagccgctccggcgaccgttccttccatggaagcgccagcagcagcggaaatcagtggtcacatcgtacgttccccgatggttggtactttctaccgcaccccaagcccggacgcaaa…	VAL	140	PRO	CCG	518	Sequence Only	ttcgaccagaattgctttca	non-template / coding strand	ACG	500	18	class 1	3.8 score	tgatgaaccagatcgaagcggacaaatccggtACGgtgaaagcaattctgCCGgaaagtggacaaccggtagaatttgacgagcc	TCCTCTGGCGGAAAGCCTtgatgaaccagatcgaagcggacaaatccggtACGgtgaaagcaattctgCCGgaaagtggacaaccggtagaatttgacgagccGATCttgacagctagctcagtcctaggtataatactagtTTCGACCAGAATTGCTTTCAgttttagagctagaaatagcaagttaaaataaggctag
89	3	1	1	accC	b3256	P24182	ECK3243	JW3224	AIN33596.1	Membrane Lipid/Glycerophospholipid/Lipopolysaccharide Metabolism	gaagcggacaaatccggtaccgtgaaagcaattctggtcgaaagtggacaaccggtagaatttgacgagccgctggtcgtcatcgagtaacgaggcgaacatgctggataaaattgttattgccaaccgcggcgagattgcattgcgtattcttcgtgcctgtaaagaactgggcatcaagactgtcgctgtgcactccagcgcggatcgcgatctaaaacacgtattactggcagatgaaacggtctgtattggccctgctccgtcagtaaaaagttatctgaacatcccggcaatcatcagcgccgctgaaatcaccggcgcagtagcaatccatccgggttacggcttcctctccgagaacgccaactttgccgagcaggttgaacgctccggctt…	LEU	18	ALA	GCG	152	Sequence & Structure	cttgatgcccagttctttac	non-template / coding strand	GCG	158	6	class 1	4.6 score	ttgttattgccaaccgcggcgagattgcattgcgtattGCGcgtGCGtgtaaagaactgggcatcaagactgtcgctgtgcactc	TCCTCTGGCGGAAAGCCTttgttattgccaaccgcggcgagattgcattgcgtattGCGcgtGCGtgtaaagaactgggcatcaagactgtcgctgtgcactcGATCttgacagctagctcagtcctaggtataatactagtCTTGATGCCCAGTTCTTTACgttttagagctagaaatagcaagttaaaataaggctag
90	3	1	2	accC	b3256	P24182	ECK3243	JW3224	AIN33596.1	Membrane Lipid/Glycerophospholipid/Lipopolysaccharide Metabolism	gaagcggacaaatccggtaccgtgaaagcaattctggtcgaaagtggacaaccggtagaatttgacgagccgctggtcgtcatcgagtaacgaggcgaacatgctggataaaattgttattgccaaccgcggcgagattgcattgcgtattcttcgtgcctgtaaagaactgggcatcaagactgtcgctgtgcactccagcgcggatcgcgatctaaaacacgtattactggcagatgaaacggtctgtattggccctgctccgtcagtaaaaagttatctgaacatcccggcaatcatcagcgccgctgaaatcaccggcgcagtagcaatccatccgggttacggcttcctctccgagaacgccaactttgccgagcaggttgaacgctccggctt…	LEU	18	TRP	TGG	152	Sequence & Structure	cttgatgcccagttctttac	non-template / coding strand	GCG	158	6	class 1	4.6 score	ttgttattgccaaccgcggcgagattgcattgcgtattTGGcgtGCGtgtaaagaactgggcatcaagactgtcgctgtgcactc	TCCTCTGGCGGAAAGCCTttgttattgccaaccgcggcgagattgcattgcgtattTGGcgtGCGtgtaaagaactgggcatcaagactgtcgctgtgcactcGATCttgacagctagctcagtcctaggtataatactagtCTTGATGCCCAGTTCTTTACgttttagagctagaaatagcaagttaaaataaggctag
91	3	1	3	accC	b3256	P24182	ECK3243	JW3224	AIN33596.1	Membrane Lipid/Glycerophospholipid/Lipopolysaccharide Metabolism	gaagcggacaaatccggtaccgtgaaagcaattctggtcgaaagtggacaaccggtagaatttgacgagccgctggtcgtcatcgagtaacgaggcgaacatgctggataaaattgttattgccaaccgcggcgagattgcattgcgtattcttcgtgcctgtaaagaactgggcatcaagactgtcgctgtgcactccagcgcggatcgcgatctaaaacacgtattactggcagatgaaacggtctgtattggccctgctccgtcagtaaaaagttatctgaacatcccggcaatcatcagcgccgctgaaatcaccggcgcagtagcaatccatccgggttacggcttcctctccgagaacgccaactttgccgagcaggttgaacgctccggctt…	LEU	18	GLN	CAG	152	Sequence & Structure	cttgatgcccagttctttac	non-template / coding strand	GCG	158	6	class 1	4.6 score	ttgttattgccaaccgcggcgagattgcattgcgtattCAGcgtGCGtgtaaagaactgggcatcaagactgtcgctgtgcactc	TCCTCTGGCGGAAAGCCTttgttattgccaaccgcggcgagattgcattgcgtattCAGcgtGCGtgtaaagaactgggcatcaagactgtcgctgtgcactcGATCttgacagctagctcagtcctaggtataatactagtCTTGATGCCCAGTTCTTTACgttttagagctagaaatagcaagttaaaataaggctag
92	3	1	4	accC	b3256	P24182	ECK3243	JW3224	AIN33596.1	Membrane Lipid/Glycerophospholipid/Lipopolysaccharide Metabolism	gaagcggacaaatccggtaccgtgaaagcaattctggtcgaaagtggacaaccggtagaatttgacgagccgctggtcgtcatcgagtaacgaggcgaacatgctggataaaattgttattgccaaccgcggcgagattgcattgcgtattcttcgtgcctgtaaagaactgggcatcaagactgtcgctgtgcactccagcgcggatcgcgatctaaaacacgtattactggcagatgaaacggtctgtattggccctgctccgtcagtaaaaagttatctgaacatcccggcaatcatcagcgccgctgaaatcaccggcgcagtagcaatccatccgggttacggcttcctctccgagaacgccaactttgccgagcaggttgaacgctccggctt…	LEU	18	ASP	GAT	152	Sequence & Structure	cttgatgcccagttctttac	non-template / coding strand	GCG	158	6	class 1	4.6 score	ttgttattgccaaccgcggcgagattgcattgcgtattGATcgtGCGtgtaaagaactgggcatcaagactgtcgctgtgcactc	TCCTCTGGCGGAAAGCCTttgttattgccaaccgcggcgagattgcattgcgtattGATcgtGCGtgtaaagaactgggcatcaagactgtcgctgtgcactcGATCttgacagctagctcagtcctaggtataatactagtCTTGATGCCCAGTTCTTTACgttttagagctagaaatagcaagttaaaataaggctag
93	3	1	5	accC	b3256	P24182	ECK3243	JW3224	AIN33596.1	Membrane Lipid/Glycerophospholipid/Lipopolysaccharide Metabolism	gaagcggacaaatccggtaccgtgaaagcaattctggtcgaaagtggacaaccggtagaatttgacgagccgctggtcgtcatcgagtaacgaggcgaacatgctggataaaattgttattgccaaccgcggcgagattgcattgcgtattcttcgtgcctgtaaagaactgggcatcaagactgtcgctgtgcactccagcgcggatcgcgatctaaaacacgtattactggcagatgaaacggtctgtattggccctgctccgtcagtaaaaagttatctgaacatcccggcaatcatcagcgccgctgaaatcaccggcgcagtagcaatccatccgggttacggcttcctctccgagaacgccaactttgccgagcaggttgaacgctccggctt…	LEU	18	PRO	CCG	152	Sequence & Structure	cttgatgcccagttctttac	non-template / coding strand	GCG	158	6	class 1	4.6 score	ttgttattgccaaccgcggcgagattgcattgcgtattCCGcgtGCGtgtaaagaactgggcatcaagactgtcgctgtgcactc	TCCTCTGGCGGAAAGCCTttgttattgccaaccgcggcgagattgcattgcgtattCCGcgtGCGtgtaaagaactgggcatcaagactgtcgctgtgcactcGATCttgacagctagctcagtcctaggtataatactagtCTTGATGCCCAGTTCTTTACgttttagagctagaaatagcaagttaaaataaggctag
94	3	2	1	accC	b3256	P24182	ECK3243	JW3224	AIN33596.1	Membrane Lipid/Glycerophospholipid/Lipopolysaccharide Metabolism	gaagcggacaaatccggtaccgtgaaagcaattctggtcgaaagtggacaaccggtagaatttgacgagccgctggtcgtcatcgagtaacgaggcgaacatgctggataaaattgttattgccaaccgcggcgagattgcattgcgtattcttcgtgcctgtaaagaactgggcatcaagactgtcgctgtgcactccagcgcggatcgcgatctaaaacacgtattactggcagatgaaacggtctgtattggccctgctccgtcagtaaaaagttatctgaacatcccggcaatcatcagcgccgctgaaatcaccggcgcagtagcaatccatccgggttacggcttcctctccgagaacgccaactttgccgagcaggttgaacgctccggctt…	ILE	67	ALA	GCG	299	Sequence & Structure	tactgcgccggtgatttcag	non-template / coding strand	GCG	305	6	class 1	4.6 score	ctccgtcagtaaaaagttatctgaacatcccggcaatcGCGagcGCGgctgaaatcaccggcgcagtagcaatccatccgggtta	TCCTCTGGCGGAAAGCCTctccgtcagtaaaaagttatctgaacatcccggcaatcGCGagcGCGgctgaaatcaccggcgcagtagcaatccatccgggttaGATCttgacagctagctcagtcctaggtataatactagtTACTGCGCCGGTGATTTCAGgttttagagctagaaatagcaagttaaaataaggctag
95	3	2	2	accC	b3256	P24182	ECK3243	JW3224	AIN33596.1	Membrane Lipid/Glycerophospholipid/Lipopolysaccharide Metabolism	gaagcggacaaatccggtaccgtgaaagcaattctggtcgaaagtggacaaccggtagaatttgacgagccgctggtcgtcatcgagtaacgaggcgaacatgctggataaaattgttattgccaaccgcggcgagattgcattgcgtattcttcgtgcctgtaaagaactgggcatcaagactgtcgctgtgcactccagcgcggatcgcgatctaaaacacgtattactggcagatgaaacggtctgtattggccctgctccgtcagtaaaaagttatctgaacatcccggcaatcatcagcgccgctgaaatcaccggcgcagtagcaatccatccgggttacggcttcctctccgagaacgccaactttgccgagcaggttgaacgctccggctt…	ILE	67	TRP	TGG	299	Sequence & Structure	tactgcgccggtgatttcag	non-template / coding strand	GCG	305	6	class 1	4.6 score	ctccgtcagtaaaaagttatctgaacatcccggcaatcTGGagcGCGgctgaaatcaccggcgcagtagcaatccatccgggtta	TCCTCTGGCGGAAAGCCTctccgtcagtaaaaagttatctgaacatcccggcaatcTGGagcGCGgctgaaatcaccggcgcagtagcaatccatccgggttaGATCttgacagctagctcagtcctaggtataatactagtTACTGCGCCGGTGATTTCAGgttttagagctagaaatagcaagttaaaataaggctag
96	3	2	3	accC	b3256	P24182	ECK3243	JW3224	AIN33596.1	Membrane Lipid/Glycerophospholipid/Lipopolysaccharide Metabolism	gaagcggacaaatccggtaccgtgaaagcaattctggtcgaaagtggacaaccggtagaatttgacgagccgctggtcgtcatcgagtaacgaggcgaacatgctggataaaattgttattgccaaccgcggcgagattgcattgcgtattcttcgtgcctgtaaagaactgggcatcaagactgtcgctgtgcactccagcgcggatcgcgatctaaaacacgtattactggcagatgaaacggtctgtattggccctgctccgtcagtaaaaagttatctgaacatcccggcaatcatcagcgccgctgaaatcaccggcgcagtagcaatccatccgggttacggcttcctctccgagaacgccaactttgccgagcaggttgaacgctccggctt…	ILE	67	GLN	CAG	299	Sequence & Structure	tactgcgccggtgatttcag	non-template / coding strand	GCG	305	6	class 1	4.6 score	ctccgtcagtaaaaagttatctgaacatcccggcaatcCAGagcGCGgctgaaatcaccggcgcagtagcaatccatccgggtta	TCCTCTGGCGGAAAGCCTctccgtcagtaaaaagttatctgaacatcccggcaatcCAGagcGCGgctgaaatcaccggcgcagtagcaatccatccgggttaGATCttgacagctagctcagtcctaggtataatactagtTACTGCGCCGGTGATTTCAGgttttagagctagaaatagcaagttaaaataaggctag
97	3	2	4	accC	b3256	P24182	ECK3243	JW3224	AIN33596.1	Membrane Lipid/Glycerophospholipid/Lipopolysaccharide Metabolism	gaagcggacaaatccggtaccgtgaaagcaattctggtcgaaagtggacaaccggtagaatttgacgagccgctggtcgtcatcgagtaacgaggcgaacatgctggataaaattgttattgccaaccgcggcgagattgcattgcgtattcttcgtgcctgtaaagaactgggcatcaagactgtcgctgtgcactccagcgcggatcgcgatctaaaacacgtattactggcagatgaaacggtctgtattggccctgctccgtcagtaaaaagttatctgaacatcccggcaatcatcagcgccgctgaaatcaccggcgcagtagcaatccatccgggttacggcttcctctccgagaacgccaactttgccgagcaggttgaacgctccggctt…	ILE	67	ASP	GAT	299	Sequence & Structure	tactgcgccggtgatttcag	non-template / coding strand	GCG	305	6	class 1	4.6 score	ctccgtcagtaaaaagttatctgaacatcccggcaatcGATagcGCGgctgaaatcaccggcgcagtagcaatccatccgggtta	TCCTCTGGCGGAAAGCCTctccgtcagtaaaaagttatctgaacatcccggcaatcGATagcGCGgctgaaatcaccggcgcagtagcaatccatccgggttaGATCttgacagctagctcagtcctaggtataatactagtTACTGCGCCGGTGATTTCAGgttttagagctagaaatagcaagttaaaataaggctag
98	3	2	5	accC	b3256	P24182	ECK3243	JW3224	AIN33596.1	Membrane Lipid/Glycerophospholipid/Lipopolysaccharide Metabolism	gaagcggacaaatccggtaccgtgaaagcaattctggtcgaaagtggacaaccggtagaatttgacgagccgctggtcgtcatcgagtaacgaggcgaacatgctggataaaattgttattgccaaccgcggcgagattgcattgcgtattcttcgtgcctgtaaagaactgggcatcaagactgtcgctgtgcactccagcgcggatcgcgatctaaaacacgtattactggcagatgaaacggtctgtattggccctgctccgtcagtaaaaagttatctgaacatcccggcaatcatcagcgccgctgaaatcaccggcgcagtagcaatccatccgggttacggcttcctctccgagaacgccaactttgccgagcaggttgaacgctccggctt…	ILE	67	PRO	CCG	299	Sequence & Structure	tactgcgccggtgatttcag	non-template / coding strand	GCG	305	6	class 1	4.6 score	ctccgtcagtaaaaagttatctgaacatcccggcaatcCCGagcGCGgctgaaatcaccggcgcagtagcaatccatccgggtta	TCCTCTGGCGGAAAGCCTctccgtcagtaaaaagttatctgaacatcccggcaatcCCGagcGCGgctgaaatcaccggcgcagtagcaatccatccgggttaGATCttgacagctagctcagtcctaggtataatactagtTACTGCGCCGGTGATTTCAGgttttagagctagaaatagcaagttaaaataaggctag
99	3	3	1	accC	b3256	P24182	ECK3243	JW3224	AIN33596.1	Membrane Lipid/Glycerophospholipid/Lipopolysaccharide Metabolism	gaagcggacaaatccggtaccgtgaaagcaattctggtcgaaagtggacaaccggtagaatttgacgagccgctggtcgtcatcgagtaacgaggcgaacatgctggataaaattgttattgccaaccgcggcgagattgcattgcgtattcttcgtgcctgtaaagaactgggcatcaagactgtcgctgtgcactccagcgcggatcgcgatctaaaacacgtattactggcagatgaaacggtctgtattggccctgctccgtcagtaaaaagttatctgaacatcccggcaatcatcagcgccgctgaaatcaccggcgcagtagcaatccatccgggttacggcttcctctccgagaacgccaactttgccgagcaggttgaacgctccggctt…	PHE	102	ALA	GCG	404	Sequence & Structure	cgggccaatgaagataaagc	non-template / coding strand	AGT	392	12	class 1	4.2 score	ccgagaacgccaactttgccgagcaggttgaacgcAGTggctttatcGCGattggcccgaaagcagaaaccattcgcctgatggg	TCCTCTGGCGGAAAGCCTccgagaacgccaactttgccgagcaggttgaacgcAGTggctttatcGCGattggcccgaaagcagaaaccattcgcctgatgggGATCttgacagctagctcagtcctaggtataatactagtCGGGCCAATGAAGATAAAGCgttttagagctagaaatagcaagttaaaataaggctag
100	3	3	2	accC	b3256	P24182	ECK3243	JW3224	AIN33596.1	Membrane Lipid/Glycerophospholipid/Lipopolysaccharide Metabolism	gaagcggacaaatccggtaccgtgaaagcaattctggtcgaaagtggacaaccggtagaatttgacgagccgctggtcgtcatcgagtaacgaggcgaacatgctggataaaattgttattgccaaccgcggcgagattgcattgcgtattcttcgtgcctgtaaagaactgggcatcaagactgtcgctgtgcactccagcgcggatcgcgatctaaaacacgtattactggcagatgaaacggtctgtattggccctgctccgtcagtaaaaagttatctgaacatcccggcaatcatcagcgccgctgaaatcaccggcgcagtagcaatccatccgggttacggcttcctctccgagaacgccaactttgccgagcaggttgaacgctccggctt…	PHE	102	TRP	TGG	404	Sequence & Structure	cgggccaatgaagataaagc	non-template / coding strand	AGT	392	12	class 1	4.2 score	ccgagaacgccaactttgccgagcaggttgaacgcAGTggctttatcTGGattggcccgaaagcagaaaccattcgcctgatggg	TCCTCTGGCGGAAAGCCTccgagaacgccaactttgccgagcaggttgaacgcAGTggctttatcTGGattggcccgaaagcagaaaccattcgcctgatgggGATCttgacagctagctcagtcctaggtataatactagtCGGGCCAATGAAGATAAAGCgttttagagctagaaatagcaagttaaaataaggctag
101	3	3	3	accC	b3256	P24182	ECK3243	JW3224	AIN33596.1	Membrane Lipid/Glycerophospholipid/Lipopolysaccharide Metabolism	gaagcggacaaatccggtaccgtgaaagcaattctggtcgaaagtggacaaccggtagaatttgacgagccgctggtcgtcatcgagtaacgaggcgaacatgctggataaaattgttattgccaaccgcggcgagattgcattgcgtattcttcgtgcctgtaaagaactgggcatcaagactgtcgctgtgcactccagcgcggatcgcgatctaaaacacgtattactggcagatgaaacggtctgtattggccctgctccgtcagtaaaaagttatctgaacatcccggcaatcatcagcgccgctgaaatcaccggcgcagtagcaatccatccgggttacggcttcctctccgagaacgccaactttgccgagcaggttgaacgctccggctt…	PHE	102	GLN	CAG	404	Sequence & Structure	cgggccaatgaagataaagc	non-template / coding strand	AGT	392	12	class 1	4.2 score	ccgagaacgccaactttgccgagcaggttgaacgcAGTggctttatcCAGattggcccgaaagcagaaaccattcgcctgatggg	TCCTCTGGCGGAAAGCCTccgagaacgccaactttgccgagcaggttgaacgcAGTggctttatcCAGattggcccgaaagcagaaaccattcgcctgatgggGATCttgacagctagctcagtcctaggtataatactagtCGGGCCAATGAAGATAAAGCgttttagagctagaaatagcaagttaaaataaggctag
102	3	3	4	accC	b3256	P24182	ECK3243	JW3224	AIN33596.1	Membrane Lipid/Glycerophospholipid/Lipopolysaccharide Metabolism	gaagcggacaaatccggtaccgtgaaagcaattctggtcgaaagtggacaaccggtagaatttgacgagccgctggtcgtcatcgagtaacgaggcgaacatgctggataaaattgttattgccaaccgcggcgagattgcattgcgtattcttcgtgcctgtaaagaactgggcatcaagactgtcgctgtgcactccagcgcggatcgcgatctaaaacacgtattactggcagatgaaacggtctgtattggccctgctccgtcagtaaaaagttatctgaacatcccggcaatcatcagcgccgctgaaatcaccggcgcagtagcaatccatccgggttacggcttcctctccgagaacgccaactttgccgagcaggttgaacgctccggctt…	PHE	102	ASP	GAT	404	Sequence & Structure	cgggccaatgaagataaagc	non-template / coding strand	AGT	392	12	class 1	4.2 score	ccgagaacgccaactttgccgagcaggttgaacgcAGTggctttatcGATattggcccgaaagcagaaaccattcgcctgatggg	TCCTCTGGCGGAAAGCCTccgagaacgccaactttgccgagcaggttgaacgcAGTggctttatcGATattggcccgaaagcagaaaccattcgcctgatgggGATCttgacagctagctcagtcctaggtataatactagtCGGGCCAATGAAGATAAAGCgttttagagctagaaatagcaagttaaaataaggctag
103	3	3	5	accC	b3256	P24182	ECK3243	JW3224	AIN33596.1	Membrane Lipid/Glycerophospholipid/Lipopolysaccharide Metabolism	gaagcggacaaatccggtaccgtgaaagcaattctggtcgaaagtggacaaccggtagaatttgacgagccgctggtcgtcatcgagtaacgaggcgaacatgctggataaaattgttattgccaaccgcggcgagattgcattgcgtattcttcgtgcctgtaaagaactgggcatcaagactgtcgctgtgcactccagcgcggatcgcgatctaaaacacgtattactggcagatgaaacggtctgtattggccctgctccgtcagtaaaaagttatctgaacatcccggcaatcatcagcgccgctgaaatcaccggcgcagtagcaatccatccgggttacggcttcctctccgagaacgccaactttgccgagcaggttgaacgctccggctt…	PHE	102	PRO	CCG	404	Sequence & Structure	cgggccaatgaagataaagc	non-template / coding strand	AGT	392	12	class 1	4.2 score	ccgagaacgccaactttgccgagcaggttgaacgcAGTggctttatcCCGattggcccgaaagcagaaaccattcgcctgatggg	TCCTCTGGCGGAAAGCCTccgagaacgccaactttgccgagcaggttgaacgcAGTggctttatcCCGattggcccgaaagcagaaaccattcgcctgatgggGATCttgacagctagctcagtcctaggtataatactagtCGGGCCAATGAAGATAAAGCgttttagagctagaaatagcaagttaaaataaggctag
104	3	4	1	accC	b3256	P24182	ECK3243	JW3224	AIN33596.1	Membrane Lipid/Glycerophospholipid/Lipopolysaccharide Metabolism	gaagcggacaaatccggtaccgtgaaagcaattctggtcgaaagtggacaaccggtagaatttgacgagccgctggtcgtcatcgagtaacgaggcgaacatgctggataaaattgttattgccaaccgcggcgagattgcattgcgtattcttcgtgcctgtaaagaactgggcatcaagactgtcgctgtgcactccagcgcggatcgcgatctaaaacacgtattactggcagatgaaacggtctgtattggccctgctccgtcagtaaaaagttatctgaacatcccggcaatcatcagcgccgctgaaatcaccggcgcagtagcaatccatccgggttacggcttcctctccgagaacgccaactttgccgagcaggttgaacgctccggctt…	ILE	103	ALA	GCG	407	Sequence & Structure	cgggccaatgaagataaagc	non-template / coding strand	AGT	392	15	class 1	4 score	cgagaacgccaactttgccgagcaggttgaacgcAGTggctttatcttcGCGggcccgaaagcagaaaccattcgcctgatgggc	TCCTCTGGCGGAAAGCCTcgagaacgccaactttgccgagcaggttgaacgcAGTggctttatcttcGCGggcccgaaagcagaaaccattcgcctgatgggcGATCttgacagctagctcagtcctaggtataatactagtCGGGCCAATGAAGATAAAGCgttttagagctagaaatagcaagttaaaataaggctag
105	3	4	2	accC	b3256	P24182	ECK3243	JW3224	AIN33596.1	Membrane Lipid/Glycerophospholipid/Lipopolysaccharide Metabolism	gaagcggacaaatccggtaccgtgaaagcaattctggtcgaaagtggacaaccggtagaatttgacgagccgctggtcgtcatcgagtaacgaggcgaacatgctggataaaattgttattgccaaccgcggcgagattgcattgcgtattcttcgtgcctgtaaagaactgggcatcaagactgtcgctgtgcactccagcgcggatcgcgatctaaaacacgtattactggcagatgaaacggtctgtattggccctgctccgtcagtaaaaagttatctgaacatcccggcaatcatcagcgccgctgaaatcaccggcgcagtagcaatccatccgggttacggcttcctctccgagaacgccaactttgccgagcaggttgaacgctccggctt…	ILE	103	TRP	TGG	407	Sequence & Structure	cgggccaatgaagataaagc	non-template / coding strand	AGT	392	15	class 1	4 score	cgagaacgccaactttgccgagcaggttgaacgcAGTggctttatcttcTGGggcccgaaagcagaaaccattcgcctgatgggc	TCCTCTGGCGGAAAGCCTcgagaacgccaactttgccgagcaggttgaacgcAGTggctttatcttcTGGggcccgaaagcagaaaccattcgcctgatgggcGATCttgacagctagctcagtcctaggtataatactagtCGGGCCAATGAAGATAAAGCgttttagagctagaaatagcaagttaaaataaggctag
106	3	4	3	accC	b3256	P24182	ECK3243	JW3224	AIN33596.1	Membrane Lipid/Glycerophospholipid/Lipopolysaccharide Metabolism	gaagcggacaaatccggtaccgtgaaagcaattctggtcgaaagtggacaaccggtagaatttgacgagccgctggtcgtcatcgagtaacgaggcgaacatgctggataaaattgttattgccaaccgcggcgagattgcattgcgtattcttcgtgcctgtaaagaactgggcatcaagactgtcgctgtgcactccagcgcggatcgcgatctaaaacacgtattactggcagatgaaacggtctgtattggccctgctccgtcagtaaaaagttatctgaacatcccggcaatcatcagcgccgctgaaatcaccggcgcagtagcaatccatccgggttacggcttcctctccgagaacgccaactttgccgagcaggttgaacgctccggctt…	ILE	103	GLN	CAG	407	Sequence & Structure	cgggccaatgaagataaagc	non-template / coding strand	AGT	392	15	class 1	4 score	cgagaacgccaactttgccgagcaggttgaacgcAGTggctttatcttcCAGggcccgaaagcagaaaccattcgcctgatgggc	TCCTCTGGCGGAAAGCCTcgagaacgccaactttgccgagcaggttgaacgcAGTggctttatcttcCAGggcccgaaagcagaaaccattcgcctgatgggcGATCttgacagctagctcagtcctaggtataatactagtCGGGCCAATGAAGATAAAGCgttttagagctagaaatagcaagttaaaataaggctag
107	3	4	4	accC	b3256	P24182	ECK3243	JW3224	AIN33596.1	Membrane Lipid/Glycerophospholipid/Lipopolysaccharide Metabolism	gaagcggacaaatccggtaccgtgaaagcaattctggtcgaaagtggacaaccggtagaatttgacgagccgctggtcgtcatcgagtaacgaggcgaacatgctggataaaattgttattgccaaccgcggcgagattgcattgcgtattcttcgtgcctgtaaagaactgggcatcaagactgtcgctgtgcactccagcgcggatcgcgatctaaaacacgtattactggcagatgaaacggtctgtattggccctgctccgtcagtaaaaagttatctgaacatcccggcaatcatcagcgccgctgaaatcaccggcgcagtagcaatccatccgggttacggcttcctctccgagaacgccaactttgccgagcaggttgaacgctccggctt…	ILE	103	ASP	GAT	407	Sequence & Structure	cgggccaatgaagataaagc	non-template / coding strand	AGT	392	15	class 1	4 score	cgagaacgccaactttgccgagcaggttgaacgcAGTggctttatcttcGATggcccgaaagcagaaaccattcgcctgatgggc	TCCTCTGGCGGAAAGCCTcgagaacgccaactttgccgagcaggttgaacgcAGTggctttatcttcGATggcccgaaagcagaaaccattcgcctgatgggcGATCttgacagctagctcagtcctaggtataatactagtCGGGCCAATGAAGATAAAGCgttttagagctagaaatagcaagttaaaataaggctag
108	3	4	5	accC	b3256	P24182	ECK3243	JW3224	AIN33596.1	Membrane Lipid/Glycerophospholipid/Lipopolysaccharide Metabolism	gaagcggacaaatccggtaccgtgaaagcaattctggtcgaaagtggacaaccggtagaatttgacgagccgctggtcgtcatcgagtaacgaggcgaacatgctggataaaattgttattgccaaccgcggcgagattgcattgcgtattcttcgtgcctgtaaagaactgggcatcaagactgtcgctgtgcactccagcgcggatcgcgatctaaaacacgtattactggcagatgaaacggtctgtattggccctgctccgtcagtaaaaagttatctgaacatcccggcaatcatcagcgccgctgaaatcaccggcgcagtagcaatccatccgggttacggcttcctctccgagaacgccaactttgccgagcaggttgaacgctccggctt…	ILE	103	PRO	CCG	407	Sequence & Structure	cgggccaatgaagataaagc	non-template / coding strand	AGT	392	15	class 1	4 score	cgagaacgccaactttgccgagcaggttgaacgcAGTggctttatcttcCCGggcccgaaagcagaaaccattcgcctgatgggc	TCCTCTGGCGGAAAGCCTcgagaacgccaactttgccgagcaggttgaacgcAGTggctttatcttcCCGggcccgaaagcagaaaccattcgcctgatgggcGATCttgacagctagctcagtcctaggtataatactagtCGGGCCAATGAAGATAAAGCgttttagagctagaaatagcaagttaaaataaggctag
109	3	5	1	accC	b3256	P24182	ECK3243	JW3224	AIN33596.1	Membrane Lipid/Glycerophospholipid/Lipopolysaccharide Metabolism	gaagcggacaaatccggtaccgtgaaagcaattctggtcgaaagtggacaaccggtagaatttgacgagccgctggtcgtcatcgagtaacgaggcgaacatgctggataaaattgttattgccaaccgcggcgagattgcattgcgtattcttcgtgcctgtaaagaactgggcatcaagactgtcgctgtgcactccagcgcggatcgcgatctaaaacacgtattactggcagatgaaacggtctgtattggccctgctccgtcagtaaaaagttatctgaacatcccggcaatcatcagcgccgctgaaatcaccggcgcagtagcaatccatccgggttacggcttcctctccgagaacgccaactttgccgagcaggttgaacgctccggctt…	LEU	215	ALA	GCC	743	Sequence & Structure	ccacgtcgagattcaggtac	template / non-coding strand	GCC	743	0	class 2	3.16 score	agaaatacctggaaaatcctcgccacgtcgagattcaggtaGCCgctgacggtcagggcaacgctatctatctggcggaacgtga	TCCTCTGGCGGAAAGCCTagaaatacctggaaaatcctcgccacgtcgagattcaggtaGCCgctgacggtcagggcaacgctatctatctggcggaacgtgaGATCttgacagctagctcagtcctaggtataatactagtCCACGTCGAGATTCAGGTACgttttagagctagaaatagcaagttaaaataaggctag
110	3	5	2	accC	b3256	P24182	ECK3243	JW3224	AIN33596.1	Membrane Lipid/Glycerophospholipid/Lipopolysaccharide Metabolism	gaagcggacaaatccggtaccgtgaaagcaattctggtcgaaagtggacaaccggtagaatttgacgagccgctggtcgtcatcgagtaacgaggcgaacatgctggataaaattgttattgccaaccgcggcgagattgcattgcgtattcttcgtgcctgtaaagaactgggcatcaagactgtcgctgtgcactccagcgcggatcgcgatctaaaacacgtattactggcagatgaaacggtctgtattggccctgctccgtcagtaaaaagttatctgaacatcccggcaatcatcagcgccgctgaaatcaccggcgcagtagcaatccatccgggttacggcttcctctccgagaacgccaactttgccgagcaggttgaacgctccggctt…	LEU	215	ASP	GAC	743	Sequence & Structure	ccacgtcgagattcaggtac	template / non-coding strand	GAC	743	0	class 2	3.16 score	agaaatacctggaaaatcctcgccacgtcgagattcaggtaGACgctgacggtcagggcaacgctatctatctggcggaacgtga	TCCTCTGGCGGAAAGCCTagaaatacctggaaaatcctcgccacgtcgagattcaggtaGACgctgacggtcagggcaacgctatctatctggcggaacgtgaGATCttgacagctagctcagtcctaggtataatactagtCCACGTCGAGATTCAGGTACgttttagagctagaaatagcaagttaaaataaggctag
111	3	5	3	accC	b3256	P24182	ECK3243	JW3224	AIN33596.1	Membrane Lipid/Glycerophospholipid/Lipopolysaccharide Metabolism	gaagcggacaaatccggtaccgtgaaagcaattctggtcgaaagtggacaaccggtagaatttgacgagccgctggtcgtcatcgagtaacgaggcgaacatgctggataaaattgttattgccaaccgcggcgagattgcattgcgtattcttcgtgcctgtaaagaactgggcatcaagactgtcgctgtgcactccagcgcggatcgcgatctaaaacacgtattactggcagatgaaacggtctgtattggccctgctccgtcagtaaaaagttatctgaacatcccggcaatcatcagcgccgctgaaatcaccggcgcagtagcaatccatccgggttacggcttcctctccgagaacgccaactttgccgagcaggttgaacgctccggctt…	LEU	215	PRO	CCC	743	Sequence & Structure	ccacgtcgagattcaggtac	template / non-coding strand	CCC	743	0	class 2	3.16 score	agaaatacctggaaaatcctcgccacgtcgagattcaggtaCCCgctgacggtcagggcaacgctatctatctggcggaacgtga	TCCTCTGGCGGAAAGCCTagaaatacctggaaaatcctcgccacgtcgagattcaggtaCCCgctgacggtcagggcaacgctatctatctggcggaacgtgaGATCttgacagctagctcagtcctaggtataatactagtCCACGTCGAGATTCAGGTACgttttagagctagaaatagcaagttaaaataaggctag
112	3	6	1	accC	b3256	P24182	ECK3243	JW3224	AIN33596.1	Membrane Lipid/Glycerophospholipid/Lipopolysaccharide Metabolism	gaagcggacaaatccggtaccgtgaaagcaattctggtcgaaagtggacaaccggtagaatttgacgagccgctggtcgtcatcgagtaacgaggcgaacatgctggataaaattgttattgccaaccgcggcgagattgcattgcgtattcttcgtgcctgtaaagaactgggcatcaagactgtcgctgtgcactccagcgcggatcgcgatctaaaacacgtattactggcagatgaaacggtctgtattggccctgctccgtcagtaaaaagttatctgaacatcccggcaatcatcagcgccgctgaaatcaccggcgcagtagcaatccatccgggttacggcttcctctccgagaacgccaactttgccgagcaggttgaacgctccggctt…	ILE	389	ALA	GCG	1265	Sequence & Structure	ctacggtgaaaaccgtgacg	template / non-coding strand	GTT	1289	24	class 1	3.4 score	cgtactatgactcaatgatcggtaagctgGCGtgctacggtgaaaaccgtgacGTTgcgattgcccgcatgaagaatgcgctgca	TCCTCTGGCGGAAAGCCTcgtactatgactcaatgatcggtaagctgGCGtgctacggtgaaaaccgtgacGTTgcgattgcccgcatgaagaatgcgctgcaGATCttgacagctagctcagtcctaggtataatactagtCTACGGTGAAAACCGTGACGgttttagagctagaaatagcaagttaaaataaggctag
113	3	6	2	accC	b3256	P24182	ECK3243	JW3224	AIN33596.1	Membrane Lipid/Glycerophospholipid/Lipopolysaccharide Metabolism	gaagcggacaaatccggtaccgtgaaagcaattctggtcgaaagtggacaaccggtagaatttgacgagccgctggtcgtcatcgagtaacgaggcgaacatgctggataaaattgttattgccaaccgcggcgagattgcattgcgtattcttcgtgcctgtaaagaactgggcatcaagactgtcgctgtgcactccagcgcggatcgcgatctaaaacacgtattactggcagatgaaacggtctgtattggccctgctccgtcagtaaaaagttatctgaacatcccggcaatcatcagcgccgctgaaatcaccggcgcagtagcaatccatccgggttacggcttcctctccgagaacgccaactttgccgagcaggttgaacgctccggctt…	ILE	389	TRP	TGG	1265	Sequence & Structure	ctacggtgaaaaccgtgacg	template / non-coding strand	GTT	1289	24	class 1	3.4 score	cgtactatgactcaatgatcggtaagctgTGGtgctacggtgaaaaccgtgacGTTgcgattgcccgcatgaagaatgcgctgca	TCCTCTGGCGGAAAGCCTcgtactatgactcaatgatcggtaagctgTGGtgctacggtgaaaaccgtgacGTTgcgattgcccgcatgaagaatgcgctgcaGATCttgacagctagctcagtcctaggtataatactagtCTACGGTGAAAACCGTGACGgttttagagctagaaatagcaagttaaaataaggctag
114	3	6	3	accC	b3256	P24182	ECK3243	JW3224	AIN33596.1	Membrane Lipid/Glycerophospholipid/Lipopolysaccharide Metabolism	gaagcggacaaatccggtaccgtgaaagcaattctggtcgaaagtggacaaccggtagaatttgacgagccgctggtcgtcatcgagtaacgaggcgaacatgctggataaaattgttattgccaaccgcggcgagattgcattgcgtattcttcgtgcctgtaaagaactgggcatcaagactgtcgctgtgcactccagcgcggatcgcgatctaaaacacgtattactggcagatgaaacggtctgtattggccctgctccgtcagtaaaaagttatctgaacatcccggcaatcatcagcgccgctgaaatcaccggcgcagtagcaatccatccgggttacggcttcctctccgagaacgccaactttgccgagcaggttgaacgctccggctt…	ILE	389	GLN	CAG	1265	Sequence & Structure	ctacggtgaaaaccgtgacg	template / non-coding strand	GTT	1289	24	class 1	3.4 score	cgtactatgactcaatgatcggtaagctgCAGtgctacggtgaaaaccgtgacGTTgcgattgcccgcatgaagaatgcgctgca	TCCTCTGGCGGAAAGCCTcgtactatgactcaatgatcggtaagctgCAGtgctacggtgaaaaccgtgacGTTgcgattgcccgcatgaagaatgcgctgcaGATCttgacagctagctcagtcctaggtataatactagtCTACGGTGAAAACCGTGACGgttttagagctagaaatagcaagttaaaataaggctag
115	3	6	4	accC	b3256	P24182	ECK3243	JW3224	AIN33596.1	Membrane Lipid/Glycerophospholipid/Lipopolysaccharide Metabolism	gaagcggacaaatccggtaccgtgaaagcaattctggtcgaaagtggacaaccggtagaatttgacgagccgctggtcgtcatcgagtaacgaggcgaacatgctggataaaattgttattgccaaccgcggcgagattgcattgcgtattcttcgtgcctgtaaagaactgggcatcaagactgtcgctgtgcactccagcgcggatcgcgatctaaaacacgtattactggcagatgaaacggtctgtattggccctgctccgtcagtaaaaagttatctgaacatcccggcaatcatcagcgccgctgaaatcaccggcgcagtagcaatccatccgggttacggcttcctctccgagaacgccaactttgccgagcaggttgaacgctccggctt…	ILE	389	ASP	GAT	1265	Sequence & Structure	ctacggtgaaaaccgtgacg	template / non-coding strand	GTT	1289	24	class 1	3.4 score	cgtactatgactcaatgatcggtaagctgGATtgctacggtgaaaaccgtgacGTTgcgattgcccgcatgaagaatgcgctgca	TCCTCTGGCGGAAAGCCTcgtactatgactcaatgatcggtaagctgGATtgctacggtgaaaaccgtgacGTTgcgattgcccgcatgaagaatgcgctgcaGATCttgacagctagctcagtcctaggtataatactagtCTACGGTGAAAACCGTGACGgttttagagctagaaatagcaagttaaaataaggctag
116	3	6	5	accC	b3256	P24182	ECK3243	JW3224	AIN33596.1	Membrane Lipid/Glycerophospholipid/Lipopolysaccharide Metabolism	gaagcggacaaatccggtaccgtgaaagcaattctggtcgaaagtggacaaccggtagaatttgacgagccgctggtcgtcatcgagtaacgaggcgaacatgctggataaaattgttattgccaaccgcggcgagattgcattgcgtattcttcgtgcctgtaaagaactgggcatcaagactgtcgctgtgcactccagcgcggatcgcgatctaaaacacgtattactggcagatgaaacggtctgtattggccctgctccgtcagtaaaaagttatctgaacatcccggcaatcatcagcgccgctgaaatcaccggcgcagtagcaatccatccgggttacggcttcctctccgagaacgccaactttgccgagcaggttgaacgctccggctt…	ILE	389	PRO	CCG	1265	Sequence & Structure	ctacggtgaaaaccgtgacg	template / non-coding strand	GTT	1289	24	class 1	3.4 score	cgtactatgactcaatgatcggtaagctgCCGtgctacggtgaaaaccgtgacGTTgcgattgcccgcatgaagaatgcgctgca	TCCTCTGGCGGAAAGCCTcgtactatgactcaatgatcggtaagctgCCGtgctacggtgaaaaccgtgacGTTgcgattgcccgcatgaagaatgcgctgcaGATCttgacagctagctcagtcctaggtataatactagtCTACGGTGAAAACCGTGACGgttttagagctagaaatagcaagttaaaataaggctag
117	3	7	1	accC	b3256	P24182	ECK3243	JW3224	AIN33596.1	Membrane Lipid/Glycerophospholipid/Lipopolysaccharide Metabolism	gaagcggacaaatccggtaccgtgaaagcaattctggtcgaaagtggacaaccggtagaatttgacgagccgctggtcgtcatcgagtaacgaggcgaacatgctggataaaattgttattgccaaccgcggcgagattgcattgcgtattcttcgtgcctgtaaagaactgggcatcaagactgtcgctgtgcactccagcgcggatcgcgatctaaaacacgtattactggcagatgaaacggtctgtattggccctgctccgtcagtaaaaagttatctgaacatcccggcaatcatcagcgccgctgaaatcaccggcgcagtagcaatccatccgggttacggcttcctctccgagaacgccaactttgccgagcaggttgaacgctccggctt…	LEU	406	ALA	GCG	1316	Sequence & Structure	cctgcagcgcattcttcatg	non-template / coding strand	GCA	1298	18	class 1	3.8 score	tttgctacggtgaaaaccgtgacgtggcgattGCAcgcatgaagaatgcgGCGcaggagctgatcatcgacggtatcaaaaccaa	TCCTCTGGCGGAAAGCCTtttgctacggtgaaaaccgtgacgtggcgattGCAcgcatgaagaatgcgGCGcaggagctgatcatcgacggtatcaaaaccaaGATCttgacagctagctcagtcctaggtataatactagtCCTGCAGCGCATTCTTCATGgttttagagctagaaatagcaagttaaaataaggctag
118	3	7	2	accC	b3256	P24182	ECK3243	JW3224	AIN33596.1	Membrane Lipid/Glycerophospholipid/Lipopolysaccharide Metabolism	gaagcggacaaatccggtaccgtgaaagcaattctggtcgaaagtggacaaccggtagaatttgacgagccgctggtcgtcatcgagtaacgaggcgaacatgctggataaaattgttattgccaaccgcggcgagattgcattgcgtattcttcgtgcctgtaaagaactgggcatcaagactgtcgctgtgcactccagcgcggatcgcgatctaaaacacgtattactggcagatgaaacggtctgtattggccctgctccgtcagtaaaaagttatctgaacatcccggcaatcatcagcgccgctgaaatcaccggcgcagtagcaatccatccgggttacggcttcctctccgagaacgccaactttgccgagcaggttgaacgctccggctt…	LEU	406	TRP	TGG	1316	Sequence & Structure	cctgcagcgcattcttcatg	non-template / coding strand	GCA	1298	18	class 1	3.8 score	tttgctacggtgaaaaccgtgacgtggcgattGCAcgcatgaagaatgcgTGGcaggagctgatcatcgacggtatcaaaaccaa	TCCTCTGGCGGAAAGCCTtttgctacggtgaaaaccgtgacgtggcgattGCAcgcatgaagaatgcgTGGcaggagctgatcatcgacggtatcaaaaccaaGATCttgacagctagctcagtcctaggtataatactagtCCTGCAGCGCATTCTTCATGgttttagagctagaaatagcaagttaaaataaggctag
119	3	7	3	accC	b3256	P24182	ECK3243	JW3224	AIN33596.1	Membrane Lipid/Glycerophospholipid/Lipopolysaccharide Metabolism	gaagcggacaaatccggtaccgtgaaagcaattctggtcgaaagtggacaaccggtagaatttgacgagccgctggtcgtcatcgagtaacgaggcgaacatgctggataaaattgttattgccaaccgcggcgagattgcattgcgtattcttcgtgcctgtaaagaactgggcatcaagactgtcgctgtgcactccagcgcggatcgcgatctaaaacacgtattactggcagatgaaacggtctgtattggccctgctccgtcagtaaaaagttatctgaacatcccggcaatcatcagcgccgctgaaatcaccggcgcagtagcaatccatccgggttacggcttcctctccgagaacgccaactttgccgagcaggttgaacgctccggctt…	LEU	406	GLN	CAG	1316	Sequence & Structure	cctgcagcgcattcttcatg	non-template / coding strand	GCA	1298	18	class 1	3.8 score	tttgctacggtgaaaaccgtgacgtggcgattGCAcgcatgaagaatgcgCAGcaggagctgatcatcgacggtatcaaaaccaa	TCCTCTGGCGGAAAGCCTtttgctacggtgaaaaccgtgacgtggcgattGCAcgcatgaagaatgcgCAGcaggagctgatcatcgacggtatcaaaaccaaGATCttgacagctagctcagtcctaggtataatactagtCCTGCAGCGCATTCTTCATGgttttagagctagaaatagcaagttaaaataaggctag
120	3	7	4	accC	b3256	P24182	ECK3243	JW3224	AIN33596.1	Membrane Lipid/Glycerophospholipid/Lipopolysaccharide Metabolism	gaagcggacaaatccggtaccgtgaaagcaattctggtcgaaagtggacaaccggtagaatttgacgagccgctggtcgtcatcgagtaacgaggcgaacatgctggataaaattgttattgccaaccgcggcgagattgcattgcgtattcttcgtgcctgtaaagaactgggcatcaagactgtcgctgtgcactccagcgcggatcgcgatctaaaacacgtattactggcagatgaaacggtctgtattggccctgctccgtcagtaaaaagttatctgaacatcccggcaatcatcagcgccgctgaaatcaccggcgcagtagcaatccatccgggttacggcttcctctccgagaacgccaactttgccgagcaggttgaacgctccggctt…	LEU	406	ASP	GAT	1316	Sequence & Structure	cctgcagcgcattcttcatg	non-template / coding strand	GCA	1298	18	class 1	3.8 score	tttgctacggtgaaaaccgtgacgtggcgattGCAcgcatgaagaatgcgGATcaggagctgatcatcgacggtatcaaaaccaa	TCCTCTGGCGGAAAGCCTtttgctacggtgaaaaccgtgacgtggcgattGCAcgcatgaagaatgcgGATcaggagctgatcatcgacggtatcaaaaccaaGATCttgacagctagctcagtcctaggtataatactagtCCTGCAGCGCATTCTTCATGgttttagagctagaaatagcaagttaaaataaggctag
121	3	7	5	accC	b3256	P24182	ECK3243	JW3224	AIN33596.1	Membrane Lipid/Glycerophospholipid/Lipopolysaccharide Metabolism	gaagcggacaaatccggtaccgtgaaagcaattctggtcgaaagtggacaaccggtagaatttgacgagccgctggtcgtcatcgagtaacgaggcgaacatgctggataaaattgttattgccaaccgcggcgagattgcattgcgtattcttcgtgcctgtaaagaactgggcatcaagactgtcgctgtgcactccagcgcggatcgcgatctaaaacacgtattactggcagatgaaacggtctgtattggccctgctccgtcagtaaaaagttatctgaacatcccggcaatcatcagcgccgctgaaatcaccggcgcagtagcaatccatccgggttacggcttcctctccgagaacgccaactttgccgagcaggttgaacgctccggctt…	LEU	406	PRO	CCG	1316	Sequence & Structure	cctgcagcgcattcttcatg	non-template / coding strand	GCA	1298	18	class 1	3.8 score	tttgctacggtgaaaaccgtgacgtggcgattGCAcgcatgaagaatgcgCCGcaggagctgatcatcgacggtatcaaaaccaa	TCCTCTGGCGGAAAGCCTtttgctacggtgaaaaccgtgacgtggcgattGCAcgcatgaagaatgcgCCGcaggagctgatcatcgacggtatcaaaaccaaGATCttgacagctagctcagtcctaggtataatactagtCCTGCAGCGCATTCTTCATGgttttagagctagaaatagcaagttaaaataaggctag
122	3	8	1	accC	b3256	P24182	ECK3243	JW3224	AIN33596.1	Membrane Lipid/Glycerophospholipid/Lipopolysaccharide Metabolism	gaagcggacaaatccggtaccgtgaaagcaattctggtcgaaagtggacaaccggtagaatttgacgagccgctggtcgtcatcgagtaacgaggcgaacatgctggataaaattgttattgccaaccgcggcgagattgcattgcgtattcttcgtgcctgtaaagaactgggcatcaagactgtcgctgtgcactccagcgcggatcgcgatctaaaacacgtattactggcagatgaaacggtctgtattggccctgctccgtcagtaaaaagttatctgaacatcccggcaatcatcagcgccgctgaaatcaccggcgcagtagcaatccatccgggttacggcttcctctccgagaacgccaactttgccgagcaggttgaacgctccggctt…	ILE	7	ALA	GCG	119	Structure Only	caatgcaatctcgccgcggt	non-template / coding strand	GCG	122	3	class 1	4.8 score	gtcatcgagtaacgaggcgaacatgctggataaaattgttGCGGCGaaccgcggcgagattgcattgcgtattcttcgtgcctgt	TCCTCTGGCGGAAAGCCTgtcatcgagtaacgaggcgaacatgctggataaaattgttGCGGCGaaccgcggcgagattgcattgcgtattcttcgtgcctgtGATCttgacagctagctcagtcctaggtataatactagtCAATGCAATCTCGCCGCGGTgttttagagctagaaatagcaagttaaaataaggctag
123	3	8	2	accC	b3256	P24182	ECK3243	JW3224	AIN33596.1	Membrane Lipid/Glycerophospholipid/Lipopolysaccharide Metabolism	gaagcggacaaatccggtaccgtgaaagcaattctggtcgaaagtggacaaccggtagaatttgacgagccgctggtcgtcatcgagtaacgaggcgaacatgctggataaaattgttattgccaaccgcggcgagattgcattgcgtattcttcgtgcctgtaaagaactgggcatcaagactgtcgctgtgcactccagcgcggatcgcgatctaaaacacgtattactggcagatgaaacggtctgtattggccctgctccgtcagtaaaaagttatctgaacatcccggcaatcatcagcgccgctgaaatcaccggcgcagtagcaatccatccgggttacggcttcctctccgagaacgccaactttgccgagcaggttgaacgctccggctt…	ILE	7	TRP	TGG	119	Structure Only	caatgcaatctcgccgcggt	non-template / coding strand	GCG	122	3	class 1	4.8 score	gtcatcgagtaacgaggcgaacatgctggataaaattgttTGGGCGaaccgcggcgagattgcattgcgtattcttcgtgcctgt	TCCTCTGGCGGAAAGCCTgtcatcgagtaacgaggcgaacatgctggataaaattgttTGGGCGaaccgcggcgagattgcattgcgtattcttcgtgcctgtGATCttgacagctagctcagtcctaggtataatactagtCAATGCAATCTCGCCGCGGTgttttagagctagaaatagcaagttaaaataaggctag
124	3	8	3	accC	b3256	P24182	ECK3243	JW3224	AIN33596.1	Membrane Lipid/Glycerophospholipid/Lipopolysaccharide Metabolism	gaagcggacaaatccggtaccgtgaaagcaattctggtcgaaagtggacaaccggtagaatttgacgagccgctggtcgtcatcgagtaacgaggcgaacatgctggataaaattgttattgccaaccgcggcgagattgcattgcgtattcttcgtgcctgtaaagaactgggcatcaagactgtcgctgtgcactccagcgcggatcgcgatctaaaacacgtattactggcagatgaaacggtctgtattggccctgctccgtcagtaaaaagttatctgaacatcccggcaatcatcagcgccgctgaaatcaccggcgcagtagcaatccatccgggttacggcttcctctccgagaacgccaactttgccgagcaggttgaacgctccggctt…	ILE	7	GLN	CAG	119	Structure Only	caatgcaatctcgccgcggt	non-template / coding strand	GCG	122	3	class 1	4.8 score	gtcatcgagtaacgaggcgaacatgctggataaaattgttCAGGCGaaccgcggcgagattgcattgcgtattcttcgtgcctgt	TCCTCTGGCGGAAAGCCTgtcatcgagtaacgaggcgaacatgctggataaaattgttCAGGCGaaccgcggcgagattgcattgcgtattcttcgtgcctgtGATCttgacagctagctcagtcctaggtataatactagtCAATGCAATCTCGCCGCGGTgttttagagctagaaatagcaagttaaaataaggctag
125	3	8	4	accC	b3256	P24182	ECK3243	JW3224	AIN33596.1	Membrane Lipid/Glycerophospholipid/Lipopolysaccharide Metabolism	gaagcggacaaatccggtaccgtgaaagcaattctggtcgaaagtggacaaccggtagaatttgacgagccgctggtcgtcatcgagtaacgaggcgaacatgctggataaaattgttattgccaaccgcggcgagattgcattgcgtattcttcgtgcctgtaaagaactgggcatcaagactgtcgctgtgcactccagcgcggatcgcgatctaaaacacgtattactggcagatgaaacggtctgtattggccctgctccgtcagtaaaaagttatctgaacatcccggcaatcatcagcgccgctgaaatcaccggcgcagtagcaatccatccgggttacggcttcctctccgagaacgccaactttgccgagcaggttgaacgctccggctt…	ILE	7	ASP	GAT	119	Structure Only	caatgcaatctcgccgcggt	non-template / coding strand	GCG	122	3	class 1	4.8 score	gtcatcgagtaacgaggcgaacatgctggataaaattgttGATGCGaaccgcggcgagattgcattgcgtattcttcgtgcctgt	TCCTCTGGCGGAAAGCCTgtcatcgagtaacgaggcgaacatgctggataaaattgttGATGCGaaccgcggcgagattgcattgcgtattcttcgtgcctgtGATCttgacagctagctcagtcctaggtataatactagtCAATGCAATCTCGCCGCGGTgttttagagctagaaatagcaagttaaaataaggctag
126	3	8	5	accC	b3256	P24182	ECK3243	JW3224	AIN33596.1	Membrane Lipid/Glycerophospholipid/Lipopolysaccharide Metabolism	gaagcggacaaatccggtaccgtgaaagcaattctggtcgaaagtggacaaccggtagaatttgacgagccgctggtcgtcatcgagtaacgaggcgaacatgctggataaaattgttattgccaaccgcggcgagattgcattgcgtattcttcgtgcctgtaaagaactgggcatcaagactgtcgctgtgcactccagcgcggatcgcgatctaaaacacgtattactggcagatgaaacggtctgtattggccctgctccgtcagtaaaaagttatctgaacatcccggcaatcatcagcgccgctgaaatcaccggcgcagtagcaatccatccgggttacggcttcctctccgagaacgccaactttgccgagcaggttgaacgctccggctt…	ILE	7	PRO	CCG	119	Structure Only	caatgcaatctcgccgcggt	non-template / coding strand	GCG	122	3	class 1	4.8 score	gtcatcgagtaacgaggcgaacatgctggataaaattgttCCGGCGaaccgcggcgagattgcattgcgtattcttcgtgcctgt	TCCTCTGGCGGAAAGCCTgtcatcgagtaacgaggcgaacatgctggataaaattgttCCGGCGaaccgcggcgagattgcattgcgtattcttcgtgcctgtGATCttgacagctagctcagtcctaggtataatactagtCAATGCAATCTCGCCGCGGTgttttagagctagaaatagcaagttaaaataaggctag
127	3	9	1	accC	b3256	P24182	ECK3243	JW3224	AIN33596.1	Membrane Lipid/Glycerophospholipid/Lipopolysaccharide Metabolism	gaagcggacaaatccggtaccgtgaaagcaattctggtcgaaagtggacaaccggtagaatttgacgagccgctggtcgtcatcgagtaacgaggcgaacatgctggataaaattgttattgccaaccgcggcgagattgcattgcgtattcttcgtgcctgtaaagaactgggcatcaagactgtcgctgtgcactccagcgcggatcgcgatctaaaacacgtattactggcagatgaaacggtctgtattggccctgctccgtcagtaaaaagttatctgaacatcccggcaatcatcagcgccgctgaaatcaccggcgcagtagcaatccatccgggttacggcttcctctccgagaacgccaactttgccgagcaggttgaacgctccggctt…	VAL	240	ALA	GCC	818	Structure Only	gcaacgccgccaccagaaag	template / non-coding strand	GTT	815	3	class 1	4.84 score	ggcggaacgtgactgctccatgcaacgccgccaccagaaaGTTGCCgaagaagcgccagcaccgggcattaccccggaactgcgt	TCCTCTGGCGGAAAGCCTggcggaacgtgactgctccatgcaacgccgccaccagaaaGTTGCCgaagaagcgccagcaccgggcattaccccggaactgcgtGATCttgacagctagctcagtcctaggtataatactagtGCAACGCCGCCACCAGAAAGgttttagagctagaaatagcaagttaaaataaggctag
128	3	9	2	accC	b3256	P24182	ECK3243	JW3224	AIN33596.1	Membrane Lipid/Glycerophospholipid/Lipopolysaccharide Metabolism	gaagcggacaaatccggtaccgtgaaagcaattctggtcgaaagtggacaaccggtagaatttgacgagccgctggtcgtcatcgagtaacgaggcgaacatgctggataaaattgttattgccaaccgcggcgagattgcattgcgtattcttcgtgcctgtaaagaactgggcatcaagactgtcgctgtgcactccagcgcggatcgcgatctaaaacacgtattactggcagatgaaacggtctgtattggccctgctccgtcagtaaaaagttatctgaacatcccggcaatcatcagcgccgctgaaatcaccggcgcagtagcaatccatccgggttacggcttcctctccgagaacgccaactttgccgagcaggttgaacgctccggctt…	VAL	240	TRP	TGG	818	Structure Only	gcaacgccgccaccagaaag	template / non-coding strand	TGG	818	0	class 1	4.84 score	cggaacgtgactgctccatgcaacgccgccaccagaaagtgTGGgaagaagcgccagcaccgggcattaccccggaactgcgtcg	TCCTCTGGCGGAAAGCCTcggaacgtgactgctccatgcaacgccgccaccagaaagtgTGGgaagaagcgccagcaccgggcattaccccggaactgcgtcgGATCttgacagctagctcagtcctaggtataatactagtGCAACGCCGCCACCAGAAAGgttttagagctagaaatagcaagttaaaataaggctag
129	3	9	3	accC	b3256	P24182	ECK3243	JW3224	AIN33596.1	Membrane Lipid/Glycerophospholipid/Lipopolysaccharide Metabolism	gaagcggacaaatccggtaccgtgaaagcaattctggtcgaaagtggacaaccggtagaatttgacgagccgctggtcgtcatcgagtaacgaggcgaacatgctggataaaattgttattgccaaccgcggcgagattgcattgcgtattcttcgtgcctgtaaagaactgggcatcaagactgtcgctgtgcactccagcgcggatcgcgatctaaaacacgtattactggcagatgaaacggtctgtattggccctgctccgtcagtaaaaagttatctgaacatcccggcaatcatcagcgccgctgaaatcaccggcgcagtagcaatccatccgggttacggcttcctctccgagaacgccaactttgccgagcaggttgaacgctccggctt…	VAL	240	GLN	CAA	818	Structure Only	gcaacgccgccaccagaaag	template / non-coding strand	GTA	815	3	class 1	4.84 score	ggcggaacgtgactgctccatgcaacgccgccaccagaaaGTACAAgaagaagcgccagcaccgggcattaccccggaactgcgt	TCCTCTGGCGGAAAGCCTggcggaacgtgactgctccatgcaacgccgccaccagaaaGTACAAgaagaagcgccagcaccgggcattaccccggaactgcgtGATCttgacagctagctcagtcctaggtataatactagtGCAACGCCGCCACCAGAAAGgttttagagctagaaatagcaagttaaaataaggctag
130	3	9	4	accC	b3256	P24182	ECK3243	JW3224	AIN33596.1	Membrane Lipid/Glycerophospholipid/Lipopolysaccharide Metabolism	gaagcggacaaatccggtaccgtgaaagcaattctggtcgaaagtggacaaccggtagaatttgacgagccgctggtcgtcatcgagtaacgaggcgaacatgctggataaaattgttattgccaaccgcggcgagattgcattgcgtattcttcgtgcctgtaaagaactgggcatcaagactgtcgctgtgcactccagcgcggatcgcgatctaaaacacgtattactggcagatgaaacggtctgtattggccctgctccgtcagtaaaaagttatctgaacatcccggcaatcatcagcgccgctgaaatcaccggcgcagtagcaatccatccgggttacggcttcctctccgagaacgccaactttgccgagcaggttgaacgctccggctt…	VAL	240	ASP	GAC	818	Structure Only	gcaacgccgccaccagaaag	template / non-coding strand	GTT	815	3	class 1	4.84 score	ggcggaacgtgactgctccatgcaacgccgccaccagaaaGTTGACgaagaagcgccagcaccgggcattaccccggaactgcgt	TCCTCTGGCGGAAAGCCTggcggaacgtgactgctccatgcaacgccgccaccagaaaGTTGACgaagaagcgccagcaccgggcattaccccggaactgcgtGATCttgacagctagctcagtcctaggtataatactagtGCAACGCCGCCACCAGAAAGgttttagagctagaaatagcaagttaaaataaggctag
131	3	9	5	accC	b3256	P24182	ECK3243	JW3224	AIN33596.1	Membrane Lipid/Glycerophospholipid/Lipopolysaccharide Metabolism	gaagcggacaaatccggtaccgtgaaagcaattctggtcgaaagtggacaaccggtagaatttgacgagccgctggtcgtcatcgagtaacgaggcgaacatgctggataaaattgttattgccaaccgcggcgagattgcattgcgtattcttcgtgcctgtaaagaactgggcatcaagactgtcgctgtgcactccagcgcggatcgcgatctaaaacacgtattactggcagatgaaacggtctgtattggccctgctccgtcagtaaaaagttatctgaacatcccggcaatcatcagcgccgctgaaatcaccggcgcagtagcaatccatccgggttacggcttcctctccgagaacgccaactttgccgagcaggttgaacgctccggctt…	VAL	240	PRO	CCC	818	Structure Only	gcaacgccgccaccagaaag	template / non-coding strand	GTA	815	3	class 1	4.84 score	ggcggaacgtgactgctccatgcaacgccgccaccagaaaGTACCCgaagaagcgccagcaccgggcattaccccggaactgcgt	TCCTCTGGCGGAAAGCCTggcggaacgtgactgctccatgcaacgccgccaccagaaaGTACCCgaagaagcgccagcaccgggcattaccccggaactgcgtGATCttgacagctagctcagtcctaggtataatactagtGCAACGCCGCCACCAGAAAGgttttagagctagaaatagcaagttaaaataaggctag
132	3	10	1	accC	b3256	P24182	ECK3243	JW3224	AIN33596.1	Membrane Lipid/Glycerophospholipid/Lipopolysaccharide Metabolism	gaagcggacaaatccggtaccgtgaaagcaattctggtcgaaagtggacaaccggtagaatttgacgagccgctggtcgtcatcgagtaacgaggcgaacatgctggataaaattgttattgccaaccgcggcgagattgcattgcgtattcttcgtgcctgtaaagaactgggcatcaagactgtcgctgtgcactccagcgcggatcgcgatctaaaacacgtattactggcagatgaaacggtctgtattggccctgctccgtcagtaaaaagttatctgaacatcccggcaatcatcagcgccgctgaaatcaccggcgcagtagcaatccatccgggttacggcttcctctccgagaacgccaactttgccgagcaggttgaacgctccggctt…	VAL	335	ALA	GCG	1103	Structure Only	agttcacgttcgcggccatg	template / non-coding strand	GCC	1100	3	class 1	4.84 score	gctgtcgatcaagcaagaagaagttcacgttcgcggccatGCCGCGgaatgtcgtatcaacgccgaagatccgaacaccttcctg	TCCTCTGGCGGAAAGCCTgctgtcgatcaagcaagaagaagttcacgttcgcggccatGCCGCGgaatgtcgtatcaacgccgaagatccgaacaccttcctgGATCttgacagctagctcagtcctaggtataatactagtAGTTCACGTTCGCGGCCATGgttttagagctagaaatagcaagttaaaataaggctag
133	3	10	2	accC	b3256	P24182	ECK3243	JW3224	AIN33596.1	Membrane Lipid/Glycerophospholipid/Lipopolysaccharide Metabolism	gaagcggacaaatccggtaccgtgaaagcaattctggtcgaaagtggacaaccggtagaatttgacgagccgctggtcgtcatcgagtaacgaggcgaacatgctggataaaattgttattgccaaccgcggcgagattgcattgcgtattcttcgtgcctgtaaagaactgggcatcaagactgtcgctgtgcactccagcgcggatcgcgatctaaaacacgtattactggcagatgaaacggtctgtattggccctgctccgtcagtaaaaagttatctgaacatcccggcaatcatcagcgccgctgaaatcaccggcgcagtagcaatccatccgggttacggcttcctctccgagaacgccaactttgccgagcaggttgaacgctccggctt…	VAL	335	TRP	TGG	1103	Structure Only	agttcacgttcgcggccatg	template / non-coding strand	TGG	1103	0	class 1	4.84 score	tgtcgatcaagcaagaagaagttcacgttcgcggccatgcgTGGgaatgtcgtatcaacgccgaagatccgaacaccttcctgcc	TCCTCTGGCGGAAAGCCTtgtcgatcaagcaagaagaagttcacgttcgcggccatgcgTGGgaatgtcgtatcaacgccgaagatccgaacaccttcctgccGATCttgacagctagctcagtcctaggtataatactagtAGTTCACGTTCGCGGCCATGgttttagagctagaaatagcaagttaaaataaggctag
134	3	10	3	accC	b3256	P24182	ECK3243	JW3224	AIN33596.1	Membrane Lipid/Glycerophospholipid/Lipopolysaccharide Metabolism	gaagcggacaaatccggtaccgtgaaagcaattctggtcgaaagtggacaaccggtagaatttgacgagccgctggtcgtcatcgagtaacgaggcgaacatgctggataaaattgttattgccaaccgcggcgagattgcattgcgtattcttcgtgcctgtaaagaactgggcatcaagactgtcgctgtgcactccagcgcggatcgcgatctaaaacacgtattactggcagatgaaacggtctgtattggccctgctccgtcagtaaaaagttatctgaacatcccggcaatcatcagcgccgctgaaatcaccggcgcagtagcaatccatccgggttacggcttcctctccgagaacgccaactttgccgagcaggttgaacgctccggctt…	VAL	335	GLN	CAG	1103	Structure Only	agttcacgttcgcggccatg	template / non-coding strand	GCA	1100	3	class 1	4.84 score	gctgtcgatcaagcaagaagaagttcacgttcgcggccatGCACAGgaatgtcgtatcaacgccgaagatccgaacaccttcctg	TCCTCTGGCGGAAAGCCTgctgtcgatcaagcaagaagaagttcacgttcgcggccatGCACAGgaatgtcgtatcaacgccgaagatccgaacaccttcctgGATCttgacagctagctcagtcctaggtataatactagtAGTTCACGTTCGCGGCCATGgttttagagctagaaatagcaagttaaaataaggctag
135	3	10	4	accC	b3256	P24182	ECK3243	JW3224	AIN33596.1	Membrane Lipid/Glycerophospholipid/Lipopolysaccharide Metabolism	gaagcggacaaatccggtaccgtgaaagcaattctggtcgaaagtggacaaccggtagaatttgacgagccgctggtcgtcatcgagtaacgaggcgaacatgctggataaaattgttattgccaaccgcggcgagattgcattgcgtattcttcgtgcctgtaaagaactgggcatcaagactgtcgctgtgcactccagcgcggatcgcgatctaaaacacgtattactggcagatgaaacggtctgtattggccctgctccgtcagtaaaaagttatctgaacatcccggcaatcatcagcgccgctgaaatcaccggcgcagtagcaatccatccgggttacggcttcctctccgagaacgccaactttgccgagcaggttgaacgctccggctt…	VAL	335	ASP	GAT	1103	Structure Only	agttcacgttcgcggccatg	template / non-coding strand	GCC	1100	3	class 1	4.84 score	gctgtcgatcaagcaagaagaagttcacgttcgcggccatGCCGATgaatgtcgtatcaacgccgaagatccgaacaccttcctg	TCCTCTGGCGGAAAGCCTgctgtcgatcaagcaagaagaagttcacgttcgcggccatGCCGATgaatgtcgtatcaacgccgaagatccgaacaccttcctgGATCttgacagctagctcagtcctaggtataatactagtAGTTCACGTTCGCGGCCATGgttttagagctagaaatagcaagttaaaataaggctag
136	3	10	5	accC	b3256	P24182	ECK3243	JW3224	AIN33596.1	Membrane Lipid/Glycerophospholipid/Lipopolysaccharide Metabolism	gaagcggacaaatccggtaccgtgaaagcaattctggtcgaaagtggacaaccggtagaatttgacgagccgctggtcgtcatcgagtaacgaggcgaacatgctggataaaattgttattgccaaccgcggcgagattgcattgcgtattcttcgtgcctgtaaagaactgggcatcaagactgtcgctgtgcactccagcgcggatcgcgatctaaaacacgtattactggcagatgaaacggtctgtattggccctgctccgtcagtaaaaagttatctgaacatcccggcaatcatcagcgccgctgaaatcaccggcgcagtagcaatccatccgggttacggcttcctctccgagaacgccaactttgccgagcaggttgaacgctccggctt…	VAL	335	PRO	CCG	1103	Structure Only	agttcacgttcgcggccatg	template / non-coding strand	GCA	1100	3	class 1	4.84 score	gctgtcgatcaagcaagaagaagttcacgttcgcggccatGCACCGgaatgtcgtatcaacgccgaagatccgaacaccttcctg	TCCTCTGGCGGAAAGCCTgctgtcgatcaagcaagaagaagttcacgttcgcggccatGCACCGgaatgtcgtatcaacgccgaagatccgaacaccttcctgGATCttgacagctagctcagtcctaggtataatactagtAGTTCACGTTCGCGGCCATGgttttagagctagaaatagcaagttaaaataaggctag
137	4	1	1	accD	b2316	P0A9Q5	ECK2310	JW2313	AIN32726.1	Membrane Lipid/Glycerophospholipid/Lipopolysaccharide Metabolism	ttaatgtgcaacattcatggtctgttgggggcaaaaatggcattatgcgtccccaaagataaaactggcatcgaaccaggttcagacagaaaggtccctaatgagctggattgaacgaattaaaagcaacattactcccacccgcaaggcgagcattcctgaaggggtgtggactaagtgtgatagctgcggtcaggttttataccgcgctgagctggaacgtaatcttgaggtctgtccgaagtgtgaccatcacatgcgtatgacagcgcgtaatcgcctgcatagcctgttagatgaaggaagccttgtggagctgggtagcgagcttgagccgaaagatgtgctgaagtttcgtgactccaagaagtataaagaccgtctggcatctgcgcagaa…	VAL	110	ALA	GCG	428	Sequence & Structure	aggcactctgtatggaatgc	template / non-coding strand	CCC	455	27	class 1	3.2 score	agaaaccggcgaaaaagatgcgctggtgGCGatgaaaggcactctgtatggaatgCCCgttgtcgctgcggcattcgagttcgcc	TCCTCTGGCGGAAAGCCTagaaaccggcgaaaaagatgcgctggtgGCGatgaaaggcactctgtatggaatgCCCgttgtcgctgcggcattcgagttcgccGATCttgacagctagctcagtcctaggtataatactagtAGGCACTCTGTATGGAATGCgttttagagctagaaatagcaagttaaaataaggctag
138	4	1	2	accD	b2316	P0A9Q5	ECK2310	JW2313	AIN32726.1	Membrane Lipid/Glycerophospholipid/Lipopolysaccharide Metabolism	ttaatgtgcaacattcatggtctgttgggggcaaaaatggcattatgcgtccccaaagataaaactggcatcgaaccaggttcagacagaaaggtccctaatgagctggattgaacgaattaaaagcaacattactcccacccgcaaggcgagcattcctgaaggggtgtggactaagtgtgatagctgcggtcaggttttataccgcgctgagctggaacgtaatcttgaggtctgtccgaagtgtgaccatcacatgcgtatgacagcgcgtaatcgcctgcatagcctgttagatgaaggaagccttgtggagctgggtagcgagcttgagccgaaagatgtgctgaagtttcgtgactccaagaagtataaagaccgtctggcatctgcgcagaa…	VAL	110	TRP	TGG	428	Sequence & Structure	aggcactctgtatggaatgc	template / non-coding strand	CCC	455	27	class 1	3.2 score	agaaaccggcgaaaaagatgcgctggtgTGGatgaaaggcactctgtatggaatgCCCgttgtcgctgcggcattcgagttcgcc	TCCTCTGGCGGAAAGCCTagaaaccggcgaaaaagatgcgctggtgTGGatgaaaggcactctgtatggaatgCCCgttgtcgctgcggcattcgagttcgccGATCttgacagctagctcagtcctaggtataatactagtAGGCACTCTGTATGGAATGCgttttagagctagaaatagcaagttaaaataaggctag
139	4	1	3	accD	b2316	P0A9Q5	ECK2310	JW2313	AIN32726.1	Membrane Lipid/Glycerophospholipid/Lipopolysaccharide Metabolism	ttaatgtgcaacattcatggtctgttgggggcaaaaatggcattatgcgtccccaaagataaaactggcatcgaaccaggttcagacagaaaggtccctaatgagctggattgaacgaattaaaagcaacattactcccacccgcaaggcgagcattcctgaaggggtgtggactaagtgtgatagctgcggtcaggttttataccgcgctgagctggaacgtaatcttgaggtctgtccgaagtgtgaccatcacatgcgtatgacagcgcgtaatcgcctgcatagcctgttagatgaaggaagccttgtggagctgggtagcgagcttgagccgaaagatgtgctgaagtttcgtgactccaagaagtataaagaccgtctggcatctgcgcagaa…	VAL	110	GLN	CAG	428	Sequence & Structure	aggcactctgtatggaatgc	template / non-coding strand	CCC	455	27	class 1	3.2 score	agaaaccggcgaaaaagatgcgctggtgCAGatgaaaggcactctgtatggaatgCCCgttgtcgctgcggcattcgagttcgcc	TCCTCTGGCGGAAAGCCTagaaaccggcgaaaaagatgcgctggtgCAGatgaaaggcactctgtatggaatgCCCgttgtcgctgcggcattcgagttcgccGATCttgacagctagctcagtcctaggtataatactagtAGGCACTCTGTATGGAATGCgttttagagctagaaatagcaagttaaaataaggctag
140	4	1	4	accD	b2316	P0A9Q5	ECK2310	JW2313	AIN32726.1	Membrane Lipid/Glycerophospholipid/Lipopolysaccharide Metabolism	ttaatgtgcaacattcatggtctgttgggggcaaaaatggcattatgcgtccccaaagataaaactggcatcgaaccaggttcagacagaaaggtccctaatgagctggattgaacgaattaaaagcaacattactcccacccgcaaggcgagcattcctgaaggggtgtggactaagtgtgatagctgcggtcaggttttataccgcgctgagctggaacgtaatcttgaggtctgtccgaagtgtgaccatcacatgcgtatgacagcgcgtaatcgcctgcatagcctgttagatgaaggaagccttgtggagctgggtagcgagcttgagccgaaagatgtgctgaagtttcgtgactccaagaagtataaagaccgtctggcatctgcgcagaa…	VAL	110	ASP	GAT	428	Sequence & Structure	aggcactctgtatggaatgc	template / non-coding strand	CCC	455	27	class 1	3.2 score	agaaaccggcgaaaaagatgcgctggtgGATatgaaaggcactctgtatggaatgCCCgttgtcgctgcggcattcgagttcgcc	TCCTCTGGCGGAAAGCCTagaaaccggcgaaaaagatgcgctggtgGATatgaaaggcactctgtatggaatgCCCgttgtcgctgcggcattcgagttcgccGATCttgacagctagctcagtcctaggtataatactagtAGGCACTCTGTATGGAATGCgttttagagctagaaatagcaagttaaaataaggctag
141	4	1	5	accD	b2316	P0A9Q5	ECK2310	JW2313	AIN32726.1	Membrane Lipid/Glycerophospholipid/Lipopolysaccharide Metabolism	ttaatgtgcaacattcatggtctgttgggggcaaaaatggcattatgcgtccccaaagataaaactggcatcgaaccaggttcagacagaaaggtccctaatgagctggattgaacgaattaaaagcaacattactcccacccgcaaggcgagcattcctgaaggggtgtggactaagtgtgatagctgcggtcaggttttataccgcgctgagctggaacgtaatcttgaggtctgtccgaagtgtgaccatcacatgcgtatgacagcgcgtaatcgcctgcatagcctgttagatgaaggaagccttgtggagctgggtagcgagcttgagccgaaagatgtgctgaagtttcgtgactccaagaagtataaagaccgtctggcatctgcgcagaa…	VAL	110	PRO	CCG	428	Sequence & Structure	aggcactctgtatggaatgc	template / non-coding strand	CCC	455	27	class 1	3.2 score	agaaaccggcgaaaaagatgcgctggtgCCGatgaaaggcactctgtatggaatgCCCgttgtcgctgcggcattcgagttcgcc	TCCTCTGGCGGAAAGCCTagaaaccggcgaaaaagatgcgctggtgCCGatgaaaggcactctgtatggaatgCCCgttgtcgctgcggcattcgagttcgccGATCttgacagctagctcagtcctaggtataatactagtAGGCACTCTGTATGGAATGCgttttagagctagaaatagcaagttaaaataaggctag
142	4	2	1	accD	b2316	P0A9Q5	ECK2310	JW2313	AIN32726.1	Membrane Lipid/Glycerophospholipid/Lipopolysaccharide Metabolism	ttaatgtgcaacattcatggtctgttgggggcaaaaatggcattatgcgtccccaaagataaaactggcatcgaaccaggttcagacagaaaggtccctaatgagctggattgaacgaattaaaagcaacattactcccacccgcaaggcgagcattcctgaaggggtgtggactaagtgtgatagctgcggtcaggttttataccgcgctgagctggaacgtaatcttgaggtctgtccgaagtgtgaccatcacatgcgtatgacagcgcgtaatcgcctgcatagcctgttagatgaaggaagccttgtggagctgggtagcgagcttgagccgaaagatgtgctgaagtttcgtgactccaagaagtataaagaccgtctggcatctgcgcagaa…	VAL	121	ALA	GCG	461	Sequence & Structure	aggcactctgtatggaatgc	template / non-coding strand	CCC	455	6	class 1	4.6 score	atgcgctggtggtgatgaaaggcactctgtatggaatgCCCgttGCGgctgcggcattcgagttcgcctttatgggcggttcaat	TCCTCTGGCGGAAAGCCTatgcgctggtggtgatgaaaggcactctgtatggaatgCCCgttGCGgctgcggcattcgagttcgcctttatgggcggttcaatGATCttgacagctagctcagtcctaggtataatactagtAGGCACTCTGTATGGAATGCgttttagagctagaaatagcaagttaaaataaggctag
143	4	2	2	accD	b2316	P0A9Q5	ECK2310	JW2313	AIN32726.1	Membrane Lipid/Glycerophospholipid/Lipopolysaccharide Metabolism	ttaatgtgcaacattcatggtctgttgggggcaaaaatggcattatgcgtccccaaagataaaactggcatcgaaccaggttcagacagaaaggtccctaatgagctggattgaacgaattaaaagcaacattactcccacccgcaaggcgagcattcctgaaggggtgtggactaagtgtgatagctgcggtcaggttttataccgcgctgagctggaacgtaatcttgaggtctgtccgaagtgtgaccatcacatgcgtatgacagcgcgtaatcgcctgcatagcctgttagatgaaggaagccttgtggagctgggtagcgagcttgagccgaaagatgtgctgaagtttcgtgactccaagaagtataaagaccgtctggcatctgcgcagaa…	VAL	121	TRP	TGG	461	Sequence & Structure	aggcactctgtatggaatgc	template / non-coding strand	CCC	455	6	class 1	4.6 score	atgcgctggtggtgatgaaaggcactctgtatggaatgCCCgttTGGgctgcggcattcgagttcgcctttatgggcggttcaat	TCCTCTGGCGGAAAGCCTatgcgctggtggtgatgaaaggcactctgtatggaatgCCCgttTGGgctgcggcattcgagttcgcctttatgggcggttcaatGATCttgacagctagctcagtcctaggtataatactagtAGGCACTCTGTATGGAATGCgttttagagctagaaatagcaagttaaaataaggctag
144	4	2	3	accD	b2316	P0A9Q5	ECK2310	JW2313	AIN32726.1	Membrane Lipid/Glycerophospholipid/Lipopolysaccharide Metabolism	ttaatgtgcaacattcatggtctgttgggggcaaaaatggcattatgcgtccccaaagataaaactggcatcgaaccaggttcagacagaaaggtccctaatgagctggattgaacgaattaaaagcaacattactcccacccgcaaggcgagcattcctgaaggggtgtggactaagtgtgatagctgcggtcaggttttataccgcgctgagctggaacgtaatcttgaggtctgtccgaagtgtgaccatcacatgcgtatgacagcgcgtaatcgcctgcatagcctgttagatgaaggaagccttgtggagctgggtagcgagcttgagccgaaagatgtgctgaagtttcgtgactccaagaagtataaagaccgtctggcatctgcgcagaa…	VAL	121	GLN	CAG	461	Sequence & Structure	aggcactctgtatggaatgc	template / non-coding strand	CCC	455	6	class 1	4.6 score	atgcgctggtggtgatgaaaggcactctgtatggaatgCCCgttCAGgctgcggcattcgagttcgcctttatgggcggttcaat	TCCTCTGGCGGAAAGCCTatgcgctggtggtgatgaaaggcactctgtatggaatgCCCgttCAGgctgcggcattcgagttcgcctttatgggcggttcaatGATCttgacagctagctcagtcctaggtataatactagtAGGCACTCTGTATGGAATGCgttttagagctagaaatagcaagttaaaataaggctag
145	4	2	4	accD	b2316	P0A9Q5	ECK2310	JW2313	AIN32726.1	Membrane Lipid/Glycerophospholipid/Lipopolysaccharide Metabolism	ttaatgtgcaacattcatggtctgttgggggcaaaaatggcattatgcgtccccaaagataaaactggcatcgaaccaggttcagacagaaaggtccctaatgagctggattgaacgaattaaaagcaacattactcccacccgcaaggcgagcattcctgaaggggtgtggactaagtgtgatagctgcggtcaggttttataccgcgctgagctggaacgtaatcttgaggtctgtccgaagtgtgaccatcacatgcgtatgacagcgcgtaatcgcctgcatagcctgttagatgaaggaagccttgtggagctgggtagcgagcttgagccgaaagatgtgctgaagtttcgtgactccaagaagtataaagaccgtctggcatctgcgcagaa…	VAL	121	ASP	GAT	461	Sequence & Structure	aggcactctgtatggaatgc	template / non-coding strand	CCC	455	6	class 1	4.6 score	atgcgctggtggtgatgaaaggcactctgtatggaatgCCCgttGATgctgcggcattcgagttcgcctttatgggcggttcaat	TCCTCTGGCGGAAAGCCTatgcgctggtggtgatgaaaggcactctgtatggaatgCCCgttGATgctgcggcattcgagttcgcctttatgggcggttcaatGATCttgacagctagctcagtcctaggtataatactagtAGGCACTCTGTATGGAATGCgttttagagctagaaatagcaagttaaaataaggctag
146	4	2	5	accD	b2316	P0A9Q5	ECK2310	JW2313	AIN32726.1	Membrane Lipid/Glycerophospholipid/Lipopolysaccharide Metabolism	ttaatgtgcaacattcatggtctgttgggggcaaaaatggcattatgcgtccccaaagataaaactggcatcgaaccaggttcagacagaaaggtccctaatgagctggattgaacgaattaaaagcaacattactcccacccgcaaggcgagcattcctgaaggggtgtggactaagtgtgatagctgcggtcaggttttataccgcgctgagctggaacgtaatcttgaggtctgtccgaagtgtgaccatcacatgcgtatgacagcgcgtaatcgcctgcatagcctgttagatgaaggaagccttgtggagctgggtagcgagcttgagccgaaagatgtgctgaagtttcgtgactccaagaagtataaagaccgtctggcatctgcgcagaa…	VAL	121	PRO	CCG	461	Sequence & Structure	aggcactctgtatggaatgc	template / non-coding strand	CCC	455	6	class 1	4.6 score	atgcgctggtggtgatgaaaggcactctgtatggaatgCCCgttCCGgctgcggcattcgagttcgcctttatgggcggttcaat	TCCTCTGGCGGAAAGCCTatgcgctggtggtgatgaaaggcactctgtatggaatgCCCgttCCGgctgcggcattcgagttcgcctttatgggcggttcaatGATCttgacagctagctcagtcctaggtataatactagtAGGCACTCTGTATGGAATGCgttttagagctagaaatagcaagttaaaataaggctag
147	4	3	1	accD	b2316	P0A9Q5	ECK2310	JW2313	AIN32726.1	Membrane Lipid/Glycerophospholipid/Lipopolysaccharide Metabolism	ttaatgtgcaacattcatggtctgttgggggcaaaaatggcattatgcgtccccaaagataaaactggcatcgaaccaggttcagacagaaaggtccctaatgagctggattgaacgaattaaaagcaacattactcccacccgcaaggcgagcattcctgaaggggtgtggactaagtgtgatagctgcggtcaggttttataccgcgctgagctggaacgtaatcttgaggtctgtccgaagtgtgaccatcacatgcgtatgacagcgcgtaatcgcctgcatagcctgttagatgaaggaagccttgtggagctgggtagcgagcttgagccgaaagatgtgctgaagtttcgtgactccaagaagtataaagaccgtctggcatctgcgcagaa…	LEU	156	ALA	GCG	566	Sequence & Structure	catacgtgcgccaccagagg	non-template / coding strand	AGT	578	12	class 1	4.2 score	gtgccgttgagcaggcgctggaagataactgcccgGCGatctgcttcAGTgcctctggtggcgcacgtatgcaggaagcactgat	TCCTCTGGCGGAAAGCCTgtgccgttgagcaggcgctggaagataactgcccgGCGatctgcttcAGTgcctctggtggcgcacgtatgcaggaagcactgatGATCttgacagctagctcagtcctaggtataatactagtCATACGTGCGCCACCAGAGGgttttagagctagaaatagcaagttaaaataaggctag
148	4	3	2	accD	b2316	P0A9Q5	ECK2310	JW2313	AIN32726.1	Membrane Lipid/Glycerophospholipid/Lipopolysaccharide Metabolism	ttaatgtgcaacattcatggtctgttgggggcaaaaatggcattatgcgtccccaaagataaaactggcatcgaaccaggttcagacagaaaggtccctaatgagctggattgaacgaattaaaagcaacattactcccacccgcaaggcgagcattcctgaaggggtgtggactaagtgtgatagctgcggtcaggttttataccgcgctgagctggaacgtaatcttgaggtctgtccgaagtgtgaccatcacatgcgtatgacagcgcgtaatcgcctgcatagcctgttagatgaaggaagccttgtggagctgggtagcgagcttgagccgaaagatgtgctgaagtttcgtgactccaagaagtataaagaccgtctggcatctgcgcagaa…	LEU	156	TRP	TGG	566	Sequence & Structure	catacgtgcgccaccagagg	non-template / coding strand	AGT	578	12	class 1	4.2 score	gtgccgttgagcaggcgctggaagataactgcccgTGGatctgcttcAGTgcctctggtggcgcacgtatgcaggaagcactgat	TCCTCTGGCGGAAAGCCTgtgccgttgagcaggcgctggaagataactgcccgTGGatctgcttcAGTgcctctggtggcgcacgtatgcaggaagcactgatGATCttgacagctagctcagtcctaggtataatactagtCATACGTGCGCCACCAGAGGgttttagagctagaaatagcaagttaaaataaggctag
149	4	3	3	accD	b2316	P0A9Q5	ECK2310	JW2313	AIN32726.1	Membrane Lipid/Glycerophospholipid/Lipopolysaccharide Metabolism	ttaatgtgcaacattcatggtctgttgggggcaaaaatggcattatgcgtccccaaagataaaactggcatcgaaccaggttcagacagaaaggtccctaatgagctggattgaacgaattaaaagcaacattactcccacccgcaaggcgagcattcctgaaggggtgtggactaagtgtgatagctgcggtcaggttttataccgcgctgagctggaacgtaatcttgaggtctgtccgaagtgtgaccatcacatgcgtatgacagcgcgtaatcgcctgcatagcctgttagatgaaggaagccttgtggagctgggtagcgagcttgagccgaaagatgtgctgaagtttcgtgactccaagaagtataaagaccgtctggcatctgcgcagaa…	LEU	156	GLN	CAG	566	Sequence & Structure	catacgtgcgccaccagagg	non-template / coding strand	AGT	578	12	class 1	4.2 score	gtgccgttgagcaggcgctggaagataactgcccgCAGatctgcttcAGTgcctctggtggcgcacgtatgcaggaagcactgat	TCCTCTGGCGGAAAGCCTgtgccgttgagcaggcgctggaagataactgcccgCAGatctgcttcAGTgcctctggtggcgcacgtatgcaggaagcactgatGATCttgacagctagctcagtcctaggtataatactagtCATACGTGCGCCACCAGAGGgttttagagctagaaatagcaagttaaaataaggctag
150	4	3	4	accD	b2316	P0A9Q5	ECK2310	JW2313	AIN32726.1	Membrane Lipid/Glycerophospholipid/Lipopolysaccharide Metabolism	ttaatgtgcaacattcatggtctgttgggggcaaaaatggcattatgcgtccccaaagataaaactggcatcgaaccaggttcagacagaaaggtccctaatgagctggattgaacgaattaaaagcaacattactcccacccgcaaggcgagcattcctgaaggggtgtggactaagtgtgatagctgcggtcaggttttataccgcgctgagctggaacgtaatcttgaggtctgtccgaagtgtgaccatcacatgcgtatgacagcgcgtaatcgcctgcatagcctgttagatgaaggaagccttgtggagctgggtagcgagcttgagccgaaagatgtgctgaagtttcgtgactccaagaagtataaagaccgtctggcatctgcgcagaa…	LEU	156	ASP	GAT	566	Sequence & Structure	catacgtgcgccaccagagg	non-template / coding strand	AGT	578	12	class 1	4.2 score	gtgccgttgagcaggcgctggaagataactgcccgGATatctgcttcAGTgcctctggtggcgcacgtatgcaggaagcactgat	TCCTCTGGCGGAAAGCCTgtgccgttgagcaggcgctggaagataactgcccgGATatctgcttcAGTgcctctggtggcgcacgtatgcaggaagcactgatGATCttgacagctagctcagtcctaggtataatactagtCATACGTGCGCCACCAGAGGgttttagagctagaaatagcaagttaaaataaggctag
151	4	3	5	accD	b2316	P0A9Q5	ECK2310	JW2313	AIN32726.1	Membrane Lipid/Glycerophospholipid/Lipopolysaccharide Metabolism	ttaatgtgcaacattcatggtctgttgggggcaaaaatggcattatgcgtccccaaagataaaactggcatcgaaccaggttcagacagaaaggtccctaatgagctggattgaacgaattaaaagcaacattactcccacccgcaaggcgagcattcctgaaggggtgtggactaagtgtgatagctgcggtcaggttttataccgcgctgagctggaacgtaatcttgaggtctgtccgaagtgtgaccatcacatgcgtatgacagcgcgtaatcgcctgcatagcctgttagatgaaggaagccttgtggagctgggtagcgagcttgagccgaaagatgtgctgaagtttcgtgactccaagaagtataaagaccgtctggcatctgcgcagaa…	LEU	156	PRO	CCG	566	Sequence & Structure	catacgtgcgccaccagagg	non-template / coding strand	AGT	578	12	class 1	4.2 score	gtgccgttgagcaggcgctggaagataactgcccgCCGatctgcttcAGTgcctctggtggcgcacgtatgcaggaagcactgat	TCCTCTGGCGGAAAGCCTgtgccgttgagcaggcgctggaagataactgcccgCCGatctgcttcAGTgcctctggtggcgcacgtatgcaggaagcactgatGATCttgacagctagctcagtcctaggtataatactagtCATACGTGCGCCACCAGAGGgttttagagctagaaatagcaagttaaaataaggctag
152	4	4	1	accD	b2316	P0A9Q5	ECK2310	JW2313	AIN32726.1	Membrane Lipid/Glycerophospholipid/Lipopolysaccharide Metabolism	ttaatgtgcaacattcatggtctgttgggggcaaaaatggcattatgcgtccccaaagataaaactggcatcgaaccaggttcagacagaaaggtccctaatgagctggattgaacgaattaaaagcaacattactcccacccgcaaggcgagcattcctgaaggggtgtggactaagtgtgatagctgcggtcaggttttataccgcgctgagctggaacgtaatcttgaggtctgtccgaagtgtgaccatcacatgcgtatgacagcgcgtaatcgcctgcatagcctgttagatgaaggaagccttgtggagctgggtagcgagcttgagccgaaagatgtgctgaagtttcgtgactccaagaagtataaagaccgtctggcatctgcgcagaa…	ILE	157	ALA	GCG	569	Sequence & Structure	catacgtgcgccaccagagg	non-template / coding strand	AGT	578	9	class 1	4.4 score	tgccgttgagcaggcgctggaagataactgcccgctgGCGtgcttcAGTgcctctggtggcgcacgtatgcaggaagcactgatg	TCCTCTGGCGGAAAGCCTtgccgttgagcaggcgctggaagataactgcccgctgGCGtgcttcAGTgcctctggtggcgcacgtatgcaggaagcactgatgGATCttgacagctagctcagtcctaggtataatactagtCATACGTGCGCCACCAGAGGgttttagagctagaaatagcaagttaaaataaggctag
153	4	4	2	accD	b2316	P0A9Q5	ECK2310	JW2313	AIN32726.1	Membrane Lipid/Glycerophospholipid/Lipopolysaccharide Metabolism	ttaatgtgcaacattcatggtctgttgggggcaaaaatggcattatgcgtccccaaagataaaactggcatcgaaccaggttcagacagaaaggtccctaatgagctggattgaacgaattaaaagcaacattactcccacccgcaaggcgagcattcctgaaggggtgtggactaagtgtgatagctgcggtcaggttttataccgcgctgagctggaacgtaatcttgaggtctgtccgaagtgtgaccatcacatgcgtatgacagcgcgtaatcgcctgcatagcctgttagatgaaggaagccttgtggagctgggtagcgagcttgagccgaaagatgtgctgaagtttcgtgactccaagaagtataaagaccgtctggcatctgcgcagaa…	ILE	157	TRP	TGG	569	Sequence & Structure	catacgtgcgccaccagagg	non-template / coding strand	AGT	578	9	class 1	4.4 score	tgccgttgagcaggcgctggaagataactgcccgctgTGGtgcttcAGTgcctctggtggcgcacgtatgcaggaagcactgatg	TCCTCTGGCGGAAAGCCTtgccgttgagcaggcgctggaagataactgcccgctgTGGtgcttcAGTgcctctggtggcgcacgtatgcaggaagcactgatgGATCttgacagctagctcagtcctaggtataatactagtCATACGTGCGCCACCAGAGGgttttagagctagaaatagcaagttaaaataaggctag
154	4	4	3	accD	b2316	P0A9Q5	ECK2310	JW2313	AIN32726.1	Membrane Lipid/Glycerophospholipid/Lipopolysaccharide Metabolism	ttaatgtgcaacattcatggtctgttgggggcaaaaatggcattatgcgtccccaaagataaaactggcatcgaaccaggttcagacagaaaggtccctaatgagctggattgaacgaattaaaagcaacattactcccacccgcaaggcgagcattcctgaaggggtgtggactaagtgtgatagctgcggtcaggttttataccgcgctgagctggaacgtaatcttgaggtctgtccgaagtgtgaccatcacatgcgtatgacagcgcgtaatcgcctgcatagcctgttagatgaaggaagccttgtggagctgggtagcgagcttgagccgaaagatgtgctgaagtttcgtgactccaagaagtataaagaccgtctggcatctgcgcagaa…	ILE	157	GLN	CAG	569	Sequence & Structure	catacgtgcgccaccagagg	non-template / coding strand	AGT	578	9	class 1	4.4 score	tgccgttgagcaggcgctggaagataactgcccgctgCAGtgcttcAGTgcctctggtggcgcacgtatgcaggaagcactgatg	TCCTCTGGCGGAAAGCCTtgccgttgagcaggcgctggaagataactgcccgctgCAGtgcttcAGTgcctctggtggcgcacgtatgcaggaagcactgatgGATCttgacagctagctcagtcctaggtataatactagtCATACGTGCGCCACCAGAGGgttttagagctagaaatagcaagttaaaataaggctag
155	4	4	4	accD	b2316	P0A9Q5	ECK2310	JW2313	AIN32726.1	Membrane Lipid/Glycerophospholipid/Lipopolysaccharide Metabolism	ttaatgtgcaacattcatggtctgttgggggcaaaaatggcattatgcgtccccaaagataaaactggcatcgaaccaggttcagacagaaaggtccctaatgagctggattgaacgaattaaaagcaacattactcccacccgcaaggcgagcattcctgaaggggtgtggactaagtgtgatagctgcggtcaggttttataccgcgctgagctggaacgtaatcttgaggtctgtccgaagtgtgaccatcacatgcgtatgacagcgcgtaatcgcctgcatagcctgttagatgaaggaagccttgtggagctgggtagcgagcttgagccgaaagatgtgctgaagtttcgtgactccaagaagtataaagaccgtctggcatctgcgcagaa…	ILE	157	ASP	GAT	569	Sequence & Structure	catacgtgcgccaccagagg	non-template / coding strand	AGT	578	9	class 1	4.4 score	tgccgttgagcaggcgctggaagataactgcccgctgGATtgcttcAGTgcctctggtggcgcacgtatgcaggaagcactgatg	TCCTCTGGCGGAAAGCCTtgccgttgagcaggcgctggaagataactgcccgctgGATtgcttcAGTgcctctggtggcgcacgtatgcaggaagcactgatgGATCttgacagctagctcagtcctaggtataatactagtCATACGTGCGCCACCAGAGGgttttagagctagaaatagcaagttaaaataaggctag
156	4	4	5	accD	b2316	P0A9Q5	ECK2310	JW2313	AIN32726.1	Membrane Lipid/Glycerophospholipid/Lipopolysaccharide Metabolism	ttaatgtgcaacattcatggtctgttgggggcaaaaatggcattatgcgtccccaaagataaaactggcatcgaaccaggttcagacagaaaggtccctaatgagctggattgaacgaattaaaagcaacattactcccacccgcaaggcgagcattcctgaaggggtgtggactaagtgtgatagctgcggtcaggttttataccgcgctgagctggaacgtaatcttgaggtctgtccgaagtgtgaccatcacatgcgtatgacagcgcgtaatcgcctgcatagcctgttagatgaaggaagccttgtggagctgggtagcgagcttgagccgaaagatgtgctgaagtttcgtgactccaagaagtataaagaccgtctggcatctgcgcagaa…	ILE	157	PRO	CCG	569	Sequence & Structure	catacgtgcgccaccagagg	non-template / coding strand	AGT	578	9	class 1	4.4 score	tgccgttgagcaggcgctggaagataactgcccgctgCCGtgcttcAGTgcctctggtggcgcacgtatgcaggaagcactgatg	TCCTCTGGCGGAAAGCCTtgccgttgagcaggcgctggaagataactgcccgctgCCGtgcttcAGTgcctctggtggcgcacgtatgcaggaagcactgatgGATCttgacagctagctcagtcctaggtataatactagtCATACGTGCGCCACCAGAGGgttttagagctagaaatagcaagttaaaataaggctag
157	4	5	1	accD	b2316	P0A9Q5	ECK2310	JW2313	AIN32726.1	Membrane Lipid/Glycerophospholipid/Lipopolysaccharide Metabolism	ttaatgtgcaacattcatggtctgttgggggcaaaaatggcattatgcgtccccaaagataaaactggcatcgaaccaggttcagacagaaaggtccctaatgagctggattgaacgaattaaaagcaacattactcccacccgcaaggcgagcattcctgaaggggtgtggactaagtgtgatagctgcggtcaggttttataccgcgctgagctggaacgtaatcttgaggtctgtccgaagtgtgaccatcacatgcgtatgacagcgcgtaatcgcctgcatagcctgttagatgaaggaagccttgtggagctgggtagcgagcttgagccgaaagatgtgctgaagtttcgtgactccaagaagtataaagaccgtctggcatctgcgcagaa…	PHE	159	ALA	GCG	575	Sequence & Structure	catacgtgcgccaccagagg	non-template / coding strand	AGT	578	3	class 1	4.8 score	cgttgagcaggcgctggaagataactgcccgctgatctgcGCGAGTgcctctggtggcgcacgtatgcaggaagcactgatgtcg	TCCTCTGGCGGAAAGCCTcgttgagcaggcgctggaagataactgcccgctgatctgcGCGAGTgcctctggtggcgcacgtatgcaggaagcactgatgtcgGATCttgacagctagctcagtcctaggtataatactagtCATACGTGCGCCACCAGAGGgttttagagctagaaatagcaagttaaaataaggctag
158	4	5	2	accD	b2316	P0A9Q5	ECK2310	JW2313	AIN32726.1	Membrane Lipid/Glycerophospholipid/Lipopolysaccharide Metabolism	ttaatgtgcaacattcatggtctgttgggggcaaaaatggcattatgcgtccccaaagataaaactggcatcgaaccaggttcagacagaaaggtccctaatgagctggattgaacgaattaaaagcaacattactcccacccgcaaggcgagcattcctgaaggggtgtggactaagtgtgatagctgcggtcaggttttataccgcgctgagctggaacgtaatcttgaggtctgtccgaagtgtgaccatcacatgcgtatgacagcgcgtaatcgcctgcatagcctgttagatgaaggaagccttgtggagctgggtagcgagcttgagccgaaagatgtgctgaagtttcgtgactccaagaagtataaagaccgtctggcatctgcgcagaa…	PHE	159	TRP	TGG	575	Sequence & Structure	catacgtgcgccaccagagg	non-template / coding strand	AGT	578	3	class 1	4.8 score	cgttgagcaggcgctggaagataactgcccgctgatctgcTGGAGTgcctctggtggcgcacgtatgcaggaagcactgatgtcg	TCCTCTGGCGGAAAGCCTcgttgagcaggcgctggaagataactgcccgctgatctgcTGGAGTgcctctggtggcgcacgtatgcaggaagcactgatgtcgGATCttgacagctagctcagtcctaggtataatactagtCATACGTGCGCCACCAGAGGgttttagagctagaaatagcaagttaaaataaggctag
159	4	5	3	accD	b2316	P0A9Q5	ECK2310	JW2313	AIN32726.1	Membrane Lipid/Glycerophospholipid/Lipopolysaccharide Metabolism	ttaatgtgcaacattcatggtctgttgggggcaaaaatggcattatgcgtccccaaagataaaactggcatcgaaccaggttcagacagaaaggtccctaatgagctggattgaacgaattaaaagcaacattactcccacccgcaaggcgagcattcctgaaggggtgtggactaagtgtgatagctgcggtcaggttttataccgcgctgagctggaacgtaatcttgaggtctgtccgaagtgtgaccatcacatgcgtatgacagcgcgtaatcgcctgcatagcctgttagatgaaggaagccttgtggagctgggtagcgagcttgagccgaaagatgtgctgaagtttcgtgactccaagaagtataaagaccgtctggcatctgcgcagaa…	PHE	159	GLN	CAG	575	Sequence & Structure	catacgtgcgccaccagagg	non-template / coding strand	AGT	578	3	class 1	4.8 score	cgttgagcaggcgctggaagataactgcccgctgatctgcCAGAGTgcctctggtggcgcacgtatgcaggaagcactgatgtcg	TCCTCTGGCGGAAAGCCTcgttgagcaggcgctggaagataactgcccgctgatctgcCAGAGTgcctctggtggcgcacgtatgcaggaagcactgatgtcgGATCttgacagctagctcagtcctaggtataatactagtCATACGTGCGCCACCAGAGGgttttagagctagaaatagcaagttaaaataaggctag
160	4	5	4	accD	b2316	P0A9Q5	ECK2310	JW2313	AIN32726.1	Membrane Lipid/Glycerophospholipid/Lipopolysaccharide Metabolism	ttaatgtgcaacattcatggtctgttgggggcaaaaatggcattatgcgtccccaaagataaaactggcatcgaaccaggttcagacagaaaggtccctaatgagctggattgaacgaattaaaagcaacattactcccacccgcaaggcgagcattcctgaaggggtgtggactaagtgtgatagctgcggtcaggttttataccgcgctgagctggaacgtaatcttgaggtctgtccgaagtgtgaccatcacatgcgtatgacagcgcgtaatcgcctgcatagcctgttagatgaaggaagccttgtggagctgggtagcgagcttgagccgaaagatgtgctgaagtttcgtgactccaagaagtataaagaccgtctggcatctgcgcagaa…	PHE	159	ASP	GAT	575	Sequence & Structure	catacgtgcgccaccagagg	non-template / coding strand	AGT	578	3	class 1	4.8 score	cgttgagcaggcgctggaagataactgcccgctgatctgcGATAGTgcctctggtggcgcacgtatgcaggaagcactgatgtcg	TCCTCTGGCGGAAAGCCTcgttgagcaggcgctggaagataactgcccgctgatctgcGATAGTgcctctggtggcgcacgtatgcaggaagcactgatgtcgGATCttgacagctagctcagtcctaggtataatactagtCATACGTGCGCCACCAGAGGgttttagagctagaaatagcaagttaaaataaggctag
161	4	5	5	accD	b2316	P0A9Q5	ECK2310	JW2313	AIN32726.1	Membrane Lipid/Glycerophospholipid/Lipopolysaccharide Metabolism	ttaatgtgcaacattcatggtctgttgggggcaaaaatggcattatgcgtccccaaagataaaactggcatcgaaccaggttcagacagaaaggtccctaatgagctggattgaacgaattaaaagcaacattactcccacccgcaaggcgagcattcctgaaggggtgtggactaagtgtgatagctgcggtcaggttttataccgcgctgagctggaacgtaatcttgaggtctgtccgaagtgtgaccatcacatgcgtatgacagcgcgtaatcgcctgcatagcctgttagatgaaggaagccttgtggagctgggtagcgagcttgagccgaaagatgtgctgaagtttcgtgactccaagaagtataaagaccgtctggcatctgcgcagaa…	PHE	159	PRO	CCG	575	Sequence & Structure	catacgtgcgccaccagagg	non-template / coding strand	AGT	578	3	class 1	4.8 score	cgttgagcaggcgctggaagataactgcccgctgatctgcCCGAGTgcctctggtggcgcacgtatgcaggaagcactgatgtcg	TCCTCTGGCGGAAAGCCTcgttgagcaggcgctggaagataactgcccgctgatctgcCCGAGTgcctctggtggcgcacgtatgcaggaagcactgatgtcgGATCttgacagctagctcagtcctaggtataatactagtCATACGTGCGCCACCAGAGGgttttagagctagaaatagcaagttaaaataaggctag
162	4	6	1	accD	b2316	P0A9Q5	ECK2310	JW2313	AIN32726.1	Membrane Lipid/Glycerophospholipid/Lipopolysaccharide Metabolism	ttaatgtgcaacattcatggtctgttgggggcaaaaatggcattatgcgtccccaaagataaaactggcatcgaaccaggttcagacagaaaggtccctaatgagctggattgaacgaattaaaagcaacattactcccacccgcaaggcgagcattcctgaaggggtgtggactaagtgtgatagctgcggtcaggttttataccgcgctgagctggaacgtaatcttgaggtctgtccgaagtgtgaccatcacatgcgtatgacagcgcgtaatcgcctgcatagcctgttagatgaaggaagccttgtggagctgggtagcgagcttgagccgaaagatgtgctgaagtttcgtgactccaagaagtataaagaccgtctggcatctgcgcagaa…	MET	175	ALA	GCG	623	Sequence & Structure	catttttgccagtgccgcag	non-template / coding strand	ACG	638	15	class 2	3.41 score	tggcgcacgtatgcaggaagcactgatgtcgctgGCGcagatggcgaaaACGtctgcggcactggcaaaaatgcaggagcgcggc	TCCTCTGGCGGAAAGCCTtggcgcacgtatgcaggaagcactgatgtcgctgGCGcagatggcgaaaACGtctgcggcactggcaaaaatgcaggagcgcggcGATCttgacagctagctcagtcctaggtataatactagtCATTTTTGCCAGTGCCGCAGgttttagagctagaaatagcaagttaaaataaggctag
163	4	6	2	accD	b2316	P0A9Q5	ECK2310	JW2313	AIN32726.1	Membrane Lipid/Glycerophospholipid/Lipopolysaccharide Metabolism	ttaatgtgcaacattcatggtctgttgggggcaaaaatggcattatgcgtccccaaagataaaactggcatcgaaccaggttcagacagaaaggtccctaatgagctggattgaacgaattaaaagcaacattactcccacccgcaaggcgagcattcctgaaggggtgtggactaagtgtgatagctgcggtcaggttttataccgcgctgagctggaacgtaatcttgaggtctgtccgaagtgtgaccatcacatgcgtatgacagcgcgtaatcgcctgcatagcctgttagatgaaggaagccttgtggagctgggtagcgagcttgagccgaaagatgtgctgaagtttcgtgactccaagaagtataaagaccgtctggcatctgcgcagaa…	MET	175	TRP	TGG	623	Sequence & Structure	catttttgccagtgccgcag	non-template / coding strand	ACG	638	15	class 2	3.41 score	tggcgcacgtatgcaggaagcactgatgtcgctgTGGcagatggcgaaaACGtctgcggcactggcaaaaatgcaggagcgcggc	TCCTCTGGCGGAAAGCCTtggcgcacgtatgcaggaagcactgatgtcgctgTGGcagatggcgaaaACGtctgcggcactggcaaaaatgcaggagcgcggcGATCttgacagctagctcagtcctaggtataatactagtCATTTTTGCCAGTGCCGCAGgttttagagctagaaatagcaagttaaaataaggctag
164	4	6	3	accD	b2316	P0A9Q5	ECK2310	JW2313	AIN32726.1	Membrane Lipid/Glycerophospholipid/Lipopolysaccharide Metabolism	ttaatgtgcaacattcatggtctgttgggggcaaaaatggcattatgcgtccccaaagataaaactggcatcgaaccaggttcagacagaaaggtccctaatgagctggattgaacgaattaaaagcaacattactcccacccgcaaggcgagcattcctgaaggggtgtggactaagtgtgatagctgcggtcaggttttataccgcgctgagctggaacgtaatcttgaggtctgtccgaagtgtgaccatcacatgcgtatgacagcgcgtaatcgcctgcatagcctgttagatgaaggaagccttgtggagctgggtagcgagcttgagccgaaagatgtgctgaagtttcgtgactccaagaagtataaagaccgtctggcatctgcgcagaa…	MET	175	GLN	CAG	623	Sequence & Structure	catttttgccagtgccgcag	non-template / coding strand	ACG	638	15	class 2	3.41 score	tggcgcacgtatgcaggaagcactgatgtcgctgCAGcagatggcgaaaACGtctgcggcactggcaaaaatgcaggagcgcggc	TCCTCTGGCGGAAAGCCTtggcgcacgtatgcaggaagcactgatgtcgctgCAGcagatggcgaaaACGtctgcggcactggcaaaaatgcaggagcgcggcGATCttgacagctagctcagtcctaggtataatactagtCATTTTTGCCAGTGCCGCAGgttttagagctagaaatagcaagttaaaataaggctag
165	4	6	4	accD	b2316	P0A9Q5	ECK2310	JW2313	AIN32726.1	Membrane Lipid/Glycerophospholipid/Lipopolysaccharide Metabolism	ttaatgtgcaacattcatggtctgttgggggcaaaaatggcattatgcgtccccaaagataaaactggcatcgaaccaggttcagacagaaaggtccctaatgagctggattgaacgaattaaaagcaacattactcccacccgcaaggcgagcattcctgaaggggtgtggactaagtgtgatagctgcggtcaggttttataccgcgctgagctggaacgtaatcttgaggtctgtccgaagtgtgaccatcacatgcgtatgacagcgcgtaatcgcctgcatagcctgttagatgaaggaagccttgtggagctgggtagcgagcttgagccgaaagatgtgctgaagtttcgtgactccaagaagtataaagaccgtctggcatctgcgcagaa…	MET	175	ASP	GAT	623	Sequence & Structure	catttttgccagtgccgcag	non-template / coding strand	ACG	638	15	class 2	3.41 score	tggcgcacgtatgcaggaagcactgatgtcgctgGATcagatggcgaaaACGtctgcggcactggcaaaaatgcaggagcgcggc	TCCTCTGGCGGAAAGCCTtggcgcacgtatgcaggaagcactgatgtcgctgGATcagatggcgaaaACGtctgcggcactggcaaaaatgcaggagcgcggcGATCttgacagctagctcagtcctaggtataatactagtCATTTTTGCCAGTGCCGCAGgttttagagctagaaatagcaagttaaaataaggctag
166	4	6	5	accD	b2316	P0A9Q5	ECK2310	JW2313	AIN32726.1	Membrane Lipid/Glycerophospholipid/Lipopolysaccharide Metabolism	ttaatgtgcaacattcatggtctgttgggggcaaaaatggcattatgcgtccccaaagataaaactggcatcgaaccaggttcagacagaaaggtccctaatgagctggattgaacgaattaaaagcaacattactcccacccgcaaggcgagcattcctgaaggggtgtggactaagtgtgatagctgcggtcaggttttataccgcgctgagctggaacgtaatcttgaggtctgtccgaagtgtgaccatcacatgcgtatgacagcgcgtaatcgcctgcatagcctgttagatgaaggaagccttgtggagctgggtagcgagcttgagccgaaagatgtgctgaagtttcgtgactccaagaagtataaagaccgtctggcatctgcgcagaa…	MET	175	PRO	CCG	623	Sequence & Structure	catttttgccagtgccgcag	non-template / coding strand	ACG	638	15	class 2	3.41 score	tggcgcacgtatgcaggaagcactgatgtcgctgCCGcagatggcgaaaACGtctgcggcactggcaaaaatgcaggagcgcggc	TCCTCTGGCGGAAAGCCTtggcgcacgtatgcaggaagcactgatgtcgctgCCGcagatggcgaaaACGtctgcggcactggcaaaaatgcaggagcgcggcGATCttgacagctagctcagtcctaggtataatactagtCATTTTTGCCAGTGCCGCAGgttttagagctagaaatagcaagttaaaataaggctag
167	4	7	1	accD	b2316	P0A9Q5	ECK2310	JW2313	AIN32726.1	Membrane Lipid/Glycerophospholipid/Lipopolysaccharide Metabolism	ttaatgtgcaacattcatggtctgttgggggcaaaaatggcattatgcgtccccaaagataaaactggcatcgaaccaggttcagacagaaaggtccctaatgagctggattgaacgaattaaaagcaacattactcccacccgcaaggcgagcattcctgaaggggtgtggactaagtgtgatagctgcggtcaggttttataccgcgctgagctggaacgtaatcttgaggtctgtccgaagtgtgaccatcacatgcgtatgacagcgcgtaatcgcctgcatagcctgttagatgaaggaagccttgtggagctgggtagcgagcttgagccgaaagatgtgctgaagtttcgtgactccaagaagtataaagaccgtctggcatctgcgcagaa…	LEU	274	ALA	GCG	920	Sequence & Structure	ccagaatgctcgccagtttc	non-template / coding strand	CGA	899	21	class 1	3.6 score	gatcgacatgatcgtccgtcgtccggaaatgCGActgaaactggcgagcattGCGgcgaagttgatgaatctgccagcgccgaat	TCCTCTGGCGGAAAGCCTgatcgacatgatcgtccgtcgtccggaaatgCGActgaaactggcgagcattGCGgcgaagttgatgaatctgccagcgccgaatGATCttgacagctagctcagtcctaggtataatactagtCCAGAATGCTCGCCAGTTTCgttttagagctagaaatagcaagttaaaataaggctag
168	4	7	2	accD	b2316	P0A9Q5	ECK2310	JW2313	AIN32726.1	Membrane Lipid/Glycerophospholipid/Lipopolysaccharide Metabolism	ttaatgtgcaacattcatggtctgttgggggcaaaaatggcattatgcgtccccaaagataaaactggcatcgaaccaggttcagacagaaaggtccctaatgagctggattgaacgaattaaaagcaacattactcccacccgcaaggcgagcattcctgaaggggtgtggactaagtgtgatagctgcggtcaggttttataccgcgctgagctggaacgtaatcttgaggtctgtccgaagtgtgaccatcacatgcgtatgacagcgcgtaatcgcctgcatagcctgttagatgaaggaagccttgtggagctgggtagcgagcttgagccgaaagatgtgctgaagtttcgtgactccaagaagtataaagaccgtctggcatctgcgcagaa…	LEU	274	TRP	TGG	920	Sequence & Structure	ccagaatgctcgccagtttc	non-template / coding strand	CGA	899	21	class 1	3.6 score	gatcgacatgatcgtccgtcgtccggaaatgCGActgaaactggcgagcattTGGgcgaagttgatgaatctgccagcgccgaat	TCCTCTGGCGGAAAGCCTgatcgacatgatcgtccgtcgtccggaaatgCGActgaaactggcgagcattTGGgcgaagttgatgaatctgccagcgccgaatGATCttgacagctagctcagtcctaggtataatactagtCCAGAATGCTCGCCAGTTTCgttttagagctagaaatagcaagttaaaataaggctag
169	4	7	3	accD	b2316	P0A9Q5	ECK2310	JW2313	AIN32726.1	Membrane Lipid/Glycerophospholipid/Lipopolysaccharide Metabolism	ttaatgtgcaacattcatggtctgttgggggcaaaaatggcattatgcgtccccaaagataaaactggcatcgaaccaggttcagacagaaaggtccctaatgagctggattgaacgaattaaaagcaacattactcccacccgcaaggcgagcattcctgaaggggtgtggactaagtgtgatagctgcggtcaggttttataccgcgctgagctggaacgtaatcttgaggtctgtccgaagtgtgaccatcacatgcgtatgacagcgcgtaatcgcctgcatagcctgttagatgaaggaagccttgtggagctgggtagcgagcttgagccgaaagatgtgctgaagtttcgtgactccaagaagtataaagaccgtctggcatctgcgcagaa…	LEU	274	GLN	CAG	920	Sequence & Structure	ccagaatgctcgccagtttc	non-template / coding strand	CGA	899	21	class 1	3.6 score	gatcgacatgatcgtccgtcgtccggaaatgCGActgaaactggcgagcattCAGgcgaagttgatgaatctgccagcgccgaat	TCCTCTGGCGGAAAGCCTgatcgacatgatcgtccgtcgtccggaaatgCGActgaaactggcgagcattCAGgcgaagttgatgaatctgccagcgccgaatGATCttgacagctagctcagtcctaggtataatactagtCCAGAATGCTCGCCAGTTTCgttttagagctagaaatagcaagttaaaataaggctag
170	4	7	4	accD	b2316	P0A9Q5	ECK2310	JW2313	AIN32726.1	Membrane Lipid/Glycerophospholipid/Lipopolysaccharide Metabolism	ttaatgtgcaacattcatggtctgttgggggcaaaaatggcattatgcgtccccaaagataaaactggcatcgaaccaggttcagacagaaaggtccctaatgagctggattgaacgaattaaaagcaacattactcccacccgcaaggcgagcattcctgaaggggtgtggactaagtgtgatagctgcggtcaggttttataccgcgctgagctggaacgtaatcttgaggtctgtccgaagtgtgaccatcacatgcgtatgacagcgcgtaatcgcctgcatagcctgttagatgaaggaagccttgtggagctgggtagcgagcttgagccgaaagatgtgctgaagtttcgtgactccaagaagtataaagaccgtctggcatctgcgcagaa…	LEU	274	ASP	GAT	920	Sequence & Structure	ccagaatgctcgccagtttc	non-template / coding strand	CGA	899	21	class 1	3.6 score	gatcgacatgatcgtccgtcgtccggaaatgCGActgaaactggcgagcattGATgcgaagttgatgaatctgccagcgccgaat	TCCTCTGGCGGAAAGCCTgatcgacatgatcgtccgtcgtccggaaatgCGActgaaactggcgagcattGATgcgaagttgatgaatctgccagcgccgaatGATCttgacagctagctcagtcctaggtataatactagtCCAGAATGCTCGCCAGTTTCgttttagagctagaaatagcaagttaaaataaggctag
171	4	7	5	accD	b2316	P0A9Q5	ECK2310	JW2313	AIN32726.1	Membrane Lipid/Glycerophospholipid/Lipopolysaccharide Metabolism	ttaatgtgcaacattcatggtctgttgggggcaaaaatggcattatgcgtccccaaagataaaactggcatcgaaccaggttcagacagaaaggtccctaatgagctggattgaacgaattaaaagcaacattactcccacccgcaaggcgagcattcctgaaggggtgtggactaagtgtgatagctgcggtcaggttttataccgcgctgagctggaacgtaatcttgaggtctgtccgaagtgtgaccatcacatgcgtatgacagcgcgtaatcgcctgcatagcctgttagatgaaggaagccttgtggagctgggtagcgagcttgagccgaaagatgtgctgaagtttcgtgactccaagaagtataaagaccgtctggcatctgcgcagaa…	LEU	274	PRO	CCG	920	Sequence & Structure	ccagaatgctcgccagtttc	non-template / coding strand	CGA	899	21	class 1	3.6 score	gatcgacatgatcgtccgtcgtccggaaatgCGActgaaactggcgagcattCCGgcgaagttgatgaatctgccagcgccgaat	TCCTCTGGCGGAAAGCCTgatcgacatgatcgtccgtcgtccggaaatgCGActgaaactggcgagcattCCGgcgaagttgatgaatctgccagcgccgaatGATCttgacagctagctcagtcctaggtataatactagtCCAGAATGCTCGCCAGTTTCgttttagagctagaaatagcaagttaaaataaggctag
172	4	8	1	accD	b2316	P0A9Q5	ECK2310	JW2313	AIN32726.1	Membrane Lipid/Glycerophospholipid/Lipopolysaccharide Metabolism	ttaatgtgcaacattcatggtctgttgggggcaaaaatggcattatgcgtccccaaagataaaactggcatcgaaccaggttcagacagaaaggtccctaatgagctggattgaacgaattaaaagcaacattactcccacccgcaaggcgagcattcctgaaggggtgtggactaagtgtgatagctgcggtcaggttttataccgcgctgagctggaacgtaatcttgaggtctgtccgaagtgtgaccatcacatgcgtatgacagcgcgtaatcgcctgcatagcctgttagatgaaggaagccttgtggagctgggtagcgagcttgagccgaaagatgtgctgaagtttcgtgactccaagaagtataaagaccgtctggcatctgcgcagaa…	VAL	120	ALA	GCT	458	Structure Only	aggcactctgtatggaatgc	template / non-coding strand	CCC	455	3	class 1	4.84 score	agatgcgctggtggtgatgaaaggcactctgtatggaatgCCCGCTgtcgctgcggcattcgagttcgcctttatgggcggttca	TCCTCTGGCGGAAAGCCTagatgcgctggtggtgatgaaaggcactctgtatggaatgCCCGCTgtcgctgcggcattcgagttcgcctttatgggcggttcaGATCttgacagctagctcagtcctaggtataatactagtAGGCACTCTGTATGGAATGCgttttagagctagaaatagcaagttaaaataaggctag
173	4	8	2	accD	b2316	P0A9Q5	ECK2310	JW2313	AIN32726.1	Membrane Lipid/Glycerophospholipid/Lipopolysaccharide Metabolism	ttaatgtgcaacattcatggtctgttgggggcaaaaatggcattatgcgtccccaaagataaaactggcatcgaaccaggttcagacagaaaggtccctaatgagctggattgaacgaattaaaagcaacattactcccacccgcaaggcgagcattcctgaaggggtgtggactaagtgtgatagctgcggtcaggttttataccgcgctgagctggaacgtaatcttgaggtctgtccgaagtgtgaccatcacatgcgtatgacagcgcgtaatcgcctgcatagcctgttagatgaaggaagccttgtggagctgggtagcgagcttgagccgaaagatgtgctgaagtttcgtgactccaagaagtataaagaccgtctggcatctgcgcagaa…	VAL	120	TRP	TGG	458	Structure Only	aggcactctgtatggaatgc	template / non-coding strand	TGG	458	0	class 1	4.84 score	atgcgctggtggtgatgaaaggcactctgtatggaatgccgTGGgtcgctgcggcattcgagttcgcctttatgggcggttcaat	TCCTCTGGCGGAAAGCCTatgcgctggtggtgatgaaaggcactctgtatggaatgccgTGGgtcgctgcggcattcgagttcgcctttatgggcggttcaatGATCttgacagctagctcagtcctaggtataatactagtAGGCACTCTGTATGGAATGCgttttagagctagaaatagcaagttaaaataaggctag
174	4	8	3	accD	b2316	P0A9Q5	ECK2310	JW2313	AIN32726.1	Membrane Lipid/Glycerophospholipid/Lipopolysaccharide Metabolism	ttaatgtgcaacattcatggtctgttgggggcaaaaatggcattatgcgtccccaaagataaaactggcatcgaaccaggttcagacagaaaggtccctaatgagctggattgaacgaattaaaagcaacattactcccacccgcaaggcgagcattcctgaaggggtgtggactaagtgtgatagctgcggtcaggttttataccgcgctgagctggaacgtaatcttgaggtctgtccgaagtgtgaccatcacatgcgtatgacagcgcgtaatcgcctgcatagcctgttagatgaaggaagccttgtggagctgggtagcgagcttgagccgaaagatgtgctgaagtttcgtgactccaagaagtataaagaccgtctggcatctgcgcagaa…	VAL	120	GLN	CAA	458	Structure Only	aggcactctgtatggaatgc	template / non-coding strand	CCA	455	3	class 1	4.84 score	agatgcgctggtggtgatgaaaggcactctgtatggaatgCCACAAgtcgctgcggcattcgagttcgcctttatgggcggttca	TCCTCTGGCGGAAAGCCTagatgcgctggtggtgatgaaaggcactctgtatggaatgCCACAAgtcgctgcggcattcgagttcgcctttatgggcggttcaGATCttgacagctagctcagtcctaggtataatactagtAGGCACTCTGTATGGAATGCgttttagagctagaaatagcaagttaaaataaggctag
175	4	8	4	accD	b2316	P0A9Q5	ECK2310	JW2313	AIN32726.1	Membrane Lipid/Glycerophospholipid/Lipopolysaccharide Metabolism	ttaatgtgcaacattcatggtctgttgggggcaaaaatggcattatgcgtccccaaagataaaactggcatcgaaccaggttcagacagaaaggtccctaatgagctggattgaacgaattaaaagcaacattactcccacccgcaaggcgagcattcctgaaggggtgtggactaagtgtgatagctgcggtcaggttttataccgcgctgagctggaacgtaatcttgaggtctgtccgaagtgtgaccatcacatgcgtatgacagcgcgtaatcgcctgcatagcctgttagatgaaggaagccttgtggagctgggtagcgagcttgagccgaaagatgtgctgaagtttcgtgactccaagaagtataaagaccgtctggcatctgcgcagaa…	VAL	120	ASP	GAT	458	Structure Only	aggcactctgtatggaatgc	template / non-coding strand	CCC	455	3	class 1	4.84 score	agatgcgctggtggtgatgaaaggcactctgtatggaatgCCCGATgtcgctgcggcattcgagttcgcctttatgggcggttca	TCCTCTGGCGGAAAGCCTagatgcgctggtggtgatgaaaggcactctgtatggaatgCCCGATgtcgctgcggcattcgagttcgcctttatgggcggttcaGATCttgacagctagctcagtcctaggtataatactagtAGGCACTCTGTATGGAATGCgttttagagctagaaatagcaagttaaaataaggctag
176	4	8	5	accD	b2316	P0A9Q5	ECK2310	JW2313	AIN32726.1	Membrane Lipid/Glycerophospholipid/Lipopolysaccharide Metabolism	ttaatgtgcaacattcatggtctgttgggggcaaaaatggcattatgcgtccccaaagataaaactggcatcgaaccaggttcagacagaaaggtccctaatgagctggattgaacgaattaaaagcaacattactcccacccgcaaggcgagcattcctgaaggggtgtggactaagtgtgatagctgcggtcaggttttataccgcgctgagctggaacgtaatcttgaggtctgtccgaagtgtgaccatcacatgcgtatgacagcgcgtaatcgcctgcatagcctgttagatgaaggaagccttgtggagctgggtagcgagcttgagccgaaagatgtgctgaagtttcgtgactccaagaagtataaagaccgtctggcatctgcgcagaa…	VAL	120	PRO	CCT	458	Structure Only	aggcactctgtatggaatgc	template / non-coding strand	CCA	455	3	class 1	4.84 score	agatgcgctggtggtgatgaaaggcactctgtatggaatgCCACCTgtcgctgcggcattcgagttcgcctttatgggcggttca	TCCTCTGGCGGAAAGCCTagatgcgctggtggtgatgaaaggcactctgtatggaatgCCACCTgtcgctgcggcattcgagttcgcctttatgggcggttcaGATCttgacagctagctcagtcctaggtataatactagtAGGCACTCTGTATGGAATGCgttttagagctagaaatagcaagttaaaataaggctag
177	4	9	1	accD	b2316	P0A9Q5	ECK2310	JW2313	AIN32726.1	Membrane Lipid/Glycerophospholipid/Lipopolysaccharide Metabolism	ttaatgtgcaacattcatggtctgttgggggcaaaaatggcattatgcgtccccaaagataaaactggcatcgaaccaggttcagacagaaaggtccctaatgagctggattgaacgaattaaaagcaacattactcccacccgcaaggcgagcattcctgaaggggtgtggactaagtgtgatagctgcggtcaggttttataccgcgctgagctggaacgtaatcttgaggtctgtccgaagtgtgaccatcacatgcgtatgacagcgcgtaatcgcctgcatagcctgttagatgaaggaagccttgtggagctgggtagcgagcttgagccgaaagatgtgctgaagtttcgtgactccaagaagtataaagaccgtctggcatctgcgcagaa…	LEU	198	ALA	GCG	692	Structure Only	aacaccgcccatcgtcgggt	non-template / coding strand	ACG	695	3	class 1	4.8 score	ggcaaaaatgcaggagcgcggcttgccgtacatctccgtgGCGACGgacccgacgatgggcggtgtttctgcaagtttcgccatg	TCCTCTGGCGGAAAGCCTggcaaaaatgcaggagcgcggcttgccgtacatctccgtgGCGACGgacccgacgatgggcggtgtttctgcaagtttcgccatgGATCttgacagctagctcagtcctaggtataatactagtAACACCGCCCATCGTCGGGTgttttagagctagaaatagcaagttaaaataaggctag
178	4	9	2	accD	b2316	P0A9Q5	ECK2310	JW2313	AIN32726.1	Membrane Lipid/Glycerophospholipid/Lipopolysaccharide Metabolism	ttaatgtgcaacattcatggtctgttgggggcaaaaatggcattatgcgtccccaaagataaaactggcatcgaaccaggttcagacagaaaggtccctaatgagctggattgaacgaattaaaagcaacattactcccacccgcaaggcgagcattcctgaaggggtgtggactaagtgtgatagctgcggtcaggttttataccgcgctgagctggaacgtaatcttgaggtctgtccgaagtgtgaccatcacatgcgtatgacagcgcgtaatcgcctgcatagcctgttagatgaaggaagccttgtggagctgggtagcgagcttgagccgaaagatgtgctgaagtttcgtgactccaagaagtataaagaccgtctggcatctgcgcagaa…	LEU	198	TRP	TGG	692	Structure Only	aacaccgcccatcgtcgggt	non-template / coding strand	ACG	695	3	class 1	4.8 score	ggcaaaaatgcaggagcgcggcttgccgtacatctccgtgTGGACGgacccgacgatgggcggtgtttctgcaagtttcgccatg	TCCTCTGGCGGAAAGCCTggcaaaaatgcaggagcgcggcttgccgtacatctccgtgTGGACGgacccgacgatgggcggtgtttctgcaagtttcgccatgGATCttgacagctagctcagtcctaggtataatactagtAACACCGCCCATCGTCGGGTgttttagagctagaaatagcaagttaaaataaggctag
179	4	9	3	accD	b2316	P0A9Q5	ECK2310	JW2313	AIN32726.1	Membrane Lipid/Glycerophospholipid/Lipopolysaccharide Metabolism	ttaatgtgcaacattcatggtctgttgggggcaaaaatggcattatgcgtccccaaagataaaactggcatcgaaccaggttcagacagaaaggtccctaatgagctggattgaacgaattaaaagcaacattactcccacccgcaaggcgagcattcctgaaggggtgtggactaagtgtgatagctgcggtcaggttttataccgcgctgagctggaacgtaatcttgaggtctgtccgaagtgtgaccatcacatgcgtatgacagcgcgtaatcgcctgcatagcctgttagatgaaggaagccttgtggagctgggtagcgagcttgagccgaaagatgtgctgaagtttcgtgactccaagaagtataaagaccgtctggcatctgcgcagaa…	LEU	198	GLN	CAG	692	Structure Only	aacaccgcccatcgtcgggt	non-template / coding strand	ACG	695	3	class 1	4.8 score	ggcaaaaatgcaggagcgcggcttgccgtacatctccgtgCAGACGgacccgacgatgggcggtgtttctgcaagtttcgccatg	TCCTCTGGCGGAAAGCCTggcaaaaatgcaggagcgcggcttgccgtacatctccgtgCAGACGgacccgacgatgggcggtgtttctgcaagtttcgccatgGATCttgacagctagctcagtcctaggtataatactagtAACACCGCCCATCGTCGGGTgttttagagctagaaatagcaagttaaaataaggctag
180	4	9	4	accD	b2316	P0A9Q5	ECK2310	JW2313	AIN32726.1	Membrane Lipid/Glycerophospholipid/Lipopolysaccharide Metabolism	ttaatgtgcaacattcatggtctgttgggggcaaaaatggcattatgcgtccccaaagataaaactggcatcgaaccaggttcagacagaaaggtccctaatgagctggattgaacgaattaaaagcaacattactcccacccgcaaggcgagcattcctgaaggggtgtggactaagtgtgatagctgcggtcaggttttataccgcgctgagctggaacgtaatcttgaggtctgtccgaagtgtgaccatcacatgcgtatgacagcgcgtaatcgcctgcatagcctgttagatgaaggaagccttgtggagctgggtagcgagcttgagccgaaagatgtgctgaagtttcgtgactccaagaagtataaagaccgtctggcatctgcgcagaa…	LEU	198	ASP	GAT	692	Structure Only	aacaccgcccatcgtcgggt	non-template / coding strand	ACG	695	3	class 1	4.8 score	ggcaaaaatgcaggagcgcggcttgccgtacatctccgtgGATACGgacccgacgatgggcggtgtttctgcaagtttcgccatg	TCCTCTGGCGGAAAGCCTggcaaaaatgcaggagcgcggcttgccgtacatctccgtgGATACGgacccgacgatgggcggtgtttctgcaagtttcgccatgGATCttgacagctagctcagtcctaggtataatactagtAACACCGCCCATCGTCGGGTgttttagagctagaaatagcaagttaaaataaggctag
181	4	9	5	accD	b2316	P0A9Q5	ECK2310	JW2313	AIN32726.1	Membrane Lipid/Glycerophospholipid/Lipopolysaccharide Metabolism	ttaatgtgcaacattcatggtctgttgggggcaaaaatggcattatgcgtccccaaagataaaactggcatcgaaccaggttcagacagaaaggtccctaatgagctggattgaacgaattaaaagcaacattactcccacccgcaaggcgagcattcctgaaggggtgtggactaagtgtgatagctgcggtcaggttttataccgcgctgagctggaacgtaatcttgaggtctgtccgaagtgtgaccatcacatgcgtatgacagcgcgtaatcgcctgcatagcctgttagatgaaggaagccttgtggagctgggtagcgagcttgagccgaaagatgtgctgaagtttcgtgactccaagaagtataaagaccgtctggcatctgcgcagaa…	LEU	198	PRO	CCG	692	Structure Only	aacaccgcccatcgtcgggt	non-template / coding strand	ACG	695	3	class 1	4.8 score	ggcaaaaatgcaggagcgcggcttgccgtacatctccgtgCCGACGgacccgacgatgggcggtgtttctgcaagtttcgccatg	TCCTCTGGCGGAAAGCCTggcaaaaatgcaggagcgcggcttgccgtacatctccgtgCCGACGgacccgacgatgggcggtgtttctgcaagtttcgccatgGATCttgacagctagctcagtcctaggtataatactagtAACACCGCCCATCGTCGGGTgttttagagctagaaatagcaagttaaaataaggctag
182	4	10	1	accD	b2316	P0A9Q5	ECK2310	JW2313	AIN32726.1	Membrane Lipid/Glycerophospholipid/Lipopolysaccharide Metabolism	ttaatgtgcaacattcatggtctgttgggggcaaaaatggcattatgcgtccccaaagataaaactggcatcgaaccaggttcagacagaaaggtccctaatgagctggattgaacgaattaaaagcaacattactcccacccgcaaggcgagcattcctgaaggggtgtggactaagtgtgatagctgcggtcaggttttataccgcgctgagctggaacgtaatcttgaggtctgtccgaagtgtgaccatcacatgcgtatgacagcgcgtaatcgcctgcatagcctgttagatgaaggaagccttgtggagctgggtagcgagcttgagccgaaagatgtgctgaagtttcgtgactccaagaagtataaagaccgtctggcatctgcgcagaa…	MET	266	ALA	GCG	896	Structure Only	ccagaatgctcgccagtttc	non-template / coding strand	CGA	899	3	class 1	4.8 score	cgagaaaggcgcgatcgacatgatcgtccgtcgtccggaaGCGCGActgaaactggcgagcattctggcgaagttgatgaatctg	TCCTCTGGCGGAAAGCCTcgagaaaggcgcgatcgacatgatcgtccgtcgtccggaaGCGCGActgaaactggcgagcattctggcgaagttgatgaatctgGATCttgacagctagctcagtcctaggtataatactagtCCAGAATGCTCGCCAGTTTCgttttagagctagaaatagcaagttaaaataaggctag
183	4	10	2	accD	b2316	P0A9Q5	ECK2310	JW2313	AIN32726.1	Membrane Lipid/Glycerophospholipid/Lipopolysaccharide Metabolism	ttaatgtgcaacattcatggtctgttgggggcaaaaatggcattatgcgtccccaaagataaaactggcatcgaaccaggttcagacagaaaggtccctaatgagctggattgaacgaattaaaagcaacattactcccacccgcaaggcgagcattcctgaaggggtgtggactaagtgtgatagctgcggtcaggttttataccgcgctgagctggaacgtaatcttgaggtctgtccgaagtgtgaccatcacatgcgtatgacagcgcgtaatcgcctgcatagcctgttagatgaaggaagccttgtggagctgggtagcgagcttgagccgaaagatgtgctgaagtttcgtgactccaagaagtataaagaccgtctggcatctgcgcagaa…	MET	266	TRP	TGG	896	Structure Only	ccagaatgctcgccagtttc	non-template / coding strand	CGA	899	3	class 1	4.8 score	cgagaaaggcgcgatcgacatgatcgtccgtcgtccggaaTGGCGActgaaactggcgagcattctggcgaagttgatgaatctg	TCCTCTGGCGGAAAGCCTcgagaaaggcgcgatcgacatgatcgtccgtcgtccggaaTGGCGActgaaactggcgagcattctggcgaagttgatgaatctgGATCttgacagctagctcagtcctaggtataatactagtCCAGAATGCTCGCCAGTTTCgttttagagctagaaatagcaagttaaaataaggctag
184	4	10	3	accD	b2316	P0A9Q5	ECK2310	JW2313	AIN32726.1	Membrane Lipid/Glycerophospholipid/Lipopolysaccharide Metabolism	ttaatgtgcaacattcatggtctgttgggggcaaaaatggcattatgcgtccccaaagataaaactggcatcgaaccaggttcagacagaaaggtccctaatgagctggattgaacgaattaaaagcaacattactcccacccgcaaggcgagcattcctgaaggggtgtggactaagtgtgatagctgcggtcaggttttataccgcgctgagctggaacgtaatcttgaggtctgtccgaagtgtgaccatcacatgcgtatgacagcgcgtaatcgcctgcatagcctgttagatgaaggaagccttgtggagctgggtagcgagcttgagccgaaagatgtgctgaagtttcgtgactccaagaagtataaagaccgtctggcatctgcgcagaa…	MET	266	GLN	CAG	896	Structure Only	ccagaatgctcgccagtttc	non-template / coding strand	CGA	899	3	class 1	4.8 score	cgagaaaggcgcgatcgacatgatcgtccgtcgtccggaaCAGCGActgaaactggcgagcattctggcgaagttgatgaatctg	TCCTCTGGCGGAAAGCCTcgagaaaggcgcgatcgacatgatcgtccgtcgtccggaaCAGCGActgaaactggcgagcattctggcgaagttgatgaatctgGATCttgacagctagctcagtcctaggtataatactagtCCAGAATGCTCGCCAGTTTCgttttagagctagaaatagcaagttaaaataaggctag
185	4	10	4	accD	b2316	P0A9Q5	ECK2310	JW2313	AIN32726.1	Membrane Lipid/Glycerophospholipid/Lipopolysaccharide Metabolism	ttaatgtgcaacattcatggtctgttgggggcaaaaatggcattatgcgtccccaaagataaaactggcatcgaaccaggttcagacagaaaggtccctaatgagctggattgaacgaattaaaagcaacattactcccacccgcaaggcgagcattcctgaaggggtgtggactaagtgtgatagctgcggtcaggttttataccgcgctgagctggaacgtaatcttgaggtctgtccgaagtgtgaccatcacatgcgtatgacagcgcgtaatcgcctgcatagcctgttagatgaaggaagccttgtggagctgggtagcgagcttgagccgaaagatgtgctgaagtttcgtgactccaagaagtataaagaccgtctggcatctgcgcagaa…	MET	266	ASP	GAT	896	Structure Only	ccagaatgctcgccagtttc	non-template / coding strand	CGA	899	3	class 1	4.8 score	cgagaaaggcgcgatcgacatgatcgtccgtcgtccggaaGATCGActgaaactggcgagcattctggcgaagttgatgaatctg	TCCTCTGGCGGAAAGCCTcgagaaaggcgcgatcgacatgatcgtccgtcgtccggaaGATCGActgaaactggcgagcattctggcgaagttgatgaatctgGATCttgacagctagctcagtcctaggtataatactagtCCAGAATGCTCGCCAGTTTCgttttagagctagaaatagcaagttaaaataaggctag
186	4	10	5	accD	b2316	P0A9Q5	ECK2310	JW2313	AIN32726.1	Membrane Lipid/Glycerophospholipid/Lipopolysaccharide Metabolism	ttaatgtgcaacattcatggtctgttgggggcaaaaatggcattatgcgtccccaaagataaaactggcatcgaaccaggttcagacagaaaggtccctaatgagctggattgaacgaattaaaagcaacattactcccacccgcaaggcgagcattcctgaaggggtgtggactaagtgtgatagctgcggtcaggttttataccgcgctgagctggaacgtaatcttgaggtctgtccgaagtgtgaccatcacatgcgtatgacagcgcgtaatcgcctgcatagcctgttagatgaaggaagccttgtggagctgggtagcgagcttgagccgaaagatgtgctgaagtttcgtgactccaagaagtataaagaccgtctggcatctgcgcagaa…	MET	266	PRO	CCG	896	Structure Only	ccagaatgctcgccagtttc	non-template / coding strand	CGA	899	3	class 1	4.8 score	cgagaaaggcgcgatcgacatgatcgtccgtcgtccggaaCCGCGActgaaactggcgagcattctggcgaagttgatgaatctg	TCCTCTGGCGGAAAGCCTcgagaaaggcgcgatcgacatgatcgtccgtcgtccggaaCCGCGActgaaactggcgagcattctggcgaagttgatgaatctgGATCttgacagctagctcagtcctaggtataatactagtCCAGAATGCTCGCCAGTTTCgttttagagctagaaatagcaagttaaaataaggctag
187	5	1	1	acpP	b1094	P0A6A8	ECK1080	JW1080	AIN31557.1	Membrane Lipid/Glycerophospholipid/Lipopolysaccharide Metabolism	atcgtggtaagacctgccgggatttagttgcaaatttttcaacattttatacactacgaaaaccatcgcgaaagcgagttttgataggaaatttaagagtatgagcactatcgaagaacgcgttaagaaaattatcggcgaacagctgggcgttaagcaggaagaagttaccaacaatgcttctttcgttgaagacctgggcgcggattctcttgacaccgttgagctggtaatggctctggaagaagagtttgatactgagattccggacgaagaagctgagaaaatcaccaccgttcaggctgccattgattacatcaacggccaccaggcgtaagtgaacatctccaggcggtcgttcgaccgcctgagttttatctttttgtcccactagaatca…	LEU	43	ALA	GCG	227	Structure Only	cagagccattaccagctcaa	non-template / coding strand	ACG	218	9	class 2	3.81 score	ttctttcgttgaagacctgggcgcggattctcttgacACGgttgagGCGgtaatggctctggaagaagagtttgatactgagatt	TCCTCTGGCGGAAAGCCTttctttcgttgaagacctgggcgcggattctcttgacACGgttgagGCGgtaatggctctggaagaagagtttgatactgagattGATCttgacagctagctcagtcctaggtataatactagtCAGAGCCATTACCAGCTCAAgttttagagctagaaatagcaagttaaaataaggctag
188	5	1	2	acpP	b1094	P0A6A8	ECK1080	JW1080	AIN31557.1	Membrane Lipid/Glycerophospholipid/Lipopolysaccharide Metabolism	atcgtggtaagacctgccgggatttagttgcaaatttttcaacattttatacactacgaaaaccatcgcgaaagcgagttttgataggaaatttaagagtatgagcactatcgaagaacgcgttaagaaaattatcggcgaacagctgggcgttaagcaggaagaagttaccaacaatgcttctttcgttgaagacctgggcgcggattctcttgacaccgttgagctggtaatggctctggaagaagagtttgatactgagattccggacgaagaagctgagaaaatcaccaccgttcaggctgccattgattacatcaacggccaccaggcgtaagtgaacatctccaggcggtcgttcgaccgcctgagttttatctttttgtcccactagaatca…	LEU	43	TRP	TGG	227	Structure Only	cagagccattaccagctcaa	non-template / coding strand	ACG	218	9	class 2	3.81 score	ttctttcgttgaagacctgggcgcggattctcttgacACGgttgagTGGgtaatggctctggaagaagagtttgatactgagatt	TCCTCTGGCGGAAAGCCTttctttcgttgaagacctgggcgcggattctcttgacACGgttgagTGGgtaatggctctggaagaagagtttgatactgagattGATCttgacagctagctcagtcctaggtataatactagtCAGAGCCATTACCAGCTCAAgttttagagctagaaatagcaagttaaaataaggctag
189	5	1	3	acpP	b1094	P0A6A8	ECK1080	JW1080	AIN31557.1	Membrane Lipid/Glycerophospholipid/Lipopolysaccharide Metabolism	atcgtggtaagacctgccgggatttagttgcaaatttttcaacattttatacactacgaaaaccatcgcgaaagcgagttttgataggaaatttaagagtatgagcactatcgaagaacgcgttaagaaaattatcggcgaacagctgggcgttaagcaggaagaagttaccaacaatgcttctttcgttgaagacctgggcgcggattctcttgacaccgttgagctggtaatggctctggaagaagagtttgatactgagattccggacgaagaagctgagaaaatcaccaccgttcaggctgccattgattacatcaacggccaccaggcgtaagtgaacatctccaggcggtcgttcgaccgcctgagttttatctttttgtcccactagaatca…	LEU	43	GLN	CAG	227	Structure Only	cagagccattaccagctcaa	non-template / coding strand	ACG	218	9	class 2	3.81 score	ttctttcgttgaagacctgggcgcggattctcttgacACGgttgagCAGgtaatggctctggaagaagagtttgatactgagatt	TCCTCTGGCGGAAAGCCTttctttcgttgaagacctgggcgcggattctcttgacACGgttgagCAGgtaatggctctggaagaagagtttgatactgagattGATCttgacagctagctcagtcctaggtataatactagtCAGAGCCATTACCAGCTCAAgttttagagctagaaatagcaagttaaaataaggctag
190	5	1	4	acpP	b1094	P0A6A8	ECK1080	JW1080	AIN31557.1	Membrane Lipid/Glycerophospholipid/Lipopolysaccharide Metabolism	atcgtggtaagacctgccgggatttagttgcaaatttttcaacattttatacactacgaaaaccatcgcgaaagcgagttttgataggaaatttaagagtatgagcactatcgaagaacgcgttaagaaaattatcggcgaacagctgggcgttaagcaggaagaagttaccaacaatgcttctttcgttgaagacctgggcgcggattctcttgacaccgttgagctggtaatggctctggaagaagagtttgatactgagattccggacgaagaagctgagaaaatcaccaccgttcaggctgccattgattacatcaacggccaccaggcgtaagtgaacatctccaggcggtcgttcgaccgcctgagttttatctttttgtcccactagaatca…	LEU	43	ASP	GAT	227	Structure Only	cagagccattaccagctcaa	non-template / coding strand	ACG	218	9	class 2	3.81 score	ttctttcgttgaagacctgggcgcggattctcttgacACGgttgagGATgtaatggctctggaagaagagtttgatactgagatt	TCCTCTGGCGGAAAGCCTttctttcgttgaagacctgggcgcggattctcttgacACGgttgagGATgtaatggctctggaagaagagtttgatactgagattGATCttgacagctagctcagtcctaggtataatactagtCAGAGCCATTACCAGCTCAAgttttagagctagaaatagcaagttaaaataaggctag
191	5	1	5	acpP	b1094	P0A6A8	ECK1080	JW1080	AIN31557.1	Membrane Lipid/Glycerophospholipid/Lipopolysaccharide Metabolism	atcgtggtaagacctgccgggatttagttgcaaatttttcaacattttatacactacgaaaaccatcgcgaaagcgagttttgataggaaatttaagagtatgagcactatcgaagaacgcgttaagaaaattatcggcgaacagctgggcgttaagcaggaagaagttaccaacaatgcttctttcgttgaagacctgggcgcggattctcttgacaccgttgagctggtaatggctctggaagaagagtttgatactgagattccggacgaagaagctgagaaaatcaccaccgttcaggctgccattgattacatcaacggccaccaggcgtaagtgaacatctccaggcggtcgttcgaccgcctgagttttatctttttgtcccactagaatca…	LEU	43	PRO	CCG	227	Structure Only	cagagccattaccagctcaa	non-template / coding strand	ACG	218	9	class 2	3.81 score	ttctttcgttgaagacctgggcgcggattctcttgacACGgttgagCCGgtaatggctctggaagaagagtttgatactgagatt	TCCTCTGGCGGAAAGCCTttctttcgttgaagacctgggcgcggattctcttgacACGgttgagCCGgtaatggctctggaagaagagtttgatactgagattGATCttgacagctagctcagtcctaggtataatactagtCAGAGCCATTACCAGCTCAAgttttagagctagaaatagcaagttaaaataaggctag
192	5	2	1	acpP	b1094	P0A6A8	ECK1080	JW1080	AIN31557.1	Membrane Lipid/Glycerophospholipid/Lipopolysaccharide Metabolism	atcgtggtaagacctgccgggatttagttgcaaatttttcaacattttatacactacgaaaaccatcgcgaaagcgagttttgataggaaatttaagagtatgagcactatcgaagaacgcgttaagaaaattatcggcgaacagctgggcgttaagcaggaagaagttaccaacaatgcttctttcgttgaagacctgggcgcggattctcttgacaccgttgagctggtaatggctctggaagaagagtttgatactgagattccggacgaagaagctgagaaaatcaccaccgttcaggctgccattgattacatcaacggccaccaggcgtaagtgaacatctccaggcggtcgttcgaccgcctgagttttatctttttgtcccactagaatca…	LEU	47	ALA	GCG	239	Structure Only	agagtttgatactgagattc	template / non-coding strand	CCC	266	27	class 1	3.2 score	tcttgacaccgttgagctggtaatggctGCGgaagaagagtttgatactgagattCCCgacgaagaagctgagaaaatcaccacc	TCCTCTGGCGGAAAGCCTtcttgacaccgttgagctggtaatggctGCGgaagaagagtttgatactgagattCCCgacgaagaagctgagaaaatcaccaccGATCttgacagctagctcagtcctaggtataatactagtAGAGTTTGATACTGAGATTCgttttagagctagaaatagcaagttaaaataaggctag
193	5	2	2	acpP	b1094	P0A6A8	ECK1080	JW1080	AIN31557.1	Membrane Lipid/Glycerophospholipid/Lipopolysaccharide Metabolism	atcgtggtaagacctgccgggatttagttgcaaatttttcaacattttatacactacgaaaaccatcgcgaaagcgagttttgataggaaatttaagagtatgagcactatcgaagaacgcgttaagaaaattatcggcgaacagctgggcgttaagcaggaagaagttaccaacaatgcttctttcgttgaagacctgggcgcggattctcttgacaccgttgagctggtaatggctctggaagaagagtttgatactgagattccggacgaagaagctgagaaaatcaccaccgttcaggctgccattgattacatcaacggccaccaggcgtaagtgaacatctccaggcggtcgttcgaccgcctgagttttatctttttgtcccactagaatca…	LEU	47	TRP	TGG	239	Structure Only	agagtttgatactgagattc	template / non-coding strand	CCC	266	27	class 1	3.2 score	tcttgacaccgttgagctggtaatggctTGGgaagaagagtttgatactgagattCCCgacgaagaagctgagaaaatcaccacc	TCCTCTGGCGGAAAGCCTtcttgacaccgttgagctggtaatggctTGGgaagaagagtttgatactgagattCCCgacgaagaagctgagaaaatcaccaccGATCttgacagctagctcagtcctaggtataatactagtAGAGTTTGATACTGAGATTCgttttagagctagaaatagcaagttaaaataaggctag
194	5	2	3	acpP	b1094	P0A6A8	ECK1080	JW1080	AIN31557.1	Membrane Lipid/Glycerophospholipid/Lipopolysaccharide Metabolism	atcgtggtaagacctgccgggatttagttgcaaatttttcaacattttatacactacgaaaaccatcgcgaaagcgagttttgataggaaatttaagagtatgagcactatcgaagaacgcgttaagaaaattatcggcgaacagctgggcgttaagcaggaagaagttaccaacaatgcttctttcgttgaagacctgggcgcggattctcttgacaccgttgagctggtaatggctctggaagaagagtttgatactgagattccggacgaagaagctgagaaaatcaccaccgttcaggctgccattgattacatcaacggccaccaggcgtaagtgaacatctccaggcggtcgttcgaccgcctgagttttatctttttgtcccactagaatca…	LEU	47	GLN	CAG	239	Structure Only	agagtttgatactgagattc	template / non-coding strand	CCC	266	27	class 1	3.2 score	tcttgacaccgttgagctggtaatggctCAGgaagaagagtttgatactgagattCCCgacgaagaagctgagaaaatcaccacc	TCCTCTGGCGGAAAGCCTtcttgacaccgttgagctggtaatggctCAGgaagaagagtttgatactgagattCCCgacgaagaagctgagaaaatcaccaccGATCttgacagctagctcagtcctaggtataatactagtAGAGTTTGATACTGAGATTCgttttagagctagaaatagcaagttaaaataaggctag
195	5	2	4	acpP	b1094	P0A6A8	ECK1080	JW1080	AIN31557.1	Membrane Lipid/Glycerophospholipid/Lipopolysaccharide Metabolism	atcgtggtaagacctgccgggatttagttgcaaatttttcaacattttatacactacgaaaaccatcgcgaaagcgagttttgataggaaatttaagagtatgagcactatcgaagaacgcgttaagaaaattatcggcgaacagctgggcgttaagcaggaagaagttaccaacaatgcttctttcgttgaagacctgggcgcggattctcttgacaccgttgagctggtaatggctctggaagaagagtttgatactgagattccggacgaagaagctgagaaaatcaccaccgttcaggctgccattgattacatcaacggccaccaggcgtaagtgaacatctccaggcggtcgttcgaccgcctgagttttatctttttgtcccactagaatca…	LEU	47	ASP	GAT	239	Structure Only	agagtttgatactgagattc	template / non-coding strand	CCC	266	27	class 1	3.2 score	tcttgacaccgttgagctggtaatggctGATgaagaagagtttgatactgagattCCCgacgaagaagctgagaaaatcaccacc	TCCTCTGGCGGAAAGCCTtcttgacaccgttgagctggtaatggctGATgaagaagagtttgatactgagattCCCgacgaagaagctgagaaaatcaccaccGATCttgacagctagctcagtcctaggtataatactagtAGAGTTTGATACTGAGATTCgttttagagctagaaatagcaagttaaaataaggctag
196	5	2	5	acpP	b1094	P0A6A8	ECK1080	JW1080	AIN31557.1	Membrane Lipid/Glycerophospholipid/Lipopolysaccharide Metabolism	atcgtggtaagacctgccgggatttagttgcaaatttttcaacattttatacactacgaaaaccatcgcgaaagcgagttttgataggaaatttaagagtatgagcactatcgaagaacgcgttaagaaaattatcggcgaacagctgggcgttaagcaggaagaagttaccaacaatgcttctttcgttgaagacctgggcgcggattctcttgacaccgttgagctggtaatggctctggaagaagagtttgatactgagattccggacgaagaagctgagaaaatcaccaccgttcaggctgccattgattacatcaacggccaccaggcgtaagtgaacatctccaggcggtcgttcgaccgcctgagttttatctttttgtcccactagaatca…	LEU	47	PRO	CCG	239	Structure Only	agagtttgatactgagattc	template / non-coding strand	CCC	266	27	class 1	3.2 score	tcttgacaccgttgagctggtaatggctCCGgaagaagagtttgatactgagattCCCgacgaagaagctgagaaaatcaccacc	TCCTCTGGCGGAAAGCCTtcttgacaccgttgagctggtaatggctCCGgaagaagagtttgatactgagattCCCgacgaagaagctgagaaaatcaccaccGATCttgacagctagctcagtcctaggtataatactagtAGAGTTTGATACTGAGATTCgttttagagctagaaatagcaagttaaaataaggctag
197	5	3	1	acpP	b1094	P0A6A8	ECK1080	JW1080	AIN31557.1	Membrane Lipid/Glycerophospholipid/Lipopolysaccharide Metabolism	atcgtggtaagacctgccgggatttagttgcaaatttttcaacattttatacactacgaaaaccatcgcgaaagcgagttttgataggaaatttaagagtatgagcactatcgaagaacgcgttaagaaaattatcggcgaacagctgggcgttaagcaggaagaagttaccaacaatgcttctttcgttgaagacctgggcgcggattctcttgacaccgttgagctggtaatggctctggaagaagagtttgatactgagattccggacgaagaagctgagaaaatcaccaccgttcaggctgccattgattacatcaacggccaccaggcgtaagtgaacatctccaggcggtcgttcgaccgcctgagttttatctttttgtcccactagaatca…	VAL	66	ALA	GCG	296	Structure Only	atcaatggcagcctgaacgg	non-template / coding strand	ACG	290	6	class 2	4.01 score	ttgatactgagattccggacgaagaagctgagaaaatcACGaccGCGcaggctgccattgattacatcaacggccaccaggcgta	TCCTCTGGCGGAAAGCCTttgatactgagattccggacgaagaagctgagaaaatcACGaccGCGcaggctgccattgattacatcaacggccaccaggcgtaGATCttgacagctagctcagtcctaggtataatactagtATCAATGGCAGCCTGAACGGgttttagagctagaaatagcaagttaaaataaggctag
198	5	3	2	acpP	b1094	P0A6A8	ECK1080	JW1080	AIN31557.1	Membrane Lipid/Glycerophospholipid/Lipopolysaccharide Metabolism	atcgtggtaagacctgccgggatttagttgcaaatttttcaacattttatacactacgaaaaccatcgcgaaagcgagttttgataggaaatttaagagtatgagcactatcgaagaacgcgttaagaaaattatcggcgaacagctgggcgttaagcaggaagaagttaccaacaatgcttctttcgttgaagacctgggcgcggattctcttgacaccgttgagctggtaatggctctggaagaagagtttgatactgagattccggacgaagaagctgagaaaatcaccaccgttcaggctgccattgattacatcaacggccaccaggcgtaagtgaacatctccaggcggtcgttcgaccgcctgagttttatctttttgtcccactagaatca…	VAL	66	TRP	TGG	296	Structure Only	atcaatggcagcctgaacgg	non-template / coding strand	ACG	290	6	class 2	4.01 score	ttgatactgagattccggacgaagaagctgagaaaatcACGaccTGGcaggctgccattgattacatcaacggccaccaggcgta	TCCTCTGGCGGAAAGCCTttgatactgagattccggacgaagaagctgagaaaatcACGaccTGGcaggctgccattgattacatcaacggccaccaggcgtaGATCttgacagctagctcagtcctaggtataatactagtATCAATGGCAGCCTGAACGGgttttagagctagaaatagcaagttaaaataaggctag
199	5	3	3	acpP	b1094	P0A6A8	ECK1080	JW1080	AIN31557.1	Membrane Lipid/Glycerophospholipid/Lipopolysaccharide Metabolism	atcgtggtaagacctgccgggatttagttgcaaatttttcaacattttatacactacgaaaaccatcgcgaaagcgagttttgataggaaatttaagagtatgagcactatcgaagaacgcgttaagaaaattatcggcgaacagctgggcgttaagcaggaagaagttaccaacaatgcttctttcgttgaagacctgggcgcggattctcttgacaccgttgagctggtaatggctctggaagaagagtttgatactgagattccggacgaagaagctgagaaaatcaccaccgttcaggctgccattgattacatcaacggccaccaggcgtaagtgaacatctccaggcggtcgttcgaccgcctgagttttatctttttgtcccactagaatca…	VAL	66	GLN	CAG	296	Structure Only	atcaatggcagcctgaacgg	non-template / coding strand	ACG	290	6	class 2	4.01 score	ttgatactgagattccggacgaagaagctgagaaaatcACGaccCAGcaggctgccattgattacatcaacggccaccaggcgta	TCCTCTGGCGGAAAGCCTttgatactgagattccggacgaagaagctgagaaaatcACGaccCAGcaggctgccattgattacatcaacggccaccaggcgtaGATCttgacagctagctcagtcctaggtataatactagtATCAATGGCAGCCTGAACGGgttttagagctagaaatagcaagttaaaataaggctag
200	5	3	4	acpP	b1094	P0A6A8	ECK1080	JW1080	AIN31557.1	Membrane Lipid/Glycerophospholipid/Lipopolysaccharide Metabolism	atcgtggtaagacctgccgggatttagttgcaaatttttcaacattttatacactacgaaaaccatcgcgaaagcgagttttgataggaaatttaagagtatgagcactatcgaagaacgcgttaagaaaattatcggcgaacagctgggcgttaagcaggaagaagttaccaacaatgcttctttcgttgaagacctgggcgcggattctcttgacaccgttgagctggtaatggctctggaagaagagtttgatactgagattccggacgaagaagctgagaaaatcaccaccgttcaggctgccattgattacatcaacggccaccaggcgtaagtgaacatctccaggcggtcgttcgaccgcctgagttttatctttttgtcccactagaatca…	VAL	66	ASP	GAT	296	Structure Only	atcaatggcagcctgaacgg	non-template / coding strand	ACG	290	6	class 2	4.01 score	ttgatactgagattccggacgaagaagctgagaaaatcACGaccGATcaggctgccattgattacatcaacggccaccaggcgta	TCCTCTGGCGGAAAGCCTttgatactgagattccggacgaagaagctgagaaaatcACGaccGATcaggctgccattgattacatcaacggccaccaggcgtaGATCttgacagctagctcagtcctaggtataatactagtATCAATGGCAGCCTGAACGGgttttagagctagaaatagcaagttaaaataaggctag
201	5	3	5	acpP	b1094	P0A6A8	ECK1080	JW1080	AIN31557.1	Membrane Lipid/Glycerophospholipid/Lipopolysaccharide Metabolism	atcgtggtaagacctgccgggatttagttgcaaatttttcaacattttatacactacgaaaaccatcgcgaaagcgagttttgataggaaatttaagagtatgagcactatcgaagaacgcgttaagaaaattatcggcgaacagctgggcgttaagcaggaagaagttaccaacaatgcttctttcgttgaagacctgggcgcggattctcttgacaccgttgagctggtaatggctctggaagaagagtttgatactgagattccggacgaagaagctgagaaaatcaccaccgttcaggctgccattgattacatcaacggccaccaggcgtaagtgaacatctccaggcggtcgttcgaccgcctgagttttatctttttgtcccactagaatca…	VAL	66	PRO	CCG	296	Structure Only	atcaatggcagcctgaacgg	non-template / coding strand	ACG	290	6	class 2	4.01 score	ttgatactgagattccggacgaagaagctgagaaaatcACGaccCCGcaggctgccattgattacatcaacggccaccaggcgta	TCCTCTGGCGGAAAGCCTttgatactgagattccggacgaagaagctgagaaaatcACGaccCCGcaggctgccattgattacatcaacggccaccaggcgtaGATCttgacagctagctcagtcctaggtataatactagtATCAATGGCAGCCTGAACGGgttttagagctagaaatagcaagttaaaataaggctag
202	5	4	1	acpP	b1094	P0A6A8	ECK1080	JW1080	AIN31557.1	Membrane Lipid/Glycerophospholipid/Lipopolysaccharide Metabolism	atcgtggtaagacctgccgggatttagttgcaaatttttcaacattttatacactacgaaaaccatcgcgaaagcgagttttgataggaaatttaagagtatgagcactatcgaagaacgcgttaagaaaattatcggcgaacagctgggcgttaagcaggaagaagttaccaacaatgcttctttcgttgaagacctgggcgcggattctcttgacaccgttgagctggtaatggctctggaagaagagtttgatactgagattccggacgaagaagctgagaaaatcaccaccgttcaggctgccattgattacatcaacggccaccaggcgtaagtgaacatctccaggcggtcgttcgaccgcctgagttttatctttttgtcccactagaatca…	VAL	44	ALA	GCG	230	Sequence Only	cagagccattaccagctcaa	non-template / coding strand	ACG	218	12	class 2	3.61 score	ctttcgttgaagacctgggcgcggattctcttgacACGgttgagctgGCGatggctctggaagaagagtttgatactgagattcc	TCCTCTGGCGGAAAGCCTctttcgttgaagacctgggcgcggattctcttgacACGgttgagctgGCGatggctctggaagaagagtttgatactgagattccGATCttgacagctagctcagtcctaggtataatactagtCAGAGCCATTACCAGCTCAAgttttagagctagaaatagcaagttaaaataaggctag
203	5	4	2	acpP	b1094	P0A6A8	ECK1080	JW1080	AIN31557.1	Membrane Lipid/Glycerophospholipid/Lipopolysaccharide Metabolism	atcgtggtaagacctgccgggatttagttgcaaatttttcaacattttatacactacgaaaaccatcgcgaaagcgagttttgataggaaatttaagagtatgagcactatcgaagaacgcgttaagaaaattatcggcgaacagctgggcgttaagcaggaagaagttaccaacaatgcttctttcgttgaagacctgggcgcggattctcttgacaccgttgagctggtaatggctctggaagaagagtttgatactgagattccggacgaagaagctgagaaaatcaccaccgttcaggctgccattgattacatcaacggccaccaggcgtaagtgaacatctccaggcggtcgttcgaccgcctgagttttatctttttgtcccactagaatca…	VAL	44	TRP	TGG	230	Sequence Only	cagagccattaccagctcaa	non-template / coding strand	ACG	218	12	class 2	3.61 score	ctttcgttgaagacctgggcgcggattctcttgacACGgttgagctgTGGatggctctggaagaagagtttgatactgagattcc	TCCTCTGGCGGAAAGCCTctttcgttgaagacctgggcgcggattctcttgacACGgttgagctgTGGatggctctggaagaagagtttgatactgagattccGATCttgacagctagctcagtcctaggtataatactagtCAGAGCCATTACCAGCTCAAgttttagagctagaaatagcaagttaaaataaggctag
204	5	4	3	acpP	b1094	P0A6A8	ECK1080	JW1080	AIN31557.1	Membrane Lipid/Glycerophospholipid/Lipopolysaccharide Metabolism	atcgtggtaagacctgccgggatttagttgcaaatttttcaacattttatacactacgaaaaccatcgcgaaagcgagttttgataggaaatttaagagtatgagcactatcgaagaacgcgttaagaaaattatcggcgaacagctgggcgttaagcaggaagaagttaccaacaatgcttctttcgttgaagacctgggcgcggattctcttgacaccgttgagctggtaatggctctggaagaagagtttgatactgagattccggacgaagaagctgagaaaatcaccaccgttcaggctgccattgattacatcaacggccaccaggcgtaagtgaacatctccaggcggtcgttcgaccgcctgagttttatctttttgtcccactagaatca…	VAL	44	GLN	CAG	230	Sequence Only	cagagccattaccagctcaa	non-template / coding strand	ACG	218	12	class 2	3.61 score	ctttcgttgaagacctgggcgcggattctcttgacACGgttgagctgCAGatggctctggaagaagagtttgatactgagattcc	TCCTCTGGCGGAAAGCCTctttcgttgaagacctgggcgcggattctcttgacACGgttgagctgCAGatggctctggaagaagagtttgatactgagattccGATCttgacagctagctcagtcctaggtataatactagtCAGAGCCATTACCAGCTCAAgttttagagctagaaatagcaagttaaaataaggctag
205	5	4	4	acpP	b1094	P0A6A8	ECK1080	JW1080	AIN31557.1	Membrane Lipid/Glycerophospholipid/Lipopolysaccharide Metabolism	atcgtggtaagacctgccgggatttagttgcaaatttttcaacattttatacactacgaaaaccatcgcgaaagcgagttttgataggaaatttaagagtatgagcactatcgaagaacgcgttaagaaaattatcggcgaacagctgggcgttaagcaggaagaagttaccaacaatgcttctttcgttgaagacctgggcgcggattctcttgacaccgttgagctggtaatggctctggaagaagagtttgatactgagattccggacgaagaagctgagaaaatcaccaccgttcaggctgccattgattacatcaacggccaccaggcgtaagtgaacatctccaggcggtcgttcgaccgcctgagttttatctttttgtcccactagaatca…	VAL	44	ASP	GAT	230	Sequence Only	cagagccattaccagctcaa	non-template / coding strand	ACG	218	12	class 2	3.61 score	ctttcgttgaagacctgggcgcggattctcttgacACGgttgagctgGATatggctctggaagaagagtttgatactgagattcc	TCCTCTGGCGGAAAGCCTctttcgttgaagacctgggcgcggattctcttgacACGgttgagctgGATatggctctggaagaagagtttgatactgagattccGATCttgacagctagctcagtcctaggtataatactagtCAGAGCCATTACCAGCTCAAgttttagagctagaaatagcaagttaaaataaggctag
206	5	4	5	acpP	b1094	P0A6A8	ECK1080	JW1080	AIN31557.1	Membrane Lipid/Glycerophospholipid/Lipopolysaccharide Metabolism	atcgtggtaagacctgccgggatttagttgcaaatttttcaacattttatacactacgaaaaccatcgcgaaagcgagttttgataggaaatttaagagtatgagcactatcgaagaacgcgttaagaaaattatcggcgaacagctgggcgttaagcaggaagaagttaccaacaatgcttctttcgttgaagacctgggcgcggattctcttgacaccgttgagctggtaatggctctggaagaagagtttgatactgagattccggacgaagaagctgagaaaatcaccaccgttcaggctgccattgattacatcaacggccaccaggcgtaagtgaacatctccaggcggtcgttcgaccgcctgagttttatctttttgtcccactagaatca…	VAL	44	PRO	CCG	230	Sequence Only	cagagccattaccagctcaa	non-template / coding strand	ACG	218	12	class 2	3.61 score	ctttcgttgaagacctgggcgcggattctcttgacACGgttgagctgCCGatggctctggaagaagagtttgatactgagattcc	TCCTCTGGCGGAAAGCCTctttcgttgaagacctgggcgcggattctcttgacACGgttgagctgCCGatggctctggaagaagagtttgatactgagattccGATCttgacagctagctcagtcctaggtataatactagtCAGAGCCATTACCAGCTCAAgttttagagctagaaatagcaagttaaaataaggctag
207	5	5	1	acpP	b1094	P0A6A8	ECK1080	JW1080	AIN31557.1	Membrane Lipid/Glycerophospholipid/Lipopolysaccharide Metabolism	atcgtggtaagacctgccgggatttagttgcaaatttttcaacattttatacactacgaaaaccatcgcgaaagcgagttttgataggaaatttaagagtatgagcactatcgaagaacgcgttaagaaaattatcggcgaacagctgggcgttaagcaggaagaagttaccaacaatgcttctttcgttgaagacctgggcgcggattctcttgacaccgttgagctggtaatggctctggaagaagagtttgatactgagattccggacgaagaagctgagaaaatcaccaccgttcaggctgccattgattacatcaacggccaccaggcgtaagtgaacatctccaggcggtcgttcgaccgcctgagttttatctttttgtcccactagaatca…	MET	45	ALA	GCG	233	Sequence Only	cagagccattaccagctcaa	non-template / coding strand	ACG	218	15	class 2	3.41 score	tttcgttgaagacctgggcgcggattctcttgacACGgttgagctggtaGCGgctctggaagaagagtttgatactgagattccg	TCCTCTGGCGGAAAGCCTtttcgttgaagacctgggcgcggattctcttgacACGgttgagctggtaGCGgctctggaagaagagtttgatactgagattccgGATCttgacagctagctcagtcctaggtataatactagtCAGAGCCATTACCAGCTCAAgttttagagctagaaatagcaagttaaaataaggctag
208	5	5	2	acpP	b1094	P0A6A8	ECK1080	JW1080	AIN31557.1	Membrane Lipid/Glycerophospholipid/Lipopolysaccharide Metabolism	atcgtggtaagacctgccgggatttagttgcaaatttttcaacattttatacactacgaaaaccatcgcgaaagcgagttttgataggaaatttaagagtatgagcactatcgaagaacgcgttaagaaaattatcggcgaacagctgggcgttaagcaggaagaagttaccaacaatgcttctttcgttgaagacctgggcgcggattctcttgacaccgttgagctggtaatggctctggaagaagagtttgatactgagattccggacgaagaagctgagaaaatcaccaccgttcaggctgccattgattacatcaacggccaccaggcgtaagtgaacatctccaggcggtcgttcgaccgcctgagttttatctttttgtcccactagaatca…	MET	45	TRP	TGG	233	Sequence Only	cagagccattaccagctcaa	non-template / coding strand	ACG	218	15	class 2	3.41 score	tttcgttgaagacctgggcgcggattctcttgacACGgttgagctggtaTGGgctctggaagaagagtttgatactgagattccg	TCCTCTGGCGGAAAGCCTtttcgttgaagacctgggcgcggattctcttgacACGgttgagctggtaTGGgctctggaagaagagtttgatactgagattccgGATCttgacagctagctcagtcctaggtataatactagtCAGAGCCATTACCAGCTCAAgttttagagctagaaatagcaagttaaaataaggctag
209	5	5	3	acpP	b1094	P0A6A8	ECK1080	JW1080	AIN31557.1	Membrane Lipid/Glycerophospholipid/Lipopolysaccharide Metabolism	atcgtggtaagacctgccgggatttagttgcaaatttttcaacattttatacactacgaaaaccatcgcgaaagcgagttttgataggaaatttaagagtatgagcactatcgaagaacgcgttaagaaaattatcggcgaacagctgggcgttaagcaggaagaagttaccaacaatgcttctttcgttgaagacctgggcgcggattctcttgacaccgttgagctggtaatggctctggaagaagagtttgatactgagattccggacgaagaagctgagaaaatcaccaccgttcaggctgccattgattacatcaacggccaccaggcgtaagtgaacatctccaggcggtcgttcgaccgcctgagttttatctttttgtcccactagaatca…	MET	45	GLN	CAG	233	Sequence Only	cagagccattaccagctcaa	non-template / coding strand	ACG	218	15	class 2	3.41 score	tttcgttgaagacctgggcgcggattctcttgacACGgttgagctggtaCAGgctctggaagaagagtttgatactgagattccg	TCCTCTGGCGGAAAGCCTtttcgttgaagacctgggcgcggattctcttgacACGgttgagctggtaCAGgctctggaagaagagtttgatactgagattccgGATCttgacagctagctcagtcctaggtataatactagtCAGAGCCATTACCAGCTCAAgttttagagctagaaatagcaagttaaaataaggctag
210	5	5	4	acpP	b1094	P0A6A8	ECK1080	JW1080	AIN31557.1	Membrane Lipid/Glycerophospholipid/Lipopolysaccharide Metabolism	atcgtggtaagacctgccgggatttagttgcaaatttttcaacattttatacactacgaaaaccatcgcgaaagcgagttttgataggaaatttaagagtatgagcactatcgaagaacgcgttaagaaaattatcggcgaacagctgggcgttaagcaggaagaagttaccaacaatgcttctttcgttgaagacctgggcgcggattctcttgacaccgttgagctggtaatggctctggaagaagagtttgatactgagattccggacgaagaagctgagaaaatcaccaccgttcaggctgccattgattacatcaacggccaccaggcgtaagtgaacatctccaggcggtcgttcgaccgcctgagttttatctttttgtcccactagaatca…	MET	45	ASP	GAT	233	Sequence Only	cagagccattaccagctcaa	non-template / coding strand	ACG	218	15	class 2	3.41 score	tttcgttgaagacctgggcgcggattctcttgacACGgttgagctggtaGATgctctggaagaagagtttgatactgagattccg	TCCTCTGGCGGAAAGCCTtttcgttgaagacctgggcgcggattctcttgacACGgttgagctggtaGATgctctggaagaagagtttgatactgagattccgGATCttgacagctagctcagtcctaggtataatactagtCAGAGCCATTACCAGCTCAAgttttagagctagaaatagcaagttaaaataaggctag
211	5	5	5	acpP	b1094	P0A6A8	ECK1080	JW1080	AIN31557.1	Membrane Lipid/Glycerophospholipid/Lipopolysaccharide Metabolism	atcgtggtaagacctgccgggatttagttgcaaatttttcaacattttatacactacgaaaaccatcgcgaaagcgagttttgataggaaatttaagagtatgagcactatcgaagaacgcgttaagaaaattatcggcgaacagctgggcgttaagcaggaagaagttaccaacaatgcttctttcgttgaagacctgggcgcggattctcttgacaccgttgagctggtaatggctctggaagaagagtttgatactgagattccggacgaagaagctgagaaaatcaccaccgttcaggctgccattgattacatcaacggccaccaggcgtaagtgaacatctccaggcggtcgttcgaccgcctgagttttatctttttgtcccactagaatca…	MET	45	PRO	CCG	233	Sequence Only	cagagccattaccagctcaa	non-template / coding strand	ACG	218	15	class 2	3.41 score	tttcgttgaagacctgggcgcggattctcttgacACGgttgagctggtaCCGgctctggaagaagagtttgatactgagattccg	TCCTCTGGCGGAAAGCCTtttcgttgaagacctgggcgcggattctcttgacACGgttgagctggtaCCGgctctggaagaagagtttgatactgagattccgGATCttgacagctagctcagtcctaggtataatactagtCAGAGCCATTACCAGCTCAAgttttagagctagaaatagcaagttaaaataaggctag
212	6	1	1	acpS	b2563	P24224	ECK2561	JW2547	AIN32966.1	Cofactor and Prosthetic Group Biosynthesis	aactgaatatcggtcatgccattattggtcgtgcagtgatgaccggactgaaagatgcggtggcagaaatgaagcgtctgatgctggaagcgcgtggctaatggcaatattaggtttaggcacggatattgtggagatcgctcgcatcgaagcggtgatcgcccgatccggtgatcgcctggcacgccgcgtattaagcgataacgaatgggctatctggaaaacgcaccaccagccggtgcgttttctggcgaagcgttttgctgtgaaagaagccgcagcaaaagcgtttggcaccgggatccgcaatggtctggcgtttaatcaatttgaagtattcaatgatgagctcggcaaaccacggctacggctatggggcgaggcattaaaactggcgga…	VAL	11	ALA	GCG	131	Sequence & Structure	ggcaatattaggtttaggca	template / non-coding strand	ACC	122	9	class 2	3.81 score	tggaagcgcgtggctaatggcaatattaggtttaggcACCgatattGCGgagatcgctcgcatcgaagcggtgatcgcccgatcc	TCCTCTGGCGGAAAGCCTtggaagcgcgtggctaatggcaatattaggtttaggcACCgatattGCGgagatcgctcgcatcgaagcggtgatcgcccgatccGATCttgacagctagctcagtcctaggtataatactagtGGCAATATTAGGTTTAGGCAgttttagagctagaaatagcaagttaaaataaggctag
213	6	1	2	acpS	b2563	P24224	ECK2561	JW2547	AIN32966.1	Cofactor and Prosthetic Group Biosynthesis	aactgaatatcggtcatgccattattggtcgtgcagtgatgaccggactgaaagatgcggtggcagaaatgaagcgtctgatgctggaagcgcgtggctaatggcaatattaggtttaggcacggatattgtggagatcgctcgcatcgaagcggtgatcgcccgatccggtgatcgcctggcacgccgcgtattaagcgataacgaatgggctatctggaaaacgcaccaccagccggtgcgttttctggcgaagcgttttgctgtgaaagaagccgcagcaaaagcgtttggcaccgggatccgcaatggtctggcgtttaatcaatttgaagtattcaatgatgagctcggcaaaccacggctacggctatggggcgaggcattaaaactggcgga…	VAL	11	TRP	TGG	131	Sequence & Structure	ggcaatattaggtttaggca	template / non-coding strand	ACC	122	9	class 2	3.81 score	tggaagcgcgtggctaatggcaatattaggtttaggcACCgatattTGGgagatcgctcgcatcgaagcggtgatcgcccgatcc	TCCTCTGGCGGAAAGCCTtggaagcgcgtggctaatggcaatattaggtttaggcACCgatattTGGgagatcgctcgcatcgaagcggtgatcgcccgatccGATCttgacagctagctcagtcctaggtataatactagtGGCAATATTAGGTTTAGGCAgttttagagctagaaatagcaagttaaaataaggctag
214	6	1	3	acpS	b2563	P24224	ECK2561	JW2547	AIN32966.1	Cofactor and Prosthetic Group Biosynthesis	aactgaatatcggtcatgccattattggtcgtgcagtgatgaccggactgaaagatgcggtggcagaaatgaagcgtctgatgctggaagcgcgtggctaatggcaatattaggtttaggcacggatattgtggagatcgctcgcatcgaagcggtgatcgcccgatccggtgatcgcctggcacgccgcgtattaagcgataacgaatgggctatctggaaaacgcaccaccagccggtgcgttttctggcgaagcgttttgctgtgaaagaagccgcagcaaaagcgtttggcaccgggatccgcaatggtctggcgtttaatcaatttgaagtattcaatgatgagctcggcaaaccacggctacggctatggggcgaggcattaaaactggcgga…	VAL	11	GLN	CAG	131	Sequence & Structure	ggcaatattaggtttaggca	template / non-coding strand	ACC	122	9	class 2	3.81 score	tggaagcgcgtggctaatggcaatattaggtttaggcACCgatattCAGgagatcgctcgcatcgaagcggtgatcgcccgatcc	TCCTCTGGCGGAAAGCCTtggaagcgcgtggctaatggcaatattaggtttaggcACCgatattCAGgagatcgctcgcatcgaagcggtgatcgcccgatccGATCttgacagctagctcagtcctaggtataatactagtGGCAATATTAGGTTTAGGCAgttttagagctagaaatagcaagttaaaataaggctag
215	6	1	4	acpS	b2563	P24224	ECK2561	JW2547	AIN32966.1	Cofactor and Prosthetic Group Biosynthesis	aactgaatatcggtcatgccattattggtcgtgcagtgatgaccggactgaaagatgcggtggcagaaatgaagcgtctgatgctggaagcgcgtggctaatggcaatattaggtttaggcacggatattgtggagatcgctcgcatcgaagcggtgatcgcccgatccggtgatcgcctggcacgccgcgtattaagcgataacgaatgggctatctggaaaacgcaccaccagccggtgcgttttctggcgaagcgttttgctgtgaaagaagccgcagcaaaagcgtttggcaccgggatccgcaatggtctggcgtttaatcaatttgaagtattcaatgatgagctcggcaaaccacggctacggctatggggcgaggcattaaaactggcgga…	VAL	11	ASP	GAT	131	Sequence & Structure	ggcaatattaggtttaggca	template / non-coding strand	ACC	122	9	class 2	3.81 score	tggaagcgcgtggctaatggcaatattaggtttaggcACCgatattGATgagatcgctcgcatcgaagcggtgatcgcccgatcc	TCCTCTGGCGGAAAGCCTtggaagcgcgtggctaatggcaatattaggtttaggcACCgatattGATgagatcgctcgcatcgaagcggtgatcgcccgatccGATCttgacagctagctcagtcctaggtataatactagtGGCAATATTAGGTTTAGGCAgttttagagctagaaatagcaagttaaaataaggctag
216	6	1	5	acpS	b2563	P24224	ECK2561	JW2547	AIN32966.1	Cofactor and Prosthetic Group Biosynthesis	aactgaatatcggtcatgccattattggtcgtgcagtgatgaccggactgaaagatgcggtggcagaaatgaagcgtctgatgctggaagcgcgtggctaatggcaatattaggtttaggcacggatattgtggagatcgctcgcatcgaagcggtgatcgcccgatccggtgatcgcctggcacgccgcgtattaagcgataacgaatgggctatctggaaaacgcaccaccagccggtgcgttttctggcgaagcgttttgctgtgaaagaagccgcagcaaaagcgtttggcaccgggatccgcaatggtctggcgtttaatcaatttgaagtattcaatgatgagctcggcaaaccacggctacggctatggggcgaggcattaaaactggcgga…	VAL	11	PRO	CCG	131	Sequence & Structure	ggcaatattaggtttaggca	template / non-coding strand	ACC	122	9	class 2	3.81 score	tggaagcgcgtggctaatggcaatattaggtttaggcACCgatattCCGgagatcgctcgcatcgaagcggtgatcgcccgatcc	TCCTCTGGCGGAAAGCCTtggaagcgcgtggctaatggcaatattaggtttaggcACCgatattCCGgagatcgctcgcatcgaagcggtgatcgcccgatccGATCttgacagctagctcagtcctaggtataatactagtGGCAATATTAGGTTTAGGCAgttttagagctagaaatagcaagttaaaataaggctag
217	6	2	1	acpS	b2563	P24224	ECK2561	JW2547	AIN32966.1	Cofactor and Prosthetic Group Biosynthesis	aactgaatatcggtcatgccattattggtcgtgcagtgatgaccggactgaaagatgcggtggcagaaatgaagcgtctgatgctggaagcgcgtggctaatggcaatattaggtttaggcacggatattgtggagatcgctcgcatcgaagcggtgatcgcccgatccggtgatcgcctggcacgccgcgtattaagcgataacgaatgggctatctggaaaacgcaccaccagccggtgcgttttctggcgaagcgttttgctgtgaaagaagccgcagcaaaagcgtttggcaccgggatccgcaatggtctggcgtttaatcaatttgaagtattcaatgatgagctcggcaaaccacggctacggctatggggcgaggcattaaaactggcgga…	VAL	122	ALA	GCA	464	Sequence & Structure	gcggcactatgcttgtgcca	template / non-coding strand	ACC	461	3	class 1	4.84 score	gcatgtaacgctggcagatgagcggcactatgcttgtgccACCGCAattattgaaagttaaaaataataccgttctctttaaaaa	TCCTCTGGCGGAAAGCCTgcatgtaacgctggcagatgagcggcactatgcttgtgccACCGCAattattgaaagttaaaaataataccgttctctttaaaaaGATCttgacagctagctcagtcctaggtataatactagtGCGGCACTATGCTTGTGCCAgttttagagctagaaatagcaagttaaaataaggctag
218	6	2	2	acpS	b2563	P24224	ECK2561	JW2547	AIN32966.1	Cofactor and Prosthetic Group Biosynthesis	aactgaatatcggtcatgccattattggtcgtgcagtgatgaccggactgaaagatgcggtggcagaaatgaagcgtctgatgctggaagcgcgtggctaatggcaatattaggtttaggcacggatattgtggagatcgctcgcatcgaagcggtgatcgcccgatccggtgatcgcctggcacgccgcgtattaagcgataacgaatgggctatctggaaaacgcaccaccagccggtgcgttttctggcgaagcgttttgctgtgaaagaagccgcagcaaaagcgtttggcaccgggatccgcaatggtctggcgtttaatcaatttgaagtattcaatgatgagctcggcaaaccacggctacggctatggggcgaggcattaaaactggcgga…	VAL	122	TRP	TGG	464	Sequence & Structure	gcggcactatgcttgtgcca	template / non-coding strand	TGG	464	0	class 1	4.84 score	atgtaacgctggcagatgagcggcactatgcttgtgccacgTGGattattgaaagttaaaaataataccgttctctttaaaaagt	TCCTCTGGCGGAAAGCCTatgtaacgctggcagatgagcggcactatgcttgtgccacgTGGattattgaaagttaaaaataataccgttctctttaaaaagtGATCttgacagctagctcagtcctaggtataatactagtGCGGCACTATGCTTGTGCCAgttttagagctagaaatagcaagttaaaataaggctag
219	6	2	3	acpS	b2563	P24224	ECK2561	JW2547	AIN32966.1	Cofactor and Prosthetic Group Biosynthesis	aactgaatatcggtcatgccattattggtcgtgcagtgatgaccggactgaaagatgcggtggcagaaatgaagcgtctgatgctggaagcgcgtggctaatggcaatattaggtttaggcacggatattgtggagatcgctcgcatcgaagcggtgatcgcccgatccggtgatcgcctggcacgccgcgtattaagcgataacgaatgggctatctggaaaacgcaccaccagccggtgcgttttctggcgaagcgttttgctgtgaaagaagccgcagcaaaagcgtttggcaccgggatccgcaatggtctggcgtttaatcaatttgaagtattcaatgatgagctcggcaaaccacggctacggctatggggcgaggcattaaaactggcgga…	VAL	122	GLN	CAA	464	Sequence & Structure	gcggcactatgcttgtgcca	template / non-coding strand	ACA	461	3	class 1	4.84 score	gcatgtaacgctggcagatgagcggcactatgcttgtgccACACAAattattgaaagttaaaaataataccgttctctttaaaaa	TCCTCTGGCGGAAAGCCTgcatgtaacgctggcagatgagcggcactatgcttgtgccACACAAattattgaaagttaaaaataataccgttctctttaaaaaGATCttgacagctagctcagtcctaggtataatactagtGCGGCACTATGCTTGTGCCAgttttagagctagaaatagcaagttaaaataaggctag
220	6	2	4	acpS	b2563	P24224	ECK2561	JW2547	AIN32966.1	Cofactor and Prosthetic Group Biosynthesis	aactgaatatcggtcatgccattattggtcgtgcagtgatgaccggactgaaagatgcggtggcagaaatgaagcgtctgatgctggaagcgcgtggctaatggcaatattaggtttaggcacggatattgtggagatcgctcgcatcgaagcggtgatcgcccgatccggtgatcgcctggcacgccgcgtattaagcgataacgaatgggctatctggaaaacgcaccaccagccggtgcgttttctggcgaagcgttttgctgtgaaagaagccgcagcaaaagcgtttggcaccgggatccgcaatggtctggcgtttaatcaatttgaagtattcaatgatgagctcggcaaaccacggctacggctatggggcgaggcattaaaactggcgga…	VAL	122	ASP	GAT	464	Sequence & Structure	gcggcactatgcttgtgcca	template / non-coding strand	ACC	461	3	class 1	4.84 score	gcatgtaacgctggcagatgagcggcactatgcttgtgccACCGATattattgaaagttaaaaataataccgttctctttaaaaa	TCCTCTGGCGGAAAGCCTgcatgtaacgctggcagatgagcggcactatgcttgtgccACCGATattattgaaagttaaaaataataccgttctctttaaaaaGATCttgacagctagctcagtcctaggtataatactagtGCGGCACTATGCTTGTGCCAgttttagagctagaaatagcaagttaaaataaggctag
221	6	2	5	acpS	b2563	P24224	ECK2561	JW2547	AIN32966.1	Cofactor and Prosthetic Group Biosynthesis	aactgaatatcggtcatgccattattggtcgtgcagtgatgaccggactgaaagatgcggtggcagaaatgaagcgtctgatgctggaagcgcgtggctaatggcaatattaggtttaggcacggatattgtggagatcgctcgcatcgaagcggtgatcgcccgatccggtgatcgcctggcacgccgcgtattaagcgataacgaatgggctatctggaaaacgcaccaccagccggtgcgttttctggcgaagcgttttgctgtgaaagaagccgcagcaaaagcgtttggcaccgggatccgcaatggtctggcgtttaatcaatttgaagtattcaatgatgagctcggcaaaccacggctacggctatggggcgaggcattaaaactggcgga…	VAL	122	PRO	CCA	464	Sequence & Structure	gcggcactatgcttgtgcca	template / non-coding strand	ACA	461	3	class 1	4.84 score	gcatgtaacgctggcagatgagcggcactatgcttgtgccACACCAattattgaaagttaaaaataataccgttctctttaaaaa	TCCTCTGGCGGAAAGCCTgcatgtaacgctggcagatgagcggcactatgcttgtgccACACCAattattgaaagttaaaaataataccgttctctttaaaaaGATCttgacagctagctcagtcctaggtataatactagtGCGGCACTATGCTTGTGCCAgttttagagctagaaatagcaagttaaaataaggctag
222	6	3	1	acpS	b2563	P24224	ECK2561	JW2547	AIN32966.1	Cofactor and Prosthetic Group Biosynthesis	aactgaatatcggtcatgccattattggtcgtgcagtgatgaccggactgaaagatgcggtggcagaaatgaagcgtctgatgctggaagcgcgtggctaatggcaatattaggtttaggcacggatattgtggagatcgctcgcatcgaagcggtgatcgcccgatccggtgatcgcctggcacgccgcgtattaagcgataacgaatgggctatctggaaaacgcaccaccagccggtgcgttttctggcgaagcgttttgctgtgaaagaagccgcagcaaaagcgtttggcaccgggatccgcaatggtctggcgtttaatcaatttgaagtattcaatgatgagctcggcaaaccacggctacggctatggggcgaggcattaaaactggcgga…	ILE	123	ALA	GCG	467	Sequence & Structure	gcggcactatgcttgtgcca	template / non-coding strand	ACC	461	6	class 1	4.6 score	atgtaacgctggcagatgagcggcactatgcttgtgccACCgtaGCGattgaaagttaaaaataataccgttctctttaaaaagt	TCCTCTGGCGGAAAGCCTatgtaacgctggcagatgagcggcactatgcttgtgccACCgtaGCGattgaaagttaaaaataataccgttctctttaaaaagtGATCttgacagctagctcagtcctaggtataatactagtGCGGCACTATGCTTGTGCCAgttttagagctagaaatagcaagttaaaataaggctag
223	6	3	2	acpS	b2563	P24224	ECK2561	JW2547	AIN32966.1	Cofactor and Prosthetic Group Biosynthesis	aactgaatatcggtcatgccattattggtcgtgcagtgatgaccggactgaaagatgcggtggcagaaatgaagcgtctgatgctggaagcgcgtggctaatggcaatattaggtttaggcacggatattgtggagatcgctcgcatcgaagcggtgatcgcccgatccggtgatcgcctggcacgccgcgtattaagcgataacgaatgggctatctggaaaacgcaccaccagccggtgcgttttctggcgaagcgttttgctgtgaaagaagccgcagcaaaagcgtttggcaccgggatccgcaatggtctggcgtttaatcaatttgaagtattcaatgatgagctcggcaaaccacggctacggctatggggcgaggcattaaaactggcgga…	ILE	123	TRP	TGG	467	Sequence & Structure	gcggcactatgcttgtgcca	template / non-coding strand	ACC	461	6	class 1	4.6 score	atgtaacgctggcagatgagcggcactatgcttgtgccACCgtaTGGattgaaagttaaaaataataccgttctctttaaaaagt	TCCTCTGGCGGAAAGCCTatgtaacgctggcagatgagcggcactatgcttgtgccACCgtaTGGattgaaagttaaaaataataccgttctctttaaaaagtGATCttgacagctagctcagtcctaggtataatactagtGCGGCACTATGCTTGTGCCAgttttagagctagaaatagcaagttaaaataaggctag
224	6	3	3	acpS	b2563	P24224	ECK2561	JW2547	AIN32966.1	Cofactor and Prosthetic Group Biosynthesis	aactgaatatcggtcatgccattattggtcgtgcagtgatgaccggactgaaagatgcggtggcagaaatgaagcgtctgatgctggaagcgcgtggctaatggcaatattaggtttaggcacggatattgtggagatcgctcgcatcgaagcggtgatcgcccgatccggtgatcgcctggcacgccgcgtattaagcgataacgaatgggctatctggaaaacgcaccaccagccggtgcgttttctggcgaagcgttttgctgtgaaagaagccgcagcaaaagcgtttggcaccgggatccgcaatggtctggcgtttaatcaatttgaagtattcaatgatgagctcggcaaaccacggctacggctatggggcgaggcattaaaactggcgga…	ILE	123	GLN	CAG	467	Sequence & Structure	gcggcactatgcttgtgcca	template / non-coding strand	ACC	461	6	class 1	4.6 score	atgtaacgctggcagatgagcggcactatgcttgtgccACCgtaCAGattgaaagttaaaaataataccgttctctttaaaaagt	TCCTCTGGCGGAAAGCCTatgtaacgctggcagatgagcggcactatgcttgtgccACCgtaCAGattgaaagttaaaaataataccgttctctttaaaaagtGATCttgacagctagctcagtcctaggtataatactagtGCGGCACTATGCTTGTGCCAgttttagagctagaaatagcaagttaaaataaggctag
225	6	3	4	acpS	b2563	P24224	ECK2561	JW2547	AIN32966.1	Cofactor and Prosthetic Group Biosynthesis	aactgaatatcggtcatgccattattggtcgtgcagtgatgaccggactgaaagatgcggtggcagaaatgaagcgtctgatgctggaagcgcgtggctaatggcaatattaggtttaggcacggatattgtggagatcgctcgcatcgaagcggtgatcgcccgatccggtgatcgcctggcacgccgcgtattaagcgataacgaatgggctatctggaaaacgcaccaccagccggtgcgttttctggcgaagcgttttgctgtgaaagaagccgcagcaaaagcgtttggcaccgggatccgcaatggtctggcgtttaatcaatttgaagtattcaatgatgagctcggcaaaccacggctacggctatggggcgaggcattaaaactggcgga…	ILE	123	ASP	GAT	467	Sequence & Structure	gcggcactatgcttgtgcca	template / non-coding strand	ACC	461	6	class 1	4.6 score	atgtaacgctggcagatgagcggcactatgcttgtgccACCgtaGATattgaaagttaaaaataataccgttctctttaaaaagt	TCCTCTGGCGGAAAGCCTatgtaacgctggcagatgagcggcactatgcttgtgccACCgtaGATattgaaagttaaaaataataccgttctctttaaaaagtGATCttgacagctagctcagtcctaggtataatactagtGCGGCACTATGCTTGTGCCAgttttagagctagaaatagcaagttaaaataaggctag
226	6	3	5	acpS	b2563	P24224	ECK2561	JW2547	AIN32966.1	Cofactor and Prosthetic Group Biosynthesis	aactgaatatcggtcatgccattattggtcgtgcagtgatgaccggactgaaagatgcggtggcagaaatgaagcgtctgatgctggaagcgcgtggctaatggcaatattaggtttaggcacggatattgtggagatcgctcgcatcgaagcggtgatcgcccgatccggtgatcgcctggcacgccgcgtattaagcgataacgaatgggctatctggaaaacgcaccaccagccggtgcgttttctggcgaagcgttttgctgtgaaagaagccgcagcaaaagcgtttggcaccgggatccgcaatggtctggcgtttaatcaatttgaagtattcaatgatgagctcggcaaaccacggctacggctatggggcgaggcattaaaactggcgga…	ILE	123	PRO	CCG	467	Sequence & Structure	gcggcactatgcttgtgcca	template / non-coding strand	ACC	461	6	class 1	4.6 score	atgtaacgctggcagatgagcggcactatgcttgtgccACCgtaCCGattgaaagttaaaaataataccgttctctttaaaaagt	TCCTCTGGCGGAAAGCCTatgtaacgctggcagatgagcggcactatgcttgtgccACCgtaCCGattgaaagttaaaaataataccgttctctttaaaaagtGATCttgacagctagctcagtcctaggtataatactagtGCGGCACTATGCTTGTGCCAgttttagagctagaaatagcaagttaaaataaggctag
227	6	4	1	acpS	b2563	P24224	ECK2561	JW2547	AIN32966.1	Cofactor and Prosthetic Group Biosynthesis	aactgaatatcggtcatgccattattggtcgtgcagtgatgaccggactgaaagatgcggtggcagaaatgaagcgtctgatgctggaagcgcgtggctaatggcaatattaggtttaggcacggatattgtggagatcgctcgcatcgaagcggtgatcgcccgatccggtgatcgcctggcacgccgcgtattaagcgataacgaatgggctatctggaaaacgcaccaccagccggtgcgttttctggcgaagcgttttgctgtgaaagaagccgcagcaaaagcgtttggcaccgggatccgcaatggtctggcgtttaatcaatttgaagtattcaatgatgagctcggcaaaccacggctacggctatggggcgaggcattaaaactggcgga…	LEU	6	ALA	GCG	116	Structure Only	ggcaatattaggtttaggca	template / non-coding strand	ACC	122	6	class 2	4.01 score	ctgatgctggaagcgcgtggctaatggcaatattaggtGCGggcACCgatattgtggagatcgctcgcatcgaagcggtgatcgc	TCCTCTGGCGGAAAGCCTctgatgctggaagcgcgtggctaatggcaatattaggtGCGggcACCgatattgtggagatcgctcgcatcgaagcggtgatcgcGATCttgacagctagctcagtcctaggtataatactagtGGCAATATTAGGTTTAGGCAgttttagagctagaaatagcaagttaaaataaggctag
228	6	4	2	acpS	b2563	P24224	ECK2561	JW2547	AIN32966.1	Cofactor and Prosthetic Group Biosynthesis	aactgaatatcggtcatgccattattggtcgtgcagtgatgaccggactgaaagatgcggtggcagaaatgaagcgtctgatgctggaagcgcgtggctaatggcaatattaggtttaggcacggatattgtggagatcgctcgcatcgaagcggtgatcgcccgatccggtgatcgcctggcacgccgcgtattaagcgataacgaatgggctatctggaaaacgcaccaccagccggtgcgttttctggcgaagcgttttgctgtgaaagaagccgcagcaaaagcgtttggcaccgggatccgcaatggtctggcgtttaatcaatttgaagtattcaatgatgagctcggcaaaccacggctacggctatggggcgaggcattaaaactggcgga…	LEU	6	TRP	TGG	116	Structure Only	ggcaatattaggtttaggca	template / non-coding strand	ACC	122	6	class 2	4.01 score	ctgatgctggaagcgcgtggctaatggcaatattaggtTGGggcACCgatattgtggagatcgctcgcatcgaagcggtgatcgc	TCCTCTGGCGGAAAGCCTctgatgctggaagcgcgtggctaatggcaatattaggtTGGggcACCgatattgtggagatcgctcgcatcgaagcggtgatcgcGATCttgacagctagctcagtcctaggtataatactagtGGCAATATTAGGTTTAGGCAgttttagagctagaaatagcaagttaaaataaggctag
229	6	4	3	acpS	b2563	P24224	ECK2561	JW2547	AIN32966.1	Cofactor and Prosthetic Group Biosynthesis	aactgaatatcggtcatgccattattggtcgtgcagtgatgaccggactgaaagatgcggtggcagaaatgaagcgtctgatgctggaagcgcgtggctaatggcaatattaggtttaggcacggatattgtggagatcgctcgcatcgaagcggtgatcgcccgatccggtgatcgcctggcacgccgcgtattaagcgataacgaatgggctatctggaaaacgcaccaccagccggtgcgttttctggcgaagcgttttgctgtgaaagaagccgcagcaaaagcgtttggcaccgggatccgcaatggtctggcgtttaatcaatttgaagtattcaatgatgagctcggcaaaccacggctacggctatggggcgaggcattaaaactggcgga…	LEU	6	GLN	CAG	116	Structure Only	ggcaatattaggtttaggca	template / non-coding strand	ACC	122	6	class 2	4.01 score	ctgatgctggaagcgcgtggctaatggcaatattaggtCAGggcACCgatattgtggagatcgctcgcatcgaagcggtgatcgc	TCCTCTGGCGGAAAGCCTctgatgctggaagcgcgtggctaatggcaatattaggtCAGggcACCgatattgtggagatcgctcgcatcgaagcggtgatcgcGATCttgacagctagctcagtcctaggtataatactagtGGCAATATTAGGTTTAGGCAgttttagagctagaaatagcaagttaaaataaggctag
230	6	4	4	acpS	b2563	P24224	ECK2561	JW2547	AIN32966.1	Cofactor and Prosthetic Group Biosynthesis	aactgaatatcggtcatgccattattggtcgtgcagtgatgaccggactgaaagatgcggtggcagaaatgaagcgtctgatgctggaagcgcgtggctaatggcaatattaggtttaggcacggatattgtggagatcgctcgcatcgaagcggtgatcgcccgatccggtgatcgcctggcacgccgcgtattaagcgataacgaatgggctatctggaaaacgcaccaccagccggtgcgttttctggcgaagcgttttgctgtgaaagaagccgcagcaaaagcgtttggcaccgggatccgcaatggtctggcgtttaatcaatttgaagtattcaatgatgagctcggcaaaccacggctacggctatggggcgaggcattaaaactggcgga…	LEU	6	ASP	GAT	116	Structure Only	ggcaatattaggtttaggca	template / non-coding strand	ACC	122	6	class 2	4.01 score	ctgatgctggaagcgcgtggctaatggcaatattaggtGATggcACCgatattgtggagatcgctcgcatcgaagcggtgatcgc	TCCTCTGGCGGAAAGCCTctgatgctggaagcgcgtggctaatggcaatattaggtGATggcACCgatattgtggagatcgctcgcatcgaagcggtgatcgcGATCttgacagctagctcagtcctaggtataatactagtGGCAATATTAGGTTTAGGCAgttttagagctagaaatagcaagttaaaataaggctag
231	6	4	5	acpS	b2563	P24224	ECK2561	JW2547	AIN32966.1	Cofactor and Prosthetic Group Biosynthesis	aactgaatatcggtcatgccattattggtcgtgcagtgatgaccggactgaaagatgcggtggcagaaatgaagcgtctgatgctggaagcgcgtggctaatggcaatattaggtttaggcacggatattgtggagatcgctcgcatcgaagcggtgatcgcccgatccggtgatcgcctggcacgccgcgtattaagcgataacgaatgggctatctggaaaacgcaccaccagccggtgcgttttctggcgaagcgttttgctgtgaaagaagccgcagcaaaagcgtttggcaccgggatccgcaatggtctggcgtttaatcaatttgaagtattcaatgatgagctcggcaaaccacggctacggctatggggcgaggcattaaaactggcgga…	LEU	6	PRO	CCG	116	Structure Only	ggcaatattaggtttaggca	template / non-coding strand	ACC	122	6	class 2	4.01 score	ctgatgctggaagcgcgtggctaatggcaatattaggtCCGggcACCgatattgtggagatcgctcgcatcgaagcggtgatcgc	TCCTCTGGCGGAAAGCCTctgatgctggaagcgcgtggctaatggcaatattaggtCCGggcACCgatattgtggagatcgctcgcatcgaagcggtgatcgcGATCttgacagctagctcagtcctaggtataatactagtGGCAATATTAGGTTTAGGCAgttttagagctagaaatagcaagttaaaataaggctag
232	6	5	1	acpS	b2563	P24224	ECK2561	JW2547	AIN32966.1	Cofactor and Prosthetic Group Biosynthesis	aactgaatatcggtcatgccattattggtcgtgcagtgatgaccggactgaaagatgcggtggcagaaatgaagcgtctgatgctggaagcgcgtggctaatggcaatattaggtttaggcacggatattgtggagatcgctcgcatcgaagcggtgatcgcccgatccggtgatcgcctggcacgccgcgtattaagcgataacgaatgggctatctggaaaacgcaccaccagccggtgcgttttctggcgaagcgttttgctgtgaaagaagccgcagcaaaagcgtttggcaccgggatccgcaatggtctggcgtttaatcaatttgaagtattcaatgatgagctcggcaaaccacggctacggctatggggcgaggcattaaaactggcgga…	ILE	10	ALA	GCG	128	Structure Only	aggtttaggcacggatattg	template / non-coding strand	GTT	131	3	class 2	4.21 score	aagcgcgtggctaatggcaatattaggtttaggcacggatGCGGTTgagatcgctcgcatcgaagcggtgatcgcccgatccggt	TCCTCTGGCGGAAAGCCTaagcgcgtggctaatggcaatattaggtttaggcacggatGCGGTTgagatcgctcgcatcgaagcggtgatcgcccgatccggtGATCttgacagctagctcagtcctaggtataatactagtAGGTTTAGGCACGGATATTGgttttagagctagaaatagcaagttaaaataaggctag
233	6	5	2	acpS	b2563	P24224	ECK2561	JW2547	AIN32966.1	Cofactor and Prosthetic Group Biosynthesis	aactgaatatcggtcatgccattattggtcgtgcagtgatgaccggactgaaagatgcggtggcagaaatgaagcgtctgatgctggaagcgcgtggctaatggcaatattaggtttaggcacggatattgtggagatcgctcgcatcgaagcggtgatcgcccgatccggtgatcgcctggcacgccgcgtattaagcgataacgaatgggctatctggaaaacgcaccaccagccggtgcgttttctggcgaagcgttttgctgtgaaagaagccgcagcaaaagcgtttggcaccgggatccgcaatggtctggcgtttaatcaatttgaagtattcaatgatgagctcggcaaaccacggctacggctatggggcgaggcattaaaactggcgga…	ILE	10	TRP	TGG	128	Structure Only	aggtttaggcacggatattg	template / non-coding strand	GTT	131	3	class 2	4.21 score	aagcgcgtggctaatggcaatattaggtttaggcacggatTGGGTTgagatcgctcgcatcgaagcggtgatcgcccgatccggt	TCCTCTGGCGGAAAGCCTaagcgcgtggctaatggcaatattaggtttaggcacggatTGGGTTgagatcgctcgcatcgaagcggtgatcgcccgatccggtGATCttgacagctagctcagtcctaggtataatactagtAGGTTTAGGCACGGATATTGgttttagagctagaaatagcaagttaaaataaggctag
234	6	5	3	acpS	b2563	P24224	ECK2561	JW2547	AIN32966.1	Cofactor and Prosthetic Group Biosynthesis	aactgaatatcggtcatgccattattggtcgtgcagtgatgaccggactgaaagatgcggtggcagaaatgaagcgtctgatgctggaagcgcgtggctaatggcaatattaggtttaggcacggatattgtggagatcgctcgcatcgaagcggtgatcgcccgatccggtgatcgcctggcacgccgcgtattaagcgataacgaatgggctatctggaaaacgcaccaccagccggtgcgttttctggcgaagcgttttgctgtgaaagaagccgcagcaaaagcgtttggcaccgggatccgcaatggtctggcgtttaatcaatttgaagtattcaatgatgagctcggcaaaccacggctacggctatggggcgaggcattaaaactggcgga…	ILE	10	GLN	CAG	128	Structure Only	aggtttaggcacggatattg	template / non-coding strand	GTT	131	3	class 2	4.21 score	aagcgcgtggctaatggcaatattaggtttaggcacggatCAGGTTgagatcgctcgcatcgaagcggtgatcgcccgatccggt	TCCTCTGGCGGAAAGCCTaagcgcgtggctaatggcaatattaggtttaggcacggatCAGGTTgagatcgctcgcatcgaagcggtgatcgcccgatccggtGATCttgacagctagctcagtcctaggtataatactagtAGGTTTAGGCACGGATATTGgttttagagctagaaatagcaagttaaaataaggctag
235	6	5	4	acpS	b2563	P24224	ECK2561	JW2547	AIN32966.1	Cofactor and Prosthetic Group Biosynthesis	aactgaatatcggtcatgccattattggtcgtgcagtgatgaccggactgaaagatgcggtggcagaaatgaagcgtctgatgctggaagcgcgtggctaatggcaatattaggtttaggcacggatattgtggagatcgctcgcatcgaagcggtgatcgcccgatccggtgatcgcctggcacgccgcgtattaagcgataacgaatgggctatctggaaaacgcaccaccagccggtgcgttttctggcgaagcgttttgctgtgaaagaagccgcagcaaaagcgtttggcaccgggatccgcaatggtctggcgtttaatcaatttgaagtattcaatgatgagctcggcaaaccacggctacggctatggggcgaggcattaaaactggcgga…	ILE	10	ASP	GAT	128	Structure Only	aggtttaggcacggatattg	template / non-coding strand	GTT	131	3	class 2	4.21 score	aagcgcgtggctaatggcaatattaggtttaggcacggatGATGTTgagatcgctcgcatcgaagcggtgatcgcccgatccggt	TCCTCTGGCGGAAAGCCTaagcgcgtggctaatggcaatattaggtttaggcacggatGATGTTgagatcgctcgcatcgaagcggtgatcgcccgatccggtGATCttgacagctagctcagtcctaggtataatactagtAGGTTTAGGCACGGATATTGgttttagagctagaaatagcaagttaaaataaggctag
236	6	5	5	acpS	b2563	P24224	ECK2561	JW2547	AIN32966.1	Cofactor and Prosthetic Group Biosynthesis	aactgaatatcggtcatgccattattggtcgtgcagtgatgaccggactgaaagatgcggtggcagaaatgaagcgtctgatgctggaagcgcgtggctaatggcaatattaggtttaggcacggatattgtggagatcgctcgcatcgaagcggtgatcgcccgatccggtgatcgcctggcacgccgcgtattaagcgataacgaatgggctatctggaaaacgcaccaccagccggtgcgttttctggcgaagcgttttgctgtgaaagaagccgcagcaaaagcgtttggcaccgggatccgcaatggtctggcgtttaatcaatttgaagtattcaatgatgagctcggcaaaccacggctacggctatggggcgaggcattaaaactggcgga…	ILE	10	PRO	CCG	128	Structure Only	aggtttaggcacggatattg	template / non-coding strand	GTT	131	3	class 2	4.21 score	aagcgcgtggctaatggcaatattaggtttaggcacggatCCGGTTgagatcgctcgcatcgaagcggtgatcgcccgatccggt	TCCTCTGGCGGAAAGCCTaagcgcgtggctaatggcaatattaggtttaggcacggatCCGGTTgagatcgctcgcatcgaagcggtgatcgcccgatccggtGATCttgacagctagctcagtcctaggtataatactagtAGGTTTAGGCACGGATATTGgttttagagctagaaatagcaagttaaaataaggctag
237	6	6	1	acpS	b2563	P24224	ECK2561	JW2547	AIN32966.1	Cofactor and Prosthetic Group Biosynthesis	aactgaatatcggtcatgccattattggtcgtgcagtgatgaccggactgaaagatgcggtggcagaaatgaagcgtctgatgctggaagcgcgtggctaatggcaatattaggtttaggcacggatattgtggagatcgctcgcatcgaagcggtgatcgcccgatccggtgatcgcctggcacgccgcgtattaagcgataacgaatgggctatctggaaaacgcaccaccagccggtgcgttttctggcgaagcgttttgctgtgaaagaagccgcagcaaaagcgtttggcaccgggatccgcaatggtctggcgtttaatcaatttgaagtattcaatgatgagctcggcaaaccacggctacggctatggggcgaggcattaaaactggcgga…	LEU	32	ALA	GCG	194	Structure Only	attcgttatcgcttaatacg	non-template / coding strand	CGA	185	9	class 1	4.4 score	cgaagcggtgatcgcccgatccggtgatcgcctggcaCGAcgcgtaGCGagcgataacgaatgggctatctggaaaacgcaccac	TCCTCTGGCGGAAAGCCTcgaagcggtgatcgcccgatccggtgatcgcctggcaCGAcgcgtaGCGagcgataacgaatgggctatctggaaaacgcaccacGATCttgacagctagctcagtcctaggtataatactagtATTCGTTATCGCTTAATACGgttttagagctagaaatagcaagttaaaataaggctag
238	6	6	2	acpS	b2563	P24224	ECK2561	JW2547	AIN32966.1	Cofactor and Prosthetic Group Biosynthesis	aactgaatatcggtcatgccattattggtcgtgcagtgatgaccggactgaaagatgcggtggcagaaatgaagcgtctgatgctggaagcgcgtggctaatggcaatattaggtttaggcacggatattgtggagatcgctcgcatcgaagcggtgatcgcccgatccggtgatcgcctggcacgccgcgtattaagcgataacgaatgggctatctggaaaacgcaccaccagccggtgcgttttctggcgaagcgttttgctgtgaaagaagccgcagcaaaagcgtttggcaccgggatccgcaatggtctggcgtttaatcaatttgaagtattcaatgatgagctcggcaaaccacggctacggctatggggcgaggcattaaaactggcgga…	LEU	32	TRP	TGG	194	Structure Only	attcgttatcgcttaatacg	non-template / coding strand	CGA	185	9	class 1	4.4 score	cgaagcggtgatcgcccgatccggtgatcgcctggcaCGAcgcgtaTGGagcgataacgaatgggctatctggaaaacgcaccac	TCCTCTGGCGGAAAGCCTcgaagcggtgatcgcccgatccggtgatcgcctggcaCGAcgcgtaTGGagcgataacgaatgggctatctggaaaacgcaccacGATCttgacagctagctcagtcctaggtataatactagtATTCGTTATCGCTTAATACGgttttagagctagaaatagcaagttaaaataaggctag
239	6	6	3	acpS	b2563	P24224	ECK2561	JW2547	AIN32966.1	Cofactor and Prosthetic Group Biosynthesis	aactgaatatcggtcatgccattattggtcgtgcagtgatgaccggactgaaagatgcggtggcagaaatgaagcgtctgatgctggaagcgcgtggctaatggcaatattaggtttaggcacggatattgtggagatcgctcgcatcgaagcggtgatcgcccgatccggtgatcgcctggcacgccgcgtattaagcgataacgaatgggctatctggaaaacgcaccaccagccggtgcgttttctggcgaagcgttttgctgtgaaagaagccgcagcaaaagcgtttggcaccgggatccgcaatggtctggcgtttaatcaatttgaagtattcaatgatgagctcggcaaaccacggctacggctatggggcgaggcattaaaactggcgga…	LEU	32	GLN	CAG	194	Structure Only	attcgttatcgcttaatacg	non-template / coding strand	CGA	185	9	class 1	4.4 score	cgaagcggtgatcgcccgatccggtgatcgcctggcaCGAcgcgtaCAGagcgataacgaatgggctatctggaaaacgcaccac	TCCTCTGGCGGAAAGCCTcgaagcggtgatcgcccgatccggtgatcgcctggcaCGAcgcgtaCAGagcgataacgaatgggctatctggaaaacgcaccacGATCttgacagctagctcagtcctaggtataatactagtATTCGTTATCGCTTAATACGgttttagagctagaaatagcaagttaaaataaggctag
240	6	6	4	acpS	b2563	P24224	ECK2561	JW2547	AIN32966.1	Cofactor and Prosthetic Group Biosynthesis	aactgaatatcggtcatgccattattggtcgtgcagtgatgaccggactgaaagatgcggtggcagaaatgaagcgtctgatgctggaagcgcgtggctaatggcaatattaggtttaggcacggatattgtggagatcgctcgcatcgaagcggtgatcgcccgatccggtgatcgcctggcacgccgcgtattaagcgataacgaatgggctatctggaaaacgcaccaccagccggtgcgttttctggcgaagcgttttgctgtgaaagaagccgcagcaaaagcgtttggcaccgggatccgcaatggtctggcgtttaatcaatttgaagtattcaatgatgagctcggcaaaccacggctacggctatggggcgaggcattaaaactggcgga…	LEU	32	ASP	GAT	194	Structure Only	attcgttatcgcttaatacg	non-template / coding strand	CGA	185	9	class 1	4.4 score	cgaagcggtgatcgcccgatccggtgatcgcctggcaCGAcgcgtaGATagcgataacgaatgggctatctggaaaacgcaccac	TCCTCTGGCGGAAAGCCTcgaagcggtgatcgcccgatccggtgatcgcctggcaCGAcgcgtaGATagcgataacgaatgggctatctggaaaacgcaccacGATCttgacagctagctcagtcctaggtataatactagtATTCGTTATCGCTTAATACGgttttagagctagaaatagcaagttaaaataaggctag
241	6	6	5	acpS	b2563	P24224	ECK2561	JW2547	AIN32966.1	Cofactor and Prosthetic Group Biosynthesis	aactgaatatcggtcatgccattattggtcgtgcagtgatgaccggactgaaagatgcggtggcagaaatgaagcgtctgatgctggaagcgcgtggctaatggcaatattaggtttaggcacggatattgtggagatcgctcgcatcgaagcggtgatcgcccgatccggtgatcgcctggcacgccgcgtattaagcgataacgaatgggctatctggaaaacgcaccaccagccggtgcgttttctggcgaagcgttttgctgtgaaagaagccgcagcaaaagcgtttggcaccgggatccgcaatggtctggcgtttaatcaatttgaagtattcaatgatgagctcggcaaaccacggctacggctatggggcgaggcattaaaactggcgga…	LEU	32	PRO	CCG	194	Structure Only	attcgttatcgcttaatacg	non-template / coding strand	CGA	185	9	class 1	4.4 score	cgaagcggtgatcgcccgatccggtgatcgcctggcaCGAcgcgtaCCGagcgataacgaatgggctatctggaaaacgcaccac	TCCTCTGGCGGAAAGCCTcgaagcggtgatcgcccgatccggtgatcgcctggcaCGAcgcgtaCCGagcgataacgaatgggctatctggaaaacgcaccacGATCttgacagctagctcagtcctaggtataatactagtATTCGTTATCGCTTAATACGgttttagagctagaaatagcaagttaaaataaggctag
242	6	7	1	acpS	b2563	P24224	ECK2561	JW2547	AIN32966.1	Cofactor and Prosthetic Group Biosynthesis	aactgaatatcggtcatgccattattggtcgtgcagtgatgaccggactgaaagatgcggtggcagaaatgaagcgtctgatgctggaagcgcgtggctaatggcaatattaggtttaggcacggatattgtggagatcgctcgcatcgaagcggtgatcgcccgatccggtgatcgcctggcacgccgcgtattaagcgataacgaatgggctatctggaaaacgcaccaccagccggtgcgttttctggcgaagcgttttgctgtgaaagaagccgcagcaaaagcgtttggcaccgggatccgcaatggtctggcgtttaatcaatttgaagtattcaatgatgagctcggcaaaccacggctacggctatggggcgaggcattaaaactggcgga…	LEU	50	ALA	GCC	248	Structure Only	ccaccagccggtgcgttttc	template / non-coding strand	GCC	248	0	class 2	3.16 score	aatgggctatctggaaaacgcaccaccagccggtgcgttttGCCgcgaagcgttttgctgtgaaagaagccgcagcaaaagcgtt	TCCTCTGGCGGAAAGCCTaatgggctatctggaaaacgcaccaccagccggtgcgttttGCCgcgaagcgttttgctgtgaaagaagccgcagcaaaagcgttGATCttgacagctagctcagtcctaggtataatactagtCCACCAGCCGGTGCGTTTTCgttttagagctagaaatagcaagttaaaataaggctag
243	6	7	2	acpS	b2563	P24224	ECK2561	JW2547	AIN32966.1	Cofactor and Prosthetic Group Biosynthesis	aactgaatatcggtcatgccattattggtcgtgcagtgatgaccggactgaaagatgcggtggcagaaatgaagcgtctgatgctggaagcgcgtggctaatggcaatattaggtttaggcacggatattgtggagatcgctcgcatcgaagcggtgatcgcccgatccggtgatcgcctggcacgccgcgtattaagcgataacgaatgggctatctggaaaacgcaccaccagccggtgcgttttctggcgaagcgttttgctgtgaaagaagccgcagcaaaagcgtttggcaccgggatccgcaatggtctggcgtttaatcaatttgaagtattcaatgatgagctcggcaaaccacggctacggctatggggcgaggcattaaaactggcgga…	LEU	50	ASP	GAC	248	Structure Only	ccaccagccggtgcgttttc	template / non-coding strand	GAC	248	0	class 2	3.16 score	aatgggctatctggaaaacgcaccaccagccggtgcgttttGACgcgaagcgttttgctgtgaaagaagccgcagcaaaagcgtt	TCCTCTGGCGGAAAGCCTaatgggctatctggaaaacgcaccaccagccggtgcgttttGACgcgaagcgttttgctgtgaaagaagccgcagcaaaagcgttGATCttgacagctagctcagtcctaggtataatactagtCCACCAGCCGGTGCGTTTTCgttttagagctagaaatagcaagttaaaataaggctag
244	6	7	3	acpS	b2563	P24224	ECK2561	JW2547	AIN32966.1	Cofactor and Prosthetic Group Biosynthesis	aactgaatatcggtcatgccattattggtcgtgcagtgatgaccggactgaaagatgcggtggcagaaatgaagcgtctgatgctggaagcgcgtggctaatggcaatattaggtttaggcacggatattgtggagatcgctcgcatcgaagcggtgatcgcccgatccggtgatcgcctggcacgccgcgtattaagcgataacgaatgggctatctggaaaacgcaccaccagccggtgcgttttctggcgaagcgttttgctgtgaaagaagccgcagcaaaagcgtttggcaccgggatccgcaatggtctggcgtttaatcaatttgaagtattcaatgatgagctcggcaaaccacggctacggctatggggcgaggcattaaaactggcgga…	LEU	50	PRO	CCC	248	Structure Only	ccaccagccggtgcgttttc	template / non-coding strand	CCC	248	0	class 2	3.16 score	aatgggctatctggaaaacgcaccaccagccggtgcgttttCCCgcgaagcgttttgctgtgaaagaagccgcagcaaaagcgtt	TCCTCTGGCGGAAAGCCTaatgggctatctggaaaacgcaccaccagccggtgcgttttCCCgcgaagcgttttgctgtgaaagaagccgcagcaaaagcgttGATCttgacagctagctcagtcctaggtataatactagtCCACCAGCCGGTGCGTTTTCgttttagagctagaaatagcaagttaaaataaggctag
245	6	8	1	acpS	b2563	P24224	ECK2561	JW2547	AIN32966.1	Cofactor and Prosthetic Group Biosynthesis	aactgaatatcggtcatgccattattggtcgtgcagtgatgaccggactgaaagatgcggtggcagaaatgaagcgtctgatgctggaagcgcgtggctaatggcaatattaggtttaggcacggatattgtggagatcgctcgcatcgaagcggtgatcgcccgatccggtgatcgcctggcacgccgcgtattaagcgataacgaatgggctatctggaaaacgcaccaccagccggtgcgttttctggcgaagcgttttgctgtgaaagaagccgcagcaaaagcgtttggcaccgggatccgcaatggtctggcgtttaatcaatttgaagtattcaatgatgagctcggcaaaccacggctacggctatggggcgaggcattaaaactggcgga…	VAL	56	ALA	GCG	266	Structure Only	ggtgccaaacgcttttgctg	non-template / coding strand	GCG	275	9	class 2	3.81 score	ccaccagccggtgcgttttctggcgaagcgttttgctGCGaaagaaGCGgcagcaaaagcgtttggcaccgggatccgcaatggt	TCCTCTGGCGGAAAGCCTccaccagccggtgcgttttctggcgaagcgttttgctGCGaaagaaGCGgcagcaaaagcgtttggcaccgggatccgcaatggtGATCttgacagctagctcagtcctaggtataatactagtGGTGCCAAACGCTTTTGCTGgttttagagctagaaatagcaagttaaaataaggctag
246	6	8	2	acpS	b2563	P24224	ECK2561	JW2547	AIN32966.1	Cofactor and Prosthetic Group Biosynthesis	aactgaatatcggtcatgccattattggtcgtgcagtgatgaccggactgaaagatgcggtggcagaaatgaagcgtctgatgctggaagcgcgtggctaatggcaatattaggtttaggcacggatattgtggagatcgctcgcatcgaagcggtgatcgcccgatccggtgatcgcctggcacgccgcgtattaagcgataacgaatgggctatctggaaaacgcaccaccagccggtgcgttttctggcgaagcgttttgctgtgaaagaagccgcagcaaaagcgtttggcaccgggatccgcaatggtctggcgtttaatcaatttgaagtattcaatgatgagctcggcaaaccacggctacggctatggggcgaggcattaaaactggcgga…	VAL	56	TRP	TGG	266	Structure Only	ggtgccaaacgcttttgctg	non-template / coding strand	GCG	275	9	class 2	3.81 score	ccaccagccggtgcgttttctggcgaagcgttttgctTGGaaagaaGCGgcagcaaaagcgtttggcaccgggatccgcaatggt	TCCTCTGGCGGAAAGCCTccaccagccggtgcgttttctggcgaagcgttttgctTGGaaagaaGCGgcagcaaaagcgtttggcaccgggatccgcaatggtGATCttgacagctagctcagtcctaggtataatactagtGGTGCCAAACGCTTTTGCTGgttttagagctagaaatagcaagttaaaataaggctag
247	6	8	3	acpS	b2563	P24224	ECK2561	JW2547	AIN32966.1	Cofactor and Prosthetic Group Biosynthesis	aactgaatatcggtcatgccattattggtcgtgcagtgatgaccggactgaaagatgcggtggcagaaatgaagcgtctgatgctggaagcgcgtggctaatggcaatattaggtttaggcacggatattgtggagatcgctcgcatcgaagcggtgatcgcccgatccggtgatcgcctggcacgccgcgtattaagcgataacgaatgggctatctggaaaacgcaccaccagccggtgcgttttctggcgaagcgttttgctgtgaaagaagccgcagcaaaagcgtttggcaccgggatccgcaatggtctggcgtttaatcaatttgaagtattcaatgatgagctcggcaaaccacggctacggctatggggcgaggcattaaaactggcgga…	VAL	56	GLN	CAG	266	Structure Only	ggtgccaaacgcttttgctg	non-template / coding strand	GCG	275	9	class 2	3.81 score	ccaccagccggtgcgttttctggcgaagcgttttgctCAGaaagaaGCGgcagcaaaagcgtttggcaccgggatccgcaatggt	TCCTCTGGCGGAAAGCCTccaccagccggtgcgttttctggcgaagcgttttgctCAGaaagaaGCGgcagcaaaagcgtttggcaccgggatccgcaatggtGATCttgacagctagctcagtcctaggtataatactagtGGTGCCAAACGCTTTTGCTGgttttagagctagaaatagcaagttaaaataaggctag
248	6	8	4	acpS	b2563	P24224	ECK2561	JW2547	AIN32966.1	Cofactor and Prosthetic Group Biosynthesis	aactgaatatcggtcatgccattattggtcgtgcagtgatgaccggactgaaagatgcggtggcagaaatgaagcgtctgatgctggaagcgcgtggctaatggcaatattaggtttaggcacggatattgtggagatcgctcgcatcgaagcggtgatcgcccgatccggtgatcgcctggcacgccgcgtattaagcgataacgaatgggctatctggaaaacgcaccaccagccggtgcgttttctggcgaagcgttttgctgtgaaagaagccgcagcaaaagcgtttggcaccgggatccgcaatggtctggcgtttaatcaatttgaagtattcaatgatgagctcggcaaaccacggctacggctatggggcgaggcattaaaactggcgga…	VAL	56	ASP	GAT	266	Structure Only	ggtgccaaacgcttttgctg	non-template / coding strand	GCG	275	9	class 2	3.81 score	ccaccagccggtgcgttttctggcgaagcgttttgctGATaaagaaGCGgcagcaaaagcgtttggcaccgggatccgcaatggt	TCCTCTGGCGGAAAGCCTccaccagccggtgcgttttctggcgaagcgttttgctGATaaagaaGCGgcagcaaaagcgtttggcaccgggatccgcaatggtGATCttgacagctagctcagtcctaggtataatactagtGGTGCCAAACGCTTTTGCTGgttttagagctagaaatagcaagttaaaataaggctag
249	6	8	5	acpS	b2563	P24224	ECK2561	JW2547	AIN32966.1	Cofactor and Prosthetic Group Biosynthesis	aactgaatatcggtcatgccattattggtcgtgcagtgatgaccggactgaaagatgcggtggcagaaatgaagcgtctgatgctggaagcgcgtggctaatggcaatattaggtttaggcacggatattgtggagatcgctcgcatcgaagcggtgatcgcccgatccggtgatcgcctggcacgccgcgtattaagcgataacgaatgggctatctggaaaacgcaccaccagccggtgcgttttctggcgaagcgttttgctgtgaaagaagccgcagcaaaagcgtttggcaccgggatccgcaatggtctggcgtttaatcaatttgaagtattcaatgatgagctcggcaaaccacggctacggctatggggcgaggcattaaaactggcgga…	VAL	56	PRO	CCG	266	Structure Only	ggtgccaaacgcttttgctg	non-template / coding strand	GCG	275	9	class 2	3.81 score	ccaccagccggtgcgttttctggcgaagcgttttgctCCGaaagaaGCGgcagcaaaagcgtttggcaccgggatccgcaatggt	TCCTCTGGCGGAAAGCCTccaccagccggtgcgttttctggcgaagcgttttgctCCGaaagaaGCGgcagcaaaagcgtttggcaccgggatccgcaatggtGATCttgacagctagctcagtcctaggtataatactagtGGTGCCAAACGCTTTTGCTGgttttagagctagaaatagcaagttaaaataaggctag
250	6	9	1	acpS	b2563	P24224	ECK2561	JW2547	AIN32966.1	Cofactor and Prosthetic Group Biosynthesis	aactgaatatcggtcatgccattattggtcgtgcagtgatgaccggactgaaagatgcggtggcagaaatgaagcgtctgatgctggaagcgcgtggctaatggcaatattaggtttaggcacggatattgtggagatcgctcgcatcgaagcggtgatcgcccgatccggtgatcgcctggcacgccgcgtattaagcgataacgaatgggctatctggaaaacgcaccaccagccggtgcgttttctggcgaagcgttttgctgtgaaagaagccgcagcaaaagcgtttggcaccgggatccgcaatggtctggcgtttaatcaatttgaagtattcaatgatgagctcggcaaaccacggctacggctatggggcgaggcattaaaactggcgga…	VAL	109	ALA	GCG	425	Structure Only	atgtaacgctggcagatgag	template / non-coding strand	CGT	443	18	class 1	3.8 score	tggcggaaaagctgggcgttgcaaatatgcatGCGacgctggcagatgagCGTcactatgcttgtgccacggtaattattgaaag	TCCTCTGGCGGAAAGCCTtggcggaaaagctgggcgttgcaaatatgcatGCGacgctggcagatgagCGTcactatgcttgtgccacggtaattattgaaagGATCttgacagctagctcagtcctaggtataatactagtATGTAACGCTGGCAGATGAGgttttagagctagaaatagcaagttaaaataaggctag
251	6	9	2	acpS	b2563	P24224	ECK2561	JW2547	AIN32966.1	Cofactor and Prosthetic Group Biosynthesis	aactgaatatcggtcatgccattattggtcgtgcagtgatgaccggactgaaagatgcggtggcagaaatgaagcgtctgatgctggaagcgcgtggctaatggcaatattaggtttaggcacggatattgtggagatcgctcgcatcgaagcggtgatcgcccgatccggtgatcgcctggcacgccgcgtattaagcgataacgaatgggctatctggaaaacgcaccaccagccggtgcgttttctggcgaagcgttttgctgtgaaagaagccgcagcaaaagcgtttggcaccgggatccgcaatggtctggcgtttaatcaatttgaagtattcaatgatgagctcggcaaaccacggctacggctatggggcgaggcattaaaactggcgga…	VAL	109	TRP	TGG	425	Structure Only	atgtaacgctggcagatgag	template / non-coding strand	CGT	443	18	class 1	3.8 score	tggcggaaaagctgggcgttgcaaatatgcatTGGacgctggcagatgagCGTcactatgcttgtgccacggtaattattgaaag	TCCTCTGGCGGAAAGCCTtggcggaaaagctgggcgttgcaaatatgcatTGGacgctggcagatgagCGTcactatgcttgtgccacggtaattattgaaagGATCttgacagctagctcagtcctaggtataatactagtATGTAACGCTGGCAGATGAGgttttagagctagaaatagcaagttaaaataaggctag
252	6	9	3	acpS	b2563	P24224	ECK2561	JW2547	AIN32966.1	Cofactor and Prosthetic Group Biosynthesis	aactgaatatcggtcatgccattattggtcgtgcagtgatgaccggactgaaagatgcggtggcagaaatgaagcgtctgatgctggaagcgcgtggctaatggcaatattaggtttaggcacggatattgtggagatcgctcgcatcgaagcggtgatcgcccgatccggtgatcgcctggcacgccgcgtattaagcgataacgaatgggctatctggaaaacgcaccaccagccggtgcgttttctggcgaagcgttttgctgtgaaagaagccgcagcaaaagcgtttggcaccgggatccgcaatggtctggcgtttaatcaatttgaagtattcaatgatgagctcggcaaaccacggctacggctatggggcgaggcattaaaactggcgga…	VAL	109	GLN	CAG	425	Structure Only	atgtaacgctggcagatgag	template / non-coding strand	CGT	443	18	class 1	3.8 score	tggcggaaaagctgggcgttgcaaatatgcatCAGacgctggcagatgagCGTcactatgcttgtgccacggtaattattgaaag	TCCTCTGGCGGAAAGCCTtggcggaaaagctgggcgttgcaaatatgcatCAGacgctggcagatgagCGTcactatgcttgtgccacggtaattattgaaagGATCttgacagctagctcagtcctaggtataatactagtATGTAACGCTGGCAGATGAGgttttagagctagaaatagcaagttaaaataaggctag
253	6	9	4	acpS	b2563	P24224	ECK2561	JW2547	AIN32966.1	Cofactor and Prosthetic Group Biosynthesis	aactgaatatcggtcatgccattattggtcgtgcagtgatgaccggactgaaagatgcggtggcagaaatgaagcgtctgatgctggaagcgcgtggctaatggcaatattaggtttaggcacggatattgtggagatcgctcgcatcgaagcggtgatcgcccgatccggtgatcgcctggcacgccgcgtattaagcgataacgaatgggctatctggaaaacgcaccaccagccggtgcgttttctggcgaagcgttttgctgtgaaagaagccgcagcaaaagcgtttggcaccgggatccgcaatggtctggcgtttaatcaatttgaagtattcaatgatgagctcggcaaaccacggctacggctatggggcgaggcattaaaactggcgga…	VAL	109	ASP	GAT	425	Structure Only	atgtaacgctggcagatgag	template / non-coding strand	CGT	443	18	class 1	3.8 score	tggcggaaaagctgggcgttgcaaatatgcatGATacgctggcagatgagCGTcactatgcttgtgccacggtaattattgaaag	TCCTCTGGCGGAAAGCCTtggcggaaaagctgggcgttgcaaatatgcatGATacgctggcagatgagCGTcactatgcttgtgccacggtaattattgaaagGATCttgacagctagctcagtcctaggtataatactagtATGTAACGCTGGCAGATGAGgttttagagctagaaatagcaagttaaaataaggctag
254	6	9	5	acpS	b2563	P24224	ECK2561	JW2547	AIN32966.1	Cofactor and Prosthetic Group Biosynthesis	aactgaatatcggtcatgccattattggtcgtgcagtgatgaccggactgaaagatgcggtggcagaaatgaagcgtctgatgctggaagcgcgtggctaatggcaatattaggtttaggcacggatattgtggagatcgctcgcatcgaagcggtgatcgcccgatccggtgatcgcctggcacgccgcgtattaagcgataacgaatgggctatctggaaaacgcaccaccagccggtgcgttttctggcgaagcgttttgctgtgaaagaagccgcagcaaaagcgtttggcaccgggatccgcaatggtctggcgtttaatcaatttgaagtattcaatgatgagctcggcaaaccacggctacggctatggggcgaggcattaaaactggcgga…	VAL	109	PRO	CCG	425	Structure Only	atgtaacgctggcagatgag	template / non-coding strand	CGT	443	18	class 1	3.8 score	tggcggaaaagctgggcgttgcaaatatgcatCCGacgctggcagatgagCGTcactatgcttgtgccacggtaattattgaaag	TCCTCTGGCGGAAAGCCTtggcggaaaagctgggcgttgcaaatatgcatCCGacgctggcagatgagCGTcactatgcttgtgccacggtaattattgaaagGATCttgacagctagctcagtcctaggtataatactagtATGTAACGCTGGCAGATGAGgttttagagctagaaatagcaagttaaaataaggctag
255	6	10	1	acpS	b2563	P24224	ECK2561	JW2547	AIN32966.1	Cofactor and Prosthetic Group Biosynthesis	aactgaatatcggtcatgccattattggtcgtgcagtgatgaccggactgaaagatgcggtggcagaaatgaagcgtctgatgctggaagcgcgtggctaatggcaatattaggtttaggcacggatattgtggagatcgctcgcatcgaagcggtgatcgcccgatccggtgatcgcctggcacgccgcgtattaagcgataacgaatgggctatctggaaaacgcaccaccagccggtgcgttttctggcgaagcgttttgctgtgaaagaagccgcagcaaaagcgtttggcaccgggatccgcaatggtctggcgtttaatcaatttgaagtattcaatgatgagctcggcaaaccacggctacggctatggggcgaggcattaaaactggcgga…	ILE	124	ALA	GCG	470	Structure Only	gcggcactatgcttgtgcca	template / non-coding strand	ACC	461	9	class 1	4.4 score	tgtaacgctggcagatgagcggcactatgcttgtgccACCgtaattGCGgaaagttaaaaataataccgttctctttaaaaagta	TCCTCTGGCGGAAAGCCTtgtaacgctggcagatgagcggcactatgcttgtgccACCgtaattGCGgaaagttaaaaataataccgttctctttaaaaagtaGATCttgacagctagctcagtcctaggtataatactagtGCGGCACTATGCTTGTGCCAgttttagagctagaaatagcaagttaaaataaggctag
256	6	10	2	acpS	b2563	P24224	ECK2561	JW2547	AIN32966.1	Cofactor and Prosthetic Group Biosynthesis	aactgaatatcggtcatgccattattggtcgtgcagtgatgaccggactgaaagatgcggtggcagaaatgaagcgtctgatgctggaagcgcgtggctaatggcaatattaggtttaggcacggatattgtggagatcgctcgcatcgaagcggtgatcgcccgatccggtgatcgcctggcacgccgcgtattaagcgataacgaatgggctatctggaaaacgcaccaccagccggtgcgttttctggcgaagcgttttgctgtgaaagaagccgcagcaaaagcgtttggcaccgggatccgcaatggtctggcgtttaatcaatttgaagtattcaatgatgagctcggcaaaccacggctacggctatggggcgaggcattaaaactggcgga…	ILE	124	TRP	TGG	470	Structure Only	gcggcactatgcttgtgcca	template / non-coding strand	ACC	461	9	class 1	4.4 score	tgtaacgctggcagatgagcggcactatgcttgtgccACCgtaattTGGgaaagttaaaaataataccgttctctttaaaaagta	TCCTCTGGCGGAAAGCCTtgtaacgctggcagatgagcggcactatgcttgtgccACCgtaattTGGgaaagttaaaaataataccgttctctttaaaaagtaGATCttgacagctagctcagtcctaggtataatactagtGCGGCACTATGCTTGTGCCAgttttagagctagaaatagcaagttaaaataaggctag
257	6	10	3	acpS	b2563	P24224	ECK2561	JW2547	AIN32966.1	Cofactor and Prosthetic Group Biosynthesis	aactgaatatcggtcatgccattattggtcgtgcagtgatgaccggactgaaagatgcggtggcagaaatgaagcgtctgatgctggaagcgcgtggctaatggcaatattaggtttaggcacggatattgtggagatcgctcgcatcgaagcggtgatcgcccgatccggtgatcgcctggcacgccgcgtattaagcgataacgaatgggctatctggaaaacgcaccaccagccggtgcgttttctggcgaagcgttttgctgtgaaagaagccgcagcaaaagcgtttggcaccgggatccgcaatggtctggcgtttaatcaatttgaagtattcaatgatgagctcggcaaaccacggctacggctatggggcgaggcattaaaactggcgga…	ILE	124	GLN	CAG	470	Structure Only	gcggcactatgcttgtgcca	template / non-coding strand	ACC	461	9	class 1	4.4 score	tgtaacgctggcagatgagcggcactatgcttgtgccACCgtaattCAGgaaagttaaaaataataccgttctctttaaaaagta	TCCTCTGGCGGAAAGCCTtgtaacgctggcagatgagcggcactatgcttgtgccACCgtaattCAGgaaagttaaaaataataccgttctctttaaaaagtaGATCttgacagctagctcagtcctaggtataatactagtGCGGCACTATGCTTGTGCCAgttttagagctagaaatagcaagttaaaataaggctag
258	6	10	4	acpS	b2563	P24224	ECK2561	JW2547	AIN32966.1	Cofactor and Prosthetic Group Biosynthesis	aactgaatatcggtcatgccattattggtcgtgcagtgatgaccggactgaaagatgcggtggcagaaatgaagcgtctgatgctggaagcgcgtggctaatggcaatattaggtttaggcacggatattgtggagatcgctcgcatcgaagcggtgatcgcccgatccggtgatcgcctggcacgccgcgtattaagcgataacgaatgggctatctggaaaacgcaccaccagccggtgcgttttctggcgaagcgttttgctgtgaaagaagccgcagcaaaagcgtttggcaccgggatccgcaatggtctggcgtttaatcaatttgaagtattcaatgatgagctcggcaaaccacggctacggctatggggcgaggcattaaaactggcgga…	ILE	124	ASP	GAT	470	Structure Only	gcggcactatgcttgtgcca	template / non-coding strand	ACC	461	9	class 1	4.4 score	tgtaacgctggcagatgagcggcactatgcttgtgccACCgtaattGATgaaagttaaaaataataccgttctctttaaaaagta	TCCTCTGGCGGAAAGCCTtgtaacgctggcagatgagcggcactatgcttgtgccACCgtaattGATgaaagttaaaaataataccgttctctttaaaaagtaGATCttgacagctagctcagtcctaggtataatactagtGCGGCACTATGCTTGTGCCAgttttagagctagaaatagcaagttaaaataaggctag
259	6	10	5	acpS	b2563	P24224	ECK2561	JW2547	AIN32966.1	Cofactor and Prosthetic Group Biosynthesis	aactgaatatcggtcatgccattattggtcgtgcagtgatgaccggactgaaagatgcggtggcagaaatgaagcgtctgatgctggaagcgcgtggctaatggcaatattaggtttaggcacggatattgtggagatcgctcgcatcgaagcggtgatcgcccgatccggtgatcgcctggcacgccgcgtattaagcgataacgaatgggctatctggaaaacgcaccaccagccggtgcgttttctggcgaagcgttttgctgtgaaagaagccgcagcaaaagcgtttggcaccgggatccgcaatggtctggcgtttaatcaatttgaagtattcaatgatgagctcggcaaaccacggctacggctatggggcgaggcattaaaactggcgga…	ILE	124	PRO	CCG	470	Structure Only	gcggcactatgcttgtgcca	template / non-coding strand	ACC	461	9	class 1	4.4 score	tgtaacgctggcagatgagcggcactatgcttgtgccACCgtaattCCGgaaagttaaaaataataccgttctctttaaaaagta	TCCTCTGGCGGAAAGCCTtgtaacgctggcagatgagcggcactatgcttgtgccACCgtaattCCGgaaagttaaaaataataccgttctctttaaaaagtaGATCttgacagctagctcagtcctaggtataatactagtGCGGCACTATGCTTGTGCCAgttttagagctagaaatagcaagttaaaataaggctag
260	7	1	1	adk	b0474	P69441	ECK0468	JW0463	AIN30972.1	Purine and Pyrimidine Biosynthesis/Nucleotide Salvage Pathway	ccgtttcagccccaggtgcctttcttgaggcaatcgcctgttggtggtatcgtttatcgctttttcaaaaaattcgacacattttaaggggattttcgcaatgcgtatcattctgcttggcgctccgggcgcggggaaagggactcaggctcagttcatcatggagaaatatggtattccgcaaatctccactggcgatatgctgcgtgctgcggtcaaatctggctccgagctgggtaaacaagcaaaagacattatggatgctggcaaactggtcaccgacgaactggtgatcgcgctggttaaagagcgcattgctcaggaagactgccgtaatggtttcctgttggacggcttcccgcgtaccattccgcaggcagacgcgatgaaagaagcggg…	ILE	4	ALA	GCG	110	Sequence & Structure	tatcattctgcttggcgctc	template / non-coding strand	CCC	125	15	class 2	3.41 score	gacacattttaaggggattttcgcaatgcgtatcGCGctgcttggcgctCCCggcgcggggaaagggactcaggctcagttcatc	TCCTCTGGCGGAAAGCCTgacacattttaaggggattttcgcaatgcgtatcGCGctgcttggcgctCCCggcgcggggaaagggactcaggctcagttcatcGATCttgacagctagctcagtcctaggtataatactagtTATCATTCTGCTTGGCGCTCgttttagagctagaaatagcaagttaaaataaggctag
261	7	1	2	adk	b0474	P69441	ECK0468	JW0463	AIN30972.1	Purine and Pyrimidine Biosynthesis/Nucleotide Salvage Pathway	ccgtttcagccccaggtgcctttcttgaggcaatcgcctgttggtggtatcgtttatcgctttttcaaaaaattcgacacattttaaggggattttcgcaatgcgtatcattctgcttggcgctccgggcgcggggaaagggactcaggctcagttcatcatggagaaatatggtattccgcaaatctccactggcgatatgctgcgtgctgcggtcaaatctggctccgagctgggtaaacaagcaaaagacattatggatgctggcaaactggtcaccgacgaactggtgatcgcgctggttaaagagcgcattgctcaggaagactgccgtaatggtttcctgttggacggcttcccgcgtaccattccgcaggcagacgcgatgaaagaagcggg…	ILE	4	TRP	TGG	110	Sequence & Structure	tatcattctgcttggcgctc	template / non-coding strand	CCC	125	15	class 2	3.41 score	gacacattttaaggggattttcgcaatgcgtatcTGGctgcttggcgctCCCggcgcggggaaagggactcaggctcagttcatc	TCCTCTGGCGGAAAGCCTgacacattttaaggggattttcgcaatgcgtatcTGGctgcttggcgctCCCggcgcggggaaagggactcaggctcagttcatcGATCttgacagctagctcagtcctaggtataatactagtTATCATTCTGCTTGGCGCTCgttttagagctagaaatagcaagttaaaataaggctag
262	7	1	3	adk	b0474	P69441	ECK0468	JW0463	AIN30972.1	Purine and Pyrimidine Biosynthesis/Nucleotide Salvage Pathway	ccgtttcagccccaggtgcctttcttgaggcaatcgcctgttggtggtatcgtttatcgctttttcaaaaaattcgacacattttaaggggattttcgcaatgcgtatcattctgcttggcgctccgggcgcggggaaagggactcaggctcagttcatcatggagaaatatggtattccgcaaatctccactggcgatatgctgcgtgctgcggtcaaatctggctccgagctgggtaaacaagcaaaagacattatggatgctggcaaactggtcaccgacgaactggtgatcgcgctggttaaagagcgcattgctcaggaagactgccgtaatggtttcctgttggacggcttcccgcgtaccattccgcaggcagacgcgatgaaagaagcggg…	ILE	4	GLN	CAG	110	Sequence & Structure	tatcattctgcttggcgctc	template / non-coding strand	CCC	125	15	class 2	3.41 score	gacacattttaaggggattttcgcaatgcgtatcCAGctgcttggcgctCCCggcgcggggaaagggactcaggctcagttcatc	TCCTCTGGCGGAAAGCCTgacacattttaaggggattttcgcaatgcgtatcCAGctgcttggcgctCCCggcgcggggaaagggactcaggctcagttcatcGATCttgacagctagctcagtcctaggtataatactagtTATCATTCTGCTTGGCGCTCgttttagagctagaaatagcaagttaaaataaggctag
263	7	1	4	adk	b0474	P69441	ECK0468	JW0463	AIN30972.1	Purine and Pyrimidine Biosynthesis/Nucleotide Salvage Pathway	ccgtttcagccccaggtgcctttcttgaggcaatcgcctgttggtggtatcgtttatcgctttttcaaaaaattcgacacattttaaggggattttcgcaatgcgtatcattctgcttggcgctccgggcgcggggaaagggactcaggctcagttcatcatggagaaatatggtattccgcaaatctccactggcgatatgctgcgtgctgcggtcaaatctggctccgagctgggtaaacaagcaaaagacattatggatgctggcaaactggtcaccgacgaactggtgatcgcgctggttaaagagcgcattgctcaggaagactgccgtaatggtttcctgttggacggcttcccgcgtaccattccgcaggcagacgcgatgaaagaagcggg…	ILE	4	ASP	GAT	110	Sequence & Structure	tatcattctgcttggcgctc	template / non-coding strand	CCC	125	15	class 2	3.41 score	gacacattttaaggggattttcgcaatgcgtatcGATctgcttggcgctCCCggcgcggggaaagggactcaggctcagttcatc	TCCTCTGGCGGAAAGCCTgacacattttaaggggattttcgcaatgcgtatcGATctgcttggcgctCCCggcgcggggaaagggactcaggctcagttcatcGATCttgacagctagctcagtcctaggtataatactagtTATCATTCTGCTTGGCGCTCgttttagagctagaaatagcaagttaaaataaggctag
264	7	1	5	adk	b0474	P69441	ECK0468	JW0463	AIN30972.1	Purine and Pyrimidine Biosynthesis/Nucleotide Salvage Pathway	ccgtttcagccccaggtgcctttcttgaggcaatcgcctgttggtggtatcgtttatcgctttttcaaaaaattcgacacattttaaggggattttcgcaatgcgtatcattctgcttggcgctccgggcgcggggaaagggactcaggctcagttcatcatggagaaatatggtattccgcaaatctccactggcgatatgctgcgtgctgcggtcaaatctggctccgagctgggtaaacaagcaaaagacattatggatgctggcaaactggtcaccgacgaactggtgatcgcgctggttaaagagcgcattgctcaggaagactgccgtaatggtttcctgttggacggcttcccgcgtaccattccgcaggcagacgcgatgaaagaagcggg…	ILE	4	PRO	CCG	110	Sequence & Structure	tatcattctgcttggcgctc	template / non-coding strand	CCC	125	15	class 2	3.41 score	gacacattttaaggggattttcgcaatgcgtatcCCGctgcttggcgctCCCggcgcggggaaagggactcaggctcagttcatc	TCCTCTGGCGGAAAGCCTgacacattttaaggggattttcgcaatgcgtatcCCGctgcttggcgctCCCggcgcggggaaagggactcaggctcagttcatcGATCttgacagctagctcagtcctaggtataatactagtTATCATTCTGCTTGGCGCTCgttttagagctagaaatagcaagttaaaataaggctag
265	7	2	1	adk	b0474	P69441	ECK0468	JW0463	AIN30972.1	Purine and Pyrimidine Biosynthesis/Nucleotide Salvage Pathway	ccgtttcagccccaggtgcctttcttgaggcaatcgcctgttggtggtatcgtttatcgctttttcaaaaaattcgacacattttaaggggattttcgcaatgcgtatcattctgcttggcgctccgggcgcggggaaagggactcaggctcagttcatcatggagaaatatggtattccgcaaatctccactggcgatatgctgcgtgctgcggtcaaatctggctccgagctgggtaaacaagcaaaagacattatggatgctggcaaactggtcaccgacgaactggtgatcgcgctggttaaagagcgcattgctcaggaagactgccgtaatggtttcctgttggacggcttcccgcgtaccattccgcaggcagacgcgatgaaagaagcggg…	LEU	5	ALA	GCG	113	Sequence & Structure	tatcattctgcttggcgctc	template / non-coding strand	CCC	125	12	class 2	3.61 score	cacattttaaggggattttcgcaatgcgtatcattGCGcttggcgctCCCggcgcggggaaagggactcaggctcagttcatcat	TCCTCTGGCGGAAAGCCTcacattttaaggggattttcgcaatgcgtatcattGCGcttggcgctCCCggcgcggggaaagggactcaggctcagttcatcatGATCttgacagctagctcagtcctaggtataatactagtTATCATTCTGCTTGGCGCTCgttttagagctagaaatagcaagttaaaataaggctag
266	7	2	2	adk	b0474	P69441	ECK0468	JW0463	AIN30972.1	Purine and Pyrimidine Biosynthesis/Nucleotide Salvage Pathway	ccgtttcagccccaggtgcctttcttgaggcaatcgcctgttggtggtatcgtttatcgctttttcaaaaaattcgacacattttaaggggattttcgcaatgcgtatcattctgcttggcgctccgggcgcggggaaagggactcaggctcagttcatcatggagaaatatggtattccgcaaatctccactggcgatatgctgcgtgctgcggtcaaatctggctccgagctgggtaaacaagcaaaagacattatggatgctggcaaactggtcaccgacgaactggtgatcgcgctggttaaagagcgcattgctcaggaagactgccgtaatggtttcctgttggacggcttcccgcgtaccattccgcaggcagacgcgatgaaagaagcggg…	LEU	5	TRP	TGG	113	Sequence & Structure	tatcattctgcttggcgctc	template / non-coding strand	CCC	125	12	class 2	3.61 score	cacattttaaggggattttcgcaatgcgtatcattTGGcttggcgctCCCggcgcggggaaagggactcaggctcagttcatcat	TCCTCTGGCGGAAAGCCTcacattttaaggggattttcgcaatgcgtatcattTGGcttggcgctCCCggcgcggggaaagggactcaggctcagttcatcatGATCttgacagctagctcagtcctaggtataatactagtTATCATTCTGCTTGGCGCTCgttttagagctagaaatagcaagttaaaataaggctag
267	7	2	3	adk	b0474	P69441	ECK0468	JW0463	AIN30972.1	Purine and Pyrimidine Biosynthesis/Nucleotide Salvage Pathway	ccgtttcagccccaggtgcctttcttgaggcaatcgcctgttggtggtatcgtttatcgctttttcaaaaaattcgacacattttaaggggattttcgcaatgcgtatcattctgcttggcgctccgggcgcggggaaagggactcaggctcagttcatcatggagaaatatggtattccgcaaatctccactggcgatatgctgcgtgctgcggtcaaatctggctccgagctgggtaaacaagcaaaagacattatggatgctggcaaactggtcaccgacgaactggtgatcgcgctggttaaagagcgcattgctcaggaagactgccgtaatggtttcctgttggacggcttcccgcgtaccattccgcaggcagacgcgatgaaagaagcggg…	LEU	5	GLN	CAG	113	Sequence & Structure	tatcattctgcttggcgctc	template / non-coding strand	CCC	125	12	class 2	3.61 score	cacattttaaggggattttcgcaatgcgtatcattCAGcttggcgctCCCggcgcggggaaagggactcaggctcagttcatcat	TCCTCTGGCGGAAAGCCTcacattttaaggggattttcgcaatgcgtatcattCAGcttggcgctCCCggcgcggggaaagggactcaggctcagttcatcatGATCttgacagctagctcagtcctaggtataatactagtTATCATTCTGCTTGGCGCTCgttttagagctagaaatagcaagttaaaataaggctag
268	7	2	4	adk	b0474	P69441	ECK0468	JW0463	AIN30972.1	Purine and Pyrimidine Biosynthesis/Nucleotide Salvage Pathway	ccgtttcagccccaggtgcctttcttgaggcaatcgcctgttggtggtatcgtttatcgctttttcaaaaaattcgacacattttaaggggattttcgcaatgcgtatcattctgcttggcgctccgggcgcggggaaagggactcaggctcagttcatcatggagaaatatggtattccgcaaatctccactggcgatatgctgcgtgctgcggtcaaatctggctccgagctgggtaaacaagcaaaagacattatggatgctggcaaactggtcaccgacgaactggtgatcgcgctggttaaagagcgcattgctcaggaagactgccgtaatggtttcctgttggacggcttcccgcgtaccattccgcaggcagacgcgatgaaagaagcggg…	LEU	5	ASP	GAT	113	Sequence & Structure	tatcattctgcttggcgctc	template / non-coding strand	CCC	125	12	class 2	3.61 score	cacattttaaggggattttcgcaatgcgtatcattGATcttggcgctCCCggcgcggggaaagggactcaggctcagttcatcat	TCCTCTGGCGGAAAGCCTcacattttaaggggattttcgcaatgcgtatcattGATcttggcgctCCCggcgcggggaaagggactcaggctcagttcatcatGATCttgacagctagctcagtcctaggtataatactagtTATCATTCTGCTTGGCGCTCgttttagagctagaaatagcaagttaaaataaggctag
269	7	2	5	adk	b0474	P69441	ECK0468	JW0463	AIN30972.1	Purine and Pyrimidine Biosynthesis/Nucleotide Salvage Pathway	ccgtttcagccccaggtgcctttcttgaggcaatcgcctgttggtggtatcgtttatcgctttttcaaaaaattcgacacattttaaggggattttcgcaatgcgtatcattctgcttggcgctccgggcgcggggaaagggactcaggctcagttcatcatggagaaatatggtattccgcaaatctccactggcgatatgctgcgtgctgcggtcaaatctggctccgagctgggtaaacaagcaaaagacattatggatgctggcaaactggtcaccgacgaactggtgatcgcgctggttaaagagcgcattgctcaggaagactgccgtaatggtttcctgttggacggcttcccgcgtaccattccgcaggcagacgcgatgaaagaagcggg…	LEU	5	PRO	CCG	113	Sequence & Structure	tatcattctgcttggcgctc	template / non-coding strand	CCC	125	12	class 2	3.61 score	cacattttaaggggattttcgcaatgcgtatcattCCGcttggcgctCCCggcgcggggaaagggactcaggctcagttcatcat	TCCTCTGGCGGAAAGCCTcacattttaaggggattttcgcaatgcgtatcattCCGcttggcgctCCCggcgcggggaaagggactcaggctcagttcatcatGATCttgacagctagctcagtcctaggtataatactagtTATCATTCTGCTTGGCGCTCgttttagagctagaaatagcaagttaaaataaggctag
270	7	3	1	adk	b0474	P69441	ECK0468	JW0463	AIN30972.1	Purine and Pyrimidine Biosynthesis/Nucleotide Salvage Pathway	ccgtttcagccccaggtgcctttcttgaggcaatcgcctgttggtggtatcgtttatcgctttttcaaaaaattcgacacattttaaggggattttcgcaatgcgtatcattctgcttggcgctccgggcgcggggaaagggactcaggctcagttcatcatggagaaatatggtattccgcaaatctccactggcgatatgctgcgtgctgcggtcaaatctggctccgagctgggtaaacaagcaaaagacattatggatgctggcaaactggtcaccgacgaactggtgatcgcgctggttaaagagcgcattgctcaggaagactgccgtaatggtttcctgttggacggcttcccgcgtaccattccgcaggcagacgcgatgaaagaagcggg…	LEU	6	ALA	GCG	116	Sequence & Structure	tatcattctgcttggcgctc	template / non-coding strand	CCC	125	9	class 2	3.81 score	acattttaaggggattttcgcaatgcgtatcattctgGCGggcgctCCCggcgcggggaaagggactcaggctcagttcatcatg	TCCTCTGGCGGAAAGCCTacattttaaggggattttcgcaatgcgtatcattctgGCGggcgctCCCggcgcggggaaagggactcaggctcagttcatcatgGATCttgacagctagctcagtcctaggtataatactagtTATCATTCTGCTTGGCGCTCgttttagagctagaaatagcaagttaaaataaggctag
271	7	3	2	adk	b0474	P69441	ECK0468	JW0463	AIN30972.1	Purine and Pyrimidine Biosynthesis/Nucleotide Salvage Pathway	ccgtttcagccccaggtgcctttcttgaggcaatcgcctgttggtggtatcgtttatcgctttttcaaaaaattcgacacattttaaggggattttcgcaatgcgtatcattctgcttggcgctccgggcgcggggaaagggactcaggctcagttcatcatggagaaatatggtattccgcaaatctccactggcgatatgctgcgtgctgcggtcaaatctggctccgagctgggtaaacaagcaaaagacattatggatgctggcaaactggtcaccgacgaactggtgatcgcgctggttaaagagcgcattgctcaggaagactgccgtaatggtttcctgttggacggcttcccgcgtaccattccgcaggcagacgcgatgaaagaagcggg…	LEU	6	TRP	TGG	116	Sequence & Structure	tatcattctgcttggcgctc	template / non-coding strand	CCC	125	9	class 2	3.81 score	acattttaaggggattttcgcaatgcgtatcattctgTGGggcgctCCCggcgcggggaaagggactcaggctcagttcatcatg	TCCTCTGGCGGAAAGCCTacattttaaggggattttcgcaatgcgtatcattctgTGGggcgctCCCggcgcggggaaagggactcaggctcagttcatcatgGATCttgacagctagctcagtcctaggtataatactagtTATCATTCTGCTTGGCGCTCgttttagagctagaaatagcaagttaaaataaggctag
272	7	3	3	adk	b0474	P69441	ECK0468	JW0463	AIN30972.1	Purine and Pyrimidine Biosynthesis/Nucleotide Salvage Pathway	ccgtttcagccccaggtgcctttcttgaggcaatcgcctgttggtggtatcgtttatcgctttttcaaaaaattcgacacattttaaggggattttcgcaatgcgtatcattctgcttggcgctccgggcgcggggaaagggactcaggctcagttcatcatggagaaatatggtattccgcaaatctccactggcgatatgctgcgtgctgcggtcaaatctggctccgagctgggtaaacaagcaaaagacattatggatgctggcaaactggtcaccgacgaactggtgatcgcgctggttaaagagcgcattgctcaggaagactgccgtaatggtttcctgttggacggcttcccgcgtaccattccgcaggcagacgcgatgaaagaagcggg…	LEU	6	GLN	CAG	116	Sequence & Structure	tatcattctgcttggcgctc	template / non-coding strand	CCC	125	9	class 2	3.81 score	acattttaaggggattttcgcaatgcgtatcattctgCAGggcgctCCCggcgcggggaaagggactcaggctcagttcatcatg	TCCTCTGGCGGAAAGCCTacattttaaggggattttcgcaatgcgtatcattctgCAGggcgctCCCggcgcggggaaagggactcaggctcagttcatcatgGATCttgacagctagctcagtcctaggtataatactagtTATCATTCTGCTTGGCGCTCgttttagagctagaaatagcaagttaaaataaggctag
273	7	3	4	adk	b0474	P69441	ECK0468	JW0463	AIN30972.1	Purine and Pyrimidine Biosynthesis/Nucleotide Salvage Pathway	ccgtttcagccccaggtgcctttcttgaggcaatcgcctgttggtggtatcgtttatcgctttttcaaaaaattcgacacattttaaggggattttcgcaatgcgtatcattctgcttggcgctccgggcgcggggaaagggactcaggctcagttcatcatggagaaatatggtattccgcaaatctccactggcgatatgctgcgtgctgcggtcaaatctggctccgagctgggtaaacaagcaaaagacattatggatgctggcaaactggtcaccgacgaactggtgatcgcgctggttaaagagcgcattgctcaggaagactgccgtaatggtttcctgttggacggcttcccgcgtaccattccgcaggcagacgcgatgaaagaagcggg…	LEU	6	ASP	GAT	116	Sequence & Structure	tatcattctgcttggcgctc	template / non-coding strand	CCC	125	9	class 2	3.81 score	acattttaaggggattttcgcaatgcgtatcattctgGATggcgctCCCggcgcggggaaagggactcaggctcagttcatcatg	TCCTCTGGCGGAAAGCCTacattttaaggggattttcgcaatgcgtatcattctgGATggcgctCCCggcgcggggaaagggactcaggctcagttcatcatgGATCttgacagctagctcagtcctaggtataatactagtTATCATTCTGCTTGGCGCTCgttttagagctagaaatagcaagttaaaataaggctag
274	7	3	5	adk	b0474	P69441	ECK0468	JW0463	AIN30972.1	Purine and Pyrimidine Biosynthesis/Nucleotide Salvage Pathway	ccgtttcagccccaggtgcctttcttgaggcaatcgcctgttggtggtatcgtttatcgctttttcaaaaaattcgacacattttaaggggattttcgcaatgcgtatcattctgcttggcgctccgggcgcggggaaagggactcaggctcagttcatcatggagaaatatggtattccgcaaatctccactggcgatatgctgcgtgctgcggtcaaatctggctccgagctgggtaaacaagcaaaagacattatggatgctggcaaactggtcaccgacgaactggtgatcgcgctggttaaagagcgcattgctcaggaagactgccgtaatggtttcctgttggacggcttcccgcgtaccattccgcaggcagacgcgatgaaagaagcggg…	LEU	6	PRO	CCG	116	Sequence & Structure	tatcattctgcttggcgctc	template / non-coding strand	CCC	125	9	class 2	3.81 score	acattttaaggggattttcgcaatgcgtatcattctgCCGggcgctCCCggcgcggggaaagggactcaggctcagttcatcatg	TCCTCTGGCGGAAAGCCTacattttaaggggattttcgcaatgcgtatcattctgCCGggcgctCCCggcgcggggaaagggactcaggctcagttcatcatgGATCttgacagctagctcagtcctaggtataatactagtTATCATTCTGCTTGGCGCTCgttttagagctagaaatagcaagttaaaataaggctag
275	7	4	1	adk	b0474	P69441	ECK0468	JW0463	AIN30972.1	Purine and Pyrimidine Biosynthesis/Nucleotide Salvage Pathway	ccgtttcagccccaggtgcctttcttgaggcaatcgcctgttggtggtatcgtttatcgctttttcaaaaaattcgacacattttaaggggattttcgcaatgcgtatcattctgcttggcgctccgggcgcggggaaagggactcaggctcagttcatcatggagaaatatggtattccgcaaatctccactggcgatatgctgcgtgctgcggtcaaatctggctccgagctgggtaaacaagcaaaagacattatggatgctggcaaactggtcaccgacgaactggtgatcgcgctggttaaagagcgcattgctcaggaagactgccgtaatggtttcctgttggacggcttcccgcgtaccattccgcaggcagacgcgatgaaagaagcggg…	LEU	83	ALA	GCG	347	Sequence & Structure	catcgcgtctgcctgcggaa	non-template / coding strand	ACG	365	18	class 1	3.8 score	ttgctcaggaagactgccgtaatggtttcctgGCGgacggcttcccgcgtACGattccgcaggcagacgcgatgaaagaagcggg	TCCTCTGGCGGAAAGCCTttgctcaggaagactgccgtaatggtttcctgGCGgacggcttcccgcgtACGattccgcaggcagacgcgatgaaagaagcgggGATCttgacagctagctcagtcctaggtataatactagtCATCGCGTCTGCCTGCGGAAgttttagagctagaaatagcaagttaaaataaggctag
276	7	4	2	adk	b0474	P69441	ECK0468	JW0463	AIN30972.1	Purine and Pyrimidine Biosynthesis/Nucleotide Salvage Pathway	ccgtttcagccccaggtgcctttcttgaggcaatcgcctgttggtggtatcgtttatcgctttttcaaaaaattcgacacattttaaggggattttcgcaatgcgtatcattctgcttggcgctccgggcgcggggaaagggactcaggctcagttcatcatggagaaatatggtattccgcaaatctccactggcgatatgctgcgtgctgcggtcaaatctggctccgagctgggtaaacaagcaaaagacattatggatgctggcaaactggtcaccgacgaactggtgatcgcgctggttaaagagcgcattgctcaggaagactgccgtaatggtttcctgttggacggcttcccgcgtaccattccgcaggcagacgcgatgaaagaagcggg…	LEU	83	TRP	TGG	347	Sequence & Structure	catcgcgtctgcctgcggaa	non-template / coding strand	ACG	365	18	class 1	3.8 score	ttgctcaggaagactgccgtaatggtttcctgTGGgacggcttcccgcgtACGattccgcaggcagacgcgatgaaagaagcggg	TCCTCTGGCGGAAAGCCTttgctcaggaagactgccgtaatggtttcctgTGGgacggcttcccgcgtACGattccgcaggcagacgcgatgaaagaagcgggGATCttgacagctagctcagtcctaggtataatactagtCATCGCGTCTGCCTGCGGAAgttttagagctagaaatagcaagttaaaataaggctag
277	7	4	3	adk	b0474	P69441	ECK0468	JW0463	AIN30972.1	Purine and Pyrimidine Biosynthesis/Nucleotide Salvage Pathway	ccgtttcagccccaggtgcctttcttgaggcaatcgcctgttggtggtatcgtttatcgctttttcaaaaaattcgacacattttaaggggattttcgcaatgcgtatcattctgcttggcgctccgggcgcggggaaagggactcaggctcagttcatcatggagaaatatggtattccgcaaatctccactggcgatatgctgcgtgctgcggtcaaatctggctccgagctgggtaaacaagcaaaagacattatggatgctggcaaactggtcaccgacgaactggtgatcgcgctggttaaagagcgcattgctcaggaagactgccgtaatggtttcctgttggacggcttcccgcgtaccattccgcaggcagacgcgatgaaagaagcggg…	LEU	83	GLN	CAG	347	Sequence & Structure	catcgcgtctgcctgcggaa	non-template / coding strand	ACG	365	18	class 1	3.8 score	ttgctcaggaagactgccgtaatggtttcctgCAGgacggcttcccgcgtACGattccgcaggcagacgcgatgaaagaagcggg	TCCTCTGGCGGAAAGCCTttgctcaggaagactgccgtaatggtttcctgCAGgacggcttcccgcgtACGattccgcaggcagacgcgatgaaagaagcgggGATCttgacagctagctcagtcctaggtataatactagtCATCGCGTCTGCCTGCGGAAgttttagagctagaaatagcaagttaaaataaggctag
278	7	4	4	adk	b0474	P69441	ECK0468	JW0463	AIN30972.1	Purine and Pyrimidine Biosynthesis/Nucleotide Salvage Pathway	ccgtttcagccccaggtgcctttcttgaggcaatcgcctgttggtggtatcgtttatcgctttttcaaaaaattcgacacattttaaggggattttcgcaatgcgtatcattctgcttggcgctccgggcgcggggaaagggactcaggctcagttcatcatggagaaatatggtattccgcaaatctccactggcgatatgctgcgtgctgcggtcaaatctggctccgagctgggtaaacaagcaaaagacattatggatgctggcaaactggtcaccgacgaactggtgatcgcgctggttaaagagcgcattgctcaggaagactgccgtaatggtttcctgttggacggcttcccgcgtaccattccgcaggcagacgcgatgaaagaagcggg…	LEU	83	ASP	GAT	347	Sequence & Structure	catcgcgtctgcctgcggaa	non-template / coding strand	ACG	365	18	class 1	3.8 score	ttgctcaggaagactgccgtaatggtttcctgGATgacggcttcccgcgtACGattccgcaggcagacgcgatgaaagaagcggg	TCCTCTGGCGGAAAGCCTttgctcaggaagactgccgtaatggtttcctgGATgacggcttcccgcgtACGattccgcaggcagacgcgatgaaagaagcgggGATCttgacagctagctcagtcctaggtataatactagtCATCGCGTCTGCCTGCGGAAgttttagagctagaaatagcaagttaaaataaggctag
279	7	4	5	adk	b0474	P69441	ECK0468	JW0463	AIN30972.1	Purine and Pyrimidine Biosynthesis/Nucleotide Salvage Pathway	ccgtttcagccccaggtgcctttcttgaggcaatcgcctgttggtggtatcgtttatcgctttttcaaaaaattcgacacattttaaggggattttcgcaatgcgtatcattctgcttggcgctccgggcgcggggaaagggactcaggctcagttcatcatggagaaatatggtattccgcaaatctccactggcgatatgctgcgtgctgcggtcaaatctggctccgagctgggtaaacaagcaaaagacattatggatgctggcaaactggtcaccgacgaactggtgatcgcgctggttaaagagcgcattgctcaggaagactgccgtaatggtttcctgttggacggcttcccgcgtaccattccgcaggcagacgcgatgaaagaagcggg…	LEU	83	PRO	CCG	347	Sequence & Structure	catcgcgtctgcctgcggaa	non-template / coding strand	ACG	365	18	class 1	3.8 score	ttgctcaggaagactgccgtaatggtttcctgCCGgacggcttcccgcgtACGattccgcaggcagacgcgatgaaagaagcggg	TCCTCTGGCGGAAAGCCTttgctcaggaagactgccgtaatggtttcctgCCGgacggcttcccgcgtACGattccgcaggcagacgcgatgaaagaagcgggGATCttgacagctagctcagtcctaggtataatactagtCATCGCGTCTGCCTGCGGAAgttttagagctagaaatagcaagttaaaataaggctag
280	7	5	1	adk	b0474	P69441	ECK0468	JW0463	AIN30972.1	Purine and Pyrimidine Biosynthesis/Nucleotide Salvage Pathway	ccgtttcagccccaggtgcctttcttgaggcaatcgcctgttggtggtatcgtttatcgctttttcaaaaaattcgacacattttaaggggattttcgcaatgcgtatcattctgcttggcgctccgggcgcggggaaagggactcaggctcagttcatcatggagaaatatggtattccgcaaatctccactggcgatatgctgcgtgctgcggtcaaatctggctccgagctgggtaaacaagcaaaagacattatggatgctggcaaactggtcaccgacgaactggtgatcgcgctggttaaagagcgcattgctcaggaagactgccgtaatggtttcctgttggacggcttcccgcgtaccattccgcaggcagacgcgatgaaagaagcggg…	PHE	86	ALA	GCG	356	Sequence & Structure	catcgcgtctgcctgcggaa	non-template / coding strand	ACG	365	9	class 1	4.4 score	tcaggaagactgccgtaatggtttcctgttggacggcGCGccgcgtACGattccgcaggcagacgcgatgaaagaagcgggcatc	TCCTCTGGCGGAAAGCCTtcaggaagactgccgtaatggtttcctgttggacggcGCGccgcgtACGattccgcaggcagacgcgatgaaagaagcgggcatcGATCttgacagctagctcagtcctaggtataatactagtCATCGCGTCTGCCTGCGGAAgttttagagctagaaatagcaagttaaaataaggctag
281	7	5	2	adk	b0474	P69441	ECK0468	JW0463	AIN30972.1	Purine and Pyrimidine Biosynthesis/Nucleotide Salvage Pathway	ccgtttcagccccaggtgcctttcttgaggcaatcgcctgttggtggtatcgtttatcgctttttcaaaaaattcgacacattttaaggggattttcgcaatgcgtatcattctgcttggcgctccgggcgcggggaaagggactcaggctcagttcatcatggagaaatatggtattccgcaaatctccactggcgatatgctgcgtgctgcggtcaaatctggctccgagctgggtaaacaagcaaaagacattatggatgctggcaaactggtcaccgacgaactggtgatcgcgctggttaaagagcgcattgctcaggaagactgccgtaatggtttcctgttggacggcttcccgcgtaccattccgcaggcagacgcgatgaaagaagcggg…	PHE	86	TRP	TGG	356	Sequence & Structure	catcgcgtctgcctgcggaa	non-template / coding strand	ACG	365	9	class 1	4.4 score	tcaggaagactgccgtaatggtttcctgttggacggcTGGccgcgtACGattccgcaggcagacgcgatgaaagaagcgggcatc	TCCTCTGGCGGAAAGCCTtcaggaagactgccgtaatggtttcctgttggacggcTGGccgcgtACGattccgcaggcagacgcgatgaaagaagcgggcatcGATCttgacagctagctcagtcctaggtataatactagtCATCGCGTCTGCCTGCGGAAgttttagagctagaaatagcaagttaaaataaggctag
282	7	5	3	adk	b0474	P69441	ECK0468	JW0463	AIN30972.1	Purine and Pyrimidine Biosynthesis/Nucleotide Salvage Pathway	ccgtttcagccccaggtgcctttcttgaggcaatcgcctgttggtggtatcgtttatcgctttttcaaaaaattcgacacattttaaggggattttcgcaatgcgtatcattctgcttggcgctccgggcgcggggaaagggactcaggctcagttcatcatggagaaatatggtattccgcaaatctccactggcgatatgctgcgtgctgcggtcaaatctggctccgagctgggtaaacaagcaaaagacattatggatgctggcaaactggtcaccgacgaactggtgatcgcgctggttaaagagcgcattgctcaggaagactgccgtaatggtttcctgttggacggcttcccgcgtaccattccgcaggcagacgcgatgaaagaagcggg…	PHE	86	GLN	CAG	356	Sequence & Structure	catcgcgtctgcctgcggaa	non-template / coding strand	ACG	365	9	class 1	4.4 score	tcaggaagactgccgtaatggtttcctgttggacggcCAGccgcgtACGattccgcaggcagacgcgatgaaagaagcgggcatc	TCCTCTGGCGGAAAGCCTtcaggaagactgccgtaatggtttcctgttggacggcCAGccgcgtACGattccgcaggcagacgcgatgaaagaagcgggcatcGATCttgacagctagctcagtcctaggtataatactagtCATCGCGTCTGCCTGCGGAAgttttagagctagaaatagcaagttaaaataaggctag
283	7	5	4	adk	b0474	P69441	ECK0468	JW0463	AIN30972.1	Purine and Pyrimidine Biosynthesis/Nucleotide Salvage Pathway	ccgtttcagccccaggtgcctttcttgaggcaatcgcctgttggtggtatcgtttatcgctttttcaaaaaattcgacacattttaaggggattttcgcaatgcgtatcattctgcttggcgctccgggcgcggggaaagggactcaggctcagttcatcatggagaaatatggtattccgcaaatctccactggcgatatgctgcgtgctgcggtcaaatctggctccgagctgggtaaacaagcaaaagacattatggatgctggcaaactggtcaccgacgaactggtgatcgcgctggttaaagagcgcattgctcaggaagactgccgtaatggtttcctgttggacggcttcccgcgtaccattccgcaggcagacgcgatgaaagaagcggg…	PHE	86	ASP	GAT	356	Sequence & Structure	catcgcgtctgcctgcggaa	non-template / coding strand	ACG	365	9	class 1	4.4 score	tcaggaagactgccgtaatggtttcctgttggacggcGATccgcgtACGattccgcaggcagacgcgatgaaagaagcgggcatc	TCCTCTGGCGGAAAGCCTtcaggaagactgccgtaatggtttcctgttggacggcGATccgcgtACGattccgcaggcagacgcgatgaaagaagcgggcatcGATCttgacagctagctcagtcctaggtataatactagtCATCGCGTCTGCCTGCGGAAgttttagagctagaaatagcaagttaaaataaggctag
284	7	5	5	adk	b0474	P69441	ECK0468	JW0463	AIN30972.1	Purine and Pyrimidine Biosynthesis/Nucleotide Salvage Pathway	ccgtttcagccccaggtgcctttcttgaggcaatcgcctgttggtggtatcgtttatcgctttttcaaaaaattcgacacattttaaggggattttcgcaatgcgtatcattctgcttggcgctccgggcgcggggaaagggactcaggctcagttcatcatggagaaatatggtattccgcaaatctccactggcgatatgctgcgtgctgcggtcaaatctggctccgagctgggtaaacaagcaaaagacattatggatgctggcaaactggtcaccgacgaactggtgatcgcgctggttaaagagcgcattgctcaggaagactgccgtaatggtttcctgttggacggcttcccgcgtaccattccgcaggcagacgcgatgaaagaagcggg…	PHE	86	PRO	CCG	356	Sequence & Structure	catcgcgtctgcctgcggaa	non-template / coding strand	ACG	365	9	class 1	4.4 score	tcaggaagactgccgtaatggtttcctgttggacggcCCGccgcgtACGattccgcaggcagacgcgatgaaagaagcgggcatc	TCCTCTGGCGGAAAGCCTtcaggaagactgccgtaatggtttcctgttggacggcCCGccgcgtACGattccgcaggcagacgcgatgaaagaagcgggcatcGATCttgacagctagctcagtcctaggtataatactagtCATCGCGTCTGCCTGCGGAAgttttagagctagaaatagcaagttaaaataaggctag
285	7	6	1	adk	b0474	P69441	ECK0468	JW0463	AIN30972.1	Purine and Pyrimidine Biosynthesis/Nucleotide Salvage Pathway	ccgtttcagccccaggtgcctttcttgaggcaatcgcctgttggtggtatcgtttatcgctttttcaaaaaattcgacacattttaaggggattttcgcaatgcgtatcattctgcttggcgctccgggcgcggggaaagggactcaggctcagttcatcatggagaaatatggtattccgcaaatctccactggcgatatgctgcgtgctgcggtcaaatctggctccgagctgggtaaacaagcaaaagacattatggatgctggcaaactggtcaccgacgaactggtgatcgcgctggttaaagagcgcattgctcaggaagactgccgtaatggtttcctgttggacggcttcccgcgtaccattccgcaggcagacgcgatgaaagaagcggg…	LEU	209	ALA	GCG	725	Sequence & Structure	gcgcgctttcgaattagccg	non-template / coding strand	ATA	734	9	class 3	3.3 score	tgacggcaccaagccggttgctgaagttcgcgctgatGCGgaaaaaATActcggctaattcgaaagcgcgcacggacagtcccct	TCCTCTGGCGGAAAGCCTtgacggcaccaagccggttgctgaagttcgcgctgatGCGgaaaaaATActcggctaattcgaaagcgcgcacggacagtcccctGATCttgacagctagctcagtcctaggtataatactagtGCGCGCTTTCGAATTAGCCGgttttagagctagaaatagcaagttaaaataaggctag
286	7	6	2	adk	b0474	P69441	ECK0468	JW0463	AIN30972.1	Purine and Pyrimidine Biosynthesis/Nucleotide Salvage Pathway	ccgtttcagccccaggtgcctttcttgaggcaatcgcctgttggtggtatcgtttatcgctttttcaaaaaattcgacacattttaaggggattttcgcaatgcgtatcattctgcttggcgctccgggcgcggggaaagggactcaggctcagttcatcatggagaaatatggtattccgcaaatctccactggcgatatgctgcgtgctgcggtcaaatctggctccgagctgggtaaacaagcaaaagacattatggatgctggcaaactggtcaccgacgaactggtgatcgcgctggttaaagagcgcattgctcaggaagactgccgtaatggtttcctgttggacggcttcccgcgtaccattccgcaggcagacgcgatgaaagaagcggg…	LEU	209	TRP	TGG	725	Sequence & Structure	gcgcgctttcgaattagccg	non-template / coding strand	ATA	734	9	class 3	3.3 score	tgacggcaccaagccggttgctgaagttcgcgctgatTGGgaaaaaATActcggctaattcgaaagcgcgcacggacagtcccct	TCCTCTGGCGGAAAGCCTtgacggcaccaagccggttgctgaagttcgcgctgatTGGgaaaaaATActcggctaattcgaaagcgcgcacggacagtcccctGATCttgacagctagctcagtcctaggtataatactagtGCGCGCTTTCGAATTAGCCGgttttagagctagaaatagcaagttaaaataaggctag
287	7	6	3	adk	b0474	P69441	ECK0468	JW0463	AIN30972.1	Purine and Pyrimidine Biosynthesis/Nucleotide Salvage Pathway	ccgtttcagccccaggtgcctttcttgaggcaatcgcctgttggtggtatcgtttatcgctttttcaaaaaattcgacacattttaaggggattttcgcaatgcgtatcattctgcttggcgctccgggcgcggggaaagggactcaggctcagttcatcatggagaaatatggtattccgcaaatctccactggcgatatgctgcgtgctgcggtcaaatctggctccgagctgggtaaacaagcaaaagacattatggatgctggcaaactggtcaccgacgaactggtgatcgcgctggttaaagagcgcattgctcaggaagactgccgtaatggtttcctgttggacggcttcccgcgtaccattccgcaggcagacgcgatgaaagaagcggg…	LEU	209	GLN	CAG	725	Sequence & Structure	gcgcgctttcgaattagccg	non-template / coding strand	ATA	734	9	class 3	3.3 score	tgacggcaccaagccggttgctgaagttcgcgctgatCAGgaaaaaATActcggctaattcgaaagcgcgcacggacagtcccct	TCCTCTGGCGGAAAGCCTtgacggcaccaagccggttgctgaagttcgcgctgatCAGgaaaaaATActcggctaattcgaaagcgcgcacggacagtcccctGATCttgacagctagctcagtcctaggtataatactagtGCGCGCTTTCGAATTAGCCGgttttagagctagaaatagcaagttaaaataaggctag
288	7	6	4	adk	b0474	P69441	ECK0468	JW0463	AIN30972.1	Purine and Pyrimidine Biosynthesis/Nucleotide Salvage Pathway	ccgtttcagccccaggtgcctttcttgaggcaatcgcctgttggtggtatcgtttatcgctttttcaaaaaattcgacacattttaaggggattttcgcaatgcgtatcattctgcttggcgctccgggcgcggggaaagggactcaggctcagttcatcatggagaaatatggtattccgcaaatctccactggcgatatgctgcgtgctgcggtcaaatctggctccgagctgggtaaacaagcaaaagacattatggatgctggcaaactggtcaccgacgaactggtgatcgcgctggttaaagagcgcattgctcaggaagactgccgtaatggtttcctgttggacggcttcccgcgtaccattccgcaggcagacgcgatgaaagaagcggg…	LEU	209	ASP	GAT	725	Sequence & Structure	gcgcgctttcgaattagccg	non-template / coding strand	ATA	734	9	class 3	3.3 score	tgacggcaccaagccggttgctgaagttcgcgctgatGATgaaaaaATActcggctaattcgaaagcgcgcacggacagtcccct	TCCTCTGGCGGAAAGCCTtgacggcaccaagccggttgctgaagttcgcgctgatGATgaaaaaATActcggctaattcgaaagcgcgcacggacagtcccctGATCttgacagctagctcagtcctaggtataatactagtGCGCGCTTTCGAATTAGCCGgttttagagctagaaatagcaagttaaaataaggctag
289	7	6	5	adk	b0474	P69441	ECK0468	JW0463	AIN30972.1	Purine and Pyrimidine Biosynthesis/Nucleotide Salvage Pathway	ccgtttcagccccaggtgcctttcttgaggcaatcgcctgttggtggtatcgtttatcgctttttcaaaaaattcgacacattttaaggggattttcgcaatgcgtatcattctgcttggcgctccgggcgcggggaaagggactcaggctcagttcatcatggagaaatatggtattccgcaaatctccactggcgatatgctgcgtgctgcggtcaaatctggctccgagctgggtaaacaagcaaaagacattatggatgctggcaaactggtcaccgacgaactggtgatcgcgctggttaaagagcgcattgctcaggaagactgccgtaatggtttcctgttggacggcttcccgcgtaccattccgcaggcagacgcgatgaaagaagcggg…	LEU	209	PRO	CCG	725	Sequence & Structure	gcgcgctttcgaattagccg	non-template / coding strand	ATA	734	9	class 3	3.3 score	tgacggcaccaagccggttgctgaagttcgcgctgatCCGgaaaaaATActcggctaattcgaaagcgcgcacggacagtcccct	TCCTCTGGCGGAAAGCCTtgacggcaccaagccggttgctgaagttcgcgctgatCCGgaaaaaATActcggctaattcgaaagcgcgcacggacagtcccctGATCttgacagctagctcagtcctaggtataatactagtGCGCGCTTTCGAATTAGCCGgttttagagctagaaatagcaagttaaaataaggctag
290	7	7	1	adk	b0474	P69441	ECK0468	JW0463	AIN30972.1	Purine and Pyrimidine Biosynthesis/Nucleotide Salvage Pathway	ccgtttcagccccaggtgcctttcttgaggcaatcgcctgttggtggtatcgtttatcgctttttcaaaaaattcgacacattttaaggggattttcgcaatgcgtatcattctgcttggcgctccgggcgcggggaaagggactcaggctcagttcatcatggagaaatatggtattccgcaaatctccactggcgatatgctgcgtgctgcggtcaaatctggctccgagctgggtaaacaagcaaaagacattatggatgctggcaaactggtcaccgacgaactggtgatcgcgctggttaaagagcgcattgctcaggaagactgccgtaatggtttcctgttggacggcttcccgcgtaccattccgcaggcagacgcgatgaaagaagcggg…	LEU	35	ALA	GCG	203	Structure Only	tggcgatatgctgcgtgctg	template / non-coding strand	GCC	212	9	class 1	4.4 score	gaaatatggtattccgcaaatctccactggcgatatgGCGcgtgctGCCgtcaaatctggctccgagctgggtaaacaagcaaaa	TCCTCTGGCGGAAAGCCTgaaatatggtattccgcaaatctccactggcgatatgGCGcgtgctGCCgtcaaatctggctccgagctgggtaaacaagcaaaaGATCttgacagctagctcagtcctaggtataatactagtTGGCGATATGCTGCGTGCTGgttttagagctagaaatagcaagttaaaataaggctag
291	7	7	2	adk	b0474	P69441	ECK0468	JW0463	AIN30972.1	Purine and Pyrimidine Biosynthesis/Nucleotide Salvage Pathway	ccgtttcagccccaggtgcctttcttgaggcaatcgcctgttggtggtatcgtttatcgctttttcaaaaaattcgacacattttaaggggattttcgcaatgcgtatcattctgcttggcgctccgggcgcggggaaagggactcaggctcagttcatcatggagaaatatggtattccgcaaatctccactggcgatatgctgcgtgctgcggtcaaatctggctccgagctgggtaaacaagcaaaagacattatggatgctggcaaactggtcaccgacgaactggtgatcgcgctggttaaagagcgcattgctcaggaagactgccgtaatggtttcctgttggacggcttcccgcgtaccattccgcaggcagacgcgatgaaagaagcggg…	LEU	35	TRP	TGG	203	Structure Only	tggcgatatgctgcgtgctg	template / non-coding strand	GCC	212	9	class 1	4.4 score	gaaatatggtattccgcaaatctccactggcgatatgTGGcgtgctGCCgtcaaatctggctccgagctgggtaaacaagcaaaa	TCCTCTGGCGGAAAGCCTgaaatatggtattccgcaaatctccactggcgatatgTGGcgtgctGCCgtcaaatctggctccgagctgggtaaacaagcaaaaGATCttgacagctagctcagtcctaggtataatactagtTGGCGATATGCTGCGTGCTGgttttagagctagaaatagcaagttaaaataaggctag
292	7	7	3	adk	b0474	P69441	ECK0468	JW0463	AIN30972.1	Purine and Pyrimidine Biosynthesis/Nucleotide Salvage Pathway	ccgtttcagccccaggtgcctttcttgaggcaatcgcctgttggtggtatcgtttatcgctttttcaaaaaattcgacacattttaaggggattttcgcaatgcgtatcattctgcttggcgctccgggcgcggggaaagggactcaggctcagttcatcatggagaaatatggtattccgcaaatctccactggcgatatgctgcgtgctgcggtcaaatctggctccgagctgggtaaacaagcaaaagacattatggatgctggcaaactggtcaccgacgaactggtgatcgcgctggttaaagagcgcattgctcaggaagactgccgtaatggtttcctgttggacggcttcccgcgtaccattccgcaggcagacgcgatgaaagaagcggg…	LEU	35	GLN	CAG	203	Structure Only	tggcgatatgctgcgtgctg	template / non-coding strand	GCC	212	9	class 1	4.4 score	gaaatatggtattccgcaaatctccactggcgatatgCAGcgtgctGCCgtcaaatctggctccgagctgggtaaacaagcaaaa	TCCTCTGGCGGAAAGCCTgaaatatggtattccgcaaatctccactggcgatatgCAGcgtgctGCCgtcaaatctggctccgagctgggtaaacaagcaaaaGATCttgacagctagctcagtcctaggtataatactagtTGGCGATATGCTGCGTGCTGgttttagagctagaaatagcaagttaaaataaggctag
293	7	7	4	adk	b0474	P69441	ECK0468	JW0463	AIN30972.1	Purine and Pyrimidine Biosynthesis/Nucleotide Salvage Pathway	ccgtttcagccccaggtgcctttcttgaggcaatcgcctgttggtggtatcgtttatcgctttttcaaaaaattcgacacattttaaggggattttcgcaatgcgtatcattctgcttggcgctccgggcgcggggaaagggactcaggctcagttcatcatggagaaatatggtattccgcaaatctccactggcgatatgctgcgtgctgcggtcaaatctggctccgagctgggtaaacaagcaaaagacattatggatgctggcaaactggtcaccgacgaactggtgatcgcgctggttaaagagcgcattgctcaggaagactgccgtaatggtttcctgttggacggcttcccgcgtaccattccgcaggcagacgcgatgaaagaagcggg…	LEU	35	ASP	GAT	203	Structure Only	tggcgatatgctgcgtgctg	template / non-coding strand	GCC	212	9	class 1	4.4 score	gaaatatggtattccgcaaatctccactggcgatatgGATcgtgctGCCgtcaaatctggctccgagctgggtaaacaagcaaaa	TCCTCTGGCGGAAAGCCTgaaatatggtattccgcaaatctccactggcgatatgGATcgtgctGCCgtcaaatctggctccgagctgggtaaacaagcaaaaGATCttgacagctagctcagtcctaggtataatactagtTGGCGATATGCTGCGTGCTGgttttagagctagaaatagcaagttaaaataaggctag
294	7	7	5	adk	b0474	P69441	ECK0468	JW0463	AIN30972.1	Purine and Pyrimidine Biosynthesis/Nucleotide Salvage Pathway	ccgtttcagccccaggtgcctttcttgaggcaatcgcctgttggtggtatcgtttatcgctttttcaaaaaattcgacacattttaaggggattttcgcaatgcgtatcattctgcttggcgctccgggcgcggggaaagggactcaggctcagttcatcatggagaaatatggtattccgcaaatctccactggcgatatgctgcgtgctgcggtcaaatctggctccgagctgggtaaacaagcaaaagacattatggatgctggcaaactggtcaccgacgaactggtgatcgcgctggttaaagagcgcattgctcaggaagactgccgtaatggtttcctgttggacggcttcccgcgtaccattccgcaggcagacgcgatgaaagaagcggg…	LEU	35	PRO	CCG	203	Structure Only	tggcgatatgctgcgtgctg	template / non-coding strand	GCC	212	9	class 1	4.4 score	gaaatatggtattccgcaaatctccactggcgatatgCCGcgtgctGCCgtcaaatctggctccgagctgggtaaacaagcaaaa	TCCTCTGGCGGAAAGCCTgaaatatggtattccgcaaatctccactggcgatatgCCGcgtgctGCCgtcaaatctggctccgagctgggtaaacaagcaaaaGATCttgacagctagctcagtcctaggtataatactagtTGGCGATATGCTGCGTGCTGgttttagagctagaaatagcaagttaaaataaggctag
295	7	8	1	adk	b0474	P69441	ECK0468	JW0463	AIN30972.1	Purine and Pyrimidine Biosynthesis/Nucleotide Salvage Pathway	ccgtttcagccccaggtgcctttcttgaggcaatcgcctgttggtggtatcgtttatcgctttttcaaaaaattcgacacattttaaggggattttcgcaatgcgtatcattctgcttggcgctccgggcgcggggaaagggactcaggctcagttcatcatggagaaatatggtattccgcaaatctccactggcgatatgctgcgtgctgcggtcaaatctggctccgagctgggtaaacaagcaaaagacattatggatgctggcaaactggtcaccgacgaactggtgatcgcgctggttaaagagcgcattgctcaggaagactgccgtaatggtttcctgttggacggcttcccgcgtaccattccgcaggcagacgcgatgaaagaagcggg…	MET	96	ALA	GCG	386	Structure Only	ggcagacgcgatgaaagaag	template / non-coding strand	GCC	395	9	class 2	3.81 score	ggacggcttcccgcgtaccattccgcaggcagacgcgGCGaaagaaGCCggcatcaatgttgattacgttctggaattcgacgta	TCCTCTGGCGGAAAGCCTggacggcttcccgcgtaccattccgcaggcagacgcgGCGaaagaaGCCggcatcaatgttgattacgttctggaattcgacgtaGATCttgacagctagctcagtcctaggtataatactagtGGCAGACGCGATGAAAGAAGgttttagagctagaaatagcaagttaaaataaggctag
296	7	8	2	adk	b0474	P69441	ECK0468	JW0463	AIN30972.1	Purine and Pyrimidine Biosynthesis/Nucleotide Salvage Pathway	ccgtttcagccccaggtgcctttcttgaggcaatcgcctgttggtggtatcgtttatcgctttttcaaaaaattcgacacattttaaggggattttcgcaatgcgtatcattctgcttggcgctccgggcgcggggaaagggactcaggctcagttcatcatggagaaatatggtattccgcaaatctccactggcgatatgctgcgtgctgcggtcaaatctggctccgagctgggtaaacaagcaaaagacattatggatgctggcaaactggtcaccgacgaactggtgatcgcgctggttaaagagcgcattgctcaggaagactgccgtaatggtttcctgttggacggcttcccgcgtaccattccgcaggcagacgcgatgaaagaagcggg…	MET	96	TRP	TGG	386	Structure Only	ggcagacgcgatgaaagaag	template / non-coding strand	GCC	395	9	class 2	3.81 score	ggacggcttcccgcgtaccattccgcaggcagacgcgTGGaaagaaGCCggcatcaatgttgattacgttctggaattcgacgta	TCCTCTGGCGGAAAGCCTggacggcttcccgcgtaccattccgcaggcagacgcgTGGaaagaaGCCggcatcaatgttgattacgttctggaattcgacgtaGATCttgacagctagctcagtcctaggtataatactagtGGCAGACGCGATGAAAGAAGgttttagagctagaaatagcaagttaaaataaggctag
297	7	8	3	adk	b0474	P69441	ECK0468	JW0463	AIN30972.1	Purine and Pyrimidine Biosynthesis/Nucleotide Salvage Pathway	ccgtttcagccccaggtgcctttcttgaggcaatcgcctgttggtggtatcgtttatcgctttttcaaaaaattcgacacattttaaggggattttcgcaatgcgtatcattctgcttggcgctccgggcgcggggaaagggactcaggctcagttcatcatggagaaatatggtattccgcaaatctccactggcgatatgctgcgtgctgcggtcaaatctggctccgagctgggtaaacaagcaaaagacattatggatgctggcaaactggtcaccgacgaactggtgatcgcgctggttaaagagcgcattgctcaggaagactgccgtaatggtttcctgttggacggcttcccgcgtaccattccgcaggcagacgcgatgaaagaagcggg…	MET	96	GLN	CAG	386	Structure Only	ggcagacgcgatgaaagaag	template / non-coding strand	GCC	395	9	class 2	3.81 score	ggacggcttcccgcgtaccattccgcaggcagacgcgCAGaaagaaGCCggcatcaatgttgattacgttctggaattcgacgta	TCCTCTGGCGGAAAGCCTggacggcttcccgcgtaccattccgcaggcagacgcgCAGaaagaaGCCggcatcaatgttgattacgttctggaattcgacgtaGATCttgacagctagctcagtcctaggtataatactagtGGCAGACGCGATGAAAGAAGgttttagagctagaaatagcaagttaaaataaggctag
298	7	8	4	adk	b0474	P69441	ECK0468	JW0463	AIN30972.1	Purine and Pyrimidine Biosynthesis/Nucleotide Salvage Pathway	ccgtttcagccccaggtgcctttcttgaggcaatcgcctgttggtggtatcgtttatcgctttttcaaaaaattcgacacattttaaggggattttcgcaatgcgtatcattctgcttggcgctccgggcgcggggaaagggactcaggctcagttcatcatggagaaatatggtattccgcaaatctccactggcgatatgctgcgtgctgcggtcaaatctggctccgagctgggtaaacaagcaaaagacattatggatgctggcaaactggtcaccgacgaactggtgatcgcgctggttaaagagcgcattgctcaggaagactgccgtaatggtttcctgttggacggcttcccgcgtaccattccgcaggcagacgcgatgaaagaagcggg…	MET	96	ASP	GAT	386	Structure Only	ggcagacgcgatgaaagaag	template / non-coding strand	GCC	395	9	class 2	3.81 score	ggacggcttcccgcgtaccattccgcaggcagacgcgGATaaagaaGCCggcatcaatgttgattacgttctggaattcgacgta	TCCTCTGGCGGAAAGCCTggacggcttcccgcgtaccattccgcaggcagacgcgGATaaagaaGCCggcatcaatgttgattacgttctggaattcgacgtaGATCttgacagctagctcagtcctaggtataatactagtGGCAGACGCGATGAAAGAAGgttttagagctagaaatagcaagttaaaataaggctag
299	7	8	5	adk	b0474	P69441	ECK0468	JW0463	AIN30972.1	Purine and Pyrimidine Biosynthesis/Nucleotide Salvage Pathway	ccgtttcagccccaggtgcctttcttgaggcaatcgcctgttggtggtatcgtttatcgctttttcaaaaaattcgacacattttaaggggattttcgcaatgcgtatcattctgcttggcgctccgggcgcggggaaagggactcaggctcagttcatcatggagaaatatggtattccgcaaatctccactggcgatatgctgcgtgctgcggtcaaatctggctccgagctgggtaaacaagcaaaagacattatggatgctggcaaactggtcaccgacgaactggtgatcgcgctggttaaagagcgcattgctcaggaagactgccgtaatggtttcctgttggacggcttcccgcgtaccattccgcaggcagacgcgatgaaagaagcggg…	MET	96	PRO	CCG	386	Structure Only	ggcagacgcgatgaaagaag	template / non-coding strand	GCC	395	9	class 2	3.81 score	ggacggcttcccgcgtaccattccgcaggcagacgcgCCGaaagaaGCCggcatcaatgttgattacgttctggaattcgacgta	TCCTCTGGCGGAAAGCCTggacggcttcccgcgtaccattccgcaggcagacgcgCCGaaagaaGCCggcatcaatgttgattacgttctggaattcgacgtaGATCttgacagctagctcagtcctaggtataatactagtGGCAGACGCGATGAAAGAAGgttttagagctagaaatagcaagttaaaataaggctag
300	7	9	1	adk	b0474	P69441	ECK0468	JW0463	AIN30972.1	Purine and Pyrimidine Biosynthesis/Nucleotide Salvage Pathway	ccgtttcagccccaggtgcctttcttgaggcaatcgcctgttggtggtatcgtttatcgctttttcaaaaaattcgacacattttaaggggattttcgcaatgcgtatcattctgcttggcgctccgggcgcggggaaagggactcaggctcagttcatcatggagaaatatggtattccgcaaatctccactggcgatatgctgcgtgctgcggtcaaatctggctccgagctgggtaaacaagcaaaagacattatggatgctggcaaactggtcaccgacgaactggtgatcgcgctggttaaagagcgcattgctcaggaagactgccgtaatggtttcctgttggacggcttcccgcgtaccattccgcaggcagacgcgatgaaagaagcggg…	PHE	109	ALA	GCG	425	Structure Only	cgttctggaattcgacgtac	template / non-coding strand	CCC	434	9	class 2	3.81 score	gaaagaagcgggcatcaatgttgattacgttctggaaGCGgacgtaCCCgacgaactgatcgttgaccgtatcgtcggtcgccgc	TCCTCTGGCGGAAAGCCTgaaagaagcgggcatcaatgttgattacgttctggaaGCGgacgtaCCCgacgaactgatcgttgaccgtatcgtcggtcgccgcGATCttgacagctagctcagtcctaggtataatactagtCGTTCTGGAATTCGACGTACgttttagagctagaaatagcaagttaaaataaggctag
301	7	9	2	adk	b0474	P69441	ECK0468	JW0463	AIN30972.1	Purine and Pyrimidine Biosynthesis/Nucleotide Salvage Pathway	ccgtttcagccccaggtgcctttcttgaggcaatcgcctgttggtggtatcgtttatcgctttttcaaaaaattcgacacattttaaggggattttcgcaatgcgtatcattctgcttggcgctccgggcgcggggaaagggactcaggctcagttcatcatggagaaatatggtattccgcaaatctccactggcgatatgctgcgtgctgcggtcaaatctggctccgagctgggtaaacaagcaaaagacattatggatgctggcaaactggtcaccgacgaactggtgatcgcgctggttaaagagcgcattgctcaggaagactgccgtaatggtttcctgttggacggcttcccgcgtaccattccgcaggcagacgcgatgaaagaagcggg…	PHE	109	TRP	TGG	425	Structure Only	cgttctggaattcgacgtac	template / non-coding strand	CCC	434	9	class 2	3.81 score	gaaagaagcgggcatcaatgttgattacgttctggaaTGGgacgtaCCCgacgaactgatcgttgaccgtatcgtcggtcgccgc	TCCTCTGGCGGAAAGCCTgaaagaagcgggcatcaatgttgattacgttctggaaTGGgacgtaCCCgacgaactgatcgttgaccgtatcgtcggtcgccgcGATCttgacagctagctcagtcctaggtataatactagtCGTTCTGGAATTCGACGTACgttttagagctagaaatagcaagttaaaataaggctag
302	7	9	3	adk	b0474	P69441	ECK0468	JW0463	AIN30972.1	Purine and Pyrimidine Biosynthesis/Nucleotide Salvage Pathway	ccgtttcagccccaggtgcctttcttgaggcaatcgcctgttggtggtatcgtttatcgctttttcaaaaaattcgacacattttaaggggattttcgcaatgcgtatcattctgcttggcgctccgggcgcggggaaagggactcaggctcagttcatcatggagaaatatggtattccgcaaatctccactggcgatatgctgcgtgctgcggtcaaatctggctccgagctgggtaaacaagcaaaagacattatggatgctggcaaactggtcaccgacgaactggtgatcgcgctggttaaagagcgcattgctcaggaagactgccgtaatggtttcctgttggacggcttcccgcgtaccattccgcaggcagacgcgatgaaagaagcggg…	PHE	109	GLN	CAG	425	Structure Only	cgttctggaattcgacgtac	template / non-coding strand	CCC	434	9	class 2	3.81 score	gaaagaagcgggcatcaatgttgattacgttctggaaCAGgacgtaCCCgacgaactgatcgttgaccgtatcgtcggtcgccgc	TCCTCTGGCGGAAAGCCTgaaagaagcgggcatcaatgttgattacgttctggaaCAGgacgtaCCCgacgaactgatcgttgaccgtatcgtcggtcgccgcGATCttgacagctagctcagtcctaggtataatactagtCGTTCTGGAATTCGACGTACgttttagagctagaaatagcaagttaaaataaggctag
303	7	9	4	adk	b0474	P69441	ECK0468	JW0463	AIN30972.1	Purine and Pyrimidine Biosynthesis/Nucleotide Salvage Pathway	ccgtttcagccccaggtgcctttcttgaggcaatcgcctgttggtggtatcgtttatcgctttttcaaaaaattcgacacattttaaggggattttcgcaatgcgtatcattctgcttggcgctccgggcgcggggaaagggactcaggctcagttcatcatggagaaatatggtattccgcaaatctccactggcgatatgctgcgtgctgcggtcaaatctggctccgagctgggtaaacaagcaaaagacattatggatgctggcaaactggtcaccgacgaactggtgatcgcgctggttaaagagcgcattgctcaggaagactgccgtaatggtttcctgttggacggcttcccgcgtaccattccgcaggcagacgcgatgaaagaagcggg…	PHE	109	ASP	GAT	425	Structure Only	cgttctggaattcgacgtac	template / non-coding strand	CCC	434	9	class 2	3.81 score	gaaagaagcgggcatcaatgttgattacgttctggaaGATgacgtaCCCgacgaactgatcgttgaccgtatcgtcggtcgccgc	TCCTCTGGCGGAAAGCCTgaaagaagcgggcatcaatgttgattacgttctggaaGATgacgtaCCCgacgaactgatcgttgaccgtatcgtcggtcgccgcGATCttgacagctagctcagtcctaggtataatactagtCGTTCTGGAATTCGACGTACgttttagagctagaaatagcaagttaaaataaggctag
304	7	9	5	adk	b0474	P69441	ECK0468	JW0463	AIN30972.1	Purine and Pyrimidine Biosynthesis/Nucleotide Salvage Pathway	ccgtttcagccccaggtgcctttcttgaggcaatcgcctgttggtggtatcgtttatcgctttttcaaaaaattcgacacattttaaggggattttcgcaatgcgtatcattctgcttggcgctccgggcgcggggaaagggactcaggctcagttcatcatggagaaatatggtattccgcaaatctccactggcgatatgctgcgtgctgcggtcaaatctggctccgagctgggtaaacaagcaaaagacattatggatgctggcaaactggtcaccgacgaactggtgatcgcgctggttaaagagcgcattgctcaggaagactgccgtaatggtttcctgttggacggcttcccgcgtaccattccgcaggcagacgcgatgaaagaagcggg…	PHE	109	PRO	CCG	425	Structure Only	cgttctggaattcgacgtac	template / non-coding strand	CCC	434	9	class 2	3.81 score	gaaagaagcgggcatcaatgttgattacgttctggaaCCGgacgtaCCCgacgaactgatcgttgaccgtatcgtcggtcgccgc	TCCTCTGGCGGAAAGCCTgaaagaagcgggcatcaatgttgattacgttctggaaCCGgacgtaCCCgacgaactgatcgttgaccgtatcgtcggtcgccgcGATCttgacagctagctcagtcctaggtataatactagtCGTTCTGGAATTCGACGTACgttttagagctagaaatagcaagttaaaataaggctag
305	7	10	1	adk	b0474	P69441	ECK0468	JW0463	AIN30972.1	Purine and Pyrimidine Biosynthesis/Nucleotide Salvage Pathway	ccgtttcagccccaggtgcctttcttgaggcaatcgcctgttggtggtatcgtttatcgctttttcaaaaaattcgacacattttaaggggattttcgcaatgcgtatcattctgcttggcgctccgggcgcggggaaagggactcaggctcagttcatcatggagaaatatggtattccgcaaatctccactggcgatatgctgcgtgctgcggtcaaatctggctccgagctgggtaaacaagcaaaagacattatggatgctggcaaactggtcaccgacgaactggtgatcgcgctggttaaagagcgcattgctcaggaagactgccgtaatggtttcctgttggacggcttcccgcgtaccattccgcaggcagacgcgatgaaagaagcggg…	LEU	178	ALA	GCG	632	Structure Only	attacccgcttctgcttctt	non-template / coding strand	AGT	647	15	class 1	4 score	acgtctggttgaataccatcagatgacagcaccgGCGatcggctactacAGTaaagaagcagaagcgggtaataccaaatacgcg	TCCTCTGGCGGAAAGCCTacgtctggttgaataccatcagatgacagcaccgGCGatcggctactacAGTaaagaagcagaagcgggtaataccaaatacgcgGATCttgacagctagctcagtcctaggtataatactagtATTACCCGCTTCTGCTTCTTgttttagagctagaaatagcaagttaaaataaggctag
306	7	10	2	adk	b0474	P69441	ECK0468	JW0463	AIN30972.1	Purine and Pyrimidine Biosynthesis/Nucleotide Salvage Pathway	ccgtttcagccccaggtgcctttcttgaggcaatcgcctgttggtggtatcgtttatcgctttttcaaaaaattcgacacattttaaggggattttcgcaatgcgtatcattctgcttggcgctccgggcgcggggaaagggactcaggctcagttcatcatggagaaatatggtattccgcaaatctccactggcgatatgctgcgtgctgcggtcaaatctggctccgagctgggtaaacaagcaaaagacattatggatgctggcaaactggtcaccgacgaactggtgatcgcgctggttaaagagcgcattgctcaggaagactgccgtaatggtttcctgttggacggcttcccgcgtaccattccgcaggcagacgcgatgaaagaagcggg…	LEU	178	TRP	TGG	632	Structure Only	attacccgcttctgcttctt	non-template / coding strand	AGT	647	15	class 1	4 score	acgtctggttgaataccatcagatgacagcaccgTGGatcggctactacAGTaaagaagcagaagcgggtaataccaaatacgcg	TCCTCTGGCGGAAAGCCTacgtctggttgaataccatcagatgacagcaccgTGGatcggctactacAGTaaagaagcagaagcgggtaataccaaatacgcgGATCttgacagctagctcagtcctaggtataatactagtATTACCCGCTTCTGCTTCTTgttttagagctagaaatagcaagttaaaataaggctag
307	7	10	3	adk	b0474	P69441	ECK0468	JW0463	AIN30972.1	Purine and Pyrimidine Biosynthesis/Nucleotide Salvage Pathway	ccgtttcagccccaggtgcctttcttgaggcaatcgcctgttggtggtatcgtttatcgctttttcaaaaaattcgacacattttaaggggattttcgcaatgcgtatcattctgcttggcgctccgggcgcggggaaagggactcaggctcagttcatcatggagaaatatggtattccgcaaatctccactggcgatatgctgcgtgctgcggtcaaatctggctccgagctgggtaaacaagcaaaagacattatggatgctggcaaactggtcaccgacgaactggtgatcgcgctggttaaagagcgcattgctcaggaagactgccgtaatggtttcctgttggacggcttcccgcgtaccattccgcaggcagacgcgatgaaagaagcggg…	LEU	178	GLN	CAG	632	Structure Only	attacccgcttctgcttctt	non-template / coding strand	AGT	647	15	class 1	4 score	acgtctggttgaataccatcagatgacagcaccgCAGatcggctactacAGTaaagaagcagaagcgggtaataccaaatacgcg	TCCTCTGGCGGAAAGCCTacgtctggttgaataccatcagatgacagcaccgCAGatcggctactacAGTaaagaagcagaagcgggtaataccaaatacgcgGATCttgacagctagctcagtcctaggtataatactagtATTACCCGCTTCTGCTTCTTgttttagagctagaaatagcaagttaaaataaggctag
308	7	10	4	adk	b0474	P69441	ECK0468	JW0463	AIN30972.1	Purine and Pyrimidine Biosynthesis/Nucleotide Salvage Pathway	ccgtttcagccccaggtgcctttcttgaggcaatcgcctgttggtggtatcgtttatcgctttttcaaaaaattcgacacattttaaggggattttcgcaatgcgtatcattctgcttggcgctccgggcgcggggaaagggactcaggctcagttcatcatggagaaatatggtattccgcaaatctccactggcgatatgctgcgtgctgcggtcaaatctggctccgagctgggtaaacaagcaaaagacattatggatgctggcaaactggtcaccgacgaactggtgatcgcgctggttaaagagcgcattgctcaggaagactgccgtaatggtttcctgttggacggcttcccgcgtaccattccgcaggcagacgcgatgaaagaagcggg…	LEU	178	ASP	GAT	632	Structure Only	attacccgcttctgcttctt	non-template / coding strand	AGT	647	15	class 1	4 score	acgtctggttgaataccatcagatgacagcaccgGATatcggctactacAGTaaagaagcagaagcgggtaataccaaatacgcg	TCCTCTGGCGGAAAGCCTacgtctggttgaataccatcagatgacagcaccgGATatcggctactacAGTaaagaagcagaagcgggtaataccaaatacgcgGATCttgacagctagctcagtcctaggtataatactagtATTACCCGCTTCTGCTTCTTgttttagagctagaaatagcaagttaaaataaggctag
309	7	10	5	adk	b0474	P69441	ECK0468	JW0463	AIN30972.1	Purine and Pyrimidine Biosynthesis/Nucleotide Salvage Pathway	ccgtttcagccccaggtgcctttcttgaggcaatcgcctgttggtggtatcgtttatcgctttttcaaaaaattcgacacattttaaggggattttcgcaatgcgtatcattctgcttggcgctccgggcgcggggaaagggactcaggctcagttcatcatggagaaatatggtattccgcaaatctccactggcgatatgctgcgtgctgcggtcaaatctggctccgagctgggtaaacaagcaaaagacattatggatgctggcaaactggtcaccgacgaactggtgatcgcgctggttaaagagcgcattgctcaggaagactgccgtaatggtttcctgttggacggcttcccgcgtaccattccgcaggcagacgcgatgaaagaagcggg…	LEU	178	PRO	CCG	632	Structure Only	attacccgcttctgcttctt	non-template / coding strand	AGT	647	15	class 1	4 score	acgtctggttgaataccatcagatgacagcaccgCCGatcggctactacAGTaaagaagcagaagcgggtaataccaaatacgcg	TCCTCTGGCGGAAAGCCTacgtctggttgaataccatcagatgacagcaccgCCGatcggctactacAGTaaagaagcagaagcgggtaataccaaatacgcgGATCttgacagctagctcagtcctaggtataatactagtATTACCCGCTTCTGCTTCTTgttttagagctagaaatagcaagttaaaataaggctag
310	8	1	1	argA	b2818	P0A6C5	ECK2814	JW2786	AIN33190.1	Amino Acid Metabolism	tgataaaaaagtcgctctcgcataaaatttacacttgcaccctgcgaaaaaacagaataaaaatacactaatttcgaataatcatgcaaagaggtgtgccgtggtaaaggaacgtaaaaccgagttggtcgagggattccgccattcggttccctatatcaatacccaccggggaaaaacgtttgtcatcatgctcggcggtgaagccattgagcatgagaatttctccagtatcgttaatgatatcgggttgttgcacagcctcggcatccgtctggtggtggtctatggcgcacgtccgcagatcgacgcaaatctggctgcgcatcaccacgaaccgctgtatcacaagaatatacgtgtgaccgacgccaaaacactggaactggtgaagcaggc…	VAL	62	ALA	GCC	284	Sequence & Structure	cctcggcatccgtctggtgg	template / non-coding strand	GTT	281	3	class 1	4.84 score	tgatatcgggttgttgcacagcctcggcatccgtctggtgGTTGCCtatggcgcacgtccgcagatcgacgcaaatctggctgcg	TCCTCTGGCGGAAAGCCTtgatatcgggttgttgcacagcctcggcatccgtctggtgGTTGCCtatggcgcacgtccgcagatcgacgcaaatctggctgcgGATCttgacagctagctcagtcctaggtataatactagtCCTCGGCATCCGTCTGGTGGgttttagagctagaaatagcaagttaaaataaggctag
311	8	1	2	argA	b2818	P0A6C5	ECK2814	JW2786	AIN33190.1	Amino Acid Metabolism	tgataaaaaagtcgctctcgcataaaatttacacttgcaccctgcgaaaaaacagaataaaaatacactaatttcgaataatcatgcaaagaggtgtgccgtggtaaaggaacgtaaaaccgagttggtcgagggattccgccattcggttccctatatcaatacccaccggggaaaaacgtttgtcatcatgctcggcggtgaagccattgagcatgagaatttctccagtatcgttaatgatatcgggttgttgcacagcctcggcatccgtctggtggtggtctatggcgcacgtccgcagatcgacgcaaatctggctgcgcatcaccacgaaccgctgtatcacaagaatatacgtgtgaccgacgccaaaacactggaactggtgaagcaggc…	VAL	62	TRP	TGG	284	Sequence & Structure	cctcggcatccgtctggtgg	template / non-coding strand	TGG	284	0	class 1	4.84 score	atatcgggttgttgcacagcctcggcatccgtctggtggtgTGGtatggcgcacgtccgcagatcgacgcaaatctggctgcgca	TCCTCTGGCGGAAAGCCTatatcgggttgttgcacagcctcggcatccgtctggtggtgTGGtatggcgcacgtccgcagatcgacgcaaatctggctgcgcaGATCttgacagctagctcagtcctaggtataatactagtCCTCGGCATCCGTCTGGTGGgttttagagctagaaatagcaagttaaaataaggctag
312	8	1	3	argA	b2818	P0A6C5	ECK2814	JW2786	AIN33190.1	Amino Acid Metabolism	tgataaaaaagtcgctctcgcataaaatttacacttgcaccctgcgaaaaaacagaataaaaatacactaatttcgaataatcatgcaaagaggtgtgccgtggtaaaggaacgtaaaaccgagttggtcgagggattccgccattcggttccctatatcaatacccaccggggaaaaacgtttgtcatcatgctcggcggtgaagccattgagcatgagaatttctccagtatcgttaatgatatcgggttgttgcacagcctcggcatccgtctggtggtggtctatggcgcacgtccgcagatcgacgcaaatctggctgcgcatcaccacgaaccgctgtatcacaagaatatacgtgtgaccgacgccaaaacactggaactggtgaagcaggc…	VAL	62	GLN	CAA	284	Sequence & Structure	cctcggcatccgtctggtgg	template / non-coding strand	GTA	281	3	class 1	4.84 score	tgatatcgggttgttgcacagcctcggcatccgtctggtgGTACAAtatggcgcacgtccgcagatcgacgcaaatctggctgcg	TCCTCTGGCGGAAAGCCTtgatatcgggttgttgcacagcctcggcatccgtctggtgGTACAAtatggcgcacgtccgcagatcgacgcaaatctggctgcgGATCttgacagctagctcagtcctaggtataatactagtCCTCGGCATCCGTCTGGTGGgttttagagctagaaatagcaagttaaaataaggctag
313	8	1	4	argA	b2818	P0A6C5	ECK2814	JW2786	AIN33190.1	Amino Acid Metabolism	tgataaaaaagtcgctctcgcataaaatttacacttgcaccctgcgaaaaaacagaataaaaatacactaatttcgaataatcatgcaaagaggtgtgccgtggtaaaggaacgtaaaaccgagttggtcgagggattccgccattcggttccctatatcaatacccaccggggaaaaacgtttgtcatcatgctcggcggtgaagccattgagcatgagaatttctccagtatcgttaatgatatcgggttgttgcacagcctcggcatccgtctggtggtggtctatggcgcacgtccgcagatcgacgcaaatctggctgcgcatcaccacgaaccgctgtatcacaagaatatacgtgtgaccgacgccaaaacactggaactggtgaagcaggc…	VAL	62	ASP	GAC	284	Sequence & Structure	cctcggcatccgtctggtgg	template / non-coding strand	GTT	281	3	class 1	4.84 score	tgatatcgggttgttgcacagcctcggcatccgtctggtgGTTGACtatggcgcacgtccgcagatcgacgcaaatctggctgcg	TCCTCTGGCGGAAAGCCTtgatatcgggttgttgcacagcctcggcatccgtctggtgGTTGACtatggcgcacgtccgcagatcgacgcaaatctggctgcgGATCttgacagctagctcagtcctaggtataatactagtCCTCGGCATCCGTCTGGTGGgttttagagctagaaatagcaagttaaaataaggctag
314	8	1	5	argA	b2818	P0A6C5	ECK2814	JW2786	AIN33190.1	Amino Acid Metabolism	tgataaaaaagtcgctctcgcataaaatttacacttgcaccctgcgaaaaaacagaataaaaatacactaatttcgaataatcatgcaaagaggtgtgccgtggtaaaggaacgtaaaaccgagttggtcgagggattccgccattcggttccctatatcaatacccaccggggaaaaacgtttgtcatcatgctcggcggtgaagccattgagcatgagaatttctccagtatcgttaatgatatcgggttgttgcacagcctcggcatccgtctggtggtggtctatggcgcacgtccgcagatcgacgcaaatctggctgcgcatcaccacgaaccgctgtatcacaagaatatacgtgtgaccgacgccaaaacactggaactggtgaagcaggc…	VAL	62	PRO	CCC	284	Sequence & Structure	cctcggcatccgtctggtgg	template / non-coding strand	GTA	281	3	class 1	4.84 score	tgatatcgggttgttgcacagcctcggcatccgtctggtgGTACCCtatggcgcacgtccgcagatcgacgcaaatctggctgcg	TCCTCTGGCGGAAAGCCTtgatatcgggttgttgcacagcctcggcatccgtctggtgGTACCCtatggcgcacgtccgcagatcgacgcaaatctggctgcgGATCttgacagctagctcagtcctaggtataatactagtCCTCGGCATCCGTCTGGTGGgttttagagctagaaatagcaagttaaaataaggctag
315	8	2	1	argA	b2818	P0A6C5	ECK2814	JW2786	AIN33190.1	Amino Acid Metabolism	tgataaaaaagtcgctctcgcataaaatttacacttgcaccctgcgaaaaaacagaataaaaatacactaatttcgaataatcatgcaaagaggtgtgccgtggtaaaggaacgtaaaaccgagttggtcgagggattccgccattcggttccctatatcaatacccaccggggaaaaacgtttgtcatcatgctcggcggtgaagccattgagcatgagaatttctccagtatcgttaatgatatcgggttgttgcacagcctcggcatccgtctggtggtggtctatggcgcacgtccgcagatcgacgcaaatctggctgcgcatcaccacgaaccgctgtatcacaagaatatacgtgtgaccgacgccaaaacactggaactggtgaagcaggc…	VAL	60	ALA	GCG	278	Sequence & Structure	cctcggcatccgtctggtgg	template / non-coding strand	GTT	281	3	class 1	4.8 score	taatgatatcgggttgttgcacagcctcggcatccgtctgGCGGTTgtctatggcgcacgtccgcagatcgacgcaaatctggct	TCCTCTGGCGGAAAGCCTtaatgatatcgggttgttgcacagcctcggcatccgtctgGCGGTTgtctatggcgcacgtccgcagatcgacgcaaatctggctGATCttgacagctagctcagtcctaggtataatactagtCCTCGGCATCCGTCTGGTGGgttttagagctagaaatagcaagttaaaataaggctag
316	8	2	2	argA	b2818	P0A6C5	ECK2814	JW2786	AIN33190.1	Amino Acid Metabolism	tgataaaaaagtcgctctcgcataaaatttacacttgcaccctgcgaaaaaacagaataaaaatacactaatttcgaataatcatgcaaagaggtgtgccgtggtaaaggaacgtaaaaccgagttggtcgagggattccgccattcggttccctatatcaatacccaccggggaaaaacgtttgtcatcatgctcggcggtgaagccattgagcatgagaatttctccagtatcgttaatgatatcgggttgttgcacagcctcggcatccgtctggtggtggtctatggcgcacgtccgcagatcgacgcaaatctggctgcgcatcaccacgaaccgctgtatcacaagaatatacgtgtgaccgacgccaaaacactggaactggtgaagcaggc…	VAL	60	TRP	TGG	278	Sequence & Structure	cctcggcatccgtctggtgg	template / non-coding strand	GTT	281	3	class 1	4.8 score	taatgatatcgggttgttgcacagcctcggcatccgtctgTGGGTTgtctatggcgcacgtccgcagatcgacgcaaatctggct	TCCTCTGGCGGAAAGCCTtaatgatatcgggttgttgcacagcctcggcatccgtctgTGGGTTgtctatggcgcacgtccgcagatcgacgcaaatctggctGATCttgacagctagctcagtcctaggtataatactagtCCTCGGCATCCGTCTGGTGGgttttagagctagaaatagcaagttaaaataaggctag
317	8	2	3	argA	b2818	P0A6C5	ECK2814	JW2786	AIN33190.1	Amino Acid Metabolism	tgataaaaaagtcgctctcgcataaaatttacacttgcaccctgcgaaaaaacagaataaaaatacactaatttcgaataatcatgcaaagaggtgtgccgtggtaaaggaacgtaaaaccgagttggtcgagggattccgccattcggttccctatatcaatacccaccggggaaaaacgtttgtcatcatgctcggcggtgaagccattgagcatgagaatttctccagtatcgttaatgatatcgggttgttgcacagcctcggcatccgtctggtggtggtctatggcgcacgtccgcagatcgacgcaaatctggctgcgcatcaccacgaaccgctgtatcacaagaatatacgtgtgaccgacgccaaaacactggaactggtgaagcaggc…	VAL	60	GLN	CAG	278	Sequence & Structure	cctcggcatccgtctggtgg	template / non-coding strand	GTT	281	3	class 1	4.8 score	taatgatatcgggttgttgcacagcctcggcatccgtctgCAGGTTgtctatggcgcacgtccgcagatcgacgcaaatctggct	TCCTCTGGCGGAAAGCCTtaatgatatcgggttgttgcacagcctcggcatccgtctgCAGGTTgtctatggcgcacgtccgcagatcgacgcaaatctggctGATCttgacagctagctcagtcctaggtataatactagtCCTCGGCATCCGTCTGGTGGgttttagagctagaaatagcaagttaaaataaggctag
318	8	2	4	argA	b2818	P0A6C5	ECK2814	JW2786	AIN33190.1	Amino Acid Metabolism	tgataaaaaagtcgctctcgcataaaatttacacttgcaccctgcgaaaaaacagaataaaaatacactaatttcgaataatcatgcaaagaggtgtgccgtggtaaaggaacgtaaaaccgagttggtcgagggattccgccattcggttccctatatcaatacccaccggggaaaaacgtttgtcatcatgctcggcggtgaagccattgagcatgagaatttctccagtatcgttaatgatatcgggttgttgcacagcctcggcatccgtctggtggtggtctatggcgcacgtccgcagatcgacgcaaatctggctgcgcatcaccacgaaccgctgtatcacaagaatatacgtgtgaccgacgccaaaacactggaactggtgaagcaggc…	VAL	60	ASP	GAT	278	Sequence & Structure	cctcggcatccgtctggtgg	template / non-coding strand	GTT	281	3	class 1	4.8 score	taatgatatcgggttgttgcacagcctcggcatccgtctgGATGTTgtctatggcgcacgtccgcagatcgacgcaaatctggct	TCCTCTGGCGGAAAGCCTtaatgatatcgggttgttgcacagcctcggcatccgtctgGATGTTgtctatggcgcacgtccgcagatcgacgcaaatctggctGATCttgacagctagctcagtcctaggtataatactagtCCTCGGCATCCGTCTGGTGGgttttagagctagaaatagcaagttaaaataaggctag
319	8	2	5	argA	b2818	P0A6C5	ECK2814	JW2786	AIN33190.1	Amino Acid Metabolism	tgataaaaaagtcgctctcgcataaaatttacacttgcaccctgcgaaaaaacagaataaaaatacactaatttcgaataatcatgcaaagaggtgtgccgtggtaaaggaacgtaaaaccgagttggtcgagggattccgccattcggttccctatatcaatacccaccggggaaaaacgtttgtcatcatgctcggcggtgaagccattgagcatgagaatttctccagtatcgttaatgatatcgggttgttgcacagcctcggcatccgtctggtggtggtctatggcgcacgtccgcagatcgacgcaaatctggctgcgcatcaccacgaaccgctgtatcacaagaatatacgtgtgaccgacgccaaaacactggaactggtgaagcaggc…	VAL	60	PRO	CCG	278	Sequence & Structure	cctcggcatccgtctggtgg	template / non-coding strand	GTT	281	3	class 1	4.8 score	taatgatatcgggttgttgcacagcctcggcatccgtctgCCGGTTgtctatggcgcacgtccgcagatcgacgcaaatctggct	TCCTCTGGCGGAAAGCCTtaatgatatcgggttgttgcacagcctcggcatccgtctgCCGGTTgtctatggcgcacgtccgcagatcgacgcaaatctggctGATCttgacagctagctcagtcctaggtataatactagtCCTCGGCATCCGTCTGGTGGgttttagagctagaaatagcaagttaaaataaggctag
320	8	3	1	argA	b2818	P0A6C5	ECK2814	JW2786	AIN33190.1	Amino Acid Metabolism	tgataaaaaagtcgctctcgcataaaatttacacttgcaccctgcgaaaaaacagaataaaaatacactaatttcgaataatcatgcaaagaggtgtgccgtggtaaaggaacgtaaaaccgagttggtcgagggattccgccattcggttccctatatcaatacccaccggggaaaaacgtttgtcatcatgctcggcggtgaagccattgagcatgagaatttctccagtatcgttaatgatatcgggttgttgcacagcctcggcatccgtctggtggtggtctatggcgcacgtccgcagatcgacgcaaatctggctgcgcatcaccacgaaccgctgtatcacaagaatatacgtgtgaccgacgccaaaacactggaactggtgaagcaggc…	MET	363	ALA	GCG	1187	Sequence & Structure	atccgggtgaactgccacac	non-template / coding strand	GCG	1190	3	class 1	4.8 score	cgccgcgctctatccgttcccggaagagaagattggggaaGCGGCGtgtgtggcagttcacccggattaccgcagttcatcaagg	TCCTCTGGCGGAAAGCCTcgccgcgctctatccgttcccggaagagaagattggggaaGCGGCGtgtgtggcagttcacccggattaccgcagttcatcaaggGATCttgacagctagctcagtcctaggtataatactagtATCCGGGTGAACTGCCACACgttttagagctagaaatagcaagttaaaataaggctag
321	8	3	2	argA	b2818	P0A6C5	ECK2814	JW2786	AIN33190.1	Amino Acid Metabolism	tgataaaaaagtcgctctcgcataaaatttacacttgcaccctgcgaaaaaacagaataaaaatacactaatttcgaataatcatgcaaagaggtgtgccgtggtaaaggaacgtaaaaccgagttggtcgagggattccgccattcggttccctatatcaatacccaccggggaaaaacgtttgtcatcatgctcggcggtgaagccattgagcatgagaatttctccagtatcgttaatgatatcgggttgttgcacagcctcggcatccgtctggtggtggtctatggcgcacgtccgcagatcgacgcaaatctggctgcgcatcaccacgaaccgctgtatcacaagaatatacgtgtgaccgacgccaaaacactggaactggtgaagcaggc…	MET	363	TRP	TGG	1187	Sequence & Structure	atccgggtgaactgccacac	non-template / coding strand	GCG	1190	3	class 1	4.8 score	cgccgcgctctatccgttcccggaagagaagattggggaaTGGGCGtgtgtggcagttcacccggattaccgcagttcatcaagg	TCCTCTGGCGGAAAGCCTcgccgcgctctatccgttcccggaagagaagattggggaaTGGGCGtgtgtggcagttcacccggattaccgcagttcatcaaggGATCttgacagctagctcagtcctaggtataatactagtATCCGGGTGAACTGCCACACgttttagagctagaaatagcaagttaaaataaggctag
322	8	3	3	argA	b2818	P0A6C5	ECK2814	JW2786	AIN33190.1	Amino Acid Metabolism	tgataaaaaagtcgctctcgcataaaatttacacttgcaccctgcgaaaaaacagaataaaaatacactaatttcgaataatcatgcaaagaggtgtgccgtggtaaaggaacgtaaaaccgagttggtcgagggattccgccattcggttccctatatcaatacccaccggggaaaaacgtttgtcatcatgctcggcggtgaagccattgagcatgagaatttctccagtatcgttaatgatatcgggttgttgcacagcctcggcatccgtctggtggtggtctatggcgcacgtccgcagatcgacgcaaatctggctgcgcatcaccacgaaccgctgtatcacaagaatatacgtgtgaccgacgccaaaacactggaactggtgaagcaggc…	MET	363	GLN	CAG	1187	Sequence & Structure	atccgggtgaactgccacac	non-template / coding strand	GCG	1190	3	class 1	4.8 score	cgccgcgctctatccgttcccggaagagaagattggggaaCAGGCGtgtgtggcagttcacccggattaccgcagttcatcaagg	TCCTCTGGCGGAAAGCCTcgccgcgctctatccgttcccggaagagaagattggggaaCAGGCGtgtgtggcagttcacccggattaccgcagttcatcaaggGATCttgacagctagctcagtcctaggtataatactagtATCCGGGTGAACTGCCACACgttttagagctagaaatagcaagttaaaataaggctag
323	8	3	4	argA	b2818	P0A6C5	ECK2814	JW2786	AIN33190.1	Amino Acid Metabolism	tgataaaaaagtcgctctcgcataaaatttacacttgcaccctgcgaaaaaacagaataaaaatacactaatttcgaataatcatgcaaagaggtgtgccgtggtaaaggaacgtaaaaccgagttggtcgagggattccgccattcggttccctatatcaatacccaccggggaaaaacgtttgtcatcatgctcggcggtgaagccattgagcatgagaatttctccagtatcgttaatgatatcgggttgttgcacagcctcggcatccgtctggtggtggtctatggcgcacgtccgcagatcgacgcaaatctggctgcgcatcaccacgaaccgctgtatcacaagaatatacgtgtgaccgacgccaaaacactggaactggtgaagcaggc…	MET	363	ASP	GAT	1187	Sequence & Structure	atccgggtgaactgccacac	non-template / coding strand	GCG	1190	3	class 1	4.8 score	cgccgcgctctatccgttcccggaagagaagattggggaaGATGCGtgtgtggcagttcacccggattaccgcagttcatcaagg	TCCTCTGGCGGAAAGCCTcgccgcgctctatccgttcccggaagagaagattggggaaGATGCGtgtgtggcagttcacccggattaccgcagttcatcaaggGATCttgacagctagctcagtcctaggtataatactagtATCCGGGTGAACTGCCACACgttttagagctagaaatagcaagttaaaataaggctag
324	8	3	5	argA	b2818	P0A6C5	ECK2814	JW2786	AIN33190.1	Amino Acid Metabolism	tgataaaaaagtcgctctcgcataaaatttacacttgcaccctgcgaaaaaacagaataaaaatacactaatttcgaataatcatgcaaagaggtgtgccgtggtaaaggaacgtaaaaccgagttggtcgagggattccgccattcggttccctatatcaatacccaccggggaaaaacgtttgtcatcatgctcggcggtgaagccattgagcatgagaatttctccagtatcgttaatgatatcgggttgttgcacagcctcggcatccgtctggtggtggtctatggcgcacgtccgcagatcgacgcaaatctggctgcgcatcaccacgaaccgctgtatcacaagaatatacgtgtgaccgacgccaaaacactggaactggtgaagcaggc…	MET	363	PRO	CCG	1187	Sequence & Structure	atccgggtgaactgccacac	non-template / coding strand	GCG	1190	3	class 1	4.8 score	cgccgcgctctatccgttcccggaagagaagattggggaaCCGGCGtgtgtggcagttcacccggattaccgcagttcatcaagg	TCCTCTGGCGGAAAGCCTcgccgcgctctatccgttcccggaagagaagattggggaaCCGGCGtgtgtggcagttcacccggattaccgcagttcatcaaggGATCttgacagctagctcagtcctaggtataatactagtATCCGGGTGAACTGCCACACgttttagagctagaaatagcaagttaaaataaggctag
325	8	4	1	argA	b2818	P0A6C5	ECK2814	JW2786	AIN33190.1	Amino Acid Metabolism	tgataaaaaagtcgctctcgcataaaatttacacttgcaccctgcgaaaaaacagaataaaaatacactaatttcgaataatcatgcaaagaggtgtgccgtggtaaaggaacgtaaaaccgagttggtcgagggattccgccattcggttccctatatcaatacccaccggggaaaaacgtttgtcatcatgctcggcggtgaagccattgagcatgagaatttctccagtatcgttaatgatatcgggttgttgcacagcctcggcatccgtctggtggtggtctatggcgcacgtccgcagatcgacgcaaatctggctgcgcatcaccacgaaccgctgtatcacaagaatatacgtgtgaccgacgccaaaacactggaactggtgaagcaggc…	LEU	400	ALA	GCG	1298	Sequence & Structure	gaaccagtgaatactgcgcg	non-template / coding strand	ACG	1301	3	class 1	4.8 score	cgctcaggcgaagcagagcggcttaagcaaattgtttgtgGCGACGacgcgcagtattcactggttccaggaacgtggatttacc	TCCTCTGGCGGAAAGCCTcgctcaggcgaagcagagcggcttaagcaaattgtttgtgGCGACGacgcgcagtattcactggttccaggaacgtggatttaccGATCttgacagctagctcagtcctaggtataatactagtGAACCAGTGAATACTGCGCGgttttagagctagaaatagcaagttaaaataaggctag
326	8	4	2	argA	b2818	P0A6C5	ECK2814	JW2786	AIN33190.1	Amino Acid Metabolism	tgataaaaaagtcgctctcgcataaaatttacacttgcaccctgcgaaaaaacagaataaaaatacactaatttcgaataatcatgcaaagaggtgtgccgtggtaaaggaacgtaaaaccgagttggtcgagggattccgccattcggttccctatatcaatacccaccggggaaaaacgtttgtcatcatgctcggcggtgaagccattgagcatgagaatttctccagtatcgttaatgatatcgggttgttgcacagcctcggcatccgtctggtggtggtctatggcgcacgtccgcagatcgacgcaaatctggctgcgcatcaccacgaaccgctgtatcacaagaatatacgtgtgaccgacgccaaaacactggaactggtgaagcaggc…	LEU	400	TRP	TGG	1298	Sequence & Structure	gaaccagtgaatactgcgcg	non-template / coding strand	ACG	1301	3	class 1	4.8 score	cgctcaggcgaagcagagcggcttaagcaaattgtttgtgTGGACGacgcgcagtattcactggttccaggaacgtggatttacc	TCCTCTGGCGGAAAGCCTcgctcaggcgaagcagagcggcttaagcaaattgtttgtgTGGACGacgcgcagtattcactggttccaggaacgtggatttaccGATCttgacagctagctcagtcctaggtataatactagtGAACCAGTGAATACTGCGCGgttttagagctagaaatagcaagttaaaataaggctag
327	8	4	3	argA	b2818	P0A6C5	ECK2814	JW2786	AIN33190.1	Amino Acid Metabolism	tgataaaaaagtcgctctcgcataaaatttacacttgcaccctgcgaaaaaacagaataaaaatacactaatttcgaataatcatgcaaagaggtgtgccgtggtaaaggaacgtaaaaccgagttggtcgagggattccgccattcggttccctatatcaatacccaccggggaaaaacgtttgtcatcatgctcggcggtgaagccattgagcatgagaatttctccagtatcgttaatgatatcgggttgttgcacagcctcggcatccgtctggtggtggtctatggcgcacgtccgcagatcgacgcaaatctggctgcgcatcaccacgaaccgctgtatcacaagaatatacgtgtgaccgacgccaaaacactggaactggtgaagcaggc…	LEU	400	GLN	CAG	1298	Sequence & Structure	gaaccagtgaatactgcgcg	non-template / coding strand	ACG	1301	3	class 1	4.8 score	cgctcaggcgaagcagagcggcttaagcaaattgtttgtgCAGACGacgcgcagtattcactggttccaggaacgtggatttacc	TCCTCTGGCGGAAAGCCTcgctcaggcgaagcagagcggcttaagcaaattgtttgtgCAGACGacgcgcagtattcactggttccaggaacgtggatttaccGATCttgacagctagctcagtcctaggtataatactagtGAACCAGTGAATACTGCGCGgttttagagctagaaatagcaagttaaaataaggctag
328	8	4	4	argA	b2818	P0A6C5	ECK2814	JW2786	AIN33190.1	Amino Acid Metabolism	tgataaaaaagtcgctctcgcataaaatttacacttgcaccctgcgaaaaaacagaataaaaatacactaatttcgaataatcatgcaaagaggtgtgccgtggtaaaggaacgtaaaaccgagttggtcgagggattccgccattcggttccctatatcaatacccaccggggaaaaacgtttgtcatcatgctcggcggtgaagccattgagcatgagaatttctccagtatcgttaatgatatcgggttgttgcacagcctcggcatccgtctggtggtggtctatggcgcacgtccgcagatcgacgcaaatctggctgcgcatcaccacgaaccgctgtatcacaagaatatacgtgtgaccgacgccaaaacactggaactggtgaagcaggc…	LEU	400	ASP	GAT	1298	Sequence & Structure	gaaccagtgaatactgcgcg	non-template / coding strand	ACG	1301	3	class 1	4.8 score	cgctcaggcgaagcagagcggcttaagcaaattgtttgtgGATACGacgcgcagtattcactggttccaggaacgtggatttacc	TCCTCTGGCGGAAAGCCTcgctcaggcgaagcagagcggcttaagcaaattgtttgtgGATACGacgcgcagtattcactggttccaggaacgtggatttaccGATCttgacagctagctcagtcctaggtataatactagtGAACCAGTGAATACTGCGCGgttttagagctagaaatagcaagttaaaataaggctag
329	8	4	5	argA	b2818	P0A6C5	ECK2814	JW2786	AIN33190.1	Amino Acid Metabolism	tgataaaaaagtcgctctcgcataaaatttacacttgcaccctgcgaaaaaacagaataaaaatacactaatttcgaataatcatgcaaagaggtgtgccgtggtaaaggaacgtaaaaccgagttggtcgagggattccgccattcggttccctatatcaatacccaccggggaaaaacgtttgtcatcatgctcggcggtgaagccattgagcatgagaatttctccagtatcgttaatgatatcgggttgttgcacagcctcggcatccgtctggtggtggtctatggcgcacgtccgcagatcgacgcaaatctggctgcgcatcaccacgaaccgctgtatcacaagaatatacgtgtgaccgacgccaaaacactggaactggtgaagcaggc…	LEU	400	PRO	CCG	1298	Sequence & Structure	gaaccagtgaatactgcgcg	non-template / coding strand	ACG	1301	3	class 1	4.8 score	cgctcaggcgaagcagagcggcttaagcaaattgtttgtgCCGACGacgcgcagtattcactggttccaggaacgtggatttacc	TCCTCTGGCGGAAAGCCTcgctcaggcgaagcagagcggcttaagcaaattgtttgtgCCGACGacgcgcagtattcactggttccaggaacgtggatttaccGATCttgacagctagctcagtcctaggtataatactagtGAACCAGTGAATACTGCGCGgttttagagctagaaatagcaagttaaaataaggctag
330	8	5	1	argA	b2818	P0A6C5	ECK2814	JW2786	AIN33190.1	Amino Acid Metabolism	tgataaaaaagtcgctctcgcataaaatttacacttgcaccctgcgaaaaaacagaataaaaatacactaatttcgaataatcatgcaaagaggtgtgccgtggtaaaggaacgtaaaaccgagttggtcgagggattccgccattcggttccctatatcaatacccaccggggaaaaacgtttgtcatcatgctcggcggtgaagccattgagcatgagaatttctccagtatcgttaatgatatcgggttgttgcacagcctcggcatccgtctggtggtggtctatggcgcacgtccgcagatcgacgcaaatctggctgcgcatcaccacgaaccgctgtatcacaagaatatacgtgtgaccgacgccaaaacactggaactggtgaagcaggc…	MET	439	ALA	GCG	1415	Sequence & Structure	taaatccaaagtgttgatgg	template / non-coding strand	GCC	1418	3	class 1	4.8 score	aaagcagttgtacaactaccagcgtaaatccaaagtgttgGCGGCCgatttagggtaagcgatgaaaatcgtcggatgcgacatg	TCCTCTGGCGGAAAGCCTaaagcagttgtacaactaccagcgtaaatccaaagtgttgGCGGCCgatttagggtaagcgatgaaaatcgtcggatgcgacatgGATCttgacagctagctcagtcctaggtataatactagtTAAATCCAAAGTGTTGATGGgttttagagctagaaatagcaagttaaaataaggctag
331	8	5	2	argA	b2818	P0A6C5	ECK2814	JW2786	AIN33190.1	Amino Acid Metabolism	tgataaaaaagtcgctctcgcataaaatttacacttgcaccctgcgaaaaaacagaataaaaatacactaatttcgaataatcatgcaaagaggtgtgccgtggtaaaggaacgtaaaaccgagttggtcgagggattccgccattcggttccctatatcaatacccaccggggaaaaacgtttgtcatcatgctcggcggtgaagccattgagcatgagaatttctccagtatcgttaatgatatcgggttgttgcacagcctcggcatccgtctggtggtggtctatggcgcacgtccgcagatcgacgcaaatctggctgcgcatcaccacgaaccgctgtatcacaagaatatacgtgtgaccgacgccaaaacactggaactggtgaagcaggc…	MET	439	TRP	TGG	1415	Sequence & Structure	taaatccaaagtgttgatgg	template / non-coding strand	GCC	1418	3	class 1	4.8 score	aaagcagttgtacaactaccagcgtaaatccaaagtgttgTGGGCCgatttagggtaagcgatgaaaatcgtcggatgcgacatg	TCCTCTGGCGGAAAGCCTaaagcagttgtacaactaccagcgtaaatccaaagtgttgTGGGCCgatttagggtaagcgatgaaaatcgtcggatgcgacatgGATCttgacagctagctcagtcctaggtataatactagtTAAATCCAAAGTGTTGATGGgttttagagctagaaatagcaagttaaaataaggctag
332	8	5	3	argA	b2818	P0A6C5	ECK2814	JW2786	AIN33190.1	Amino Acid Metabolism	tgataaaaaagtcgctctcgcataaaatttacacttgcaccctgcgaaaaaacagaataaaaatacactaatttcgaataatcatgcaaagaggtgtgccgtggtaaaggaacgtaaaaccgagttggtcgagggattccgccattcggttccctatatcaatacccaccggggaaaaacgtttgtcatcatgctcggcggtgaagccattgagcatgagaatttctccagtatcgttaatgatatcgggttgttgcacagcctcggcatccgtctggtggtggtctatggcgcacgtccgcagatcgacgcaaatctggctgcgcatcaccacgaaccgctgtatcacaagaatatacgtgtgaccgacgccaaaacactggaactggtgaagcaggc…	MET	439	GLN	CAG	1415	Sequence & Structure	taaatccaaagtgttgatgg	template / non-coding strand	GCC	1418	3	class 1	4.8 score	aaagcagttgtacaactaccagcgtaaatccaaagtgttgCAGGCCgatttagggtaagcgatgaaaatcgtcggatgcgacatg	TCCTCTGGCGGAAAGCCTaaagcagttgtacaactaccagcgtaaatccaaagtgttgCAGGCCgatttagggtaagcgatgaaaatcgtcggatgcgacatgGATCttgacagctagctcagtcctaggtataatactagtTAAATCCAAAGTGTTGATGGgttttagagctagaaatagcaagttaaaataaggctag
333	8	5	4	argA	b2818	P0A6C5	ECK2814	JW2786	AIN33190.1	Amino Acid Metabolism	tgataaaaaagtcgctctcgcataaaatttacacttgcaccctgcgaaaaaacagaataaaaatacactaatttcgaataatcatgcaaagaggtgtgccgtggtaaaggaacgtaaaaccgagttggtcgagggattccgccattcggttccctatatcaatacccaccggggaaaaacgtttgtcatcatgctcggcggtgaagccattgagcatgagaatttctccagtatcgttaatgatatcgggttgttgcacagcctcggcatccgtctggtggtggtctatggcgcacgtccgcagatcgacgcaaatctggctgcgcatcaccacgaaccgctgtatcacaagaatatacgtgtgaccgacgccaaaacactggaactggtgaagcaggc…	MET	439	ASP	GAT	1415	Sequence & Structure	taaatccaaagtgttgatgg	template / non-coding strand	GCC	1418	3	class 1	4.8 score	aaagcagttgtacaactaccagcgtaaatccaaagtgttgGATGCCgatttagggtaagcgatgaaaatcgtcggatgcgacatg	TCCTCTGGCGGAAAGCCTaaagcagttgtacaactaccagcgtaaatccaaagtgttgGATGCCgatttagggtaagcgatgaaaatcgtcggatgcgacatgGATCttgacagctagctcagtcctaggtataatactagtTAAATCCAAAGTGTTGATGGgttttagagctagaaatagcaagttaaaataaggctag
334	8	5	5	argA	b2818	P0A6C5	ECK2814	JW2786	AIN33190.1	Amino Acid Metabolism	tgataaaaaagtcgctctcgcataaaatttacacttgcaccctgcgaaaaaacagaataaaaatacactaatttcgaataatcatgcaaagaggtgtgccgtggtaaaggaacgtaaaaccgagttggtcgagggattccgccattcggttccctatatcaatacccaccggggaaaaacgtttgtcatcatgctcggcggtgaagccattgagcatgagaatttctccagtatcgttaatgatatcgggttgttgcacagcctcggcatccgtctggtggtggtctatggcgcacgtccgcagatcgacgcaaatctggctgcgcatcaccacgaaccgctgtatcacaagaatatacgtgtgaccgacgccaaaacactggaactggtgaagcaggc…	MET	439	PRO	CCG	1415	Sequence & Structure	taaatccaaagtgttgatgg	template / non-coding strand	GCC	1418	3	class 1	4.8 score	aaagcagttgtacaactaccagcgtaaatccaaagtgttgCCGGCCgatttagggtaagcgatgaaaatcgtcggatgcgacatg	TCCTCTGGCGGAAAGCCTaaagcagttgtacaactaccagcgtaaatccaaagtgttgCCGGCCgatttagggtaagcgatgaaaatcgtcggatgcgacatgGATCttgacagctagctcagtcctaggtataatactagtTAAATCCAAAGTGTTGATGGgttttagagctagaaatagcaagttaaaataaggctag
335	8	6	1	argA	b2818	P0A6C5	ECK2814	JW2786	AIN33190.1	Amino Acid Metabolism	tgataaaaaagtcgctctcgcataaaatttacacttgcaccctgcgaaaaaacagaataaaaatacactaatttcgaataatcatgcaaagaggtgtgccgtggtaaaggaacgtaaaaccgagttggtcgagggattccgccattcggttccctatatcaatacccaccggggaaaaacgtttgtcatcatgctcggcggtgaagccattgagcatgagaatttctccagtatcgttaatgatatcgggttgttgcacagcctcggcatccgtctggtggtggtctatggcgcacgtccgcagatcgacgcaaatctggctgcgcatcaccacgaaccgctgtatcacaagaatatacgtgtgaccgacgccaaaacactggaactggtgaagcaggc…	LEU	59	ALA	GCG	275	Sequence & Structure	cgccatagaccaccaccaga	non-template / coding strand	ATA	269	6	class 1	4.6 score	gtatcgttaatgatatcgggttgttgcacagcctcggcATAcgtGCGgtggtggtctatggcgcacgtccgcagatcgacgcaaa	TCCTCTGGCGGAAAGCCTgtatcgttaatgatatcgggttgttgcacagcctcggcATAcgtGCGgtggtggtctatggcgcacgtccgcagatcgacgcaaaGATCttgacagctagctcagtcctaggtataatactagtCGCCATAGACCACCACCAGAgttttagagctagaaatagcaagttaaaataaggctag
336	8	6	2	argA	b2818	P0A6C5	ECK2814	JW2786	AIN33190.1	Amino Acid Metabolism	tgataaaaaagtcgctctcgcataaaatttacacttgcaccctgcgaaaaaacagaataaaaatacactaatttcgaataatcatgcaaagaggtgtgccgtggtaaaggaacgtaaaaccgagttggtcgagggattccgccattcggttccctatatcaatacccaccggggaaaaacgtttgtcatcatgctcggcggtgaagccattgagcatgagaatttctccagtatcgttaatgatatcgggttgttgcacagcctcggcatccgtctggtggtggtctatggcgcacgtccgcagatcgacgcaaatctggctgcgcatcaccacgaaccgctgtatcacaagaatatacgtgtgaccgacgccaaaacactggaactggtgaagcaggc…	LEU	59	TRP	TGG	275	Sequence & Structure	cgccatagaccaccaccaga	non-template / coding strand	ATA	269	6	class 1	4.6 score	gtatcgttaatgatatcgggttgttgcacagcctcggcATAcgtTGGgtggtggtctatggcgcacgtccgcagatcgacgcaaa	TCCTCTGGCGGAAAGCCTgtatcgttaatgatatcgggttgttgcacagcctcggcATAcgtTGGgtggtggtctatggcgcacgtccgcagatcgacgcaaaGATCttgacagctagctcagtcctaggtataatactagtCGCCATAGACCACCACCAGAgttttagagctagaaatagcaagttaaaataaggctag
337	8	6	3	argA	b2818	P0A6C5	ECK2814	JW2786	AIN33190.1	Amino Acid Metabolism	tgataaaaaagtcgctctcgcataaaatttacacttgcaccctgcgaaaaaacagaataaaaatacactaatttcgaataatcatgcaaagaggtgtgccgtggtaaaggaacgtaaaaccgagttggtcgagggattccgccattcggttccctatatcaatacccaccggggaaaaacgtttgtcatcatgctcggcggtgaagccattgagcatgagaatttctccagtatcgttaatgatatcgggttgttgcacagcctcggcatccgtctggtggtggtctatggcgcacgtccgcagatcgacgcaaatctggctgcgcatcaccacgaaccgctgtatcacaagaatatacgtgtgaccgacgccaaaacactggaactggtgaagcaggc…	LEU	59	GLN	CAG	275	Sequence & Structure	cgccatagaccaccaccaga	non-template / coding strand	ATA	269	6	class 1	4.6 score	gtatcgttaatgatatcgggttgttgcacagcctcggcATAcgtCAGgtggtggtctatggcgcacgtccgcagatcgacgcaaa	TCCTCTGGCGGAAAGCCTgtatcgttaatgatatcgggttgttgcacagcctcggcATAcgtCAGgtggtggtctatggcgcacgtccgcagatcgacgcaaaGATCttgacagctagctcagtcctaggtataatactagtCGCCATAGACCACCACCAGAgttttagagctagaaatagcaagttaaaataaggctag
338	8	6	4	argA	b2818	P0A6C5	ECK2814	JW2786	AIN33190.1	Amino Acid Metabolism	tgataaaaaagtcgctctcgcataaaatttacacttgcaccctgcgaaaaaacagaataaaaatacactaatttcgaataatcatgcaaagaggtgtgccgtggtaaaggaacgtaaaaccgagttggtcgagggattccgccattcggttccctatatcaatacccaccggggaaaaacgtttgtcatcatgctcggcggtgaagccattgagcatgagaatttctccagtatcgttaatgatatcgggttgttgcacagcctcggcatccgtctggtggtggtctatggcgcacgtccgcagatcgacgcaaatctggctgcgcatcaccacgaaccgctgtatcacaagaatatacgtgtgaccgacgccaaaacactggaactggtgaagcaggc…	LEU	59	ASP	GAT	275	Sequence & Structure	cgccatagaccaccaccaga	non-template / coding strand	ATA	269	6	class 1	4.6 score	gtatcgttaatgatatcgggttgttgcacagcctcggcATAcgtGATgtggtggtctatggcgcacgtccgcagatcgacgcaaa	TCCTCTGGCGGAAAGCCTgtatcgttaatgatatcgggttgttgcacagcctcggcATAcgtGATgtggtggtctatggcgcacgtccgcagatcgacgcaaaGATCttgacagctagctcagtcctaggtataatactagtCGCCATAGACCACCACCAGAgttttagagctagaaatagcaagttaaaataaggctag
339	8	6	5	argA	b2818	P0A6C5	ECK2814	JW2786	AIN33190.1	Amino Acid Metabolism	tgataaaaaagtcgctctcgcataaaatttacacttgcaccctgcgaaaaaacagaataaaaatacactaatttcgaataatcatgcaaagaggtgtgccgtggtaaaggaacgtaaaaccgagttggtcgagggattccgccattcggttccctatatcaatacccaccggggaaaaacgtttgtcatcatgctcggcggtgaagccattgagcatgagaatttctccagtatcgttaatgatatcgggttgttgcacagcctcggcatccgtctggtggtggtctatggcgcacgtccgcagatcgacgcaaatctggctgcgcatcaccacgaaccgctgtatcacaagaatatacgtgtgaccgacgccaaaacactggaactggtgaagcaggc…	LEU	59	PRO	CCG	275	Sequence & Structure	cgccatagaccaccaccaga	non-template / coding strand	ATA	269	6	class 1	4.6 score	gtatcgttaatgatatcgggttgttgcacagcctcggcATAcgtCCGgtggtggtctatggcgcacgtccgcagatcgacgcaaa	TCCTCTGGCGGAAAGCCTgtatcgttaatgatatcgggttgttgcacagcctcggcATAcgtCCGgtggtggtctatggcgcacgtccgcagatcgacgcaaaGATCttgacagctagctcagtcctaggtataatactagtCGCCATAGACCACCACCAGAgttttagagctagaaatagcaagttaaaataaggctag
340	8	7	1	argA	b2818	P0A6C5	ECK2814	JW2786	AIN33190.1	Amino Acid Metabolism	tgataaaaaagtcgctctcgcataaaatttacacttgcaccctgcgaaaaaacagaataaaaatacactaatttcgaataatcatgcaaagaggtgtgccgtggtaaaggaacgtaaaaccgagttggtcgagggattccgccattcggttccctatatcaatacccaccggggaaaaacgtttgtcatcatgctcggcggtgaagccattgagcatgagaatttctccagtatcgttaatgatatcgggttgttgcacagcctcggcatccgtctggtggtggtctatggcgcacgtccgcagatcgacgcaaatctggctgcgcatcaccacgaaccgctgtatcacaagaatatacgtgtgaccgacgccaaaacactggaactggtgaagcaggc…	MET	173	ALA	GCG	617	Sequence & Structure	tgcaatagtgctaatggggc	template / non-coding strand	CCC	623	6	class 1	4.6 score	cgatccatcgtcaactggacagcggtgcaatagtgctaGCGgggCCCgtcgctgtttcagtcactggcgagagctttaacctgac	TCCTCTGGCGGAAAGCCTcgatccatcgtcaactggacagcggtgcaatagtgctaGCGgggCCCgtcgctgtttcagtcactggcgagagctttaacctgacGATCttgacagctagctcagtcctaggtataatactagtTGCAATAGTGCTAATGGGGCgttttagagctagaaatagcaagttaaaataaggctag
341	8	7	2	argA	b2818	P0A6C5	ECK2814	JW2786	AIN33190.1	Amino Acid Metabolism	tgataaaaaagtcgctctcgcataaaatttacacttgcaccctgcgaaaaaacagaataaaaatacactaatttcgaataatcatgcaaagaggtgtgccgtggtaaaggaacgtaaaaccgagttggtcgagggattccgccattcggttccctatatcaatacccaccggggaaaaacgtttgtcatcatgctcggcggtgaagccattgagcatgagaatttctccagtatcgttaatgatatcgggttgttgcacagcctcggcatccgtctggtggtggtctatggcgcacgtccgcagatcgacgcaaatctggctgcgcatcaccacgaaccgctgtatcacaagaatatacgtgtgaccgacgccaaaacactggaactggtgaagcaggc…	MET	173	TRP	TGG	617	Sequence & Structure	tgcaatagtgctaatggggc	template / non-coding strand	CCC	623	6	class 1	4.6 score	cgatccatcgtcaactggacagcggtgcaatagtgctaTGGgggCCCgtcgctgtttcagtcactggcgagagctttaacctgac	TCCTCTGGCGGAAAGCCTcgatccatcgtcaactggacagcggtgcaatagtgctaTGGgggCCCgtcgctgtttcagtcactggcgagagctttaacctgacGATCttgacagctagctcagtcctaggtataatactagtTGCAATAGTGCTAATGGGGCgttttagagctagaaatagcaagttaaaataaggctag
342	8	7	3	argA	b2818	P0A6C5	ECK2814	JW2786	AIN33190.1	Amino Acid Metabolism	tgataaaaaagtcgctctcgcataaaatttacacttgcaccctgcgaaaaaacagaataaaaatacactaatttcgaataatcatgcaaagaggtgtgccgtggtaaaggaacgtaaaaccgagttggtcgagggattccgccattcggttccctatatcaatacccaccggggaaaaacgtttgtcatcatgctcggcggtgaagccattgagcatgagaatttctccagtatcgttaatgatatcgggttgttgcacagcctcggcatccgtctggtggtggtctatggcgcacgtccgcagatcgacgcaaatctggctgcgcatcaccacgaaccgctgtatcacaagaatatacgtgtgaccgacgccaaaacactggaactggtgaagcaggc…	MET	173	GLN	CAG	617	Sequence & Structure	tgcaatagtgctaatggggc	template / non-coding strand	CCC	623	6	class 1	4.6 score	cgatccatcgtcaactggacagcggtgcaatagtgctaCAGgggCCCgtcgctgtttcagtcactggcgagagctttaacctgac	TCCTCTGGCGGAAAGCCTcgatccatcgtcaactggacagcggtgcaatagtgctaCAGgggCCCgtcgctgtttcagtcactggcgagagctttaacctgacGATCttgacagctagctcagtcctaggtataatactagtTGCAATAGTGCTAATGGGGCgttttagagctagaaatagcaagttaaaataaggctag
343	8	7	4	argA	b2818	P0A6C5	ECK2814	JW2786	AIN33190.1	Amino Acid Metabolism	tgataaaaaagtcgctctcgcataaaatttacacttgcaccctgcgaaaaaacagaataaaaatacactaatttcgaataatcatgcaaagaggtgtgccgtggtaaaggaacgtaaaaccgagttggtcgagggattccgccattcggttccctatatcaatacccaccggggaaaaacgtttgtcatcatgctcggcggtgaagccattgagcatgagaatttctccagtatcgttaatgatatcgggttgttgcacagcctcggcatccgtctggtggtggtctatggcgcacgtccgcagatcgacgcaaatctggctgcgcatcaccacgaaccgctgtatcacaagaatatacgtgtgaccgacgccaaaacactggaactggtgaagcaggc…	MET	173	ASP	GAT	617	Sequence & Structure	tgcaatagtgctaatggggc	template / non-coding strand	CCC	623	6	class 1	4.6 score	cgatccatcgtcaactggacagcggtgcaatagtgctaGATgggCCCgtcgctgtttcagtcactggcgagagctttaacctgac	TCCTCTGGCGGAAAGCCTcgatccatcgtcaactggacagcggtgcaatagtgctaGATgggCCCgtcgctgtttcagtcactggcgagagctttaacctgacGATCttgacagctagctcagtcctaggtataatactagtTGCAATAGTGCTAATGGGGCgttttagagctagaaatagcaagttaaaataaggctag
344	8	7	5	argA	b2818	P0A6C5	ECK2814	JW2786	AIN33190.1	Amino Acid Metabolism	tgataaaaaagtcgctctcgcataaaatttacacttgcaccctgcgaaaaaacagaataaaaatacactaatttcgaataatcatgcaaagaggtgtgccgtggtaaaggaacgtaaaaccgagttggtcgagggattccgccattcggttccctatatcaatacccaccggggaaaaacgtttgtcatcatgctcggcggtgaagccattgagcatgagaatttctccagtatcgttaatgatatcgggttgttgcacagcctcggcatccgtctggtggtggtctatggcgcacgtccgcagatcgacgcaaatctggctgcgcatcaccacgaaccgctgtatcacaagaatatacgtgtgaccgacgccaaaacactggaactggtgaagcaggc…	MET	173	PRO	CCG	617	Sequence & Structure	tgcaatagtgctaatggggc	template / non-coding strand	CCC	623	6	class 1	4.6 score	cgatccatcgtcaactggacagcggtgcaatagtgctaCCGgggCCCgtcgctgtttcagtcactggcgagagctttaacctgac	TCCTCTGGCGGAAAGCCTcgatccatcgtcaactggacagcggtgcaatagtgctaCCGgggCCCgtcgctgtttcagtcactggcgagagctttaacctgacGATCttgacagctagctcagtcctaggtataatactagtTGCAATAGTGCTAATGGGGCgttttagagctagaaatagcaagttaaaataaggctag
345	8	8	1	argA	b2818	P0A6C5	ECK2814	JW2786	AIN33190.1	Amino Acid Metabolism	tgataaaaaagtcgctctcgcataaaatttacacttgcaccctgcgaaaaaacagaataaaaatacactaatttcgaataatcatgcaaagaggtgtgccgtggtaaaggaacgtaaaaccgagttggtcgagggattccgccattcggttccctatatcaatacccaccggggaaaaacgtttgtcatcatgctcggcggtgaagccattgagcatgagaatttctccagtatcgttaatgatatcgggttgttgcacagcctcggcatccgtctggtggtggtctatggcgcacgtccgcagatcgacgcaaatctggctgcgcatcaccacgaaccgctgtatcacaagaatatacgtgtgaccgacgccaaaacactggaactggtgaagcaggc…	VAL	399	ALA	GCG	1295	Sequence & Structure	gaaccagtgaatactgcgcg	non-template / coding strand	ACG	1301	6	class 1	4.6 score	ccgctcaggcgaagcagagcggcttaagcaaattgtttGCGctgACGacgcgcagtattcactggttccaggaacgtggatttac	TCCTCTGGCGGAAAGCCTccgctcaggcgaagcagagcggcttaagcaaattgtttGCGctgACGacgcgcagtattcactggttccaggaacgtggatttacGATCttgacagctagctcagtcctaggtataatactagtGAACCAGTGAATACTGCGCGgttttagagctagaaatagcaagttaaaataaggctag
346	8	8	2	argA	b2818	P0A6C5	ECK2814	JW2786	AIN33190.1	Amino Acid Metabolism	tgataaaaaagtcgctctcgcataaaatttacacttgcaccctgcgaaaaaacagaataaaaatacactaatttcgaataatcatgcaaagaggtgtgccgtggtaaaggaacgtaaaaccgagttggtcgagggattccgccattcggttccctatatcaatacccaccggggaaaaacgtttgtcatcatgctcggcggtgaagccattgagcatgagaatttctccagtatcgttaatgatatcgggttgttgcacagcctcggcatccgtctggtggtggtctatggcgcacgtccgcagatcgacgcaaatctggctgcgcatcaccacgaaccgctgtatcacaagaatatacgtgtgaccgacgccaaaacactggaactggtgaagcaggc…	VAL	399	TRP	TGG	1295	Sequence & Structure	gaaccagtgaatactgcgcg	non-template / coding strand	ACG	1301	6	class 1	4.6 score	ccgctcaggcgaagcagagcggcttaagcaaattgtttTGGctgACGacgcgcagtattcactggttccaggaacgtggatttac	TCCTCTGGCGGAAAGCCTccgctcaggcgaagcagagcggcttaagcaaattgtttTGGctgACGacgcgcagtattcactggttccaggaacgtggatttacGATCttgacagctagctcagtcctaggtataatactagtGAACCAGTGAATACTGCGCGgttttagagctagaaatagcaagttaaaataaggctag
347	8	8	3	argA	b2818	P0A6C5	ECK2814	JW2786	AIN33190.1	Amino Acid Metabolism	tgataaaaaagtcgctctcgcataaaatttacacttgcaccctgcgaaaaaacagaataaaaatacactaatttcgaataatcatgcaaagaggtgtgccgtggtaaaggaacgtaaaaccgagttggtcgagggattccgccattcggttccctatatcaatacccaccggggaaaaacgtttgtcatcatgctcggcggtgaagccattgagcatgagaatttctccagtatcgttaatgatatcgggttgttgcacagcctcggcatccgtctggtggtggtctatggcgcacgtccgcagatcgacgcaaatctggctgcgcatcaccacgaaccgctgtatcacaagaatatacgtgtgaccgacgccaaaacactggaactggtgaagcaggc…	VAL	399	GLN	CAG	1295	Sequence & Structure	gaaccagtgaatactgcgcg	non-template / coding strand	ACG	1301	6	class 1	4.6 score	ccgctcaggcgaagcagagcggcttaagcaaattgtttCAGctgACGacgcgcagtattcactggttccaggaacgtggatttac	TCCTCTGGCGGAAAGCCTccgctcaggcgaagcagagcggcttaagcaaattgtttCAGctgACGacgcgcagtattcactggttccaggaacgtggatttacGATCttgacagctagctcagtcctaggtataatactagtGAACCAGTGAATACTGCGCGgttttagagctagaaatagcaagttaaaataaggctag
348	8	8	4	argA	b2818	P0A6C5	ECK2814	JW2786	AIN33190.1	Amino Acid Metabolism	tgataaaaaagtcgctctcgcataaaatttacacttgcaccctgcgaaaaaacagaataaaaatacactaatttcgaataatcatgcaaagaggtgtgccgtggtaaaggaacgtaaaaccgagttggtcgagggattccgccattcggttccctatatcaatacccaccggggaaaaacgtttgtcatcatgctcggcggtgaagccattgagcatgagaatttctccagtatcgttaatgatatcgggttgttgcacagcctcggcatccgtctggtggtggtctatggcgcacgtccgcagatcgacgcaaatctggctgcgcatcaccacgaaccgctgtatcacaagaatatacgtgtgaccgacgccaaaacactggaactggtgaagcaggc…	VAL	399	ASP	GAT	1295	Sequence & Structure	gaaccagtgaatactgcgcg	non-template / coding strand	ACG	1301	6	class 1	4.6 score	ccgctcaggcgaagcagagcggcttaagcaaattgtttGATctgACGacgcgcagtattcactggttccaggaacgtggatttac	TCCTCTGGCGGAAAGCCTccgctcaggcgaagcagagcggcttaagcaaattgtttGATctgACGacgcgcagtattcactggttccaggaacgtggatttacGATCttgacagctagctcagtcctaggtataatactagtGAACCAGTGAATACTGCGCGgttttagagctagaaatagcaagttaaaataaggctag
349	8	8	5	argA	b2818	P0A6C5	ECK2814	JW2786	AIN33190.1	Amino Acid Metabolism	tgataaaaaagtcgctctcgcataaaatttacacttgcaccctgcgaaaaaacagaataaaaatacactaatttcgaataatcatgcaaagaggtgtgccgtggtaaaggaacgtaaaaccgagttggtcgagggattccgccattcggttccctatatcaatacccaccggggaaaaacgtttgtcatcatgctcggcggtgaagccattgagcatgagaatttctccagtatcgttaatgatatcgggttgttgcacagcctcggcatccgtctggtggtggtctatggcgcacgtccgcagatcgacgcaaatctggctgcgcatcaccacgaaccgctgtatcacaagaatatacgtgtgaccgacgccaaaacactggaactggtgaagcaggc…	VAL	399	PRO	CCG	1295	Sequence & Structure	gaaccagtgaatactgcgcg	non-template / coding strand	ACG	1301	6	class 1	4.6 score	ccgctcaggcgaagcagagcggcttaagcaaattgtttCCGctgACGacgcgcagtattcactggttccaggaacgtggatttac	TCCTCTGGCGGAAAGCCTccgctcaggcgaagcagagcggcttaagcaaattgtttCCGctgACGacgcgcagtattcactggttccaggaacgtggatttacGATCttgacagctagctcagtcctaggtataatactagtGAACCAGTGAATACTGCGCGgttttagagctagaaatagcaagttaaaataaggctag
350	8	9	1	argA	b2818	P0A6C5	ECK2814	JW2786	AIN33190.1	Amino Acid Metabolism	tgataaaaaagtcgctctcgcataaaatttacacttgcaccctgcgaaaaaacagaataaaaatacactaatttcgaataatcatgcaaagaggtgtgccgtggtaaaggaacgtaaaaccgagttggtcgagggattccgccattcggttccctatatcaatacccaccggggaaaaacgtttgtcatcatgctcggcggtgaagccattgagcatgagaatttctccagtatcgttaatgatatcgggttgttgcacagcctcggcatccgtctggtggtggtctatggcgcacgtccgcagatcgacgcaaatctggctgcgcatcaccacgaaccgctgtatcacaagaatatacgtgtgaccgacgccaaaacactggaactggtgaagcaggc…	LEU	172	ALA	GCG	614	Sequence & Structure	tgcaatagtgctaatggggc	template / non-coding strand	CCC	623	9	class 1	4.4 score	cgcgatccatcgtcaactggacagcggtgcaatagtgGCGatggggCCCgtcgctgtttcagtcactggcgagagctttaacctg	TCCTCTGGCGGAAAGCCTcgcgatccatcgtcaactggacagcggtgcaatagtgGCGatggggCCCgtcgctgtttcagtcactggcgagagctttaacctgGATCttgacagctagctcagtcctaggtataatactagtTGCAATAGTGCTAATGGGGCgttttagagctagaaatagcaagttaaaataaggctag
351	8	9	2	argA	b2818	P0A6C5	ECK2814	JW2786	AIN33190.1	Amino Acid Metabolism	tgataaaaaagtcgctctcgcataaaatttacacttgcaccctgcgaaaaaacagaataaaaatacactaatttcgaataatcatgcaaagaggtgtgccgtggtaaaggaacgtaaaaccgagttggtcgagggattccgccattcggttccctatatcaatacccaccggggaaaaacgtttgtcatcatgctcggcggtgaagccattgagcatgagaatttctccagtatcgttaatgatatcgggttgttgcacagcctcggcatccgtctggtggtggtctatggcgcacgtccgcagatcgacgcaaatctggctgcgcatcaccacgaaccgctgtatcacaagaatatacgtgtgaccgacgccaaaacactggaactggtgaagcaggc…	LEU	172	TRP	TGG	614	Sequence & Structure	tgcaatagtgctaatggggc	template / non-coding strand	CCC	623	9	class 1	4.4 score	cgcgatccatcgtcaactggacagcggtgcaatagtgTGGatggggCCCgtcgctgtttcagtcactggcgagagctttaacctg	TCCTCTGGCGGAAAGCCTcgcgatccatcgtcaactggacagcggtgcaatagtgTGGatggggCCCgtcgctgtttcagtcactggcgagagctttaacctgGATCttgacagctagctcagtcctaggtataatactagtTGCAATAGTGCTAATGGGGCgttttagagctagaaatagcaagttaaaataaggctag
352	8	9	3	argA	b2818	P0A6C5	ECK2814	JW2786	AIN33190.1	Amino Acid Metabolism	tgataaaaaagtcgctctcgcataaaatttacacttgcaccctgcgaaaaaacagaataaaaatacactaatttcgaataatcatgcaaagaggtgtgccgtggtaaaggaacgtaaaaccgagttggtcgagggattccgccattcggttccctatatcaatacccaccggggaaaaacgtttgtcatcatgctcggcggtgaagccattgagcatgagaatttctccagtatcgttaatgatatcgggttgttgcacagcctcggcatccgtctggtggtggtctatggcgcacgtccgcagatcgacgcaaatctggctgcgcatcaccacgaaccgctgtatcacaagaatatacgtgtgaccgacgccaaaacactggaactggtgaagcaggc…	LEU	172	GLN	CAG	614	Sequence & Structure	tgcaatagtgctaatggggc	template / non-coding strand	CCC	623	9	class 1	4.4 score	cgcgatccatcgtcaactggacagcggtgcaatagtgCAGatggggCCCgtcgctgtttcagtcactggcgagagctttaacctg	TCCTCTGGCGGAAAGCCTcgcgatccatcgtcaactggacagcggtgcaatagtgCAGatggggCCCgtcgctgtttcagtcactggcgagagctttaacctgGATCttgacagctagctcagtcctaggtataatactagtTGCAATAGTGCTAATGGGGCgttttagagctagaaatagcaagttaaaataaggctag
353	8	9	4	argA	b2818	P0A6C5	ECK2814	JW2786	AIN33190.1	Amino Acid Metabolism	tgataaaaaagtcgctctcgcataaaatttacacttgcaccctgcgaaaaaacagaataaaaatacactaatttcgaataatcatgcaaagaggtgtgccgtggtaaaggaacgtaaaaccgagttggtcgagggattccgccattcggttccctatatcaatacccaccggggaaaaacgtttgtcatcatgctcggcggtgaagccattgagcatgagaatttctccagtatcgttaatgatatcgggttgttgcacagcctcggcatccgtctggtggtggtctatggcgcacgtccgcagatcgacgcaaatctggctgcgcatcaccacgaaccgctgtatcacaagaatatacgtgtgaccgacgccaaaacactggaactggtgaagcaggc…	LEU	172	ASP	GAT	614	Sequence & Structure	tgcaatagtgctaatggggc	template / non-coding strand	CCC	623	9	class 1	4.4 score	cgcgatccatcgtcaactggacagcggtgcaatagtgGATatggggCCCgtcgctgtttcagtcactggcgagagctttaacctg	TCCTCTGGCGGAAAGCCTcgcgatccatcgtcaactggacagcggtgcaatagtgGATatggggCCCgtcgctgtttcagtcactggcgagagctttaacctgGATCttgacagctagctcagtcctaggtataatactagtTGCAATAGTGCTAATGGGGCgttttagagctagaaatagcaagttaaaataaggctag
354	8	9	5	argA	b2818	P0A6C5	ECK2814	JW2786	AIN33190.1	Amino Acid Metabolism	tgataaaaaagtcgctctcgcataaaatttacacttgcaccctgcgaaaaaacagaataaaaatacactaatttcgaataatcatgcaaagaggtgtgccgtggtaaaggaacgtaaaaccgagttggtcgagggattccgccattcggttccctatatcaatacccaccggggaaaaacgtttgtcatcatgctcggcggtgaagccattgagcatgagaatttctccagtatcgttaatgatatcgggttgttgcacagcctcggcatccgtctggtggtggtctatggcgcacgtccgcagatcgacgcaaatctggctgcgcatcaccacgaaccgctgtatcacaagaatatacgtgtgaccgacgccaaaacactggaactggtgaagcaggc…	LEU	172	PRO	CCG	614	Sequence & Structure	tgcaatagtgctaatggggc	template / non-coding strand	CCC	623	9	class 1	4.4 score	cgcgatccatcgtcaactggacagcggtgcaatagtgCCGatggggCCCgtcgctgtttcagtcactggcgagagctttaacctg	TCCTCTGGCGGAAAGCCTcgcgatccatcgtcaactggacagcggtgcaatagtgCCGatggggCCCgtcgctgtttcagtcactggcgagagctttaacctgGATCttgacagctagctcagtcctaggtataatactagtTGCAATAGTGCTAATGGGGCgttttagagctagaaatagcaagttaaaataaggctag
355	8	10	1	argA	b2818	P0A6C5	ECK2814	JW2786	AIN33190.1	Amino Acid Metabolism	tgataaaaaagtcgctctcgcataaaatttacacttgcaccctgcgaaaaaacagaataaaaatacactaatttcgaataatcatgcaaagaggtgtgccgtggtaaaggaacgtaaaaccgagttggtcgagggattccgccattcggttccctatatcaatacccaccggggaaaaacgtttgtcatcatgctcggcggtgaagccattgagcatgagaatttctccagtatcgttaatgatatcgggttgttgcacagcctcggcatccgtctggtggtggtctatggcgcacgtccgcagatcgacgcaaatctggctgcgcatcaccacgaaccgctgtatcacaagaatatacgtgtgaccgacgccaaaacactggaactggtgaagcaggc…	PHE	208	ALA	GCG	722	Sequence & Structure	gtcgtcattagtgacgccct	non-template / coding strand	AGT	731	9	class 1	4.4 score	actggccatcaaactgaaagctgaaaagatgattggtGCGtgctctAGTcagggcgtcactaatgacgacggtgatattgtctcc	TCCTCTGGCGGAAAGCCTactggccatcaaactgaaagctgaaaagatgattggtGCGtgctctAGTcagggcgtcactaatgacgacggtgatattgtctccGATCttgacagctagctcagtcctaggtataatactagtGTCGTCATTAGTGACGCCCTgttttagagctagaaatagcaagttaaaataaggctag
356	8	10	2	argA	b2818	P0A6C5	ECK2814	JW2786	AIN33190.1	Amino Acid Metabolism	tgataaaaaagtcgctctcgcataaaatttacacttgcaccctgcgaaaaaacagaataaaaatacactaatttcgaataatcatgcaaagaggtgtgccgtggtaaaggaacgtaaaaccgagttggtcgagggattccgccattcggttccctatatcaatacccaccggggaaaaacgtttgtcatcatgctcggcggtgaagccattgagcatgagaatttctccagtatcgttaatgatatcgggttgttgcacagcctcggcatccgtctggtggtggtctatggcgcacgtccgcagatcgacgcaaatctggctgcgcatcaccacgaaccgctgtatcacaagaatatacgtgtgaccgacgccaaaacactggaactggtgaagcaggc…	PHE	208	TRP	TGG	722	Sequence & Structure	gtcgtcattagtgacgccct	non-template / coding strand	AGT	731	9	class 1	4.4 score	actggccatcaaactgaaagctgaaaagatgattggtTGGtgctctAGTcagggcgtcactaatgacgacggtgatattgtctcc	TCCTCTGGCGGAAAGCCTactggccatcaaactgaaagctgaaaagatgattggtTGGtgctctAGTcagggcgtcactaatgacgacggtgatattgtctccGATCttgacagctagctcagtcctaggtataatactagtGTCGTCATTAGTGACGCCCTgttttagagctagaaatagcaagttaaaataaggctag
357	8	10	3	argA	b2818	P0A6C5	ECK2814	JW2786	AIN33190.1	Amino Acid Metabolism	tgataaaaaagtcgctctcgcataaaatttacacttgcaccctgcgaaaaaacagaataaaaatacactaatttcgaataatcatgcaaagaggtgtgccgtggtaaaggaacgtaaaaccgagttggtcgagggattccgccattcggttccctatatcaatacccaccggggaaaaacgtttgtcatcatgctcggcggtgaagccattgagcatgagaatttctccagtatcgttaatgatatcgggttgttgcacagcctcggcatccgtctggtggtggtctatggcgcacgtccgcagatcgacgcaaatctggctgcgcatcaccacgaaccgctgtatcacaagaatatacgtgtgaccgacgccaaaacactggaactggtgaagcaggc…	PHE	208	GLN	CAG	722	Sequence & Structure	gtcgtcattagtgacgccct	non-template / coding strand	AGT	731	9	class 1	4.4 score	actggccatcaaactgaaagctgaaaagatgattggtCAGtgctctAGTcagggcgtcactaatgacgacggtgatattgtctcc	TCCTCTGGCGGAAAGCCTactggccatcaaactgaaagctgaaaagatgattggtCAGtgctctAGTcagggcgtcactaatgacgacggtgatattgtctccGATCttgacagctagctcagtcctaggtataatactagtGTCGTCATTAGTGACGCCCTgttttagagctagaaatagcaagttaaaataaggctag
358	8	10	4	argA	b2818	P0A6C5	ECK2814	JW2786	AIN33190.1	Amino Acid Metabolism	tgataaaaaagtcgctctcgcataaaatttacacttgcaccctgcgaaaaaacagaataaaaatacactaatttcgaataatcatgcaaagaggtgtgccgtggtaaaggaacgtaaaaccgagttggtcgagggattccgccattcggttccctatatcaatacccaccggggaaaaacgtttgtcatcatgctcggcggtgaagccattgagcatgagaatttctccagtatcgttaatgatatcgggttgttgcacagcctcggcatccgtctggtggtggtctatggcgcacgtccgcagatcgacgcaaatctggctgcgcatcaccacgaaccgctgtatcacaagaatatacgtgtgaccgacgccaaaacactggaactggtgaagcaggc…	PHE	208	ASP	GAT	722	Sequence & Structure	gtcgtcattagtgacgccct	non-template / coding strand	AGT	731	9	class 1	4.4 score	actggccatcaaactgaaagctgaaaagatgattggtGATtgctctAGTcagggcgtcactaatgacgacggtgatattgtctcc	TCCTCTGGCGGAAAGCCTactggccatcaaactgaaagctgaaaagatgattggtGATtgctctAGTcagggcgtcactaatgacgacggtgatattgtctccGATCttgacagctagctcagtcctaggtataatactagtGTCGTCATTAGTGACGCCCTgttttagagctagaaatagcaagttaaaataaggctag
359	8	10	5	argA	b2818	P0A6C5	ECK2814	JW2786	AIN33190.1	Amino Acid Metabolism	tgataaaaaagtcgctctcgcataaaatttacacttgcaccctgcgaaaaaacagaataaaaatacactaatttcgaataatcatgcaaagaggtgtgccgtggtaaaggaacgtaaaaccgagttggtcgagggattccgccattcggttccctatatcaatacccaccggggaaaaacgtttgtcatcatgctcggcggtgaagccattgagcatgagaatttctccagtatcgttaatgatatcgggttgttgcacagcctcggcatccgtctggtggtggtctatggcgcacgtccgcagatcgacgcaaatctggctgcgcatcaccacgaaccgctgtatcacaagaatatacgtgtgaccgacgccaaaacactggaactggtgaagcaggc…	PHE	208	PRO	CCG	722	Sequence & Structure	gtcgtcattagtgacgccct	non-template / coding strand	AGT	731	9	class 1	4.4 score	actggccatcaaactgaaagctgaaaagatgattggtCCGtgctctAGTcagggcgtcactaatgacgacggtgatattgtctcc	TCCTCTGGCGGAAAGCCTactggccatcaaactgaaagctgaaaagatgattggtCCGtgctctAGTcagggcgtcactaatgacgacggtgatattgtctccGATCttgacagctagctcagtcctaggtataatactagtGTCGTCATTAGTGACGCCCTgttttagagctagaaatagcaagttaaaataaggctag
360	9	1	1	argB	b3959	P0A6C8	ECK3950	JW5553	AIN34257.1	Amino Acid Metabolism	accgaagacaacttactgaaaggcgcggcggcacaagcggtacagtgcgccaatattcgtttcggctatgcggaaacgcagtctcttatttaagggtgcaatgatgaatccattaattatcaaactgggcggcgtactgctggatagtgaagaggcgctggaacgtctgtttagcgcactggtgaattatcgtgagtcacatcagcgtccgctggtgattgtgcacggcggcggttgcgtggtggatgagctgatgaaagggctgaatctgccggtgaaaaagaaaaacggcctgcgggtgacgcctgctgatcagatagacattatcaccggagcactggcgggaacggcaaataaaaccctgttggcatgggcgaagaaacatcagattgcggccgt…	LEU	179	ALA	GCG	635	Sequence & Structure	gtcgagaatgccgctgacgt	non-template / coding strand	AGT	638	3	class 1	4.8 score	aacggcgctggcggcaacgctgggcgcggatctgattttgGCGAGTgacgtcagcggcattctcgacggcaaagggcaacgcatt	TCCTCTGGCGGAAAGCCTaacggcgctggcggcaacgctgggcgcggatctgattttgGCGAGTgacgtcagcggcattctcgacggcaaagggcaacgcattGATCttgacagctagctcagtcctaggtataatactagtGTCGAGAATGCCGCTGACGTgttttagagctagaaatagcaagttaaaataaggctag
361	9	1	2	argB	b3959	P0A6C8	ECK3950	JW5553	AIN34257.1	Amino Acid Metabolism	accgaagacaacttactgaaaggcgcggcggcacaagcggtacagtgcgccaatattcgtttcggctatgcggaaacgcagtctcttatttaagggtgcaatgatgaatccattaattatcaaactgggcggcgtactgctggatagtgaagaggcgctggaacgtctgtttagcgcactggtgaattatcgtgagtcacatcagcgtccgctggtgattgtgcacggcggcggttgcgtggtggatgagctgatgaaagggctgaatctgccggtgaaaaagaaaaacggcctgcgggtgacgcctgctgatcagatagacattatcaccggagcactggcgggaacggcaaataaaaccctgttggcatgggcgaagaaacatcagattgcggccgt…	LEU	179	TRP	TGG	635	Sequence & Structure	gtcgagaatgccgctgacgt	non-template / coding strand	AGT	638	3	class 1	4.8 score	aacggcgctggcggcaacgctgggcgcggatctgattttgTGGAGTgacgtcagcggcattctcgacggcaaagggcaacgcatt	TCCTCTGGCGGAAAGCCTaacggcgctggcggcaacgctgggcgcggatctgattttgTGGAGTgacgtcagcggcattctcgacggcaaagggcaacgcattGATCttgacagctagctcagtcctaggtataatactagtGTCGAGAATGCCGCTGACGTgttttagagctagaaatagcaagttaaaataaggctag
362	9	1	3	argB	b3959	P0A6C8	ECK3950	JW5553	AIN34257.1	Amino Acid Metabolism	accgaagacaacttactgaaaggcgcggcggcacaagcggtacagtgcgccaatattcgtttcggctatgcggaaacgcagtctcttatttaagggtgcaatgatgaatccattaattatcaaactgggcggcgtactgctggatagtgaagaggcgctggaacgtctgtttagcgcactggtgaattatcgtgagtcacatcagcgtccgctggtgattgtgcacggcggcggttgcgtggtggatgagctgatgaaagggctgaatctgccggtgaaaaagaaaaacggcctgcgggtgacgcctgctgatcagatagacattatcaccggagcactggcgggaacggcaaataaaaccctgttggcatgggcgaagaaacatcagattgcggccgt…	LEU	179	GLN	CAG	635	Sequence & Structure	gtcgagaatgccgctgacgt	non-template / coding strand	AGT	638	3	class 1	4.8 score	aacggcgctggcggcaacgctgggcgcggatctgattttgCAGAGTgacgtcagcggcattctcgacggcaaagggcaacgcatt	TCCTCTGGCGGAAAGCCTaacggcgctggcggcaacgctgggcgcggatctgattttgCAGAGTgacgtcagcggcattctcgacggcaaagggcaacgcattGATCttgacagctagctcagtcctaggtataatactagtGTCGAGAATGCCGCTGACGTgttttagagctagaaatagcaagttaaaataaggctag
363	9	1	4	argB	b3959	P0A6C8	ECK3950	JW5553	AIN34257.1	Amino Acid Metabolism	accgaagacaacttactgaaaggcgcggcggcacaagcggtacagtgcgccaatattcgtttcggctatgcggaaacgcagtctcttatttaagggtgcaatgatgaatccattaattatcaaactgggcggcgtactgctggatagtgaagaggcgctggaacgtctgtttagcgcactggtgaattatcgtgagtcacatcagcgtccgctggtgattgtgcacggcggcggttgcgtggtggatgagctgatgaaagggctgaatctgccggtgaaaaagaaaaacggcctgcgggtgacgcctgctgatcagatagacattatcaccggagcactggcgggaacggcaaataaaaccctgttggcatgggcgaagaaacatcagattgcggccgt…	LEU	179	ASP	GAT	635	Sequence & Structure	gtcgagaatgccgctgacgt	non-template / coding strand	AGT	638	3	class 1	4.8 score	aacggcgctggcggcaacgctgggcgcggatctgattttgGATAGTgacgtcagcggcattctcgacggcaaagggcaacgcatt	TCCTCTGGCGGAAAGCCTaacggcgctggcggcaacgctgggcgcggatctgattttgGATAGTgacgtcagcggcattctcgacggcaaagggcaacgcattGATCttgacagctagctcagtcctaggtataatactagtGTCGAGAATGCCGCTGACGTgttttagagctagaaatagcaagttaaaataaggctag
364	9	1	5	argB	b3959	P0A6C8	ECK3950	JW5553	AIN34257.1	Amino Acid Metabolism	accgaagacaacttactgaaaggcgcggcggcacaagcggtacagtgcgccaatattcgtttcggctatgcggaaacgcagtctcttatttaagggtgcaatgatgaatccattaattatcaaactgggcggcgtactgctggatagtgaagaggcgctggaacgtctgtttagcgcactggtgaattatcgtgagtcacatcagcgtccgctggtgattgtgcacggcggcggttgcgtggtggatgagctgatgaaagggctgaatctgccggtgaaaaagaaaaacggcctgcgggtgacgcctgctgatcagatagacattatcaccggagcactggcgggaacggcaaataaaaccctgttggcatgggcgaagaaacatcagattgcggccgt…	LEU	179	PRO	CCG	635	Sequence & Structure	gtcgagaatgccgctgacgt	non-template / coding strand	AGT	638	3	class 1	4.8 score	aacggcgctggcggcaacgctgggcgcggatctgattttgCCGAGTgacgtcagcggcattctcgacggcaaagggcaacgcatt	TCCTCTGGCGGAAAGCCTaacggcgctggcggcaacgctgggcgcggatctgattttgCCGAGTgacgtcagcggcattctcgacggcaaagggcaacgcattGATCttgacagctagctcagtcctaggtataatactagtGTCGAGAATGCCGCTGACGTgttttagagctagaaatagcaagttaaaataaggctag
365	9	2	1	argB	b3959	P0A6C8	ECK3950	JW5553	AIN34257.1	Amino Acid Metabolism	accgaagacaacttactgaaaggcgcggcggcacaagcggtacagtgcgccaatattcgtttcggctatgcggaaacgcagtctcttatttaagggtgcaatgatgaatccattaattatcaaactgggcggcgtactgctggatagtgaagaggcgctggaacgtctgtttagcgcactggtgaattatcgtgagtcacatcagcgtccgctggtgattgtgcacggcggcggttgcgtggtggatgagctgatgaaagggctgaatctgccggtgaaaaagaaaaacggcctgcgggtgacgcctgctgatcagatagacattatcaccggagcactggcgggaacggcaaataaaaccctgttggcatgggcgaagaaacatcagattgcggccgt…	VAL	145	ALA	GCG	533	Sequence & Structure	cccttcgtctgttacgccaa	non-template / coding strand	AGT	539	6	class 1	4.6 score	ttatcaactccttgctggagaacggttatctgccggtgGCGagcAGTattggcgtaacagacgaagggcaactgatgaacgtcaa	TCCTCTGGCGGAAAGCCTttatcaactccttgctggagaacggttatctgccggtgGCGagcAGTattggcgtaacagacgaagggcaactgatgaacgtcaaGATCttgacagctagctcagtcctaggtataatactagtCCCTTCGTCTGTTACGCCAAgttttagagctagaaatagcaagttaaaataaggctag
366	9	2	2	argB	b3959	P0A6C8	ECK3950	JW5553	AIN34257.1	Amino Acid Metabolism	accgaagacaacttactgaaaggcgcggcggcacaagcggtacagtgcgccaatattcgtttcggctatgcggaaacgcagtctcttatttaagggtgcaatgatgaatccattaattatcaaactgggcggcgtactgctggatagtgaagaggcgctggaacgtctgtttagcgcactggtgaattatcgtgagtcacatcagcgtccgctggtgattgtgcacggcggcggttgcgtggtggatgagctgatgaaagggctgaatctgccggtgaaaaagaaaaacggcctgcgggtgacgcctgctgatcagatagacattatcaccggagcactggcgggaacggcaaataaaaccctgttggcatgggcgaagaaacatcagattgcggccgt…	VAL	145	TRP	TGG	533	Sequence & Structure	cccttcgtctgttacgccaa	non-template / coding strand	AGT	539	6	class 1	4.6 score	ttatcaactccttgctggagaacggttatctgccggtgTGGagcAGTattggcgtaacagacgaagggcaactgatgaacgtcaa	TCCTCTGGCGGAAAGCCTttatcaactccttgctggagaacggttatctgccggtgTGGagcAGTattggcgtaacagacgaagggcaactgatgaacgtcaaGATCttgacagctagctcagtcctaggtataatactagtCCCTTCGTCTGTTACGCCAAgttttagagctagaaatagcaagttaaaataaggctag
367	9	2	3	argB	b3959	P0A6C8	ECK3950	JW5553	AIN34257.1	Amino Acid Metabolism	accgaagacaacttactgaaaggcgcggcggcacaagcggtacagtgcgccaatattcgtttcggctatgcggaaacgcagtctcttatttaagggtgcaatgatgaatccattaattatcaaactgggcggcgtactgctggatagtgaagaggcgctggaacgtctgtttagcgcactggtgaattatcgtgagtcacatcagcgtccgctggtgattgtgcacggcggcggttgcgtggtggatgagctgatgaaagggctgaatctgccggtgaaaaagaaaaacggcctgcgggtgacgcctgctgatcagatagacattatcaccggagcactggcgggaacggcaaataaaaccctgttggcatgggcgaagaaacatcagattgcggccgt…	VAL	145	GLN	CAG	533	Sequence & Structure	cccttcgtctgttacgccaa	non-template / coding strand	AGT	539	6	class 1	4.6 score	ttatcaactccttgctggagaacggttatctgccggtgCAGagcAGTattggcgtaacagacgaagggcaactgatgaacgtcaa	TCCTCTGGCGGAAAGCCTttatcaactccttgctggagaacggttatctgccggtgCAGagcAGTattggcgtaacagacgaagggcaactgatgaacgtcaaGATCttgacagctagctcagtcctaggtataatactagtCCCTTCGTCTGTTACGCCAAgttttagagctagaaatagcaagttaaaataaggctag
368	9	2	4	argB	b3959	P0A6C8	ECK3950	JW5553	AIN34257.1	Amino Acid Metabolism	accgaagacaacttactgaaaggcgcggcggcacaagcggtacagtgcgccaatattcgtttcggctatgcggaaacgcagtctcttatttaagggtgcaatgatgaatccattaattatcaaactgggcggcgtactgctggatagtgaagaggcgctggaacgtctgtttagcgcactggtgaattatcgtgagtcacatcagcgtccgctggtgattgtgcacggcggcggttgcgtggtggatgagctgatgaaagggctgaatctgccggtgaaaaagaaaaacggcctgcgggtgacgcctgctgatcagatagacattatcaccggagcactggcgggaacggcaaataaaaccctgttggcatgggcgaagaaacatcagattgcggccgt…	VAL	145	ASP	GAT	533	Sequence & Structure	cccttcgtctgttacgccaa	non-template / coding strand	AGT	539	6	class 1	4.6 score	ttatcaactccttgctggagaacggttatctgccggtgGATagcAGTattggcgtaacagacgaagggcaactgatgaacgtcaa	TCCTCTGGCGGAAAGCCTttatcaactccttgctggagaacggttatctgccggtgGATagcAGTattggcgtaacagacgaagggcaactgatgaacgtcaaGATCttgacagctagctcagtcctaggtataatactagtCCCTTCGTCTGTTACGCCAAgttttagagctagaaatagcaagttaaaataaggctag
369	9	2	5	argB	b3959	P0A6C8	ECK3950	JW5553	AIN34257.1	Amino Acid Metabolism	accgaagacaacttactgaaaggcgcggcggcacaagcggtacagtgcgccaatattcgtttcggctatgcggaaacgcagtctcttatttaagggtgcaatgatgaatccattaattatcaaactgggcggcgtactgctggatagtgaagaggcgctggaacgtctgtttagcgcactggtgaattatcgtgagtcacatcagcgtccgctggtgattgtgcacggcggcggttgcgtggtggatgagctgatgaaagggctgaatctgccggtgaaaaagaaaaacggcctgcgggtgacgcctgctgatcagatagacattatcaccggagcactggcgggaacggcaaataaaaccctgttggcatgggcgaagaaacatcagattgcggccgt…	VAL	145	PRO	CCG	533	Sequence & Structure	cccttcgtctgttacgccaa	non-template / coding strand	AGT	539	6	class 1	4.6 score	ttatcaactccttgctggagaacggttatctgccggtgCCGagcAGTattggcgtaacagacgaagggcaactgatgaacgtcaa	TCCTCTGGCGGAAAGCCTttatcaactccttgctggagaacggttatctgccggtgCCGagcAGTattggcgtaacagacgaagggcaactgatgaacgtcaaGATCttgacagctagctcagtcctaggtataatactagtCCCTTCGTCTGTTACGCCAAgttttagagctagaaatagcaagttaaaataaggctag
370	9	3	1	argB	b3959	P0A6C8	ECK3950	JW5553	AIN34257.1	Amino Acid Metabolism	accgaagacaacttactgaaaggcgcggcggcacaagcggtacagtgcgccaatattcgtttcggctatgcggaaacgcagtctcttatttaagggtgcaatgatgaatccattaattatcaaactgggcggcgtactgctggatagtgaagaggcgctggaacgtctgtttagcgcactggtgaattatcgtgagtcacatcagcgtccgctggtgattgtgcacggcggcggttgcgtggtggatgagctgatgaaagggctgaatctgccggtgaaaaagaaaaacggcctgcgggtgacgcctgctgatcagatagacattatcaccggagcactggcgggaacggcaaataaaaccctgttggcatgggcgaagaaacatcagattgcggccgt…	LEU	178	ALA	GCG	632	Sequence & Structure	gtcgagaatgccgctgacgt	non-template / coding strand	AGT	638	6	class 1	4.6 score	caacggcgctggcggcaacgctgggcgcggatctgattGCGctcAGTgacgtcagcggcattctcgacggcaaagggcaacgcat	TCCTCTGGCGGAAAGCCTcaacggcgctggcggcaacgctgggcgcggatctgattGCGctcAGTgacgtcagcggcattctcgacggcaaagggcaacgcatGATCttgacagctagctcagtcctaggtataatactagtGTCGAGAATGCCGCTGACGTgttttagagctagaaatagcaagttaaaataaggctag
371	9	3	2	argB	b3959	P0A6C8	ECK3950	JW5553	AIN34257.1	Amino Acid Metabolism	accgaagacaacttactgaaaggcgcggcggcacaagcggtacagtgcgccaatattcgtttcggctatgcggaaacgcagtctcttatttaagggtgcaatgatgaatccattaattatcaaactgggcggcgtactgctggatagtgaagaggcgctggaacgtctgtttagcgcactggtgaattatcgtgagtcacatcagcgtccgctggtgattgtgcacggcggcggttgcgtggtggatgagctgatgaaagggctgaatctgccggtgaaaaagaaaaacggcctgcgggtgacgcctgctgatcagatagacattatcaccggagcactggcgggaacggcaaataaaaccctgttggcatgggcgaagaaacatcagattgcggccgt…	LEU	178	TRP	TGG	632	Sequence & Structure	gtcgagaatgccgctgacgt	non-template / coding strand	AGT	638	6	class 1	4.6 score	caacggcgctggcggcaacgctgggcgcggatctgattTGGctcAGTgacgtcagcggcattctcgacggcaaagggcaacgcat	TCCTCTGGCGGAAAGCCTcaacggcgctggcggcaacgctgggcgcggatctgattTGGctcAGTgacgtcagcggcattctcgacggcaaagggcaacgcatGATCttgacagctagctcagtcctaggtataatactagtGTCGAGAATGCCGCTGACGTgttttagagctagaaatagcaagttaaaataaggctag
372	9	3	3	argB	b3959	P0A6C8	ECK3950	JW5553	AIN34257.1	Amino Acid Metabolism	accgaagacaacttactgaaaggcgcggcggcacaagcggtacagtgcgccaatattcgtttcggctatgcggaaacgcagtctcttatttaagggtgcaatgatgaatccattaattatcaaactgggcggcgtactgctggatagtgaagaggcgctggaacgtctgtttagcgcactggtgaattatcgtgagtcacatcagcgtccgctggtgattgtgcacggcggcggttgcgtggtggatgagctgatgaaagggctgaatctgccggtgaaaaagaaaaacggcctgcgggtgacgcctgctgatcagatagacattatcaccggagcactggcgggaacggcaaataaaaccctgttggcatgggcgaagaaacatcagattgcggccgt…	LEU	178	GLN	CAG	632	Sequence & Structure	gtcgagaatgccgctgacgt	non-template / coding strand	AGT	638	6	class 1	4.6 score	caacggcgctggcggcaacgctgggcgcggatctgattCAGctcAGTgacgtcagcggcattctcgacggcaaagggcaacgcat	TCCTCTGGCGGAAAGCCTcaacggcgctggcggcaacgctgggcgcggatctgattCAGctcAGTgacgtcagcggcattctcgacggcaaagggcaacgcatGATCttgacagctagctcagtcctaggtataatactagtGTCGAGAATGCCGCTGACGTgttttagagctagaaatagcaagttaaaataaggctag
373	9	3	4	argB	b3959	P0A6C8	ECK3950	JW5553	AIN34257.1	Amino Acid Metabolism	accgaagacaacttactgaaaggcgcggcggcacaagcggtacagtgcgccaatattcgtttcggctatgcggaaacgcagtctcttatttaagggtgcaatgatgaatccattaattatcaaactgggcggcgtactgctggatagtgaagaggcgctggaacgtctgtttagcgcactggtgaattatcgtgagtcacatcagcgtccgctggtgattgtgcacggcggcggttgcgtggtggatgagctgatgaaagggctgaatctgccggtgaaaaagaaaaacggcctgcgggtgacgcctgctgatcagatagacattatcaccggagcactggcgggaacggcaaataaaaccctgttggcatgggcgaagaaacatcagattgcggccgt…	LEU	178	ASP	GAT	632	Sequence & Structure	gtcgagaatgccgctgacgt	non-template / coding strand	AGT	638	6	class 1	4.6 score	caacggcgctggcggcaacgctgggcgcggatctgattGATctcAGTgacgtcagcggcattctcgacggcaaagggcaacgcat	TCCTCTGGCGGAAAGCCTcaacggcgctggcggcaacgctgggcgcggatctgattGATctcAGTgacgtcagcggcattctcgacggcaaagggcaacgcatGATCttgacagctagctcagtcctaggtataatactagtGTCGAGAATGCCGCTGACGTgttttagagctagaaatagcaagttaaaataaggctag
374	9	3	5	argB	b3959	P0A6C8	ECK3950	JW5553	AIN34257.1	Amino Acid Metabolism	accgaagacaacttactgaaaggcgcggcggcacaagcggtacagtgcgccaatattcgtttcggctatgcggaaacgcagtctcttatttaagggtgcaatgatgaatccattaattatcaaactgggcggcgtactgctggatagtgaagaggcgctggaacgtctgtttagcgcactggtgaattatcgtgagtcacatcagcgtccgctggtgattgtgcacggcggcggttgcgtggtggatgagctgatgaaagggctgaatctgccggtgaaaaagaaaaacggcctgcgggtgacgcctgctgatcagatagacattatcaccggagcactggcgggaacggcaaataaaaccctgttggcatgggcgaagaaacatcagattgcggccgt…	LEU	178	PRO	CCG	632	Sequence & Structure	gtcgagaatgccgctgacgt	non-template / coding strand	AGT	638	6	class 1	4.6 score	caacggcgctggcggcaacgctgggcgcggatctgattCCGctcAGTgacgtcagcggcattctcgacggcaaagggcaacgcat	TCCTCTGGCGGAAAGCCTcaacggcgctggcggcaacgctgggcgcggatctgattCCGctcAGTgacgtcagcggcattctcgacggcaaagggcaacgcatGATCttgacagctagctcagtcctaggtataatactagtGTCGAGAATGCCGCTGACGTgttttagagctagaaatagcaagttaaaataaggctag
375	9	4	1	argB	b3959	P0A6C8	ECK3950	JW5553	AIN34257.1	Amino Acid Metabolism	accgaagacaacttactgaaaggcgcggcggcacaagcggtacagtgcgccaatattcgtttcggctatgcggaaacgcagtctcttatttaagggtgcaatgatgaatccattaattatcaaactgggcggcgtactgctggatagtgaagaggcgctggaacgtctgtttagcgcactggtgaattatcgtgagtcacatcagcgtccgctggtgattgtgcacggcggcggttgcgtggtggatgagctgatgaaagggctgaatctgccggtgaaaaagaaaaacggcctgcgggtgacgcctgctgatcagatagacattatcaccggagcactggcgggaacggcaaataaaaccctgttggcatgggcgaagaaacatcagattgcggccgt…	ILE	177	ALA	GCG	629	Sequence & Structure	gtcgagaatgccgctgacgt	non-template / coding strand	AGT	638	9	class 1	4.4 score	ggcaacggcgctggcggcaacgctgggcgcggatctgGCGttgctcAGTgacgtcagcggcattctcgacggcaaagggcaacgc	TCCTCTGGCGGAAAGCCTggcaacggcgctggcggcaacgctgggcgcggatctgGCGttgctcAGTgacgtcagcggcattctcgacggcaaagggcaacgcGATCttgacagctagctcagtcctaggtataatactagtGTCGAGAATGCCGCTGACGTgttttagagctagaaatagcaagttaaaataaggctag
376	9	4	2	argB	b3959	P0A6C8	ECK3950	JW5553	AIN34257.1	Amino Acid Metabolism	accgaagacaacttactgaaaggcgcggcggcacaagcggtacagtgcgccaatattcgtttcggctatgcggaaacgcagtctcttatttaagggtgcaatgatgaatccattaattatcaaactgggcggcgtactgctggatagtgaagaggcgctggaacgtctgtttagcgcactggtgaattatcgtgagtcacatcagcgtccgctggtgattgtgcacggcggcggttgcgtggtggatgagctgatgaaagggctgaatctgccggtgaaaaagaaaaacggcctgcgggtgacgcctgctgatcagatagacattatcaccggagcactggcgggaacggcaaataaaaccctgttggcatgggcgaagaaacatcagattgcggccgt…	ILE	177	TRP	TGG	629	Sequence & Structure	gtcgagaatgccgctgacgt	non-template / coding strand	AGT	638	9	class 1	4.4 score	ggcaacggcgctggcggcaacgctgggcgcggatctgTGGttgctcAGTgacgtcagcggcattctcgacggcaaagggcaacgc	TCCTCTGGCGGAAAGCCTggcaacggcgctggcggcaacgctgggcgcggatctgTGGttgctcAGTgacgtcagcggcattctcgacggcaaagggcaacgcGATCttgacagctagctcagtcctaggtataatactagtGTCGAGAATGCCGCTGACGTgttttagagctagaaatagcaagttaaaataaggctag
377	9	4	3	argB	b3959	P0A6C8	ECK3950	JW5553	AIN34257.1	Amino Acid Metabolism	accgaagacaacttactgaaaggcgcggcggcacaagcggtacagtgcgccaatattcgtttcggctatgcggaaacgcagtctcttatttaagggtgcaatgatgaatccattaattatcaaactgggcggcgtactgctggatagtgaagaggcgctggaacgtctgtttagcgcactggtgaattatcgtgagtcacatcagcgtccgctggtgattgtgcacggcggcggttgcgtggtggatgagctgatgaaagggctgaatctgccggtgaaaaagaaaaacggcctgcgggtgacgcctgctgatcagatagacattatcaccggagcactggcgggaacggcaaataaaaccctgttggcatgggcgaagaaacatcagattgcggccgt…	ILE	177	GLN	CAG	629	Sequence & Structure	gtcgagaatgccgctgacgt	non-template / coding strand	AGT	638	9	class 1	4.4 score	ggcaacggcgctggcggcaacgctgggcgcggatctgCAGttgctcAGTgacgtcagcggcattctcgacggcaaagggcaacgc	TCCTCTGGCGGAAAGCCTggcaacggcgctggcggcaacgctgggcgcggatctgCAGttgctcAGTgacgtcagcggcattctcgacggcaaagggcaacgcGATCttgacagctagctcagtcctaggtataatactagtGTCGAGAATGCCGCTGACGTgttttagagctagaaatagcaagttaaaataaggctag
378	9	4	4	argB	b3959	P0A6C8	ECK3950	JW5553	AIN34257.1	Amino Acid Metabolism	accgaagacaacttactgaaaggcgcggcggcacaagcggtacagtgcgccaatattcgtttcggctatgcggaaacgcagtctcttatttaagggtgcaatgatgaatccattaattatcaaactgggcggcgtactgctggatagtgaagaggcgctggaacgtctgtttagcgcactggtgaattatcgtgagtcacatcagcgtccgctggtgattgtgcacggcggcggttgcgtggtggatgagctgatgaaagggctgaatctgccggtgaaaaagaaaaacggcctgcgggtgacgcctgctgatcagatagacattatcaccggagcactggcgggaacggcaaataaaaccctgttggcatgggcgaagaaacatcagattgcggccgt…	ILE	177	ASP	GAT	629	Sequence & Structure	gtcgagaatgccgctgacgt	non-template / coding strand	AGT	638	9	class 1	4.4 score	ggcaacggcgctggcggcaacgctgggcgcggatctgGATttgctcAGTgacgtcagcggcattctcgacggcaaagggcaacgc	TCCTCTGGCGGAAAGCCTggcaacggcgctggcggcaacgctgggcgcggatctgGATttgctcAGTgacgtcagcggcattctcgacggcaaagggcaacgcGATCttgacagctagctcagtcctaggtataatactagtGTCGAGAATGCCGCTGACGTgttttagagctagaaatagcaagttaaaataaggctag
379	9	4	5	argB	b3959	P0A6C8	ECK3950	JW5553	AIN34257.1	Amino Acid Metabolism	accgaagacaacttactgaaaggcgcggcggcacaagcggtacagtgcgccaatattcgtttcggctatgcggaaacgcagtctcttatttaagggtgcaatgatgaatccattaattatcaaactgggcggcgtactgctggatagtgaagaggcgctggaacgtctgtttagcgcactggtgaattatcgtgagtcacatcagcgtccgctggtgattgtgcacggcggcggttgcgtggtggatgagctgatgaaagggctgaatctgccggtgaaaaagaaaaacggcctgcgggtgacgcctgctgatcagatagacattatcaccggagcactggcgggaacggcaaataaaaccctgttggcatgggcgaagaaacatcagattgcggccgt…	ILE	177	PRO	CCG	629	Sequence & Structure	gtcgagaatgccgctgacgt	non-template / coding strand	AGT	638	9	class 1	4.4 score	ggcaacggcgctggcggcaacgctgggcgcggatctgCCGttgctcAGTgacgtcagcggcattctcgacggcaaagggcaacgc	TCCTCTGGCGGAAAGCCTggcaacggcgctggcggcaacgctgggcgcggatctgCCGttgctcAGTgacgtcagcggcattctcgacggcaaagggcaacgcGATCttgacagctagctcagtcctaggtataatactagtGTCGAGAATGCCGCTGACGTgttttagagctagaaatagcaagttaaaataaggctag
380	9	5	1	argB	b3959	P0A6C8	ECK3950	JW5553	AIN34257.1	Amino Acid Metabolism	accgaagacaacttactgaaaggcgcggcggcacaagcggtacagtgcgccaatattcgtttcggctatgcggaaacgcagtctcttatttaagggtgcaatgatgaatccattaattatcaaactgggcggcgtactgctggatagtgaagaggcgctggaacgtctgtttagcgcactggtgaattatcgtgagtcacatcagcgtccgctggtgattgtgcacggcggcggttgcgtggtggatgagctgatgaaagggctgaatctgccggtgaaaaagaaaaacggcctgcgggtgacgcctgctgatcagatagacattatcaccggagcactggcgggaacggcaaataaaaccctgttggcatgggcgaagaaacatcagattgcggccgt…	ILE	76	ALA	GCG	326	Sequence & Structure	tgccgttcccgccagtgctc	non-template / coding strand	ACG	329	3	class 2	4.21 score	aaacggcctgcgggtgacgcctgctgatcagatagacattGCGACGggagcactggcgggaacggcaaataaaaccctgttggca	TCCTCTGGCGGAAAGCCTaaacggcctgcgggtgacgcctgctgatcagatagacattGCGACGggagcactggcgggaacggcaaataaaaccctgttggcaGATCttgacagctagctcagtcctaggtataatactagtTGCCGTTCCCGCCAGTGCTCgttttagagctagaaatagcaagttaaaataaggctag
381	9	5	2	argB	b3959	P0A6C8	ECK3950	JW5553	AIN34257.1	Amino Acid Metabolism	accgaagacaacttactgaaaggcgcggcggcacaagcggtacagtgcgccaatattcgtttcggctatgcggaaacgcagtctcttatttaagggtgcaatgatgaatccattaattatcaaactgggcggcgtactgctggatagtgaagaggcgctggaacgtctgtttagcgcactggtgaattatcgtgagtcacatcagcgtccgctggtgattgtgcacggcggcggttgcgtggtggatgagctgatgaaagggctgaatctgccggtgaaaaagaaaaacggcctgcgggtgacgcctgctgatcagatagacattatcaccggagcactggcgggaacggcaaataaaaccctgttggcatgggcgaagaaacatcagattgcggccgt…	ILE	76	TRP	TGG	326	Sequence & Structure	tgccgttcccgccagtgctc	non-template / coding strand	ACG	329	3	class 2	4.21 score	aaacggcctgcgggtgacgcctgctgatcagatagacattTGGACGggagcactggcgggaacggcaaataaaaccctgttggca	TCCTCTGGCGGAAAGCCTaaacggcctgcgggtgacgcctgctgatcagatagacattTGGACGggagcactggcgggaacggcaaataaaaccctgttggcaGATCttgacagctagctcagtcctaggtataatactagtTGCCGTTCCCGCCAGTGCTCgttttagagctagaaatagcaagttaaaataaggctag
382	9	5	3	argB	b3959	P0A6C8	ECK3950	JW5553	AIN34257.1	Amino Acid Metabolism	accgaagacaacttactgaaaggcgcggcggcacaagcggtacagtgcgccaatattcgtttcggctatgcggaaacgcagtctcttatttaagggtgcaatgatgaatccattaattatcaaactgggcggcgtactgctggatagtgaagaggcgctggaacgtctgtttagcgcactggtgaattatcgtgagtcacatcagcgtccgctggtgattgtgcacggcggcggttgcgtggtggatgagctgatgaaagggctgaatctgccggtgaaaaagaaaaacggcctgcgggtgacgcctgctgatcagatagacattatcaccggagcactggcgggaacggcaaataaaaccctgttggcatgggcgaagaaacatcagattgcggccgt…	ILE	76	GLN	CAG	326	Sequence & Structure	tgccgttcccgccagtgctc	non-template / coding strand	ACG	329	3	class 2	4.21 score	aaacggcctgcgggtgacgcctgctgatcagatagacattCAGACGggagcactggcgggaacggcaaataaaaccctgttggca	TCCTCTGGCGGAAAGCCTaaacggcctgcgggtgacgcctgctgatcagatagacattCAGACGggagcactggcgggaacggcaaataaaaccctgttggcaGATCttgacagctagctcagtcctaggtataatactagtTGCCGTTCCCGCCAGTGCTCgttttagagctagaaatagcaagttaaaataaggctag
383	9	5	4	argB	b3959	P0A6C8	ECK3950	JW5553	AIN34257.1	Amino Acid Metabolism	accgaagacaacttactgaaaggcgcggcggcacaagcggtacagtgcgccaatattcgtttcggctatgcggaaacgcagtctcttatttaagggtgcaatgatgaatccattaattatcaaactgggcggcgtactgctggatagtgaagaggcgctggaacgtctgtttagcgcactggtgaattatcgtgagtcacatcagcgtccgctggtgattgtgcacggcggcggttgcgtggtggatgagctgatgaaagggctgaatctgccggtgaaaaagaaaaacggcctgcgggtgacgcctgctgatcagatagacattatcaccggagcactggcgggaacggcaaataaaaccctgttggcatgggcgaagaaacatcagattgcggccgt…	ILE	76	ASP	GAT	326	Sequence & Structure	tgccgttcccgccagtgctc	non-template / coding strand	ACG	329	3	class 2	4.21 score	aaacggcctgcgggtgacgcctgctgatcagatagacattGATACGggagcactggcgggaacggcaaataaaaccctgttggca	TCCTCTGGCGGAAAGCCTaaacggcctgcgggtgacgcctgctgatcagatagacattGATACGggagcactggcgggaacggcaaataaaaccctgttggcaGATCttgacagctagctcagtcctaggtataatactagtTGCCGTTCCCGCCAGTGCTCgttttagagctagaaatagcaagttaaaataaggctag
384	9	5	5	argB	b3959	P0A6C8	ECK3950	JW5553	AIN34257.1	Amino Acid Metabolism	accgaagacaacttactgaaaggcgcggcggcacaagcggtacagtgcgccaatattcgtttcggctatgcggaaacgcagtctcttatttaagggtgcaatgatgaatccattaattatcaaactgggcggcgtactgctggatagtgaagaggcgctggaacgtctgtttagcgcactggtgaattatcgtgagtcacatcagcgtccgctggtgattgtgcacggcggcggttgcgtggtggatgagctgatgaaagggctgaatctgccggtgaaaaagaaaaacggcctgcgggtgacgcctgctgatcagatagacattatcaccggagcactggcgggaacggcaaataaaaccctgttggcatgggcgaagaaacatcagattgcggccgt…	ILE	76	PRO	CCG	326	Sequence & Structure	tgccgttcccgccagtgctc	non-template / coding strand	ACG	329	3	class 2	4.21 score	aaacggcctgcgggtgacgcctgctgatcagatagacattCCGACGggagcactggcgggaacggcaaataaaaccctgttggca	TCCTCTGGCGGAAAGCCTaaacggcctgcgggtgacgcctgctgatcagatagacattCCGACGggagcactggcgggaacggcaaataaaaccctgttggcaGATCttgacagctagctcagtcctaggtataatactagtTGCCGTTCCCGCCAGTGCTCgttttagagctagaaatagcaagttaaaataaggctag
385	9	6	1	argB	b3959	P0A6C8	ECK3950	JW5553	AIN34257.1	Amino Acid Metabolism	accgaagacaacttactgaaaggcgcggcggcacaagcggtacagtgcgccaatattcgtttcggctatgcggaaacgcagtctcttatttaagggtgcaatgatgaatccattaattatcaaactgggcggcgtactgctggatagtgaagaggcgctggaacgtctgtttagcgcactggtgaattatcgtgagtcacatcagcgtccgctggtgattgtgcacggcggcggttgcgtggtggatgagctgatgaaagggctgaatctgccggtgaaaaagaaaaacggcctgcgggtgacgcctgctgatcagatagacattatcaccggagcactggcgggaacggcaaataaaaccctgttggcatgggcgaagaaacatcagattgcggccgt…	LEU	104	ALA	GCG	410	Sequence & Structure	gtcaccgagaaacaaaccta	non-template / coding strand	GCG	395	15	class 1	4 score	cctgttggcatgggcgaagaaacatcagattgcgGCGgtaggtttgtttGCGggtgacggcgacagcgtcaaagtgacccagctt	TCCTCTGGCGGAAAGCCTcctgttggcatgggcgaagaaacatcagattgcgGCGgtaggtttgtttGCGggtgacggcgacagcgtcaaagtgacccagcttGATCttgacagctagctcagtcctaggtataatactagtGTCACCGAGAAACAAACCTAgttttagagctagaaatagcaagttaaaataaggctag
386	9	6	2	argB	b3959	P0A6C8	ECK3950	JW5553	AIN34257.1	Amino Acid Metabolism	accgaagacaacttactgaaaggcgcggcggcacaagcggtacagtgcgccaatattcgtttcggctatgcggaaacgcagtctcttatttaagggtgcaatgatgaatccattaattatcaaactgggcggcgtactgctggatagtgaagaggcgctggaacgtctgtttagcgcactggtgaattatcgtgagtcacatcagcgtccgctggtgattgtgcacggcggcggttgcgtggtggatgagctgatgaaagggctgaatctgccggtgaaaaagaaaaacggcctgcgggtgacgcctgctgatcagatagacattatcaccggagcactggcgggaacggcaaataaaaccctgttggcatgggcgaagaaacatcagattgcggccgt…	LEU	104	TRP	TGG	410	Sequence & Structure	gtcaccgagaaacaaaccta	non-template / coding strand	GCG	395	15	class 1	4 score	cctgttggcatgggcgaagaaacatcagattgcgGCGgtaggtttgtttTGGggtgacggcgacagcgtcaaagtgacccagctt	TCCTCTGGCGGAAAGCCTcctgttggcatgggcgaagaaacatcagattgcgGCGgtaggtttgtttTGGggtgacggcgacagcgtcaaagtgacccagcttGATCttgacagctagctcagtcctaggtataatactagtGTCACCGAGAAACAAACCTAgttttagagctagaaatagcaagttaaaataaggctag
387	9	6	3	argB	b3959	P0A6C8	ECK3950	JW5553	AIN34257.1	Amino Acid Metabolism	accgaagacaacttactgaaaggcgcggcggcacaagcggtacagtgcgccaatattcgtttcggctatgcggaaacgcagtctcttatttaagggtgcaatgatgaatccattaattatcaaactgggcggcgtactgctggatagtgaagaggcgctggaacgtctgtttagcgcactggtgaattatcgtgagtcacatcagcgtccgctggtgattgtgcacggcggcggttgcgtggtggatgagctgatgaaagggctgaatctgccggtgaaaaagaaaaacggcctgcgggtgacgcctgctgatcagatagacattatcaccggagcactggcgggaacggcaaataaaaccctgttggcatgggcgaagaaacatcagattgcggccgt…	LEU	104	GLN	CAG	410	Sequence & Structure	gtcaccgagaaacaaaccta	non-template / coding strand	GCG	395	15	class 1	4 score	cctgttggcatgggcgaagaaacatcagattgcgGCGgtaggtttgtttCAGggtgacggcgacagcgtcaaagtgacccagctt	TCCTCTGGCGGAAAGCCTcctgttggcatgggcgaagaaacatcagattgcgGCGgtaggtttgtttCAGggtgacggcgacagcgtcaaagtgacccagcttGATCttgacagctagctcagtcctaggtataatactagtGTCACCGAGAAACAAACCTAgttttagagctagaaatagcaagttaaaataaggctag
388	9	6	4	argB	b3959	P0A6C8	ECK3950	JW5553	AIN34257.1	Amino Acid Metabolism	accgaagacaacttactgaaaggcgcggcggcacaagcggtacagtgcgccaatattcgtttcggctatgcggaaacgcagtctcttatttaagggtgcaatgatgaatccattaattatcaaactgggcggcgtactgctggatagtgaagaggcgctggaacgtctgtttagcgcactggtgaattatcgtgagtcacatcagcgtccgctggtgattgtgcacggcggcggttgcgtggtggatgagctgatgaaagggctgaatctgccggtgaaaaagaaaaacggcctgcgggtgacgcctgctgatcagatagacattatcaccggagcactggcgggaacggcaaataaaaccctgttggcatgggcgaagaaacatcagattgcggccgt…	LEU	104	ASP	GAT	410	Sequence & Structure	gtcaccgagaaacaaaccta	non-template / coding strand	GCG	395	15	class 1	4 score	cctgttggcatgggcgaagaaacatcagattgcgGCGgtaggtttgtttGATggtgacggcgacagcgtcaaagtgacccagctt	TCCTCTGGCGGAAAGCCTcctgttggcatgggcgaagaaacatcagattgcgGCGgtaggtttgtttGATggtgacggcgacagcgtcaaagtgacccagcttGATCttgacagctagctcagtcctaggtataatactagtGTCACCGAGAAACAAACCTAgttttagagctagaaatagcaagttaaaataaggctag
389	9	6	5	argB	b3959	P0A6C8	ECK3950	JW5553	AIN34257.1	Amino Acid Metabolism	accgaagacaacttactgaaaggcgcggcggcacaagcggtacagtgcgccaatattcgtttcggctatgcggaaacgcagtctcttatttaagggtgcaatgatgaatccattaattatcaaactgggcggcgtactgctggatagtgaagaggcgctggaacgtctgtttagcgcactggtgaattatcgtgagtcacatcagcgtccgctggtgattgtgcacggcggcggttgcgtggtggatgagctgatgaaagggctgaatctgccggtgaaaaagaaaaacggcctgcgggtgacgcctgctgatcagatagacattatcaccggagcactggcgggaacggcaaataaaaccctgttggcatgggcgaagaaacatcagattgcggccgt…	LEU	104	PRO	CCG	410	Sequence & Structure	gtcaccgagaaacaaaccta	non-template / coding strand	GCG	395	15	class 1	4 score	cctgttggcatgggcgaagaaacatcagattgcgGCGgtaggtttgtttCCGggtgacggcgacagcgtcaaagtgacccagctt	TCCTCTGGCGGAAAGCCTcctgttggcatgggcgaagaaacatcagattgcgGCGgtaggtttgtttCCGggtgacggcgacagcgtcaaagtgacccagcttGATCttgacagctagctcagtcctaggtataatactagtGTCACCGAGAAACAAACCTAgttttagagctagaaatagcaagttaaaataaggctag
390	9	7	1	argB	b3959	P0A6C8	ECK3950	JW5553	AIN34257.1	Amino Acid Metabolism	accgaagacaacttactgaaaggcgcggcggcacaagcggtacagtgcgccaatattcgtttcggctatgcggaaacgcagtctcttatttaagggtgcaatgatgaatccattaattatcaaactgggcggcgtactgctggatagtgaagaggcgctggaacgtctgtttagcgcactggtgaattatcgtgagtcacatcagcgtccgctggtgattgtgcacggcggcggttgcgtggtggatgagctgatgaaagggctgaatctgccggtgaaaaagaaaaacggcctgcgggtgacgcctgctgatcagatagacattatcaccggagcactggcgggaacggcaaataaaaccctgttggcatgggcgaagaaacatcagattgcggccgt…	VAL	48	ALA	GCC	242	Sequence & Structure	gcacggcggcggttgcgtgg	template / non-coding strand	GCC	242	0	class 1	3.75 score	atcagcgtccgctggtgattgtgcacggcggcggttgcgtgGCCgatgagctgatgaaagggctgaatctgccggtgaaaaagaa	TCCTCTGGCGGAAAGCCTatcagcgtccgctggtgattgtgcacggcggcggttgcgtgGCCgatgagctgatgaaagggctgaatctgccggtgaaaaagaaGATCttgacagctagctcagtcctaggtataatactagtGCACGGCGGCGGTTGCGTGGgttttagagctagaaatagcaagttaaaataaggctag
391	9	7	2	argB	b3959	P0A6C8	ECK3950	JW5553	AIN34257.1	Amino Acid Metabolism	accgaagacaacttactgaaaggcgcggcggcacaagcggtacagtgcgccaatattcgtttcggctatgcggaaacgcagtctcttatttaagggtgcaatgatgaatccattaattatcaaactgggcggcgtactgctggatagtgaagaggcgctggaacgtctgtttagcgcactggtgaattatcgtgagtcacatcagcgtccgctggtgattgtgcacggcggcggttgcgtggtggatgagctgatgaaagggctgaatctgccggtgaaaaagaaaaacggcctgcgggtgacgcctgctgatcagatagacattatcaccggagcactggcgggaacggcaaataaaaccctgttggcatgggcgaagaaacatcagattgcggccgt…	VAL	48	ASP	GAC	242	Sequence & Structure	gcacggcggcggttgcgtgg	template / non-coding strand	GAC	242	0	class 1	3.75 score	atcagcgtccgctggtgattgtgcacggcggcggttgcgtgGACgatgagctgatgaaagggctgaatctgccggtgaaaaagaa	TCCTCTGGCGGAAAGCCTatcagcgtccgctggtgattgtgcacggcggcggttgcgtgGACgatgagctgatgaaagggctgaatctgccggtgaaaaagaaGATCttgacagctagctcagtcctaggtataatactagtGCACGGCGGCGGTTGCGTGGgttttagagctagaaatagcaagttaaaataaggctag
392	9	7	3	argB	b3959	P0A6C8	ECK3950	JW5553	AIN34257.1	Amino Acid Metabolism	accgaagacaacttactgaaaggcgcggcggcacaagcggtacagtgcgccaatattcgtttcggctatgcggaaacgcagtctcttatttaagggtgcaatgatgaatccattaattatcaaactgggcggcgtactgctggatagtgaagaggcgctggaacgtctgtttagcgcactggtgaattatcgtgagtcacatcagcgtccgctggtgattgtgcacggcggcggttgcgtggtggatgagctgatgaaagggctgaatctgccggtgaaaaagaaaaacggcctgcgggtgacgcctgctgatcagatagacattatcaccggagcactggcgggaacggcaaataaaaccctgttggcatgggcgaagaaacatcagattgcggccgt…	VAL	48	PRO	CCC	242	Sequence & Structure	gcacggcggcggttgcgtgg	template / non-coding strand	CCC	242	0	class 1	3.75 score	atcagcgtccgctggtgattgtgcacggcggcggttgcgtgCCCgatgagctgatgaaagggctgaatctgccggtgaaaaagaa	TCCTCTGGCGGAAAGCCTatcagcgtccgctggtgattgtgcacggcggcggttgcgtgCCCgatgagctgatgaaagggctgaatctgccggtgaaaaagaaGATCttgacagctagctcagtcctaggtataatactagtGCACGGCGGCGGTTGCGTGGgttttagagctagaaatagcaagttaaaataaggctag
393	9	8	1	argB	b3959	P0A6C8	ECK3950	JW5553	AIN34257.1	Amino Acid Metabolism	accgaagacaacttactgaaaggcgcggcggcacaagcggtacagtgcgccaatattcgtttcggctatgcggaaacgcagtctcttatttaagggtgcaatgatgaatccattaattatcaaactgggcggcgtactgctggatagtgaagaggcgctggaacgtctgtttagcgcactggtgaattatcgtgagtcacatcagcgtccgctggtgattgtgcacggcggcggttgcgtggtggatgagctgatgaaagggctgaatctgccggtgaaaaagaaaaacggcctgcgggtgacgcctgctgatcagatagacattatcaccggagcactggcgggaacggcaaataaaaccctgttggcatgggcgaagaaacatcagattgcggccgt…	VAL	41	ALA	GCG	221	Sequence & Structure	gcacggcggcggttgcgtgg	template / non-coding strand	GTT	242	21	class 1	3.6 score	tcgtgagtcacatcagcgtccgctggtgattGCGcacggcggcggttgcgtgGTTgatgagctgatgaaagggctgaatctgccg	TCCTCTGGCGGAAAGCCTtcgtgagtcacatcagcgtccgctggtgattGCGcacggcggcggttgcgtgGTTgatgagctgatgaaagggctgaatctgccgGATCttgacagctagctcagtcctaggtataatactagtGCACGGCGGCGGTTGCGTGGgttttagagctagaaatagcaagttaaaataaggctag
394	9	8	2	argB	b3959	P0A6C8	ECK3950	JW5553	AIN34257.1	Amino Acid Metabolism	accgaagacaacttactgaaaggcgcggcggcacaagcggtacagtgcgccaatattcgtttcggctatgcggaaacgcagtctcttatttaagggtgcaatgatgaatccattaattatcaaactgggcggcgtactgctggatagtgaagaggcgctggaacgtctgtttagcgcactggtgaattatcgtgagtcacatcagcgtccgctggtgattgtgcacggcggcggttgcgtggtggatgagctgatgaaagggctgaatctgccggtgaaaaagaaaaacggcctgcgggtgacgcctgctgatcagatagacattatcaccggagcactggcgggaacggcaaataaaaccctgttggcatgggcgaagaaacatcagattgcggccgt…	VAL	41	TRP	TGG	221	Sequence & Structure	gcacggcggcggttgcgtgg	template / non-coding strand	GTT	242	21	class 1	3.6 score	tcgtgagtcacatcagcgtccgctggtgattTGGcacggcggcggttgcgtgGTTgatgagctgatgaaagggctgaatctgccg	TCCTCTGGCGGAAAGCCTtcgtgagtcacatcagcgtccgctggtgattTGGcacggcggcggttgcgtgGTTgatgagctgatgaaagggctgaatctgccgGATCttgacagctagctcagtcctaggtataatactagtGCACGGCGGCGGTTGCGTGGgttttagagctagaaatagcaagttaaaataaggctag
395	9	8	3	argB	b3959	P0A6C8	ECK3950	JW5553	AIN34257.1	Amino Acid Metabolism	accgaagacaacttactgaaaggcgcggcggcacaagcggtacagtgcgccaatattcgtttcggctatgcggaaacgcagtctcttatttaagggtgcaatgatgaatccattaattatcaaactgggcggcgtactgctggatagtgaagaggcgctggaacgtctgtttagcgcactggtgaattatcgtgagtcacatcagcgtccgctggtgattgtgcacggcggcggttgcgtggtggatgagctgatgaaagggctgaatctgccggtgaaaaagaaaaacggcctgcgggtgacgcctgctgatcagatagacattatcaccggagcactggcgggaacggcaaataaaaccctgttggcatgggcgaagaaacatcagattgcggccgt…	VAL	41	GLN	CAG	221	Sequence & Structure	gcacggcggcggttgcgtgg	template / non-coding strand	GTT	242	21	class 1	3.6 score	tcgtgagtcacatcagcgtccgctggtgattCAGcacggcggcggttgcgtgGTTgatgagctgatgaaagggctgaatctgccg	TCCTCTGGCGGAAAGCCTtcgtgagtcacatcagcgtccgctggtgattCAGcacggcggcggttgcgtgGTTgatgagctgatgaaagggctgaatctgccgGATCttgacagctagctcagtcctaggtataatactagtGCACGGCGGCGGTTGCGTGGgttttagagctagaaatagcaagttaaaataaggctag
396	9	8	4	argB	b3959	P0A6C8	ECK3950	JW5553	AIN34257.1	Amino Acid Metabolism	accgaagacaacttactgaaaggcgcggcggcacaagcggtacagtgcgccaatattcgtttcggctatgcggaaacgcagtctcttatttaagggtgcaatgatgaatccattaattatcaaactgggcggcgtactgctggatagtgaagaggcgctggaacgtctgtttagcgcactggtgaattatcgtgagtcacatcagcgtccgctggtgattgtgcacggcggcggttgcgtggtggatgagctgatgaaagggctgaatctgccggtgaaaaagaaaaacggcctgcgggtgacgcctgctgatcagatagacattatcaccggagcactggcgggaacggcaaataaaaccctgttggcatgggcgaagaaacatcagattgcggccgt…	VAL	41	ASP	GAT	221	Sequence & Structure	gcacggcggcggttgcgtgg	template / non-coding strand	GTT	242	21	class 1	3.6 score	tcgtgagtcacatcagcgtccgctggtgattGATcacggcggcggttgcgtgGTTgatgagctgatgaaagggctgaatctgccg	TCCTCTGGCGGAAAGCCTtcgtgagtcacatcagcgtccgctggtgattGATcacggcggcggttgcgtgGTTgatgagctgatgaaagggctgaatctgccgGATCttgacagctagctcagtcctaggtataatactagtGCACGGCGGCGGTTGCGTGGgttttagagctagaaatagcaagttaaaataaggctag
397	9	8	5	argB	b3959	P0A6C8	ECK3950	JW5553	AIN34257.1	Amino Acid Metabolism	accgaagacaacttactgaaaggcgcggcggcacaagcggtacagtgcgccaatattcgtttcggctatgcggaaacgcagtctcttatttaagggtgcaatgatgaatccattaattatcaaactgggcggcgtactgctggatagtgaagaggcgctggaacgtctgtttagcgcactggtgaattatcgtgagtcacatcagcgtccgctggtgattgtgcacggcggcggttgcgtggtggatgagctgatgaaagggctgaatctgccggtgaaaaagaaaaacggcctgcgggtgacgcctgctgatcagatagacattatcaccggagcactggcgggaacggcaaataaaaccctgttggcatgggcgaagaaacatcagattgcggccgt…	VAL	41	PRO	CCG	221	Sequence & Structure	gcacggcggcggttgcgtgg	template / non-coding strand	GTT	242	21	class 1	3.6 score	tcgtgagtcacatcagcgtccgctggtgattCCGcacggcggcggttgcgtgGTTgatgagctgatgaaagggctgaatctgccg	TCCTCTGGCGGAAAGCCTtcgtgagtcacatcagcgtccgctggtgattCCGcacggcggcggttgcgtgGTTgatgagctgatgaaagggctgaatctgccgGATCttgacagctagctcagtcctaggtataatactagtGCACGGCGGCGGTTGCGTGGgttttagagctagaaatagcaagttaaaataaggctag
398	9	9	1	argB	b3959	P0A6C8	ECK3950	JW5553	AIN34257.1	Amino Acid Metabolism	accgaagacaacttactgaaaggcgcggcggcacaagcggtacagtgcgccaatattcgtttcggctatgcggaaacgcagtctcttatttaagggtgcaatgatgaatccattaattatcaaactgggcggcgtactgctggatagtgaagaggcgctggaacgtctgtttagcgcactggtgaattatcgtgagtcacatcagcgtccgctggtgattgtgcacggcggcggttgcgtggtggatgagctgatgaaagggctgaatctgccggtgaaaaagaaaaacggcctgcgggtgacgcctgctgatcagatagacattatcaccggagcactggcgggaacggcaaataaaaccctgttggcatgggcgaagaaacatcagattgcggccgt…	PHE	247	ALA	GCG	839	Sequence & Structure	tatcgcctcctggcgtcatg	template / non-coding strand	GCC	818	21	class 1	3.6 score	ccgtccggtagatatcgcctcctggcgtcatGCCgagcagcttccggcactgGCGaacggtatgccgatgggtacgcggatttta	TCCTCTGGCGGAAAGCCTccgtccggtagatatcgcctcctggcgtcatGCCgagcagcttccggcactgGCGaacggtatgccgatgggtacgcggattttaGATCttgacagctagctcagtcctaggtataatactagtTATCGCCTCCTGGCGTCATGgttttagagctagaaatagcaagttaaaataaggctag
399	9	9	2	argB	b3959	P0A6C8	ECK3950	JW5553	AIN34257.1	Amino Acid Metabolism	accgaagacaacttactgaaaggcgcggcggcacaagcggtacagtgcgccaatattcgtttcggctatgcggaaacgcagtctcttatttaagggtgcaatgatgaatccattaattatcaaactgggcggcgtactgctggatagtgaagaggcgctggaacgtctgtttagcgcactggtgaattatcgtgagtcacatcagcgtccgctggtgattgtgcacggcggcggttgcgtggtggatgagctgatgaaagggctgaatctgccggtgaaaaagaaaaacggcctgcgggtgacgcctgctgatcagatagacattatcaccggagcactggcgggaacggcaaataaaaccctgttggcatgggcgaagaaacatcagattgcggccgt…	PHE	247	TRP	TGG	839	Sequence & Structure	tatcgcctcctggcgtcatg	template / non-coding strand	GCC	818	21	class 1	3.6 score	ccgtccggtagatatcgcctcctggcgtcatGCCgagcagcttccggcactgTGGaacggtatgccgatgggtacgcggatttta	TCCTCTGGCGGAAAGCCTccgtccggtagatatcgcctcctggcgtcatGCCgagcagcttccggcactgTGGaacggtatgccgatgggtacgcggattttaGATCttgacagctagctcagtcctaggtataatactagtTATCGCCTCCTGGCGTCATGgttttagagctagaaatagcaagttaaaataaggctag
400	9	9	3	argB	b3959	P0A6C8	ECK3950	JW5553	AIN34257.1	Amino Acid Metabolism	accgaagacaacttactgaaaggcgcggcggcacaagcggtacagtgcgccaatattcgtttcggctatgcggaaacgcagtctcttatttaagggtgcaatgatgaatccattaattatcaaactgggcggcgtactgctggatagtgaagaggcgctggaacgtctgtttagcgcactggtgaattatcgtgagtcacatcagcgtccgctggtgattgtgcacggcggcggttgcgtggtggatgagctgatgaaagggctgaatctgccggtgaaaaagaaaaacggcctgcgggtgacgcctgctgatcagatagacattatcaccggagcactggcgggaacggcaaataaaaccctgttggcatgggcgaagaaacatcagattgcggccgt…	PHE	247	GLN	CAG	839	Sequence & Structure	tatcgcctcctggcgtcatg	template / non-coding strand	GCC	818	21	class 1	3.6 score	ccgtccggtagatatcgcctcctggcgtcatGCCgagcagcttccggcactgCAGaacggtatgccgatgggtacgcggatttta	TCCTCTGGCGGAAAGCCTccgtccggtagatatcgcctcctggcgtcatGCCgagcagcttccggcactgCAGaacggtatgccgatgggtacgcggattttaGATCttgacagctagctcagtcctaggtataatactagtTATCGCCTCCTGGCGTCATGgttttagagctagaaatagcaagttaaaataaggctag
401	9	9	4	argB	b3959	P0A6C8	ECK3950	JW5553	AIN34257.1	Amino Acid Metabolism	accgaagacaacttactgaaaggcgcggcggcacaagcggtacagtgcgccaatattcgtttcggctatgcggaaacgcagtctcttatttaagggtgcaatgatgaatccattaattatcaaactgggcggcgtactgctggatagtgaagaggcgctggaacgtctgtttagcgcactggtgaattatcgtgagtcacatcagcgtccgctggtgattgtgcacggcggcggttgcgtggtggatgagctgatgaaagggctgaatctgccggtgaaaaagaaaaacggcctgcgggtgacgcctgctgatcagatagacattatcaccggagcactggcgggaacggcaaataaaaccctgttggcatgggcgaagaaacatcagattgcggccgt…	PHE	247	ASP	GAT	839	Sequence & Structure	tatcgcctcctggcgtcatg	template / non-coding strand	GCC	818	21	class 1	3.6 score	ccgtccggtagatatcgcctcctggcgtcatGCCgagcagcttccggcactgGATaacggtatgccgatgggtacgcggatttta	TCCTCTGGCGGAAAGCCTccgtccggtagatatcgcctcctggcgtcatGCCgagcagcttccggcactgGATaacggtatgccgatgggtacgcggattttaGATCttgacagctagctcagtcctaggtataatactagtTATCGCCTCCTGGCGTCATGgttttagagctagaaatagcaagttaaaataaggctag
402	9	9	5	argB	b3959	P0A6C8	ECK3950	JW5553	AIN34257.1	Amino Acid Metabolism	accgaagacaacttactgaaaggcgcggcggcacaagcggtacagtgcgccaatattcgtttcggctatgcggaaacgcagtctcttatttaagggtgcaatgatgaatccattaattatcaaactgggcggcgtactgctggatagtgaagaggcgctggaacgtctgtttagcgcactggtgaattatcgtgagtcacatcagcgtccgctggtgattgtgcacggcggcggttgcgtggtggatgagctgatgaaagggctgaatctgccggtgaaaaagaaaaacggcctgcgggtgacgcctgctgatcagatagacattatcaccggagcactggcgggaacggcaaataaaaccctgttggcatgggcgaagaaacatcagattgcggccgt…	PHE	247	PRO	CCG	839	Sequence & Structure	tatcgcctcctggcgtcatg	template / non-coding strand	GCC	818	21	class 1	3.6 score	ccgtccggtagatatcgcctcctggcgtcatGCCgagcagcttccggcactgCCGaacggtatgccgatgggtacgcggatttta	TCCTCTGGCGGAAAGCCTccgtccggtagatatcgcctcctggcgtcatGCCgagcagcttccggcactgCCGaacggtatgccgatgggtacgcggattttaGATCttgacagctagctcagtcctaggtataatactagtTATCGCCTCCTGGCGTCATGgttttagagctagaaatagcaagttaaaataaggctag
403	9	10	1	argB	b3959	P0A6C8	ECK3950	JW5553	AIN34257.1	Amino Acid Metabolism	accgaagacaacttactgaaaggcgcggcggcacaagcggtacagtgcgccaatattcgtttcggctatgcggaaacgcagtctcttatttaagggtgcaatgatgaatccattaattatcaaactgggcggcgtactgctggatagtgaagaggcgctggaacgtctgtttagcgcactggtgaattatcgtgagtcacatcagcgtccgctggtgattgtgcacggcggcggttgcgtggtggatgagctgatgaaagggctgaatctgccggtgaaaaagaaaaacggcctgcgggtgacgcctgctgatcagatagacattatcaccggagcactggcgggaacggcaaataaaaccctgttggcatgggcgaagaaacatcagattgcggccgt…	ILE	40	ALA	GCG	218	Sequence & Structure	gcacggcggcggttgcgtgg	template / non-coding strand	GTT	242	24	class 1	3.4 score	atcgtgagtcacatcagcgtccgctggtgGCGgtgcacggcggcggttgcgtgGTTgatgagctgatgaaagggctgaatctgcc	TCCTCTGGCGGAAAGCCTatcgtgagtcacatcagcgtccgctggtgGCGgtgcacggcggcggttgcgtgGTTgatgagctgatgaaagggctgaatctgccGATCttgacagctagctcagtcctaggtataatactagtGCACGGCGGCGGTTGCGTGGgttttagagctagaaatagcaagttaaaataaggctag
404	9	10	2	argB	b3959	P0A6C8	ECK3950	JW5553	AIN34257.1	Amino Acid Metabolism	accgaagacaacttactgaaaggcgcggcggcacaagcggtacagtgcgccaatattcgtttcggctatgcggaaacgcagtctcttatttaagggtgcaatgatgaatccattaattatcaaactgggcggcgtactgctggatagtgaagaggcgctggaacgtctgtttagcgcactggtgaattatcgtgagtcacatcagcgtccgctggtgattgtgcacggcggcggttgcgtggtggatgagctgatgaaagggctgaatctgccggtgaaaaagaaaaacggcctgcgggtgacgcctgctgatcagatagacattatcaccggagcactggcgggaacggcaaataaaaccctgttggcatgggcgaagaaacatcagattgcggccgt…	ILE	40	TRP	TGG	218	Sequence & Structure	gcacggcggcggttgcgtgg	template / non-coding strand	GTT	242	24	class 1	3.4 score	atcgtgagtcacatcagcgtccgctggtgTGGgtgcacggcggcggttgcgtgGTTgatgagctgatgaaagggctgaatctgcc	TCCTCTGGCGGAAAGCCTatcgtgagtcacatcagcgtccgctggtgTGGgtgcacggcggcggttgcgtgGTTgatgagctgatgaaagggctgaatctgccGATCttgacagctagctcagtcctaggtataatactagtGCACGGCGGCGGTTGCGTGGgttttagagctagaaatagcaagttaaaataaggctag
405	9	10	3	argB	b3959	P0A6C8	ECK3950	JW5553	AIN34257.1	Amino Acid Metabolism	accgaagacaacttactgaaaggcgcggcggcacaagcggtacagtgcgccaatattcgtttcggctatgcggaaacgcagtctcttatttaagggtgcaatgatgaatccattaattatcaaactgggcggcgtactgctggatagtgaagaggcgctggaacgtctgtttagcgcactggtgaattatcgtgagtcacatcagcgtccgctggtgattgtgcacggcggcggttgcgtggtggatgagctgatgaaagggctgaatctgccggtgaaaaagaaaaacggcctgcgggtgacgcctgctgatcagatagacattatcaccggagcactggcgggaacggcaaataaaaccctgttggcatgggcgaagaaacatcagattgcggccgt…	ILE	40	GLN	CAG	218	Sequence & Structure	gcacggcggcggttgcgtgg	template / non-coding strand	GTT	242	24	class 1	3.4 score	atcgtgagtcacatcagcgtccgctggtgCAGgtgcacggcggcggttgcgtgGTTgatgagctgatgaaagggctgaatctgcc	TCCTCTGGCGGAAAGCCTatcgtgagtcacatcagcgtccgctggtgCAGgtgcacggcggcggttgcgtgGTTgatgagctgatgaaagggctgaatctgccGATCttgacagctagctcagtcctaggtataatactagtGCACGGCGGCGGTTGCGTGGgttttagagctagaaatagcaagttaaaataaggctag
406	9	10	4	argB	b3959	P0A6C8	ECK3950	JW5553	AIN34257.1	Amino Acid Metabolism	accgaagacaacttactgaaaggcgcggcggcacaagcggtacagtgcgccaatattcgtttcggctatgcggaaacgcagtctcttatttaagggtgcaatgatgaatccattaattatcaaactgggcggcgtactgctggatagtgaagaggcgctggaacgtctgtttagcgcactggtgaattatcgtgagtcacatcagcgtccgctggtgattgtgcacggcggcggttgcgtggtggatgagctgatgaaagggctgaatctgccggtgaaaaagaaaaacggcctgcgggtgacgcctgctgatcagatagacattatcaccggagcactggcgggaacggcaaataaaaccctgttggcatgggcgaagaaacatcagattgcggccgt…	ILE	40	ASP	GAT	218	Sequence & Structure	gcacggcggcggttgcgtgg	template / non-coding strand	GTT	242	24	class 1	3.4 score	atcgtgagtcacatcagcgtccgctggtgGATgtgcacggcggcggttgcgtgGTTgatgagctgatgaaagggctgaatctgcc	TCCTCTGGCGGAAAGCCTatcgtgagtcacatcagcgtccgctggtgGATgtgcacggcggcggttgcgtgGTTgatgagctgatgaaagggctgaatctgccGATCttgacagctagctcagtcctaggtataatactagtGCACGGCGGCGGTTGCGTGGgttttagagctagaaatagcaagttaaaataaggctag
407	9	10	5	argB	b3959	P0A6C8	ECK3950	JW5553	AIN34257.1	Amino Acid Metabolism	accgaagacaacttactgaaaggcgcggcggcacaagcggtacagtgcgccaatattcgtttcggctatgcggaaacgcagtctcttatttaagggtgcaatgatgaatccattaattatcaaactgggcggcgtactgctggatagtgaagaggcgctggaacgtctgtttagcgcactggtgaattatcgtgagtcacatcagcgtccgctggtgattgtgcacggcggcggttgcgtggtggatgagctgatgaaagggctgaatctgccggtgaaaaagaaaaacggcctgcgggtgacgcctgctgatcagatagacattatcaccggagcactggcgggaacggcaaataaaaccctgttggcatgggcgaagaaacatcagattgcggccgt…	ILE	40	PRO	CCG	218	Sequence & Structure	gcacggcggcggttgcgtgg	template / non-coding strand	GTT	242	24	class 1	3.4 score	atcgtgagtcacatcagcgtccgctggtgCCGgtgcacggcggcggttgcgtgGTTgatgagctgatgaaagggctgaatctgcc	TCCTCTGGCGGAAAGCCTatcgtgagtcacatcagcgtccgctggtgCCGgtgcacggcggcggttgcgtgGTTgatgagctgatgaaagggctgaatctgccGATCttgacagctagctcagtcctaggtataatactagtGCACGGCGGCGGTTGCGTGGgttttagagctagaaatagcaagttaaaataaggctag
408	10	1	1	argC	b3958	P11446	ECK3949	JW3930	AIN34256.1	Amino Acid Metabolism	taaaaatacactaacgttgagcgtaataaaacccaccagccgtaaggtgaatgttttacgtttaacctggcaaccagacataagaaggtgaatagccccgatgttgaatacgctgattgtgggtgccagcggctacgctggcgcagagctagtgacctatgtaaatcgccatccgcatatgaacataaccgctttgactgtttcagcgcaaagcaatgatgcgggaaagttaatctccgatttgcatccgcagctaaaaggcatcgttgatctgccgttgcagccgatgtcggatatcagcgagtttagcccaggggtggacgtagtgtttctcgccaccgcccatgaagttagccacgatttagcgccgcagtttcttgaagcgggctgcgtggtgtt…	VAL	151	ALA	GCG	551	Sequence & Structure	aaaagaagcgaatttgattg	template / non-coding strand	GCC	548	3	class 1	4.84 score	ggagtggtgcggtaataaattaaaagaagcgaatttgattGCCGCGccgggctgttatccgacggcggcacagctggcgctgaaa	TCCTCTGGCGGAAAGCCTggagtggtgcggtaataaattaaaagaagcgaatttgattGCCGCGccgggctgttatccgacggcggcacagctggcgctgaaaGATCttgacagctagctcagtcctaggtataatactagtAAAAGAAGCGAATTTGATTGgttttagagctagaaatagcaagttaaaataaggctag
409	10	1	2	argC	b3958	P11446	ECK3949	JW3930	AIN34256.1	Amino Acid Metabolism	taaaaatacactaacgttgagcgtaataaaacccaccagccgtaaggtgaatgttttacgtttaacctggcaaccagacataagaaggtgaatagccccgatgttgaatacgctgattgtgggtgccagcggctacgctggcgcagagctagtgacctatgtaaatcgccatccgcatatgaacataaccgctttgactgtttcagcgcaaagcaatgatgcgggaaagttaatctccgatttgcatccgcagctaaaaggcatcgttgatctgccgttgcagccgatgtcggatatcagcgagtttagcccaggggtggacgtagtgtttctcgccaccgcccatgaagttagccacgatttagcgccgcagtttcttgaagcgggctgcgtggtgtt…	VAL	151	TRP	TGG	551	Sequence & Structure	aaaagaagcgaatttgattg	template / non-coding strand	TGG	551	0	class 1	4.84 score	agtggtgcggtaataaattaaaagaagcgaatttgattgcgTGGccgggctgttatccgacggcggcacagctggcgctgaaacc	TCCTCTGGCGGAAAGCCTagtggtgcggtaataaattaaaagaagcgaatttgattgcgTGGccgggctgttatccgacggcggcacagctggcgctgaaaccGATCttgacagctagctcagtcctaggtataatactagtAAAAGAAGCGAATTTGATTGgttttagagctagaaatagcaagttaaaataaggctag
410	10	1	3	argC	b3958	P11446	ECK3949	JW3930	AIN34256.1	Amino Acid Metabolism	taaaaatacactaacgttgagcgtaataaaacccaccagccgtaaggtgaatgttttacgtttaacctggcaaccagacataagaaggtgaatagccccgatgttgaatacgctgattgtgggtgccagcggctacgctggcgcagagctagtgacctatgtaaatcgccatccgcatatgaacataaccgctttgactgtttcagcgcaaagcaatgatgcgggaaagttaatctccgatttgcatccgcagctaaaaggcatcgttgatctgccgttgcagccgatgtcggatatcagcgagtttagcccaggggtggacgtagtgtttctcgccaccgcccatgaagttagccacgatttagcgccgcagtttcttgaagcgggctgcgtggtgtt…	VAL	151	GLN	CAG	551	Sequence & Structure	aaaagaagcgaatttgattg	template / non-coding strand	GCA	548	3	class 1	4.84 score	ggagtggtgcggtaataaattaaaagaagcgaatttgattGCACAGccgggctgttatccgacggcggcacagctggcgctgaaa	TCCTCTGGCGGAAAGCCTggagtggtgcggtaataaattaaaagaagcgaatttgattGCACAGccgggctgttatccgacggcggcacagctggcgctgaaaGATCttgacagctagctcagtcctaggtataatactagtAAAAGAAGCGAATTTGATTGgttttagagctagaaatagcaagttaaaataaggctag
411	10	1	4	argC	b3958	P11446	ECK3949	JW3930	AIN34256.1	Amino Acid Metabolism	taaaaatacactaacgttgagcgtaataaaacccaccagccgtaaggtgaatgttttacgtttaacctggcaaccagacataagaaggtgaatagccccgatgttgaatacgctgattgtgggtgccagcggctacgctggcgcagagctagtgacctatgtaaatcgccatccgcatatgaacataaccgctttgactgtttcagcgcaaagcaatgatgcgggaaagttaatctccgatttgcatccgcagctaaaaggcatcgttgatctgccgttgcagccgatgtcggatatcagcgagtttagcccaggggtggacgtagtgtttctcgccaccgcccatgaagttagccacgatttagcgccgcagtttcttgaagcgggctgcgtggtgtt…	VAL	151	ASP	GAT	551	Sequence & Structure	aaaagaagcgaatttgattg	template / non-coding strand	GCC	548	3	class 1	4.84 score	ggagtggtgcggtaataaattaaaagaagcgaatttgattGCCGATccgggctgttatccgacggcggcacagctggcgctgaaa	TCCTCTGGCGGAAAGCCTggagtggtgcggtaataaattaaaagaagcgaatttgattGCCGATccgggctgttatccgacggcggcacagctggcgctgaaaGATCttgacagctagctcagtcctaggtataatactagtAAAAGAAGCGAATTTGATTGgttttagagctagaaatagcaagttaaaataaggctag
412	10	1	5	argC	b3958	P11446	ECK3949	JW3930	AIN34256.1	Amino Acid Metabolism	taaaaatacactaacgttgagcgtaataaaacccaccagccgtaaggtgaatgttttacgtttaacctggcaaccagacataagaaggtgaatagccccgatgttgaatacgctgattgtgggtgccagcggctacgctggcgcagagctagtgacctatgtaaatcgccatccgcatatgaacataaccgctttgactgtttcagcgcaaagcaatgatgcgggaaagttaatctccgatttgcatccgcagctaaaaggcatcgttgatctgccgttgcagccgatgtcggatatcagcgagtttagcccaggggtggacgtagtgtttctcgccaccgcccatgaagttagccacgatttagcgccgcagtttcttgaagcgggctgcgtggtgtt…	VAL	151	PRO	CCG	551	Sequence & Structure	aaaagaagcgaatttgattg	template / non-coding strand	GCA	548	3	class 1	4.84 score	ggagtggtgcggtaataaattaaaagaagcgaatttgattGCACCGccgggctgttatccgacggcggcacagctggcgctgaaa	TCCTCTGGCGGAAAGCCTggagtggtgcggtaataaattaaaagaagcgaatttgattGCACCGccgggctgttatccgacggcggcacagctggcgctgaaaGATCttgacagctagctcagtcctaggtataatactagtAAAAGAAGCGAATTTGATTGgttttagagctagaaatagcaagttaaaataaggctag
413	10	2	1	argC	b3958	P11446	ECK3949	JW3930	AIN34256.1	Amino Acid Metabolism	taaaaatacactaacgttgagcgtaataaaacccaccagccgtaaggtgaatgttttacgtttaacctggcaaccagacataagaaggtgaatagccccgatgttgaatacgctgattgtgggtgccagcggctacgctggcgcagagctagtgacctatgtaaatcgccatccgcatatgaacataaccgctttgactgtttcagcgcaaagcaatgatgcgggaaagttaatctccgatttgcatccgcagctaaaaggcatcgttgatctgccgttgcagccgatgtcggatatcagcgagtttagcccaggggtggacgtagtgtttctcgccaccgcccatgaagttagccacgatttagcgccgcagtttcttgaagcgggctgcgtggtgtt…	LEU	78	ALA	GCG	332	Sequence & Structure	gtggctaacttcatgggcgg	non-template / coding strand	GCG	335	3	class 1	4.8 score	ggatatcagcgagtttagcccaggggtggacgtagtgtttGCGGCGaccgcccatgaagttagccacgatttagcgccgcagttt	TCCTCTGGCGGAAAGCCTggatatcagcgagtttagcccaggggtggacgtagtgtttGCGGCGaccgcccatgaagttagccacgatttagcgccgcagtttGATCttgacagctagctcagtcctaggtataatactagtGTGGCTAACTTCATGGGCGGgttttagagctagaaatagcaagttaaaataaggctag
414	10	2	2	argC	b3958	P11446	ECK3949	JW3930	AIN34256.1	Amino Acid Metabolism	taaaaatacactaacgttgagcgtaataaaacccaccagccgtaaggtgaatgttttacgtttaacctggcaaccagacataagaaggtgaatagccccgatgttgaatacgctgattgtgggtgccagcggctacgctggcgcagagctagtgacctatgtaaatcgccatccgcatatgaacataaccgctttgactgtttcagcgcaaagcaatgatgcgggaaagttaatctccgatttgcatccgcagctaaaaggcatcgttgatctgccgttgcagccgatgtcggatatcagcgagtttagcccaggggtggacgtagtgtttctcgccaccgcccatgaagttagccacgatttagcgccgcagtttcttgaagcgggctgcgtggtgtt…	LEU	78	TRP	TGG	332	Sequence & Structure	gtggctaacttcatgggcgg	non-template / coding strand	GCG	335	3	class 1	4.8 score	ggatatcagcgagtttagcccaggggtggacgtagtgtttTGGGCGaccgcccatgaagttagccacgatttagcgccgcagttt	TCCTCTGGCGGAAAGCCTggatatcagcgagtttagcccaggggtggacgtagtgtttTGGGCGaccgcccatgaagttagccacgatttagcgccgcagtttGATCttgacagctagctcagtcctaggtataatactagtGTGGCTAACTTCATGGGCGGgttttagagctagaaatagcaagttaaaataaggctag
415	10	2	3	argC	b3958	P11446	ECK3949	JW3930	AIN34256.1	Amino Acid Metabolism	taaaaatacactaacgttgagcgtaataaaacccaccagccgtaaggtgaatgttttacgtttaacctggcaaccagacataagaaggtgaatagccccgatgttgaatacgctgattgtgggtgccagcggctacgctggcgcagagctagtgacctatgtaaatcgccatccgcatatgaacataaccgctttgactgtttcagcgcaaagcaatgatgcgggaaagttaatctccgatttgcatccgcagctaaaaggcatcgttgatctgccgttgcagccgatgtcggatatcagcgagtttagcccaggggtggacgtagtgtttctcgccaccgcccatgaagttagccacgatttagcgccgcagtttcttgaagcgggctgcgtggtgtt…	LEU	78	GLN	CAG	332	Sequence & Structure	gtggctaacttcatgggcgg	non-template / coding strand	GCG	335	3	class 1	4.8 score	ggatatcagcgagtttagcccaggggtggacgtagtgtttCAGGCGaccgcccatgaagttagccacgatttagcgccgcagttt	TCCTCTGGCGGAAAGCCTggatatcagcgagtttagcccaggggtggacgtagtgtttCAGGCGaccgcccatgaagttagccacgatttagcgccgcagtttGATCttgacagctagctcagtcctaggtataatactagtGTGGCTAACTTCATGGGCGGgttttagagctagaaatagcaagttaaaataaggctag
416	10	2	4	argC	b3958	P11446	ECK3949	JW3930	AIN34256.1	Amino Acid Metabolism	taaaaatacactaacgttgagcgtaataaaacccaccagccgtaaggtgaatgttttacgtttaacctggcaaccagacataagaaggtgaatagccccgatgttgaatacgctgattgtgggtgccagcggctacgctggcgcagagctagtgacctatgtaaatcgccatccgcatatgaacataaccgctttgactgtttcagcgcaaagcaatgatgcgggaaagttaatctccgatttgcatccgcagctaaaaggcatcgttgatctgccgttgcagccgatgtcggatatcagcgagtttagcccaggggtggacgtagtgtttctcgccaccgcccatgaagttagccacgatttagcgccgcagtttcttgaagcgggctgcgtggtgtt…	LEU	78	ASP	GAT	332	Sequence & Structure	gtggctaacttcatgggcgg	non-template / coding strand	GCG	335	3	class 1	4.8 score	ggatatcagcgagtttagcccaggggtggacgtagtgtttGATGCGaccgcccatgaagttagccacgatttagcgccgcagttt	TCCTCTGGCGGAAAGCCTggatatcagcgagtttagcccaggggtggacgtagtgtttGATGCGaccgcccatgaagttagccacgatttagcgccgcagtttGATCttgacagctagctcagtcctaggtataatactagtGTGGCTAACTTCATGGGCGGgttttagagctagaaatagcaagttaaaataaggctag
417	10	2	5	argC	b3958	P11446	ECK3949	JW3930	AIN34256.1	Amino Acid Metabolism	taaaaatacactaacgttgagcgtaataaaacccaccagccgtaaggtgaatgttttacgtttaacctggcaaccagacataagaaggtgaatagccccgatgttgaatacgctgattgtgggtgccagcggctacgctggcgcagagctagtgacctatgtaaatcgccatccgcatatgaacataaccgctttgactgtttcagcgcaaagcaatgatgcgggaaagttaatctccgatttgcatccgcagctaaaaggcatcgttgatctgccgttgcagccgatgtcggatatcagcgagtttagcccaggggtggacgtagtgtttctcgccaccgcccatgaagttagccacgatttagcgccgcagtttcttgaagcgggctgcgtggtgtt…	LEU	78	PRO	CCG	332	Sequence & Structure	gtggctaacttcatgggcgg	non-template / coding strand	GCG	335	3	class 1	4.8 score	ggatatcagcgagtttagcccaggggtggacgtagtgtttCCGGCGaccgcccatgaagttagccacgatttagcgccgcagttt	TCCTCTGGCGGAAAGCCTggatatcagcgagtttagcccaggggtggacgtagtgtttCCGGCGaccgcccatgaagttagccacgatttagcgccgcagtttGATCttgacagctagctcagtcctaggtataatactagtGTGGCTAACTTCATGGGCGGgttttagagctagaaatagcaagttaaaataaggctag
418	10	3	1	argC	b3958	P11446	ECK3949	JW3930	AIN34256.1	Amino Acid Metabolism	taaaaatacactaacgttgagcgtaataaaacccaccagccgtaaggtgaatgttttacgtttaacctggcaaccagacataagaaggtgaatagccccgatgttgaatacgctgattgtgggtgccagcggctacgctggcgcagagctagtgacctatgtaaatcgccatccgcatatgaacataaccgctttgactgtttcagcgcaaagcaatgatgcgggaaagttaatctccgatttgcatccgcagctaaaaggcatcgttgatctgccgttgcagccgatgtcggatatcagcgagtttagcccaggggtggacgtagtgtttctcgccaccgcccatgaagttagccacgatttagcgccgcagtttcttgaagcgggctgcgtggtgtt…	ILE	149	ALA	GCG	545	Sequence & Structure	aaaagaagcgaatttgattg	template / non-coding strand	GCC	548	3	class 1	4.8 score	ggcggagtggtgcggtaataaattaaaagaagcgaatttgGCGGCCgtgccgggctgttatccgacggcggcacagctggcgctg	TCCTCTGGCGGAAAGCCTggcggagtggtgcggtaataaattaaaagaagcgaatttgGCGGCCgtgccgggctgttatccgacggcggcacagctggcgctgGATCttgacagctagctcagtcctaggtataatactagtAAAAGAAGCGAATTTGATTGgttttagagctagaaatagcaagttaaaataaggctag
419	10	3	2	argC	b3958	P11446	ECK3949	JW3930	AIN34256.1	Amino Acid Metabolism	taaaaatacactaacgttgagcgtaataaaacccaccagccgtaaggtgaatgttttacgtttaacctggcaaccagacataagaaggtgaatagccccgatgttgaatacgctgattgtgggtgccagcggctacgctggcgcagagctagtgacctatgtaaatcgccatccgcatatgaacataaccgctttgactgtttcagcgcaaagcaatgatgcgggaaagttaatctccgatttgcatccgcagctaaaaggcatcgttgatctgccgttgcagccgatgtcggatatcagcgagtttagcccaggggtggacgtagtgtttctcgccaccgcccatgaagttagccacgatttagcgccgcagtttcttgaagcgggctgcgtggtgtt…	ILE	149	TRP	TGG	545	Sequence & Structure	aaaagaagcgaatttgattg	template / non-coding strand	GCC	548	3	class 1	4.8 score	ggcggagtggtgcggtaataaattaaaagaagcgaatttgTGGGCCgtgccgggctgttatccgacggcggcacagctggcgctg	TCCTCTGGCGGAAAGCCTggcggagtggtgcggtaataaattaaaagaagcgaatttgTGGGCCgtgccgggctgttatccgacggcggcacagctggcgctgGATCttgacagctagctcagtcctaggtataatactagtAAAAGAAGCGAATTTGATTGgttttagagctagaaatagcaagttaaaataaggctag
420	10	3	3	argC	b3958	P11446	ECK3949	JW3930	AIN34256.1	Amino Acid Metabolism	taaaaatacactaacgttgagcgtaataaaacccaccagccgtaaggtgaatgttttacgtttaacctggcaaccagacataagaaggtgaatagccccgatgttgaatacgctgattgtgggtgccagcggctacgctggcgcagagctagtgacctatgtaaatcgccatccgcatatgaacataaccgctttgactgtttcagcgcaaagcaatgatgcgggaaagttaatctccgatttgcatccgcagctaaaaggcatcgttgatctgccgttgcagccgatgtcggatatcagcgagtttagcccaggggtggacgtagtgtttctcgccaccgcccatgaagttagccacgatttagcgccgcagtttcttgaagcgggctgcgtggtgtt…	ILE	149	GLN	CAG	545	Sequence & Structure	aaaagaagcgaatttgattg	template / non-coding strand	GCC	548	3	class 1	4.8 score	ggcggagtggtgcggtaataaattaaaagaagcgaatttgCAGGCCgtgccgggctgttatccgacggcggcacagctggcgctg	TCCTCTGGCGGAAAGCCTggcggagtggtgcggtaataaattaaaagaagcgaatttgCAGGCCgtgccgggctgttatccgacggcggcacagctggcgctgGATCttgacagctagctcagtcctaggtataatactagtAAAAGAAGCGAATTTGATTGgttttagagctagaaatagcaagttaaaataaggctag
421	10	3	4	argC	b3958	P11446	ECK3949	JW3930	AIN34256.1	Amino Acid Metabolism	taaaaatacactaacgttgagcgtaataaaacccaccagccgtaaggtgaatgttttacgtttaacctggcaaccagacataagaaggtgaatagccccgatgttgaatacgctgattgtgggtgccagcggctacgctggcgcagagctagtgacctatgtaaatcgccatccgcatatgaacataaccgctttgactgtttcagcgcaaagcaatgatgcgggaaagttaatctccgatttgcatccgcagctaaaaggcatcgttgatctgccgttgcagccgatgtcggatatcagcgagtttagcccaggggtggacgtagtgtttctcgccaccgcccatgaagttagccacgatttagcgccgcagtttcttgaagcgggctgcgtggtgtt…	ILE	149	ASP	GAT	545	Sequence & Structure	aaaagaagcgaatttgattg	template / non-coding strand	GCC	548	3	class 1	4.8 score	ggcggagtggtgcggtaataaattaaaagaagcgaatttgGATGCCgtgccgggctgttatccgacggcggcacagctggcgctg	TCCTCTGGCGGAAAGCCTggcggagtggtgcggtaataaattaaaagaagcgaatttgGATGCCgtgccgggctgttatccgacggcggcacagctggcgctgGATCttgacagctagctcagtcctaggtataatactagtAAAAGAAGCGAATTTGATTGgttttagagctagaaatagcaagttaaaataaggctag
422	10	3	5	argC	b3958	P11446	ECK3949	JW3930	AIN34256.1	Amino Acid Metabolism	taaaaatacactaacgttgagcgtaataaaacccaccagccgtaaggtgaatgttttacgtttaacctggcaaccagacataagaaggtgaatagccccgatgttgaatacgctgattgtgggtgccagcggctacgctggcgcagagctagtgacctatgtaaatcgccatccgcatatgaacataaccgctttgactgtttcagcgcaaagcaatgatgcgggaaagttaatctccgatttgcatccgcagctaaaaggcatcgttgatctgccgttgcagccgatgtcggatatcagcgagtttagcccaggggtggacgtagtgtttctcgccaccgcccatgaagttagccacgatttagcgccgcagtttcttgaagcgggctgcgtggtgtt…	ILE	149	PRO	CCG	545	Sequence & Structure	aaaagaagcgaatttgattg	template / non-coding strand	GCC	548	3	class 1	4.8 score	ggcggagtggtgcggtaataaattaaaagaagcgaatttgCCGGCCgtgccgggctgttatccgacggcggcacagctggcgctg	TCCTCTGGCGGAAAGCCTggcggagtggtgcggtaataaattaaaagaagcgaatttgCCGGCCgtgccgggctgttatccgacggcggcacagctggcgctgGATCttgacagctagctcagtcctaggtataatactagtAAAAGAAGCGAATTTGATTGgttttagagctagaaatagcaagttaaaataaggctag
423	10	4	1	argC	b3958	P11446	ECK3949	JW3930	AIN34256.1	Amino Acid Metabolism	taaaaatacactaacgttgagcgtaataaaacccaccagccgtaaggtgaatgttttacgtttaacctggcaaccagacataagaaggtgaatagccccgatgttgaatacgctgattgtgggtgccagcggctacgctggcgcagagctagtgacctatgtaaatcgccatccgcatatgaacataaccgctttgactgtttcagcgcaaagcaatgatgcgggaaagttaatctccgatttgcatccgcagctaaaaggcatcgttgatctgccgttgcagccgatgtcggatatcagcgagtttagcccaggggtggacgtagtgtttctcgccaccgcccatgaagttagccacgatttagcgccgcagtttcttgaagcgggctgcgtggtgtt…	VAL	75	ALA	GCG	323	Sequence & Structure	cagcgagtttagcccagggg	template / non-coding strand	GTT	317	6	class 1	4.6 score	tgcagccgatgtcggatatcagcgagtttagcccagggGTTgacGCGgtgtttctcgccaccgcccatgaagttagccacgattt	TCCTCTGGCGGAAAGCCTtgcagccgatgtcggatatcagcgagtttagcccagggGTTgacGCGgtgtttctcgccaccgcccatgaagttagccacgatttGATCttgacagctagctcagtcctaggtataatactagtCAGCGAGTTTAGCCCAGGGGgttttagagctagaaatagcaagttaaaataaggctag
424	10	4	2	argC	b3958	P11446	ECK3949	JW3930	AIN34256.1	Amino Acid Metabolism	taaaaatacactaacgttgagcgtaataaaacccaccagccgtaaggtgaatgttttacgtttaacctggcaaccagacataagaaggtgaatagccccgatgttgaatacgctgattgtgggtgccagcggctacgctggcgcagagctagtgacctatgtaaatcgccatccgcatatgaacataaccgctttgactgtttcagcgcaaagcaatgatgcgggaaagttaatctccgatttgcatccgcagctaaaaggcatcgttgatctgccgttgcagccgatgtcggatatcagcgagtttagcccaggggtggacgtagtgtttctcgccaccgcccatgaagttagccacgatttagcgccgcagtttcttgaagcgggctgcgtggtgtt…	VAL	75	TRP	TGG	323	Sequence & Structure	cagcgagtttagcccagggg	template / non-coding strand	GTT	317	6	class 1	4.6 score	tgcagccgatgtcggatatcagcgagtttagcccagggGTTgacTGGgtgtttctcgccaccgcccatgaagttagccacgattt	TCCTCTGGCGGAAAGCCTtgcagccgatgtcggatatcagcgagtttagcccagggGTTgacTGGgtgtttctcgccaccgcccatgaagttagccacgatttGATCttgacagctagctcagtcctaggtataatactagtCAGCGAGTTTAGCCCAGGGGgttttagagctagaaatagcaagttaaaataaggctag
425	10	4	3	argC	b3958	P11446	ECK3949	JW3930	AIN34256.1	Amino Acid Metabolism	taaaaatacactaacgttgagcgtaataaaacccaccagccgtaaggtgaatgttttacgtttaacctggcaaccagacataagaaggtgaatagccccgatgttgaatacgctgattgtgggtgccagcggctacgctggcgcagagctagtgacctatgtaaatcgccatccgcatatgaacataaccgctttgactgtttcagcgcaaagcaatgatgcgggaaagttaatctccgatttgcatccgcagctaaaaggcatcgttgatctgccgttgcagccgatgtcggatatcagcgagtttagcccaggggtggacgtagtgtttctcgccaccgcccatgaagttagccacgatttagcgccgcagtttcttgaagcgggctgcgtggtgtt…	VAL	75	GLN	CAG	323	Sequence & Structure	cagcgagtttagcccagggg	template / non-coding strand	GTT	317	6	class 1	4.6 score	tgcagccgatgtcggatatcagcgagtttagcccagggGTTgacCAGgtgtttctcgccaccgcccatgaagttagccacgattt	TCCTCTGGCGGAAAGCCTtgcagccgatgtcggatatcagcgagtttagcccagggGTTgacCAGgtgtttctcgccaccgcccatgaagttagccacgatttGATCttgacagctagctcagtcctaggtataatactagtCAGCGAGTTTAGCCCAGGGGgttttagagctagaaatagcaagttaaaataaggctag
426	10	4	4	argC	b3958	P11446	ECK3949	JW3930	AIN34256.1	Amino Acid Metabolism	taaaaatacactaacgttgagcgtaataaaacccaccagccgtaaggtgaatgttttacgtttaacctggcaaccagacataagaaggtgaatagccccgatgttgaatacgctgattgtgggtgccagcggctacgctggcgcagagctagtgacctatgtaaatcgccatccgcatatgaacataaccgctttgactgtttcagcgcaaagcaatgatgcgggaaagttaatctccgatttgcatccgcagctaaaaggcatcgttgatctgccgttgcagccgatgtcggatatcagcgagtttagcccaggggtggacgtagtgtttctcgccaccgcccatgaagttagccacgatttagcgccgcagtttcttgaagcgggctgcgtggtgtt…	VAL	75	ASP	GAT	323	Sequence & Structure	cagcgagtttagcccagggg	template / non-coding strand	GTT	317	6	class 1	4.6 score	tgcagccgatgtcggatatcagcgagtttagcccagggGTTgacGATgtgtttctcgccaccgcccatgaagttagccacgattt	TCCTCTGGCGGAAAGCCTtgcagccgatgtcggatatcagcgagtttagcccagggGTTgacGATgtgtttctcgccaccgcccatgaagttagccacgatttGATCttgacagctagctcagtcctaggtataatactagtCAGCGAGTTTAGCCCAGGGGgttttagagctagaaatagcaagttaaaataaggctag
427	10	4	5	argC	b3958	P11446	ECK3949	JW3930	AIN34256.1	Amino Acid Metabolism	taaaaatacactaacgttgagcgtaataaaacccaccagccgtaaggtgaatgttttacgtttaacctggcaaccagacataagaaggtgaatagccccgatgttgaatacgctgattgtgggtgccagcggctacgctggcgcagagctagtgacctatgtaaatcgccatccgcatatgaacataaccgctttgactgtttcagcgcaaagcaatgatgcgggaaagttaatctccgatttgcatccgcagctaaaaggcatcgttgatctgccgttgcagccgatgtcggatatcagcgagtttagcccaggggtggacgtagtgtttctcgccaccgcccatgaagttagccacgatttagcgccgcagtttcttgaagcgggctgcgtggtgtt…	VAL	75	PRO	CCG	323	Sequence & Structure	cagcgagtttagcccagggg	template / non-coding strand	GTT	317	6	class 1	4.6 score	tgcagccgatgtcggatatcagcgagtttagcccagggGTTgacCCGgtgtttctcgccaccgcccatgaagttagccacgattt	TCCTCTGGCGGAAAGCCTtgcagccgatgtcggatatcagcgagtttagcccagggGTTgacCCGgtgtttctcgccaccgcccatgaagttagccacgatttGATCttgacagctagctcagtcctaggtataatactagtCAGCGAGTTTAGCCCAGGGGgttttagagctagaaatagcaagttaaaataaggctag
428	10	5	1	argC	b3958	P11446	ECK3949	JW3930	AIN34256.1	Amino Acid Metabolism	taaaaatacactaacgttgagcgtaataaaacccaccagccgtaaggtgaatgttttacgtttaacctggcaaccagacataagaaggtgaatagccccgatgttgaatacgctgattgtgggtgccagcggctacgctggcgcagagctagtgacctatgtaaatcgccatccgcatatgaacataaccgctttgactgtttcagcgcaaagcaatgatgcgggaaagttaatctccgatttgcatccgcagctaaaaggcatcgttgatctgccgttgcagccgatgtcggatatcagcgagtttagcccaggggtggacgtagtgtttctcgccaccgcccatgaagttagccacgatttagcgccgcagtttcttgaagcgggctgcgtggtgtt…	PHE	77	ALA	GCG	329	Sequence & Structure	gtggctaacttcatgggcgg	non-template / coding strand	GCG	335	6	class 1	4.6 score	cggatatcagcgagtttagcccaggggtggacgtagtgGCGctcGCGaccgcccatgaagttagccacgatttagcgccgcagtt	TCCTCTGGCGGAAAGCCTcggatatcagcgagtttagcccaggggtggacgtagtgGCGctcGCGaccgcccatgaagttagccacgatttagcgccgcagttGATCttgacagctagctcagtcctaggtataatactagtGTGGCTAACTTCATGGGCGGgttttagagctagaaatagcaagttaaaataaggctag
429	10	5	2	argC	b3958	P11446	ECK3949	JW3930	AIN34256.1	Amino Acid Metabolism	taaaaatacactaacgttgagcgtaataaaacccaccagccgtaaggtgaatgttttacgtttaacctggcaaccagacataagaaggtgaatagccccgatgttgaatacgctgattgtgggtgccagcggctacgctggcgcagagctagtgacctatgtaaatcgccatccgcatatgaacataaccgctttgactgtttcagcgcaaagcaatgatgcgggaaagttaatctccgatttgcatccgcagctaaaaggcatcgttgatctgccgttgcagccgatgtcggatatcagcgagtttagcccaggggtggacgtagtgtttctcgccaccgcccatgaagttagccacgatttagcgccgcagtttcttgaagcgggctgcgtggtgtt…	PHE	77	TRP	TGG	329	Sequence & Structure	gtggctaacttcatgggcgg	non-template / coding strand	GCG	335	6	class 1	4.6 score	cggatatcagcgagtttagcccaggggtggacgtagtgTGGctcGCGaccgcccatgaagttagccacgatttagcgccgcagtt	TCCTCTGGCGGAAAGCCTcggatatcagcgagtttagcccaggggtggacgtagtgTGGctcGCGaccgcccatgaagttagccacgatttagcgccgcagttGATCttgacagctagctcagtcctaggtataatactagtGTGGCTAACTTCATGGGCGGgttttagagctagaaatagcaagttaaaataaggctag
430	10	5	3	argC	b3958	P11446	ECK3949	JW3930	AIN34256.1	Amino Acid Metabolism	taaaaatacactaacgttgagcgtaataaaacccaccagccgtaaggtgaatgttttacgtttaacctggcaaccagacataagaaggtgaatagccccgatgttgaatacgctgattgtgggtgccagcggctacgctggcgcagagctagtgacctatgtaaatcgccatccgcatatgaacataaccgctttgactgtttcagcgcaaagcaatgatgcgggaaagttaatctccgatttgcatccgcagctaaaaggcatcgttgatctgccgttgcagccgatgtcggatatcagcgagtttagcccaggggtggacgtagtgtttctcgccaccgcccatgaagttagccacgatttagcgccgcagtttcttgaagcgggctgcgtggtgtt…	PHE	77	GLN	CAG	329	Sequence & Structure	gtggctaacttcatgggcgg	non-template / coding strand	GCG	335	6	class 1	4.6 score	cggatatcagcgagtttagcccaggggtggacgtagtgCAGctcGCGaccgcccatgaagttagccacgatttagcgccgcagtt	TCCTCTGGCGGAAAGCCTcggatatcagcgagtttagcccaggggtggacgtagtgCAGctcGCGaccgcccatgaagttagccacgatttagcgccgcagttGATCttgacagctagctcagtcctaggtataatactagtGTGGCTAACTTCATGGGCGGgttttagagctagaaatagcaagttaaaataaggctag
431	10	5	4	argC	b3958	P11446	ECK3949	JW3930	AIN34256.1	Amino Acid Metabolism	taaaaatacactaacgttgagcgtaataaaacccaccagccgtaaggtgaatgttttacgtttaacctggcaaccagacataagaaggtgaatagccccgatgttgaatacgctgattgtgggtgccagcggctacgctggcgcagagctagtgacctatgtaaatcgccatccgcatatgaacataaccgctttgactgtttcagcgcaaagcaatgatgcgggaaagttaatctccgatttgcatccgcagctaaaaggcatcgttgatctgccgttgcagccgatgtcggatatcagcgagtttagcccaggggtggacgtagtgtttctcgccaccgcccatgaagttagccacgatttagcgccgcagtttcttgaagcgggctgcgtggtgtt…	PHE	77	ASP	GAT	329	Sequence & Structure	gtggctaacttcatgggcgg	non-template / coding strand	GCG	335	6	class 1	4.6 score	cggatatcagcgagtttagcccaggggtggacgtagtgGATctcGCGaccgcccatgaagttagccacgatttagcgccgcagtt	TCCTCTGGCGGAAAGCCTcggatatcagcgagtttagcccaggggtggacgtagtgGATctcGCGaccgcccatgaagttagccacgatttagcgccgcagttGATCttgacagctagctcagtcctaggtataatactagtGTGGCTAACTTCATGGGCGGgttttagagctagaaatagcaagttaaaataaggctag
432	10	5	5	argC	b3958	P11446	ECK3949	JW3930	AIN34256.1	Amino Acid Metabolism	taaaaatacactaacgttgagcgtaataaaacccaccagccgtaaggtgaatgttttacgtttaacctggcaaccagacataagaaggtgaatagccccgatgttgaatacgctgattgtgggtgccagcggctacgctggcgcagagctagtgacctatgtaaatcgccatccgcatatgaacataaccgctttgactgtttcagcgcaaagcaatgatgcgggaaagttaatctccgatttgcatccgcagctaaaaggcatcgttgatctgccgttgcagccgatgtcggatatcagcgagtttagcccaggggtggacgtagtgtttctcgccaccgcccatgaagttagccacgatttagcgccgcagtttcttgaagcgggctgcgtggtgtt…	PHE	77	PRO	CCG	329	Sequence & Structure	gtggctaacttcatgggcgg	non-template / coding strand	GCG	335	6	class 1	4.6 score	cggatatcagcgagtttagcccaggggtggacgtagtgCCGctcGCGaccgcccatgaagttagccacgatttagcgccgcagtt	TCCTCTGGCGGAAAGCCTcggatatcagcgagtttagcccaggggtggacgtagtgCCGctcGCGaccgcccatgaagttagccacgatttagcgccgcagttGATCttgacagctagctcagtcctaggtataatactagtGTGGCTAACTTCATGGGCGGgttttagagctagaaatagcaagttaaaataaggctag
433	10	6	1	argC	b3958	P11446	ECK3949	JW3930	AIN34256.1	Amino Acid Metabolism	taaaaatacactaacgttgagcgtaataaaacccaccagccgtaaggtgaatgttttacgtttaacctggcaaccagacataagaaggtgaatagccccgatgttgaatacgctgattgtgggtgccagcggctacgctggcgcagagctagtgacctatgtaaatcgccatccgcatatgaacataaccgctttgactgtttcagcgcaaagcaatgatgcgggaaagttaatctccgatttgcatccgcagctaaaaggcatcgttgatctgccgttgcagccgatgtcggatatcagcgagtttagcccaggggtggacgtagtgtttctcgccaccgcccatgaagttagccacgatttagcgccgcagtttcttgaagcgggctgcgtggtgtt…	ILE	180	ALA	GCG	638	Sequence & Structure	tcttgacctcaatcagtggc	template / non-coding strand	CCC	632	6	class 1	4.6 score	cgttgattgatgccgatcttcttgacctcaatcagtggCCCgtgGCGaacgccaccagcggcgtgagcggtgcagggcgtaaagc	TCCTCTGGCGGAAAGCCTcgttgattgatgccgatcttcttgacctcaatcagtggCCCgtgGCGaacgccaccagcggcgtgagcggtgcagggcgtaaagcGATCttgacagctagctcagtcctaggtataatactagtTCTTGACCTCAATCAGTGGCgttttagagctagaaatagcaagttaaaataaggctag
434	10	6	2	argC	b3958	P11446	ECK3949	JW3930	AIN34256.1	Amino Acid Metabolism	taaaaatacactaacgttgagcgtaataaaacccaccagccgtaaggtgaatgttttacgtttaacctggcaaccagacataagaaggtgaatagccccgatgttgaatacgctgattgtgggtgccagcggctacgctggcgcagagctagtgacctatgtaaatcgccatccgcatatgaacataaccgctttgactgtttcagcgcaaagcaatgatgcgggaaagttaatctccgatttgcatccgcagctaaaaggcatcgttgatctgccgttgcagccgatgtcggatatcagcgagtttagcccaggggtggacgtagtgtttctcgccaccgcccatgaagttagccacgatttagcgccgcagtttcttgaagcgggctgcgtggtgtt…	ILE	180	TRP	TGG	638	Sequence & Structure	tcttgacctcaatcagtggc	template / non-coding strand	CCC	632	6	class 1	4.6 score	cgttgattgatgccgatcttcttgacctcaatcagtggCCCgtgTGGaacgccaccagcggcgtgagcggtgcagggcgtaaagc	TCCTCTGGCGGAAAGCCTcgttgattgatgccgatcttcttgacctcaatcagtggCCCgtgTGGaacgccaccagcggcgtgagcggtgcagggcgtaaagcGATCttgacagctagctcagtcctaggtataatactagtTCTTGACCTCAATCAGTGGCgttttagagctagaaatagcaagttaaaataaggctag
[truncated: 15,604 more rows]
