# Supplementary material for: Mapping temperature‐sensitive mutations at a genome scale to engineer growth switches in Escherichia coli
Source: Mol Syst Biol. 2023 Aug 29;19(10):e11596. doi: 10.15252/msb.202311596 (PMC10568205; doi:10.15252/msb.202311596)
Supplement: Supplementary file 5 — Dataset EV3 [file MSB-19-e11596-s012.xlsx]

## Sheet: Description
	Expanded View Dataset
	Dataset	EV	3
	Mapping temperature-sensitive mutations at a genome-scale to engineer growth-switches in E. coli
	Thorben Schramm (1,2), Paul Lubrano (1), Vanessa Pahl (1), Amelie Stadelmann (1), Andreas Verhülsdonk (1), Hannes Link (1,*)
	(1) Bacterial Metabolomics, University of Tübingen, Auf der Morgenstelle 24, 72076 Tübingen, Germany
	(2) Present address: Institute of Molecular Systems Biology, Department of Biology, ETH Zurich, Otto-Stern-Weg 3, 8093 Zürich, Switzerland
	(*) Correspondence: hannes.link@uni-tuebingen.de

## Sheet: Fisher's test, structural feat.
Putative temperature-sensitive mutants vs. other mutants					Mutants with strong fitness defects (< 15 reads at t = 0 & mutants with low fitness at 30 °C according to cluster analysis) vs. other mutants
Alpha helices					Alpha helices
	putatively temperature-sensitive	not temperature-sensitive	ratio (%)			defect mutants	other	ratio (%)
mutation is in alpha helix	36	365	9.86301		mutation is in alpha helix	208	193	107.772
mutation is not in alpha helix	1233	13486	9.14281		mutation is not in alpha helix	8082	6637	121.772
ratio (%)	2.91971	2.70651			ratio (%)	2.57362	2.90794
Fisher's exact test (one-tailed)					Fisher's exact test (one-tailed)
p-value	0.36023				p-value	0.895502
Beta sheets					Beta sheets
	putatively temperature-sensitive	not temperature-sensitive	ratio (%)			defect mutants	other	ratio (%)
mutation is in beta sheet	82	817	10.0367		mutation is in beta sheet	539	360	149.722
mutation is not in beta sheet	1187	13034	9.10695		mutation is not in beta sheet	7751	6470	119.799
ratio (%)	6.90817	6.26822			ratio (%)	6.95394	5.56414
Fisher's exact test (one-tailed)					Fisher's exact test (one-tailed)
p-value	0.224582				p-value	0.000783465
Turns					Turns
	putatively temperature-sensitive	not temperature-sensitive	ratio (%)			defect mutants	other	ratio (%)
mutation is in turn	1	52	1.92308		mutation is in turn	36	17	211.765
mutation is not in turn	1268	13799	9.18907		mutation is not in turn	8254	6813	121.151
ratio (%)	0.0788644	0.376839			ratio (%)	0.436152	0.249523
Fisher's exact test (one-tailed)					Fisher's exact test (one-tailed)
p-value	0.99048				p-value	0.0361477
Binding sites					Binding sites
	putatively temperature-sensitive	not temperature-sensitive	ratio (%)			defect mutants	other	ratio (%)
mutation is in binding site	1	34	2.94118		mutation is in binding site	17	18	94.4444
mutation is not in binding site	1268	13817	9.1771		mutation is not in binding site	8273	6812	121.447
ratio (%)	0.0788644	0.246074			ratio (%)	0.205488	0.26424
Fisher's exact test (one-tailed)					Fisher's exact test (one-tailed)
p-value	0.95366				p-value	0.819952
Active sites					Active sites
	putatively temperature-sensitive	not temperature-sensitive	ratio (%)			defect mutants	other	ratio (%)
mutation is in active site	0	0	-		mutation is in active site	0	0	-
mutation is not in active site	1269	13851	9.16179		mutation is not in active site	8290	6830	121.376
ratio (%)	0	0			ratio (%)	0	0
Fisher's exact test (one-tailed)					Fisher's exact test (one-tailed)
p-value	1				p-value	1
