# Supplementary material for: Mapping temperature‐sensitive mutations at a genome scale to engineer growth switches in Escherichia coli
Source: Mol Syst Biol. 2023 Aug 29;19(10):e11596. doi: 10.15252/msb.202311596 (PMC10568205; doi:10.15252/msb.202311596)
Supplement: Supplementary file 6 — Dataset EV4 [file MSB-19-e11596-s020.xlsx]

## Sheet: Description
	Expanded View Dataset
	Dataset	EV	4
	Mapping temperature-sensitive mutations at a genome-scale to engineer growth-switches in E. coli
	Thorben Schramm (1,2), Paul Lubrano (1), Vanessa Pahl (1), Amelie Stadelmann (1), Andreas Verhülsdonk (1), Hannes Link (1,*)
	(1) Bacterial Metabolomics, University of Tübingen, Auf der Morgenstelle 24, 72076 Tübingen, Germany
	(2) Present address: Institute of Molecular Systems Biology, Department of Biology, ETH Zurich, Otto-Stern-Weg 3, 8093 Zürich, Switzerland
	(*) Correspondence: hannes.link@uni-tuebingen.de

## Sheet: Growth rates cysS alleles
strain	µ 30 °C	std(µ) 30 °C	µ 34 °C	std(µ) 34 °C	µ 38 °C	std(µ) 38 °C	µ 40 °C	std(µ) 40 °C	µ 42 °C	std(µ) 42 °C	µ 44 °C	std(µ) 44 °C	no. in library
control	0.522094	0.0571087	0.524551	0.0102429	0.656903	0.0326403	0.672491	0.00950729	0.673871	0.007025	0.114651	0.201904	-
metA(285-mock)	0.564121	0.0190261	0.530274	0.00917886	0.710223	0.0440197	0.681248	0.00175235	0.684822	0.0514209	0.0364947	0.0247039	-
thrB(267-mock)	0.498607	0.00878346	0.529402	0.00812195	0.698282	0.00709506	0.676736	0.00703545	0.651866	0.0590157	0	0.00303932	-
cysS(M25A)	0.496503	0.0160756	0.540192	0.00598402	0.651806	0.00338276	0.557002	0.0160267	0.390215	0.0335827	0	0.0156757	2291
cysS(M25Q)	0.403823	0.0107337	0.50964	0.0326811	0.502652	0.0198083	0.38328	0.279419	0.175201	0.306549	0	0.00632244	2293
cysS(V45W)	0.358127	0.0138562	0.529891	0.0570281	0.0420273	0.00899989	0.00477641	0.00405723	0.00422001	0.00498325	0	0.00951487	2287
cysS(V45Q)	0.501399	0.0252534	0.517349	0.0289965	0.556985	0.0130886	0.382951	0.0110302	0.124181	0.167131	0	0.000585124	2288
cysS(M96Q)	0.362475	0.0104977	0.509658	0.0358161	0.62379	0.000113882	0.601839	0.0092861	0.418187	0.0356706	0	0.000416554	2258
cysS(M96D)	0.599978	0.00946216	0.534863	0.0147181	0.084659	0.0088944	0.171396	0.268205	0	0.0160014	0	0.0176267	2259
cysS(L293W)	0.459341	0.00245556	0.497974	0.00635592	0.60529	0.0086684	0.637679	0.0222164	0.601799	0.0412764	0	0.00178943	2262
cysS(L293Q)	0.593508	0.0133825	0.565362	0.038702	0.655632	0.00446645	0.623167	0.0258388	0.106079	0.139583	0	0.0024489	2263
cysS(L293D)	0.486653	0.0846285	0.526512	0.0195167	0.656303	0.0116216	0.428556	0.00503799	0.136352	0.225427	0	0.00145575	2264
cysS(M294D)	0.556946	0.0227097	0.533038	0.00810629	0.583164	0.00534448	0.373874	0.0131795	0.00178335	0.00388921	0	0.00328963	2249
cysS(M294P)	0.404247	0.19302	0.318853	0.0306332	0.013744	0.0261759	0.23996	0.358668	0.0289731	0.00569323	0	0.00865847	2250
cysS(L387W)	0.609941	0.059524	0.535429	0.0119106	0.675872	0.0218475	0.68649	0.0104793	0.327865	0.0184892	0	0.00164399	2252
cysS(L391W)	0.589688	0.0204305	0.598333	0.033998	0.680854	0.0335029	0.59782	0.00769438	0.271405	0.0217742	0	0.00873224	2277
cysS(L391P)	0.563036	0.0239216	0.550628	0.0171094	0.625383	0.0189823	0.555675	0.00834555	0.251606	0.0207455	0	0.00171808	2280

## Sheet: Results t-tests
Two-sample t-test (alpha = 0.05, two-tailed) comparing each strain with the control strain for each temperature.
strain	h(30 °C)	p(30 °C)	h(34 °C)	p(34 °C)	h(38 °C)	p(38 °C)	h(40 °C)	p(40 °C)	h(42 °C)	p(42 °C)	h(44 °C)	p(44 °C)
control	0	1	0	1	0	1	0	1	0	1	0	1
metA(285-mock)	0	0.293143	0	0.510956	0	0.167224	0	0.191723	0	0.733266	0	0.542138
thrB(267-mock)	0	0.520219	0	0.555339	0	0.0984586	0	0.567829	0	0.55623	0	0.363216
cysS(M25A)	0	0.496506	0	0.0844344	0	0.801231	1	0.000426879	1	0.000138169	0	0.357867
cysS(M25Q)	1	0.0243328	0	0.492772	1	0.00219503	0	0.147656	1	0.0479824	0	0.351233
cysS(V45W)	1	0.00844426	0	0.880887	1	6.08835e-06	1	3.82702e-08	1	1.82376e-08	0	0.373578
cysS(V45Q)	0	0.596672	0	0.705774	1	0.0079224	1	4.24162e-06	1	0.00470672	0	0.363955
cysS(M96Q)	1	0.00889648	0	0.526756	0	0.153735	1	0.000772863	1	0.000260691	0	0.34935
cysS(M96D)	0	0.0802215	0	0.375575	1	8.08067e-06	1	0.0318544	1	2.83141e-07	0	0.328809
cysS(L293W)	0	0.130016	1	0.0188004	0	0.0571552	0	0.0671154	1	0.0406799	0	0.379144
cysS(L293Q)	0	0.10263	0	0.152208	0	0.949924	1	0.0361186	1	0.00214962	0	0.32873
cysS(L293D)	0	0.580076	0	0.884961	0	0.977518	1	2.51262e-06	1	0.0145176	0	0.345763
cysS(M294D)	0	0.381612	0	0.323374	1	0.0181233	1	5.80897e-06	1	1.35791e-08	0	0.363616
cysS(M294P)	0	0.367914	1	0.000384052	1	1.18282e-05	0	0.105067	1	2.57557e-08	0	0.352899
cysS(L387W)	0	0.138866	0	0.296537	0	0.449944	0	0.161737	1	7.06686e-06	0	0.363848
cysS(L391W)	0	0.12578	1	0.0227764	0	0.425228	1	0.000452546	1	6.91287e-06	0	0.353328
cysS(L391P)	0	0.315948	0	0.0862004	0	0.221742	1	8.93533e-05	1	4.79692e-06	0	0.36177
