# Supplementary material for: Mapping temperature‐sensitive mutations at a genome scale to engineer growth switches in Escherichia coli
Source: Mol Syst Biol. 2023 Aug 29;19(10):e11596. doi: 10.15252/msb.202311596 (PMC10568205; doi:10.15252/msb.202311596)
Supplement: Supplementary file 7 — Dataset EV5 [file MSB-19-e11596-s011.xlsx]

## Sheet: Description
	Expanded View Dataset
	Dataset	EV	5
	Mapping temperature-sensitive mutations at a genome-scale to engineer growth-switches in E. coli
	Thorben Schramm (1,2), Paul Lubrano (1), Vanessa Pahl (1), Amelie Stadelmann (1), Andreas Verhülsdonk (1), Hannes Link (1,*)
	(1) Bacterial Metabolomics, University of Tübingen, Auf der Morgenstelle 24, 72076 Tübingen, Germany
	(2) Present address: Institute of Molecular Systems Biology, Department of Biology, ETH Zurich, Otto-Stern-Weg 3, 8093 Zürich, Switzerland
	(*) Correspondence: hannes.link@uni-tuebingen.de

## Sheet: 250 putatively ts mutants
Oligonucleotide #	Gene #	Site per gene #	Oligo per site #	gene name	gene ID	gene ID	gene ID	gene ID	protein ID	DNA sequence +/- 100 nt [nt]	parent amino acid residue	mutation site [aa]	mutation	mutant codon	location of the mutant codon in the +/-100 nt seq. [nt]	prediction class	protospacer [nt]	target strand of protospacer	PAM mutation [nt]	location of the PAM mutation in the +/-100 nt seq. [nt]	distance between PAM-mutation and mutation site [nt]	protospacer class	protospacer score [-] (5: best; 3: minimum requirement)	homology arm	final oligonucleotide
49	1	10	4	accA	b0185	P0ABD5	ECK0184	JW0180	AIN30714.1	gacgtggcgtgtctctccgagcgatcgtttattaaacgatctccgtggcctcattggttcggagcaggtggaactggagtttgactaatacaggaatactatgagtctgaatttccttgattttgaacagccgattgcagagctggaagcgaaaatcgattctctgactgcggttagccgtcaggatgagaaactggatattaacatcgatgaagaagtgcatcgtctgcgtgaaaaaagcgtagaactgacacgtaaaatcttcgccgatctcggtgcatggcagattgcgcaactggcacgccatccacagcgtccttataccctggattacgttcgcctggcatttgatgaatttgacgaactggctggcgaccgcgcgtatgcagacgataaagc…	VAL	195	ASP	GAT	683	Structure Only	aatgtctcgcctcggcgtac	template / non-coding strand	CCC	680	3	class 1	4.84 score	cattgcacgcaacctgcgtgaaatgtctcgcctcggcgtaCCCGATgtttgtacggttatcggtgaaggtggttctggcggtgcg	TCCTCTGGCGGAAAGCCTcattgcacgcaacctgcgtgaaatgtctcgcctcggcgtaCCCGATgtttgtacggttatcggtgaaggtggttctggcggtgcgGATCttgacagctagctcagtcctaggtataatactagtAATGTCTCGCCTCGGCGTACgttttagagctagaaatagcaagttaaaataaggctag
73	2	5	3	accB	b3255	P0ABD8	ECK3242	JW3223	AIN33595.1	gaatttatcgctatgcatacagctgtcggggcatacgctttacagacggcggtgaaacgcctgtcacaatcacactaaacaaagagtacggaacccactcatggatattcgtaagattaaaaaactgatcgagctggttgaagaatcaggcatctccgaactggaaatttctgaaggcgaagagtcagtacgcattagccgtgcagctcctgccgcaagtttccctgtgatgcaacaagcttacgctgcaccaatgatgcagcagccagctcaatctaacgcagccgctccggcgaccgttccttccatggaagcgccagcagcagcggaaatcagtggtcacatcgtacgttccccgatggttggtactttctaccgcaccccaagcccggacgcaaa…	PHE	91	GLN	CAG	371	Structure Only	gtagaaagtaccaaccatcg	non-template / coding strand	AGT	353	18	class 1	3.8 score	cagcagcggaaatcagtggtcacatcgtacgtAGTccgatggttggtactCAGtaccgcaccccaagcccggacgcaaaagcgtt	TCCTCTGGCGGAAAGCCTcagcagcggaaatcagtggtcacatcgtacgtAGTccgatggttggtactCAGtaccgcaccccaagcccggacgcaaaagcgttGATCttgacagctagctcagtcctaggtataatactagtGTAGAAAGTACCAACCATCGgttttagagctagaaatagcaagttaaaataaggctag
134	3	10	3	accC	b3256	P24182	ECK3243	JW3224	AIN33596.1	gaagcggacaaatccggtaccgtgaaagcaattctggtcgaaagtggacaaccggtagaatttgacgagccgctggtcgtcatcgagtaacgaggcgaacatgctggataaaattgttattgccaaccgcggcgagattgcattgcgtattcttcgtgcctgtaaagaactgggcatcaagactgtcgctgtgcactccagcgcggatcgcgatctaaaacacgtattactggcagatgaaacggtctgtattggccctgctccgtcagtaaaaagttatctgaacatcccggcaatcatcagcgccgctgaaatcaccggcgcagtagcaatccatccgggttacggcttcctctccgagaacgccaactttgccgagcaggttgaacgctccggctt…	VAL	335	GLN	CAG	1103	Structure Only	agttcacgttcgcggccatg	template / non-coding strand	GCA	1100	3	class 1	4.84 score	gctgtcgatcaagcaagaagaagttcacgttcgcggccatGCACAGgaatgtcgtatcaacgccgaagatccgaacaccttcctg	TCCTCTGGCGGAAAGCCTgctgtcgatcaagcaagaagaagttcacgttcgcggccatGCACAGgaatgtcgtatcaacgccgaagatccgaacaccttcctgGATCttgacagctagctcagtcctaggtataatactagtAGTTCACGTTCGCGGCCATGgttttagagctagaaatagcaagttaaaataaggctag
173	4	8	2	accD	b2316	P0A9Q5	ECK2310	JW2313	AIN32726.1	ttaatgtgcaacattcatggtctgttgggggcaaaaatggcattatgcgtccccaaagataaaactggcatcgaaccaggttcagacagaaaggtccctaatgagctggattgaacgaattaaaagcaacattactcccacccgcaaggcgagcattcctgaaggggtgtggactaagtgtgatagctgcggtcaggttttataccgcgctgagctggaacgtaatcttgaggtctgtccgaagtgtgaccatcacatgcgtatgacagcgcgtaatcgcctgcatagcctgttagatgaaggaagccttgtggagctgggtagcgagcttgagccgaaagatgtgctgaagtttcgtgactccaagaagtataaagaccgtctggcatctgcgcagaa…	VAL	120	TRP	TGG	458	Structure Only	aggcactctgtatggaatgc	template / non-coding strand	TGG	458	0	class 1	4.84 score	atgcgctggtggtgatgaaaggcactctgtatggaatgccgTGGgtcgctgcggcattcgagttcgcctttatgggcggttcaat	TCCTCTGGCGGAAAGCCTatgcgctggtggtgatgaaaggcactctgtatggaatgccgTGGgtcgctgcggcattcgagttcgcctttatgggcggttcaatGATCttgacagctagctcagtcctaggtataatactagtAGGCACTCTGTATGGAATGCgttttagagctagaaatagcaagttaaaataaggctag
304	7	9	5	adk	b0474	P69441	ECK0468	JW0463	AIN30972.1	ccgtttcagccccaggtgcctttcttgaggcaatcgcctgttggtggtatcgtttatcgctttttcaaaaaattcgacacattttaaggggattttcgcaatgcgtatcattctgcttggcgctccgggcgcggggaaagggactcaggctcagttcatcatggagaaatatggtattccgcaaatctccactggcgatatgctgcgtgctgcggtcaaatctggctccgagctgggtaaacaagcaaaagacattatggatgctggcaaactggtcaccgacgaactggtgatcgcgctggttaaagagcgcattgctcaggaagactgccgtaatggtttcctgttggacggcttcccgcgtaccattccgcaggcagacgcgatgaaagaagcggg…	PHE	109	PRO	CCG	425	Structure Only	cgttctggaattcgacgtac	template / non-coding strand	CCC	434	9	class 2	3.81 score	gaaagaagcgggcatcaatgttgattacgttctggaaCCGgacgtaCCCgacgaactgatcgttgaccgtatcgtcggtcgccgc	TCCTCTGGCGGAAAGCCTgaaagaagcgggcatcaatgttgattacgttctggaaCCGgacgtaCCCgacgaactgatcgttgaccgtatcgtcggtcgccgcGATCttgacagctagctcagtcctaggtataatactagtCGTTCTGGAATTCGACGTACgttttagagctagaaatagcaagttaaaataaggctag
344	8	7	5	argA	b2818	P0A6C5	ECK2814	JW2786	AIN33190.1	tgataaaaaagtcgctctcgcataaaatttacacttgcaccctgcgaaaaaacagaataaaaatacactaatttcgaataatcatgcaaagaggtgtgccgtggtaaaggaacgtaaaaccgagttggtcgagggattccgccattcggttccctatatcaatacccaccggggaaaaacgtttgtcatcatgctcggcggtgaagccattgagcatgagaatttctccagtatcgttaatgatatcgggttgttgcacagcctcggcatccgtctggtggtggtctatggcgcacgtccgcagatcgacgcaaatctggctgcgcatcaccacgaaccgctgtatcacaagaatatacgtgtgaccgacgccaaaacactggaactggtgaagcaggc…	MET	173	PRO	CCG	617	Sequence & Structure	tgcaatagtgctaatggggc	template / non-coding strand	CCC	623	6	class 1	4.6 score	cgatccatcgtcaactggacagcggtgcaatagtgctaCCGgggCCCgtcgctgtttcagtcactggcgagagctttaacctgac	TCCTCTGGCGGAAAGCCTcgatccatcgtcaactggacagcggtgcaatagtgctaCCGgggCCCgtcgctgtttcagtcactggcgagagctttaacctgacGATCttgacagctagctcagtcctaggtataatactagtTGCAATAGTGCTAATGGGGCgttttagagctagaaatagcaagttaaaataaggctag
416	10	2	4	argC	b3958	P11446	ECK3949	JW3930	AIN34256.1	taaaaatacactaacgttgagcgtaataaaacccaccagccgtaaggtgaatgttttacgtttaacctggcaaccagacataagaaggtgaatagccccgatgttgaatacgctgattgtgggtgccagcggctacgctggcgcagagctagtgacctatgtaaatcgccatccgcatatgaacataaccgctttgactgtttcagcgcaaagcaatgatgcgggaaagttaatctccgatttgcatccgcagctaaaaggcatcgttgatctgccgttgcagccgatgtcggatatcagcgagtttagcccaggggtggacgtagtgtttctcgccaccgcccatgaagttagccacgatttagcgccgcagtttcttgaagcgggctgcgtggtgtt…	LEU	78	ASP	GAT	332	Sequence & Structure	gtggctaacttcatgggcgg	non-template / coding strand	GCG	335	3	class 1	4.8 score	ggatatcagcgagtttagcccaggggtggacgtagtgtttGATGCGaccgcccatgaagttagccacgatttagcgccgcagttt	TCCTCTGGCGGAAAGCCTggatatcagcgagtttagcccaggggtggacgtagtgtttGATGCGaccgcccatgaagttagccacgatttagcgccgcagtttGATCttgacagctagctcagtcctaggtataatactagtGTGGCTAACTTCATGGGCGGgttttagagctagaaatagcaagttaaaataaggctag
489	11	7	2	argE	b3957	P23908	ECK3948	JW3929	AIN34255.1	ccttacggctggtgggttttattacgctcaacgttagtgtatttttattcataaatactgcatgaatattgatactatcatgaccagaggtgtgtcaacaatgaaaaacaaattaccgccatttatcgagatttaccgcgctctgattgccacaccttcaataagcgccacggaagaggcactcgatcaaagcaatgcagatttaatcactctgctggcggactggtttaaagatttgggcttcaatgtggaagtgcagcctgttccaggaactcgcaacaaattcaatatgctggcaagtatcggacagggggctggcggcttgttgctggcggggcataccgatacggtgccatttgatgacggtcgctggacgcgcgatccgtttacactgacgga…	ILE	216	TRP	TGG	746	Sequence Only	caattgcaaaatatgcccga	non-template / coding strand	GCG	734	12	class 1	4.2 score	cacgcggagttaacgctatcgaactaatgcacgacGCGatcgggcatTGGttgcaattgcgcgataacctgaaagaacgttatca	TCCTCTGGCGGAAAGCCTcacgcggagttaacgctatcgaactaatgcacgacGCGatcgggcatTGGttgcaattgcgcgataacctgaaagaacgttatcaGATCttgacagctagctcagtcctaggtataatactagtCAATTGCAAAATATGCCCGAgttttagagctagaaatagcaagttaaaataaggctag
512	12	1	5	argG	b3172	P0A6E4	ECK3161	JW3140	AIN33516.1	ataaaagatgattaaatgaaaactcatttattttgcataaaaattcagtgagagcggaaatccaggctcatcatcagttaattaagcagggtgttattttatgacgacgattctcaagcatctcccggtaggtcaacgtattggtatcgctttttctggcggtctggacaccagtgccgcactgctgtggatgcgacaaaagggagcggttccttatgcatatactgcaaacctgggccagccagacgaagaggattatgatgcgatccctcgtcgtgccatggaatacggcgcggagaacgcacgtctgatcgactgccgcaaacaactggtggccgaaggtattgccgctattcagtgtggcgcatttcataacaccaccggcggcctgacctattt…	LEU	114	PRO	CCG	440	Sequence & Structure	tttcatcgcagcaaccagca	non-template / coding strand	ACG	434	6	class 1	4.6 score	atttcaacacgacgccgctgggccgcgccgtgactggtACGatgCCGgttgctgcgatgaaagaagatggcgtgaatatctgggg	TCCTCTGGCGGAAAGCCTatttcaacacgacgccgctgggccgcgccgtgactggtACGatgCCGgttgctgcgatgaaagaagatggcgtgaatatctggggGATCttgacagctagctcagtcctaggtataatactagtTTTCATCGCAGCAACCAGCAgttttagagctagaaatagcaagttaaaataaggctag
622	14	4	3	argS	b1876	P11875	ECK1877	JW1865	AIN32317.1	acgttgctgacgaaaacagccatttgcagtatactcccgccctaatttctttaactggtgcgggcaatttttgctcgcttcatcaatgtaaggtattccggtgaatattcaggctcttctctcagaaaaagtccgtcaggccatgattgcggcaggcgcgcctgcggattgcgaaccgcaggttcgtcagtcagcaaaagttcagttcggcgactatcaggctaacggcatgatggcagttgctaaaaaactgggtatggcaccgcgacaattagcagagcaggtgctgactcatctggatcttaacggtatcgccagcaaagttgagatcgccggtccaggctttatcaacattttccttgatccggcattcctggctgaacatgttcagcaggcgct…	VAL	117	GLN	CAG	449	Sequence & Structure	cgcagagtagtcaaccacaa	non-template / coding strand	ACG	440	9	class 1	4.4 score	gtccgatcgtctcggtgttgctacgccagaaaaacagACGattgtgCAGgactactctgcgccaaacgtggcgaaagagatgcat	TCCTCTGGCGGAAAGCCTgtccgatcgtctcggtgttgctacgccagaaaaacagACGattgtgCAGgactactctgcgccaaacgtggcgaaagagatgcatGATCttgacagctagctcagtcctaggtataatactagtCGCAGAGTAGTCAACCACAAgttttagagctagaaatagcaagttaaaataaggctag
687	15	7	3	aroA	b0908	P0A6D3	ECK0899	JW0891	AIN31376.1	atggttgagttcgaacgccgtcacggttaatgccgaaattttgcttaatccccacagccagcctgtggggtttttatttctgttgtagagagttgagttcatggaatccctgacgttacaacccatcgctcgtgtcgatggcactattaatctgcccggttccaagagcgtttctaaccgcgctttattgctggcggcattagcacacggcaaaacagtattaaccaatctgctggatagcgatgacgtgcgccatatgctgaatgcattaacagcgttaggggtaagctatacgctttcagccgatcgtacgcgttgcgaaattatcggtaacggcggtccattacacgcagaaggtgccctggagttgttcctcggtaacgccggaacggcaatgcg…	PHE	391	GLN	CAG	1271	Sequence & Structure	tcgcgacatacaatgatcac	template / non-coding strand	CGT	1256	15	class 1	4 score	gaactttgccgagatcgcgacatacaatgatcacCGTatggcgatgtgtCAGtcgctggtggcgttgtcagatacaccagtgacg	TCCTCTGGCGGAAAGCCTgaactttgccgagatcgcgacatacaatgatcacCGTatggcgatgtgtCAGtcgctggtggcgttgtcagatacaccagtgacgGATCttgacagctagctcagtcctaggtataatactagtTCGCGACATACAATGATCACgttttagagctagaaatagcaagttaaaataaggctag
740	16	8	3	aroB	b3389	P07639	ECK3376	JW3352	AIN33721.1	aagtggttgcaaaccagattattcacatgctggaaagcaactaattctggctttatatacactcgtctgcgggtacagtaattaaggtggatgtcgcgttatggagaggattgtcgttactctcggggaacgtagttacccaattaccatcgcatctggtttgtttaatgaaccagcttcattcttaccgctgaaatcgggcgagcaggtcatgttggtcaccaacgaaaccctggctcctctgtatctcgataaggtccgcggcgtacttgaacaggcgggtgttaacgtcgatagcgttatcctccctgacggcgagcagtataaaagcctggctgtactcgataccgtctttacggcgttgttacaaaaaccgcatggtcgcgatactacgctggt…	VAL	273	GLN	CAG	917	Sequence & Structure	cgggtatggtgatggcggcg	template / non-coding strand	CGT	929	12	class 1	4.2 score	attggttacatggtgaagcggtcgctgcgggtatgCAGatggcggcgCGTacgtcggaacgtctcgggcagtttagttctgccga	TCCTCTGGCGGAAAGCCTattggttacatggtgaagcggtcgctgcgggtatgCAGatggcggcgCGTacgtcggaacgtctcgggcagtttagttctgccgaGATCttgacagctagctcagtcctaggtataatactagtCGGGTATGGTGATGGCGGCGgttttagagctagaaatagcaagttaaaataaggctag
770	17	4	5	aroC	b2329	P12008	ECK2323	JW2326	AIN32739.1	gtgtttatgctcaccaaagagcagcttattgccgcacgagaacatttcgcgatttataaagattaagtaaacacgcaaacacaacaataacggagccgtgatggctggaaacacaattggacaactctttcgcgtaaccaccttcggcgaatcgcacgggctggcgctcggctgcatcgtcgatggtgttccgccaggcattccgctgacggaagcggacctgcaacatgacctcgaccgtcgtcgccctgggacatcgcgctataccacccagcgccgcgagccggatcaggtcaaaattctctccggtgtttttgaaggcgttactaccggcaccagcattggcttgttgatcgaaaacactgaccagcgctctcaggattacagtgcgattaagga…	VAL	339	PRO	CCG	1115	Sequence & Structure	ttttaatggatcacctgtta	template / non-coding strand	CGT	1136	21	class 1	3.6 score	agtgccgatcgcagaagcgatgctggcgatcCCGttaatggatcacctgttaCGTcaacgggcgcaaaatgccgatgtgaagact	TCCTCTGGCGGAAAGCCTagtgccgatcgcagaagcgatgctggcgatcCCGttaatggatcacctgttaCGTcaacgggcgcaaaatgccgatgtgaagactGATCttgacagctagctcagtcctaggtataatactagtTTTTAATGGATCACCTGTTAgttttagagctagaaatagcaagttaaaataaggctag
818	18	4	3	aroD	b1693	P05194	ECK1691	JW1683	AIN32131.1	gttcacattatggactggcaaagatttccctctggaatatgttaaacaggtcatggggttcggtgcctgacaggctgaccgcgtgcagaaagggtaaaaaatgaaaaccgtaactgtaaaagatctcgtcattggtacgggcgcacctaaaatcatcgtctcgctgatggcgaaagatatcgccagcgtgaaatccgaagctctcgcctatcgtgaagcggactttgatattctggaatggcgtgtggaccactatgccgacctctccaatgtggagtctgtcatggcggcagcaaaaattctccgtgagaccatgccagaaaaaccgctgctgtttaccttccgcagtgccaaagaaggcggcgagcaggcgatttccaccgaggcttatattgcact…	LEU	158	GLN	CAG	572	Sequence & Structure	aggattgcattttgcgcaga	non-template / coding strand	GCA	566	6	class 2	4.01 score	atgacttccataaaacgccggaagccgaagaaatcattGCAcgtCAGcgcaaaatgcaatccttcgacgccgatattcctaagat	TCCTCTGGCGGAAAGCCTatgacttccataaaacgccggaagccgaagaaatcattGCAcgtCAGcgcaaaatgcaatccttcgacgccgatattcctaagatGATCttgacagctagctcagtcctaggtataatactagtAGGATTGCATTTTGCGCAGAgttttagagctagaaatagcaagttaaaataaggctag
929	20	6	4	asd	b3433	P0A9Q9	ECK3419	JW3396	AIN33763.1	tttcacttgcgactttggctgctttttgtatggtgaaagatgtgccaagaggagaccggcacatttatacagcacacatctttgcaggaaaaaaacgcttatgaaaaatgttggttttatcggctggcgcggtatggtcggctccgttctcatgcaacgcatggttgaagagcgcgacttcgacgccattcgccctgtcttcttttctacttctcagcttggccaggctgcgccgtcttttggcggaaccactggcacacttcaggatgcctttgatctggaggcgctaaaggccctcgatatcattgtgacctgtcagggcggcgattataccaacgaaatctatccaaagcttcgtgaaagcggatggcaaggttactggattgacgcagcatcgtc…	ILE	110	ASP	GAT	428	Sequence & Structure	gacggggtcaagaatgatga	non-template / coding strand	GCG	419	9	class 1	4.4 score	gattgacgcagcatcgtctctgcgcatgaaagatgacGCGatcatcGATcttgaccccgtcaatcaggacgtcattaccgacgga	TCCTCTGGCGGAAAGCCTgattgacgcagcatcgtctctgcgcatgaaagatgacGCGatcatcGATcttgaccccgtcaatcaggacgtcattaccgacggaGATCttgacagctagctcagtcctaggtataatactagtGACGGGGTCAAGAATGATGAgttttagagctagaaatagcaagttaaaataaggctag
963	21	3	3	asnS	b0930	P0A8M0	ECK0921	JW0913	AIN31398.1	attctgcttgtctgattgcagatgccaggtaacataggtatccccccatttacgggtggacaagtgtttattttttccgactattaacagagagaatattatgagcgttgtgcctgtagccgacgtactccagggccgtgtagccgttgacagcgaagtcaccgtgcgcggatgggtacgtacccgccgagattcaaaagctggcatctccttcctcgccgtttatgacggttcctgctttgatcctgtacaggctgtcatcaataattctctgcccaattacaatgaagacgtcctgcgtctgaccaccggctgctcggtcattgtgacgggtaaagtcgtggcgtcgccgggccaggggcaacaatttgaaattcaggccagcaaggttgaagttgc…	VAL	74	GLN	CAG	320	Sequence Only	cggctgctcggtcattgtga	template / non-coding strand	ACC	329	9	class 1	4.4 score	caatgaagacgtcctgcgtctgaccaccggctgctcgCAGattgtgACCggtaaagtcgtggcgtcgccgggccaggggcaacaa	TCCTCTGGCGGAAAGCCTcaatgaagacgtcctgcgtctgaccaccggctgctcgCAGattgtgACCggtaaagtcgtggcgtcgccgggccaggggcaacaaGATCttgacagctagctcagtcctaggtataatactagtCGGCTGCTCGGTCATTGTGAgttttagagctagaaatagcaagttaaaataaggctag
1036	22	8	3	aspS	b1866	P21889	ECK1867	JW1855	AIN32307.1	gccgccttttttcattcagttgtgacatacagctaacgctgcgacttggtcacctgcgcagcagggggcatccgccggcagctaagttaagggatatctcatgcgtacagaatattgtggacagctccgtttgtcccacgtggggcagcaggtgactctgtgtggttgggtcaaccgtcgtcgtgatcttggtagcctgatcttcatcgatatgcgcgaccgcgaaggtatcgtgcaggtatttttcgatccggatcgtgcggacgcgttaaagctggcctctgaactgcgtaatgagttctgcattcaggtcacgggcaccgtacgtgcgcgtgacgaaaaaaatattaaccgcgatatggcgaccggcgaaatcgaagtgctggcgtcctcgctgac…	ILE	36	GLN	CAG	206	Sequence & Structure	cgcgcatatcgatgaagatc	non-template / coding strand	TCA	194	12	class 2	3.61 score	tgtgtggttgggtcaaccgtcgtcgtgatcttggtTCActgatcttcCAGgatatgcgcgaccgcgaaggtatcgtgcaggtatt	TCCTCTGGCGGAAAGCCTtgtgtggttgggtcaaccgtcgtcgtgatcttggtTCActgatcttcCAGgatatgcgcgaccgcgaaggtatcgtgcaggtattGATCttgacagctagctcagtcctaggtataatactagtCGCGCATATCGATGAAGATCgttttagagctagaaatagcaagttaaaataaggctag
1087	23	8	4	bamA	b0177	P0A940	ECK0176	JW0172	AIN30706.1	atcgcattggctcgattctgctggtgctgttaatggggcttgcacttttcaatgatttctctcggttatgagagttagttaggaagaacgcataataacgatggcgatgaaaaagttgctcatagcgtcgctgctgtttagcagcgccaccgtatacggtgctgaagggttcgtagtgaaagatattcatttcgaaggccttcagcgtgtcgccgttggtgcggccctcctcagtatgccggtgcgcacaggcgacacggttaatgatgaagatatcagtaataccattcgcgctctgtttgctaccggcaactttgaggatgttcgcgtccttcgtgatggtgatacccttctggttcaggtaaaagaacgtccgaccattgccagcattactttctc…	ILE	352	ASP	GAT	1154	Structure Only	aggtatcgttaccttcaaaa	non-template / coding strand	AGA	1157	3	class 1	4.92 score	tgtgaacgttgatgcgggtaaccgtttctacgtgcgtaagGATAGAtttgaaggtaacgatacctcgaaagatgccgtcctgcgt	TCCTCTGGCGGAAAGCCTtgtgaacgttgatgcgggtaaccgtttctacgtgcgtaagGATAGAtttgaaggtaacgatacctcgaaagatgccgtcctgcgtGATCttgacagctagctcagtcctaggtataatactagtAGGTATCGTTACCTTCAAAAgttttagagctagaaatagcaagttaaaataaggctag
1221	26	7	2	bioB	b0775	P12996	ECK0764	JW0758	AIN31244.1	tcgtccgttgtcataatcgacttgtaaaccaaattgaaaagatttaggtttacaagtctacaccgaattaacaacaaaaaacacgttttggagaagccccatggctcaccgcccacgctggacattgtcgcaagtcacagaattatttgaaaaaccgttgctggatctgctgtttgaagcgcagcaggtgcatcgccagcatttcgatcctcgtcaggtgcaggtcagcacgttgctgtcgattaagaccggagcttgtccggaagattgcaaatactgcccgcaaagctcgcgctacaaaaccgggctggaagccgagcggttgatggaagttgaacaggtgctggagtcggcgcgcaaagcgaaagcggcaggatcgacgcgcttctgtatgggcgc…	MET	278	ASP	GAC	932	Sequence & Structure	gactcaggcgatgtgcttta	template / non-coding strand	GAC	932	0	class 1	3.75 score	gacgcgagcagatgaacgaacagactcaggcgatgtgctttGACgcaggcgcaaactcgattttctacggttgcaaactgctgac	TCCTCTGGCGGAAAGCCTgacgcgagcagatgaacgaacagactcaggcgatgtgctttGACgcaggcgcaaactcgattttctacggttgcaaactgctgacGATCttgacagctagctcagtcctaggtataatactagtGACTCAGGCGATGTGCTTTAgttttagagctagaaatagcaagttaaaataaggctag
1454	31	7	5	birA	b3973	P06709	ECK3965	JW3941	AIN34267.1	atgtaagacagaaagttggtgaaaaatttaatgtctggcttgagcctgaagtccgctttattggtgcatcaggtgaagtgagcgcagtggagacaatttcatgaaggataacaccgtgccactgaaattgattgccctgttagcgaacggtgaatttcactctggcgagcagttgggtgaaacgctgggaatgagccgggcggctattaataaacacattcagacactgcgtgactggggcgttgatgtctttaccgttccgggtaaaggatacagcctgcctgagcctatccagttacttaatgctaaacagatattgggtcagctggatggcggtagtgtagccgtgctgccagtgattgactccacgaatcagtaccttcttgatcgtatcggaga…	VAL	160	PRO	CCG	578	Sequence & Structure	ggttatcggtatcgtgatgg	template / non-coding strand	GCC	572	6	class 2	4.01 score	cggcgattggtttaagtctggttatcggtatcgtgatgGCCgaaCCGttacgcaagctgggtgcagataaagttcgtgttaaatg	TCCTCTGGCGGAAAGCCTcggcgattggtttaagtctggttatcggtatcgtgatgGCCgaaCCGttacgcaagctgggtgcagataaagttcgtgttaaatgGATCttgacagctagctcagtcctaggtataatactagtGGTTATCGGTATCGTGATGGgttttagagctagaaatagcaagttaaaataaggctag
1472	32	1	3	can	b0126	P61517	ECK0125	JW0122	AIN30656.1	acttaccttacgttcttacactttatctgtggtttaaatcgtcccggagttgccctatattagccaaacgtaattatttggttacaggtcgttaacctccatgaaagacatagatacactcatcagcaacaatgcactatggtcaaaaatgctggtggaagaggatcccgggttttttgagaaactggcacaagcgcaaaaaccgcgctttctatggattggatgttccgacagtcgcgttcctgcagaacgtttaaccggtcttgagccgggcgaactctttgttcaccgtaatgttgctaacctggtcattcacactgacctgaactgcctttccgtggttcagtatgcagtggatgtactcgaagttgaacacattattatctgtggccactacgg…	VAL	81	GLN	CAA	341	Sequence & Structure	tgacctgaactgcctttccg	template / non-coding strand	GTA	338	3	class 1	4.84 score	tgctaacctggtcattcacactgacctgaactgcctttccGTACAAcagtatgcagtggatgtactcgaagttgaacacattatt	TCCTCTGGCGGAAAGCCTtgctaacctggtcattcacactgacctgaactgcctttccGTACAAcagtatgcagtggatgtactcgaagttgaacacattattGATCttgacagctagctcagtcctaggtataatactagtTGACCTGAACTGCCTTTCCGgttttagagctagaaatagcaagttaaaataaggctag
1555	33	8	5	carA	b0032	P0A6F1	ECK0033	JW0030	AIN30569.1	gtttgccagaaattcgtcggtaagcagatttgcattgatttacgtcatcattgtgaattaatatgcaaataaagtgagtgaatattctctggagggtgttttgattaagtcagcgctattggttctggaagacggaacccagtttcacggtcgggccataggggcaacaggttcggcggttggggaagtcgttttcaatacttcaatgaccggttatcaagaaatcctcactgatccttcctattctcgtcaaatcgttactcttacttatccccatattggcaatgtcggcaccaatgacgccgatgaagaatcttctcaggtacatgcacaaggtctggtgattcgcgacctgccgctgattgccagcaacttccgtaataccgaagacctctcttc…	PHE	266	PRO	CCG	896	Sequence & Structure	attcctcgaaaccgatattc	template / non-coding strand	CCC	890	6	class 2	4.01 score	ccattaccgccatccagaaattcctcgaaaccgatattCCCgtaCCGggcatctgtctcggtcatcagctgctggcgctggcgag	TCCTCTGGCGGAAAGCCTccattaccgccatccagaaattcctcgaaaccgatattCCCgtaCCGggcatctgtctcggtcatcagctgctggcgctggcgagGATCttgacagctagctcagtcctaggtataatactagtATTCCTCGAAACCGATATTCgttttagagctagaaatagcaagttaaaataaggctag
1571	34	2	4	carB	b0033	P00968	ECK0034	JW0031	AIN30570.1	ccagccctggtccacacgacgccgcgccgttgttcgaccactttatcgagttaattgagcagtaccgtaaaaccgctaagtaatcaggagtaaaagagccatgccaaaacgtacagatataaaaagtatcctgattctgggtgcgggcccgattgttatcggtcaggcgtgtgagtttgactactctggcgcgcaagcgtgtaaagccctgcgtgaagagggttaccgcgtcattctggtgaactccaacccggcgaccatcatgaccgacccggaaatggctgatgcaacctacatcgagccgattcactgggaagttgtacgcaagattattgaaaaagagcgcccggacgcggtgctgccaacgatgggcggtcagacggcgctgaactgcgcgct…	VAL	322	ASP	GAT	1064	Sequence & Structure	tttcccgattgctaaagtgg	template / non-coding strand	GCC	1067	3	class 1	4.8 score	ggcgctggcgtcgaaagcgaccggtttcccgattgctaaaGATGCCgcgaaactggcggtgggttacaccctcgacgaactgatg	TCCTCTGGCGGAAAGCCTggcgctggcgtcgaaagcgaccggtttcccgattgctaaaGATGCCgcgaaactggcggtgggttacaccctcgacgaactgatgGATCttgacagctagctcagtcctaggtataatactagtTTTCCCGATTGCTAAAGTGGgttttagagctagaaatagcaagttaaaataaggctag
1647	35	7	5	cca	b3056	P06961	ECK3046	JW3028	AIN33407.1	cccaagccgcaaacgcaaagatcgctggatgaactaaatcgccttcttcgttgcactgtcttattattaggaattgtgtatttgacgaagggatgatggcgtgaagatttatctggtcggtggtgctgttcgggatgcattgttagggctaccggtcaaagacagagattgggtggtggtcggcagtacgccacaggagatgctcgacgcgggctaccagcaggtaggccgcgattttcctgtgtttctgcatccgcaaacgcatgaagagtatgcgctggcacgtaccgaacggaaatccggttccggttacaccggttttacttgctatgccgcaccggatgtcacgctggaagatgatcttaagcgtcgcgatctgaccattaatgcgctggccca…	PHE	207	PRO	CCG	719	Sequence Only	cgcactgcgcgttttattcc	template / non-coding strand	CCC	722	3	class 1	4.8 score	cttccaggtactgcgcgattgcggcgcactgcgcgttttaCCGCCCgaaattgacgcactgtttggcgttccggcccctgccaag	TCCTCTGGCGGAAAGCCTcttccaggtactgcgcgattgcggcgcactgcgcgttttaCCGCCCgaaattgacgcactgtttggcgttccggcccctgccaagGATCttgacagctagctcagtcctaggtataatactagtCGCACTGCGCGTTTTATTCCgttttagagctagaaatagcaagttaaaataaggctag
1714	37	1	2	coaD	b3634	P0A6I6	ECK3624	JW3609	AIN33961.1	cgtcatgccgttgaagtactgtatcaaaaccagggcgcgctacagcgtctgcttcaactgctggaaccttacctgccaccgaaaacgcattgaggttgttatgcaaaaacgggcgatttatccgggtactttcgatcccattaccaatggtcatatcgatatcgtgacgcgcgccacgcagatgttcgatcacgttattctggcgattgccgccagccccagtaaaaaaccgatgtttaccctggaagagcgtgtggcactggcacagcaggcaaccgcgcatctggggaacgtggaagtggtcgggtttagtgatttaatggcgaacttcgcccgtaatcaacacgctacggtgctgattcgtggcctgcgtgcggtggcagattttgaatatgaaat…	LEU	113	TRP	TGG	437	Sequence & Structure	tatgaatcgccacttaatgc	template / non-coding strand	CCC	431	6	class 1	4.6 score	atgaaatgcagctggcgcatatgaatcgccacttaatgCCCgaaTGGgaaagtgtgtttctgatgccgtcgaaagagtggtcgtt	TCCTCTGGCGGAAAGCCTatgaaatgcagctggcgcatatgaatcgccacttaatgCCCgaaTGGgaaagtgtgtttctgatgccgtcgaaagagtggtcgttGATCttgacagctagctcagtcctaggtataatactagtTATGAATCGCCACTTAATGCgttttagagctagaaatagcaagttaaaataaggctag
1810	39	3	3	cysB	b1275	P0A9F3	ECK1269	JW1267	AIN31732.1	ggttatagttagcaccttttttattattaaatcgtattagtcacccgccaggtgtgacgaaaaaacgatgttctgatggcgtctaagtggatggtttaacatgaaattacaacaacttcgctatattgttgaggtggtcaatcataacctgaatgtctcatcaacagcggaaggactttacacatcacaacccgggatcagtaaacaagtcagaatgctggaagacgagctaggcattcaaattttttcccgaagcggcaagcacctgacgcaggtaacgccagcagggcaagaaataattcgtatcgctcgcgaagtcctgtcgaaagtcgatgccataaaatcggttgccggagagcacacctggccggataaaggttcactgtatatcgccaccac…	VAL	171	GLN	CAG	611	Sequence Only	taccgtgctaccactggaat	template / non-coding strand	CGT	602	9	class 1	4.4 score	tgaagatttagtgatgttaccgtgctaccactggaatCGTgctattCAGgtcactccggatcacccgctggcaggcaaaaaagcc	TCCTCTGGCGGAAAGCCTtgaagatttagtgatgttaccgtgctaccactggaatCGTgctattCAGgtcactccggatcacccgctggcaggcaaaaaagccGATCttgacagctagctcagtcctaggtataatactagtTACCGTGCTACCACTGGAATgttttagagctagaaatagcaagttaaaataaggctag
1893	40	10	2	cysC	b2750	P0A6J1	ECK2745	JW2720	AIN33125.1	ctgcgccatctgaattcagtgcattcgaactggaattgaatgctctggttcgtcgccactttccgcactggggcgcgcgcgatttgctgggggataaataatggcgctgcatgacgaaaacgtcgtctggcatagccatccggtcactgtgcaacaacgcgagctacaccacggtcatcgtggtgtagtgctgtggtttaccggcctctccgggtccggtaaatcaacggtcgccggggcgctggaggaggcgttacataaactcggcgtcagtacgtatctgctggatggcgacaatgttcgccacggattatgcagcgatctcggttttagcgatgccgatcgtaaagagaatatccgtcgcgtcggtgaagtggcgaatttgatggttgaagccgg…	VAL	118	TRP	TGG	452	Structure Only	ctacgcgttcgcgaaccatc	non-template / coding strand	CGA	443	9	class 1	4.4 score	ggtgctgaccgcatttatctcgccacaccgcgccgaaCGAcagatgTGGcgcgaacgcgtaggagaagggcgctttatcgaagtg	TCCTCTGGCGGAAAGCCTggtgctgaccgcatttatctcgccacaccgcgccgaaCGAcagatgTGGcgcgaacgcgtaggagaagggcgctttatcgaagtgGATCttgacagctagctcagtcctaggtataatactagtCTACGCGTTCGCGAACCATCgttttagagctagaaatagcaagttaaaataaggctag
1943	41	10	3	cysD	b2752	P21156	ECK2747	JW2722	AIN33127.1	gaactactcattctaattggtaatttcattcgttctcttacgctccctatagtcgaaacatctgatggcaagaaaatagcggtattgcaaaggaacggttatggatcaaatacgacttactcacctgcggcaactggaggcggaaagcatccacattattcgcgaggtggcggcagaattctcaaatccggtgatgctctactctatcggtaaagattccagcgtcatgctgcatctggcgcgcaaggcgttttatccaggtacgctgcctttcccgttgctgcatgtcgataccggctggaaattccgcgagatgtatgagttccgcgatcgtactgctaaagcctacggctgcgaactgctggtgcataaaaacccggaaggcgtggcgatggggat…	ILE	269	GLN	CAG	905	Sequence Only	gtcaaatgcacaaacactgc	template / non-coding strand	CCC	896	9	class 2	3.81 score	gctgaccggtgcggtggagtcaaatgcacaaacactgCCCgaaatcCAGgaagagatgctggtttccaccaccagtgaacgtcag	TCCTCTGGCGGAAAGCCTgctgaccggtgcggtggagtcaaatgcacaaacactgCCCgaaatcCAGgaagagatgctggtttccaccaccagtgaacgtcagGATCttgacagctagctcagtcctaggtataatactagtGTCAAATGCACAAACACTGCgttttagagctagaaatagcaagttaaaataaggctag
1991	42	10	1	cysE	b3607	P0A9D4	ECK3597	JW3582	AIN33934.1	gacgagcgcagcagccactaaccccagggaacctttgttaccgctatgacccggcccgcgcagaacgggccggtcattatctcatcgtgtggagtaagcaatgtcgtgtgaagaactggaaattgtctggaacaatattaaagccgaagccagaacgctggcggactgtgagccaatgctggccagtttttaccacgcgacgctactcaagcacgaaaaccttggcagtgcactgagctacatgctggcgaacaagctgtcatcgccaattatgcctgctattgctatccgtgaagtggtggaagaagcctacgccgctgacccggaaatgatcgcctctgcggcctgtgatattcaggcggtgcgtacccgcgacccggcagtcgataaatactcaac…	VAL	226	ALA	GCG	776	Structure Only	gaagattggcgcaggttccg	template / non-coding strand	GTT	773	3	class 2	4.25 score	tattgaagttgggcgcggcgcgaagattggcgcaggttccGTTGCGctgcaaccggtgccgccgcataccaccgccgctggcgtt	TCCTCTGGCGGAAAGCCTtattgaagttgggcgcggcgcgaagattggcgcaggttccGTTGCGctgcaaccggtgccgccgcataccaccgccgctggcgttGATCttgacagctagctcagtcctaggtataatactagtGAAGATTGGCGCAGGTTCCGgttttagagctagaaatagcaagttaaaataaggctag
2007	43	3	2	cysG	b3368	P0AEA8	ECK3356	JW3331	AIN33701.1	attgggttattggtatgctacgccgaaagcgaatcgtccggttgcggacaaatttaatcaaactgaaacggctgccggttaattactaaggggtttttacgtggatcatttgcctatattttgccaattacgcgatcgcgactgtctgattgtcggcggtggtgatgtcgcggaacgcaaagcaaggttgctgttagacgcaggcgctcgcttaacggtgaatgcattagcgtttattccacagttcaccgcatgggcagatgcaggcatgttaaccctcgtcgaagggccatttgatgaaagccttctcgacacctgctggctggcgattgcagcgacggatgatgacgcgcttaaccagcgcgtcagcgaagccgctgaagctcgtcgcatcttctg…	ILE	440	TRP	TGG	1418	Sequence & Structure	catcgctaattattattggt	template / non-coding strand	CGT	1427	9	class 1	4.4 score	agaactggcgcagcaaatgaacagtccatcgctaattTGGattggtCGTgttgttggcctgcgcgataaactgaactggttctcc	TCCTCTGGCGGAAAGCCTagaactggcgcagcaaatgaacagtccatcgctaattTGGattggtCGTgttgttggcctgcgcgataaactgaactggttctccGATCttgacagctagctcagtcctaggtataatactagtCATCGCTAATTATTATTGGTgttttagagctagaaatagcaagttaaaataaggctag
2083	44	8	3	cysH	b2762	P17854	ECK2757	JW2732	AIN33137.1	atccggcgcgtgatttgtgggattaaccatcagcccggtcttgtaggcctgataagaacgcgtgagcgtcgcatcaggcaaggcaaacagtgaggaatctatgtccaaactcgatctaaacgccctgaacgaactgccgaaggtagatcgcattctggcgctggcggaaactaacgccgaactggaaaaactggacgctgaaggccgcgtagcctgggcgctggataatctgcccggtgaatatgtactttcttccagctttggcattcaggcggcggtgagcctgcatctggtgaatcaaattcgcccggatattccggtgatcctcaccgatacgggttacttgttcccggaaacctaccgctttattgacgagttaacggacaaactcaagctcaa…	VAL	49	GLN	CAG	245	Structure Only	ggaagaaagtacatattcac	non-template / coding strand	CCG	233	12	class 1	4.2 score	ctgaaggccgcgtagcctgggcgctggataatctgCCGggtgaatatCAGctttcttccagctttggcattcaggcggcggtgag	TCCTCTGGCGGAAAGCCTctgaaggccgcgtagcctgggcgctggataatctgCCGggtgaatatCAGctttcttccagctttggcattcaggcggcggtgagGATCttgacagctagctcagtcctaggtataatactagtGGAAGAAAGTACATATTCACgttttagagctagaaatagcaagttaaaataaggctag
2105	45	2	5	cysI	b2763	P17846	ECK2758	JW2733	AIN33138.1	tggaagtgattgccgaatttggtggcatggacaccgaagcggcggatgaatttttaagtgagctgcgcgtagagcgccgttatcagcgagatgtctactaatgagcgaaaaacatccagggcctttagtggtcgaaggaaaactgacagacgccgagcgcatgaagcatgaaagcaactacctgcgcggcaccattgcggaagatttaaacgacggtctgaccggcggctttaagggcgacaacttcctgctgattcgcttccacggcatgtatcagcaggatgaccgcgacatccgcgccgaacgtgctgaacagaagctggagccgcgccacgcgatgctgcttcgctgtcgtctgccgggtggggtgattaccactaaacagtggcaggcgatcga…	VAL	221	PRO	CCG	761	Sequence & Structure	gccgcgtaaattcaaaacca	template / non-coding strand	ACC	755	6	class 1	4.6 score	tcctcggccagacctacctgccgcgtaaattcaaaaccACCgtaCCGatcccgccacagaacgatatcgatctgcacgccaacga	TCCTCTGGCGGAAAGCCTtcctcggccagacctacctgccgcgtaaattcaaaaccACCgtaCCGatcccgccacagaacgatatcgatctgcacgccaacgaGATCttgacagctagctcagtcctaggtataatactagtGCCGCGTAAATTCAAAACCAgttttagagctagaaatagcaagttaaaataaggctag
2147	46	1	2	cysJ	b2764	P38038	ECK2759	JW2734	AIN33139.1	ttaatccacaccgtttgccccgttaaccttaccttctcttctgttttatgggcgctgacagggcgcagaaacagctttgcttactggaacataacgacgcatgacgacacaggtcccaccttccgcgttgcttccgttgaacccggagcaactggcacgccttcaggcggccacgaccgatttaactcccacccagcttgcctgggtttctggctatttctggggcgtactcaatcagcagcctgctgcgcttgcagcgacgccagcgccagccgcagaaatgccgggtataactattatctccgcctcgcaaaccggcaatgcgcgccgggttgctgaagcattacgtgatgatttattagcagcaaaactgaacgttaagctggtgaacgcgggcga…	ILE	570	TRP	TGG	1808	Sequence & Structure	ggtgtccatgccaccaaatt	non-template / coding strand	GCG	1811	3	class 1	4.8 score	tcgcatggcgaaagacgttgagcaggcacttctggaagtgTGGGCGgaatttggtggcatggacaccgaagcggcggatgaattt	TCCTCTGGCGGAAAGCCTtcgcatggcgaaagacgttgagcaggcacttctggaagtgTGGGCGgaatttggtggcatggacaccgaagcggcggatgaatttGATCttgacagctagctcagtcctaggtataatactagtGGTGTCCATGCCACCAAATTgttttagagctagaaatagcaagttaaaataaggctag
2213	47	4	3	cysN	b2751	P23845	ECK2746	JW2721	AIN33126.1	gagatgctggtttccaccaccagtgaacgtcagggccgcgtgattgaccgcgaccaggcggggtctatggagctgaaaaaacgtcaggggtatttttaagatgaacaccgcacttgcacaacaaatcgccaatgaaggcggcgtcgaagcctggatgattgcgcaacaacataaaagcctgctgcgttttctgacctgtggtagcgtcgatgacggcaaaagtactctgattggtcgtctgctgcacgatacccgccaaatctacgaagatcagctctcatcgctgcataacgacagtaagcgtcacggcacccagggcgaaaagctggatctggctctgctggtggacggcctgcaagctgagcgcgaacagggcatcaccattgacgtggcctaccg…	ILE	138	GLN	CAG	512	Sequence Only	tttgatcgagcacgccttta	non-template / coding strand	GCA	518	6	class 1	4.6 score	cgactggcgcatcgacatgtgaactggcgatcttactgCAGgatGCAcgtaaaggcgtgctcgatcaaacccgtcgtcacagttt	TCCTCTGGCGGAAAGCCTcgactggcgcatcgacatgtgaactggcgatcttactgCAGgatGCAcgtaaaggcgtgctcgatcaaacccgtcgtcacagtttGATCttgacagctagctcagtcctaggtataatactagtTTTGATCGAGCACGCCTTTAgttttagagctagaaatagcaagttaaaataaggctag
2287	48	9	2	cysS	b0526	P21888	ECK0519	JW0515	AIN31019.1	ccgcacgatcggatcatcacgcaatgtatgctgattcgcgcgggaaatatgggtattatacgcaactcaattacccacacatgtctaaacggaatcttcgatgctaaaaatcttcaatactctgacacgccaaaaagaggaatttaagcctattcacgccggggaagtcggcatgtacgtgtgtggaatcaccgtttacgatctctgtcatatcggtcacgggcgtacctttgttgcttttgacgtggttgcgcgctatctgcgtttcctcggctataaactgaagtatgtgcgcaacattaccgatatcgacgacaaaatcatcaaacgcgccaatgaaaatggcgaaagctttgtggcgatggtggatcgcatgatcgccgaaatgcacaaagattt…	VAL	45	TRP	TGG	233	Sequence & Structure	aaccacgtcaaaagcaacaa	non-template / coding strand	ACG	227	6	class 2	4.01 score	tcaccgtttacgatctctgtcatatcggtcacgggcgtACGtttTGGgcttttgacgtggttgcgcgctatctgcgtttcctcgg	TCCTCTGGCGGAAAGCCTtcaccgtttacgatctctgtcatatcggtcacgggcgtACGtttTGGgcttttgacgtggttgcgcgctatctgcgtttcctcggGATCttgacagctagctcagtcctaggtataatactagtAACCACGTCAAAAGCAACAAgttttagagctagaaatagcaagttaaaataaggctag
2323	49	6	3	dapA	b2478	P0A6L2	ECK2474	JW2463	AIN32879.1	aaaaaaacatgcatacaacaatcagaacggttctgtctgcttgcttttaatgccataccaaacgtaccattgagacacttgtttgcacagaggatggcccatgttcacgggaagtattgtcgcgattgttactccgatggatgaaaaaggtaatgtctgtcgggctagcttgaaaaaactgattgattatcatgtcgccagcggtacttcggcgatcgtttctgttggcaccactggcgagtccgctaccttaaatcatgacgaacatgctgatgtggtgatgatgacgctggatctggctgatgggcgcattccggtaattgccgggaccggcgctaacgctactgcggaagccattagcctgacgcagcgcttcaatgacagtggtatcgtcggctg…	VAL	60	GLN	CAG	278	Sequence & Structure	tcatgacgaacatgctgatg	template / non-coding strand	GTA	275	3	class 3	3.74 score	tggcgagtccgctaccttaaatcatgacgaacatgctgatGTACAGatgatgacgctggatctggctgatgggcgcattccggta	TCCTCTGGCGGAAAGCCTtggcgagtccgctaccttaaatcatgacgaacatgctgatGTACAGatgatgacgctggatctggctgatgggcgcattccggtaGATCttgacagctagctcagtcctaggtataatactagtTCATGACGAACATGCTGATGgttttagagctagaaatagcaagttaaaataaggctag
2363	50	4	3	dapB	b0031	P04036	ECK0032	JW0029	AIN30568.1	ttatcattaatttctaattatcagcgtttttggctggcggcgtagcgatgcgctggttactctgaaaacggtctatgcaaattaacaaaagagaatagctatgcatgatgcaaacatccgcgttgccatcgcgggagccggggggcgtatgggccgccagttgattcaggcggcgctggcattagagggcgtgcagttgggcgctgcgctggagcgtgaaggatcttctttactgggcagcgacgccggtgagctggccggagccgggaaaacaggcgttaccgtgcaaagcagcctcgatgcggtaaaagatgattttgatgtgtttatcgattttacccgtccggaaggtacgctgaaccatctcgctttttgtcgccagcatggcaaagggatggt…	ILE	123	GLN	CAG	467	Sequence & Structure	agcaaagacaatcgcaatat	non-template / coding strand	GCG	455	12	class 1	4.2 score	acgaagccggtaaacaagcaattcgtgacgccgctGCGgatattgcgCAGgtctttgctgccaattttagcgttggcgttaacgt	TCCTCTGGCGGAAAGCCTacgaagccggtaaacaagcaattcgtgacgccgctGCGgatattgcgCAGgtctttgctgccaattttagcgttggcgttaacgtGATCttgacagctagctcagtcctaggtataatactagtAGCAAAGACAATCGCAATATgttttagagctagaaatagcaagttaaaataaggctag
2438	51	9	3	dapD	b0166	P0A9D8	ECK0164	JW0161	AIN30695.1	taataacgagttgcagcaggaagtgcatcagcggttgacagaggccctcaatccaaacgataaagggtgatgtgtttactgatatgaaaagagtttaacaatgcagcagttacagaacattattgaaaccgcttttgaacgccgtgccgagatcacgccagccaatgcagacaccgttacccgcgaagcggtaaatcaggtgatcgccctgctggattccggcgcactgcgtgtagcggaaaaaattgacggtcagtgggtgacgcatcagtggttgaaaaaagcggtgctgctctctttccgtattaatgataatcaggtgatcgaaggggcagaaagccgctacttcgacaaagtgccgatgaaattcgccgactacgacgaagcacgtttccagaa…	VAL	45	GLN	CAG	233	Structure Only	ttccggcgcactgcgtgtag	template / non-coding strand	GCC	236	3	class 1	4.8 score	aaatcaggtgatcgccctgctggattccggcgcactgcgtCAGGCCgaaaaaattgacggtcagtgggtgacgcatcagtggttg	TCCTCTGGCGGAAAGCCTaaatcaggtgatcgccctgctggattccggcgcactgcgtCAGGCCgaaaaaattgacggtcagtgggtgacgcatcagtggttgGATCttgacagctagctcagtcctaggtataatactagtTTCCGGCGCACTGCGTGTAGgttttagagctagaaatagcaagttaaaataaggctag
2453	52	2	3	dapE	b2472	P0AED7	ECK2467	JW2456	AIN32872.1	tgcaattatcaaacgtccattgctctgcgtgcccggtaagcctatgctgctgggtttcagtgattccagttatcagcaatttttccatgaggtgtagtctatgtcgtgcccggttattgagctgacacaacagcttattcgccgcccttccctgagtcctgatgatgcaggatgccaggctttgttgattgaacgtttgcaggcgatcggttttaccgttgaacgcatggactttgccgatacgcagaatttttgggcatggcgtgggcagggtgaaacgttagcctttgccgggcataccgacgtggtgccgcctggcgacgccgatcgttggatcaatcccccgtttgaacccaccattcgtgacggcatgttattcgggcgcggtgcggcagatat…	LEU	362	GLN	CAG	1184	Sequence & Structure	ccatgatacgttgatacata	non-template / coding strand	GCA	1187	3	class 1	4.8 score	taaaattaatgaatgtgtgaacgctgccgacctgcagctaCAGGCAcgtatgtatcaacgtatcatggaacagctcgtcgcctga	TCCTCTGGCGGAAAGCCTtaaaattaatgaatgtgtgaacgctgccgacctgcagctaCAGGCAcgtatgtatcaacgtatcatggaacagctcgtcgcctgaGATCttgacagctagctcagtcctaggtataatactagtCCATGATACGTTGATACATAgttttagagctagaaatagcaagttaaaataaggctag
2539	53	10	1	def	b3287	P0A6K3	ECK3273	JW3248	AIN33618.1	caatctttgcgattggtcagtgatgctgtcaatcagagggggatttgtctagaatagaagaaataatctttctaactcctgaacacatctctggagatttatgtcagttttgcaagtgttacatattccggacgagcggcttcgcaaagttgctaaaccggtagaagaagtgaatgcagaaattcagcgtatcgtcgatgatatgttcgagacgatgtacgcagaagaaggtattggcctggcggcaacccaggttgatatccatcaacgtatcattgttattgatgtttcggaaaaccgtgacgaacggctagtgttaatcaatccagagcttttagaaaaaagcggcgaaacaggcattgaagaaggttgcctgtcgatccctgaacaacgtgcttt…	VAL	21	ALA	GCA	161	Sequence Only	gcttcgcaaagttgctaaac	template / non-coding strand	CCC	158	3	class 1	4.84 score	gttacatattccggacgagcggcttcgcaaagttgctaaaCCCGCAgaagaagtgaatgcagaaattcagcgtatcgtcgatgat	TCCTCTGGCGGAAAGCCTgttacatattccggacgagcggcttcgcaaagttgctaaaCCCGCAgaagaagtgaatgcagaaattcagcgtatcgtcgatgatGATCttgacagctagctcagtcctaggtataatactagtGCTTCGCAAAGTTGCTAAACgttttagagctagaaatagcaagttaaaataaggctag
2622	55	6	4	dfp	b3639	P0ABQ0	ECK3629	JW5642	AIN33966.1	ggaaagcgcctcgcaaagtgaatctcaggtgaaggcacgacaacaaaagtattgtgataaaatcgccaacttctggtgtcaccctacaggaaaaatcatcatgagcctggccggtaaaaaaatcgttctcggcgttagcggcggtattgctgcctataaaacccctgaactggtgcgtcgtttgcgcgatcgcggggccgacgtccgcgtagccatgaccgaagcggcaaaagcctttatcaccccacttagcttgcaggcggtttctggttatcccgtttccgacagtctgctggacccggcagccgaagccgctatgggccatattgagctgggtaaatgggctgatttagtgattctcgcccctgccacggcagatttgattgcccgtgttgctgc…	LEU	347	ASP	GAT	1139	Sequence & Structure	agatcagatcaaggttttta	non-template / coding strand	ATA	1127	12	class 1	4.2 score	caaataatgtggaagaatacgcccggcaaaaacgtATAcgtaaaaacGATgatctgatctgcgcgaacgatgtttcccagccaac	TCCTCTGGCGGAAAGCCTcaaataatgtggaagaatacgcccggcaaaaacgtATAcgtaaaaacGATgatctgatctgcgcgaacgatgtttcccagccaacGATCttgacagctagctcagtcctaggtataatactagtAGATCAGATCAAGGTTTTTAgttttagagctagaaatagcaagttaaaataaggctag
2701	57	2	5	dnaB	b4052	P0ACB0	ECK4044	JW4012	AIN34338.1	ttcaattcgtgttgccatgtgtcctccagaacgtatcgtcagggtctgcttcatatgataaagtttcgacccattctttatctcggtaactccattcactatggcaggaaataaacccttcaacaaacagcaggctgaaccccgcgaacgcgatccacaagttgccgggctgaaagtgcctccgcactcgatcgaagcggagcagtcggtgttgggcggtttaatgctagataacgaacgctgggatgatgtagccgagcgtgtggtagcagacgatttttacacccgcccacaccgtcatatctttactgaaatggcgcgtttgcaggaaagcggtagccctatcgatctgattactcttgcggaatcgctggaacgccaggggcaactcgatagcgt…	ILE	433	PRO	CCG	1397	Sequence & Structure	cagtgatttaaaaggcatcg	template / non-coding strand	GCC	1400	3	class 1	4.8 score	tcgtgatgaggtgtatcacgaaaacagtgatttaaaaggcCCGGCCgaaattattatcggtaaacaacgtaacggcccaatcggg	TCCTCTGGCGGAAAGCCTtcgtgatgaggtgtatcacgaaaacagtgatttaaaaggcCCGGCCgaaattattatcggtaaacaacgtaacggcccaatcgggGATCttgacagctagctcagtcctaggtataatactagtCAGTGATTTAAAAGGCATCGgttttagagctagaaatagcaagttaaaataaggctag
2750	58	2	4	dnaC	b4361	P0AEF0	ECK4351	JW4325	AIN34629.1	tgcaaatcggtcgtgccagcaacggcggactgccgaaacgagatgtgaatacggtcagcgaacctgacagccaaattccaccaggattcagagggtaacgatgaaaaacgttggcgacctgatgcaacgcctgcaaaaaatgatgcctgcccatatcaaacccgcattcaaaacgggtgaagaactactggcctggcaaaaagaacaaggagcgatccgctccgccgctctcgaacgtgaaaatcgggcgatgaaaatgcagcgcacctttaaccgctccggtattcgtccactgcatcagaactgttcctttgagaactatcgcgttgagtgtgaagggcagatgaatgcgttaagcaaagcgcgccagtatgtcgaagagtttgacggcaacatcgc…	LEU	131	ASP	GAT	491	Sequence & Structure	ggccacggtgatgatcaata	non-template / coding strand	AGT	485	6	class 1	4.6 score	cggcggcaatctgcaacgagctgctgctacgcggtaaaAGTgtaGATatcatcaccgtggccgatattatgtcggcgatgaaaga	TCCTCTGGCGGAAAGCCTcggcggcaatctgcaacgagctgctgctacgcggtaaaAGTgtaGATatcatcaccgtggccgatattatgtcggcgatgaaagaGATCttgacagctagctcagtcctaggtataatactagtGGCCACGGTGATGATCAATAgttttagagctagaaatagcaagttaaaataaggctag
2835	59	9	4	dnaE	b0184	P10443	ECK0183	JW0179	AIN30713.1	cgcgaccgaacaccatcggcgcagctttgggcctgtcaaacgcgcactgggacttgcgtcctgattcttgtgtcgagattaagtaaaccggaatctgaagatgtctgaaccacgtttcgtacacctgcgggtgcacagcgactactcgatgatcgatggcctggccaaaaccgcaccgttggtaaaaaaggcggcggcgttgggtatgccagcactggcgatcaccgatttcaccaacctttgtggtctggtgaagttctacggagcgggacatggcgcagggattaagcctatcgtcggggcagattttaacgtccagtgcgacctgctgggtgatgagttaacccacctgacggtactggcggcgaacaataccggctatcagaatctgacgttgct…	LEU	634	ASP	GAT	2000	Sequence & Structure	cgaagatatgatcgccctag	template / non-coding strand	GTT	2003	3	class 1	4.8 score	caagcgtctacaacctgactgcttcgaagatatgatcgccGATGTTgcactgttccgccccggtccgttgcaatcagggatggtg	TCCTCTGGCGGAAAGCCTcaagcgtctacaacctgactgcttcgaagatatgatcgccGATGTTgcactgttccgccccggtccgttgcaatcagggatggtgGATCttgacagctagctcagtcctaggtataatactagtCGAAGATATGATCGCCCTAGgttttagagctagaaatagcaagttaaaataaggctag
2878	60	8	2	dnaN	b3701	P0A988	ECK3693	JW3678	AIN34025.1	gtgcttcatgcctgccgtaagatcgagcagttgcgtgaagagagccacgatatcaaagaagatttttcaaatttaatcagaacattgtcatcgtaaacctatgaaatttaccgtagaacgtgagcatttattaaaaccgctacaacaggtgagcggtccgttaggtggtcgtcctacgctaccgattctcggtaatctgctgttacaggttgctgacggtacgttgtcgctgaccggtactgatctcgagatggaaatggtggcacgtgttgcgctggttcagccacacgagccaggagcgacgaccgttccggcgcgcaaattctttgatatctgccgtggtctgcctgaaggcgcggaaattgccgtgcagctggaaggtgaacggatgctggtacg…	VAL	70	TRP	TGG	308	Structure Only	gccaggagcgacgaccgttc	template / non-coding strand	CCC	311	3	class 1	4.8 score	tgttgcgctggttcagccacacgagccaggagcgacgaccTGGCCCgcgcgcaaattctttgatatctgccgtggtctgcctgaa	TCCTCTGGCGGAAAGCCTtgttgcgctggttcagccacacgagccaggagcgacgaccTGGCCCgcgcgcaaattctttgatatctgccgtggtctgcctgaaGATCttgacagctagctcagtcctaggtataatactagtGCCAGGAGCGACGACCGTTCgttttagagctagaaatagcaagttaaaataaggctag
2909	61	4	3	dnaX	b0470	P06710-2	ECK0464	JW0459	AIN30968.1	acggacagcacaagatgtgcattcagcctcgccgttctgacggggctgtgttagcattaccccttcgtgaatccaccttccagcgtttcagagcctgccaatgagttatcaggtcttagcccgaaaatggcgcccacaaacctttgctgacgtcgtcggccaggaacatgtgctgaccgcactggcgaacggcttgtcgttagggcgtattcatcatgcttatcttttttccggcacccgtggcgtcggaaaaacctctatcgcccgactgctggcgaaggggctaaactgcgaaaccggcattaccgcgacgccgtgcggcgtgtgcgataactgtcgtgaaatcgagcaggggcgctttgtcgatctgattgaaatcgacgccgcctcgcgcaccaa…	LEU	289	GLN	CAG	965	Sequence & Structure	ccatcgcaatacgatgcaac	non-template / coding strand	GGA	959	6	class 1	4.6 score	gtggtatcgagtgggaagcgttgctggtggaaatgctcGGActgCAGcatcgtattgcgatggtacaactttcgcctgctgcact	TCCTCTGGCGGAAAGCCTgtggtatcgagtgggaagcgttgctggtggaaatgctcGGActgCAGcatcgtattgcgatggtacaactttcgcctgctgcactGATCttgacagctagctcagtcctaggtataatactagtCCATCGCAATACGATGCAACgttttagagctagaaatagcaagttaaaataaggctag
2983	62	9	2	dut	b3640	P06968	ECK3630	JW3615	AIN33967.1	gcattacaccttttctggcaggacggagataaagtcttaccgcttgagcgcaaagagctccttggccaattattactcgacgagatcgtgacccgttatgatgaaaaaaatcgacgttaagattctggacccgcgcgttgggaaggaatttccgctcccgacttatgccacctctggctctgccggacttgacctgcgtgcctgtctcaacgacgccgtagaactggctccgggtgacactacgctggttccgaccgggctggcgattcatattgccgatccttcactggcggcaatgatgctgccgcgctccggattgggacataagcacggtatcgtgcttggtaacctggtaggattgatcgattctgactatcagggccagttgatgatttccgt…	MET	119	TRP	TGG	455	Sequence Only	ctaccggaacaaaaatcatc	non-template / coding strand	GCA	449	6	class 2	4.01 score	gtcaggacagcttcaccattcaacctggcgaacgcatcGCAcagTGGatttttgttccggtagtacaggctgaatttaatctggt	TCCTCTGGCGGAAAGCCTgtcaggacagcttcaccattcaacctggcgaacgcatcGCAcagTGGatttttgttccggtagtacaggctgaatttaatctggtGATCttgacagctagctcagtcctaggtataatactagtCTACCGGAACAAAAATCATCgttttagagctagaaatagcaagttaaaataaggctag
3055	64	3	4	dxs	b0420	P77488	ECK0414	JW0410	AIN30919.1	acaactggctgaacagtcactcgatacctcggcactggaagcgctagcggactacatcatccagcgtaataaataaacaataagtattaataggcccctgatgagttttgatattgccaaatacccgaccctggcactggtcgactccacccaggagttacgactgttgccgaaagagagtttaccgaaactctgcgacgaactgcgccgctatttactcgacagcgtgagccgttccagcgggcacttcgcctccgggctgggcacggtcgaactgaccgtggcgctgcactatgtctacaacaccccgtttgaccaattgatttgggatgtggggcatcaggcttatccgcataaaattttgaccggacgccgcgacaaaatcggcaccatccgtca…	ILE	443	ASP	GAT	1427	Sequence & Structure	ctcttacctgcgctgcatac	template / non-coding strand	CCC	1430	3	class 1	4.8 score	aacccatcagggtgcttttgatctctcttacctgcgctgcGATCCCgaaatggtcattatgaccccgagcgatgaaaacgaatgt	TCCTCTGGCGGAAAGCCTaacccatcagggtgcttttgatctctcttacctgcgctgcGATCCCgaaatggtcattatgaccccgagcgatgaaaacgaatgtGATCttgacagctagctcagtcctaggtataatactagtCTCTTACCTGCGCTGCATACgttttagagctagaaatagcaagttaaaataaggctag
3107	65	4	3	eno	b2779	P0A6P9	ECK2773	JW2750	AIN33154.1	tcaggcgaagtaagtaaaaaagttagagcggcaacgcgtaccctgggtacgcgttgtttgtctggagtttcagtttaactagtgacttgaggaaaacctaatgtccaaaatcgtaaaaatcatcggtcgtgaaatcatcgactcccgtggtaacccgactgttgaagccgaagtacatctggagggtggtttcgtcggtatggcagctgctccgtcaggtgcttctactggttcccgtgaagctctggaactgcgcgatggcgacaaatcccgtttcctgggtaaaggcgtaaccaaagctgttgctgcggtaaacggcccgatcgctcaggcgctgattggcaaagatgctaaagatcaggctggcattgacaagatcatgatcgacctggacggcac…	VAL	114	GLN	CAG	440	Sequence & Structure	cgttagccagagatacagcc	non-template / coding strand	ATA	431	9	class 2	3.81 score	cggcaccgaaaacaaatccaaattcggcgcgaacgcaATActggctCAGtctctggctaacgccaaagctgctgcagctgctaaa	TCCTCTGGCGGAAAGCCTcggcaccgaaaacaaatccaaattcggcgcgaacgcaATActggctCAGtctctggctaacgccaaagctgctgcagctgctaaaGATCttgacagctagctcagtcctaggtataatactagtCGTTAGCCAGAGATACAGCCgttttagagctagaaatagcaagttaaaataaggctag
3213	67	6	1	erpA	b0156	P0ACC3	ECK0155	JW0152	AIN30686.1	agccagcgagaatacttgaacgaaataccagggtattagataatggcgattattattgggttagaatttgcccaattgccgatgtcgtttggagcaaaatatgagtgatgacgtagcactgccgctggagtttaccgacgcagcagccaacaaagttaaaagcctgatcgctgacgaagataacccgaatctgaaattacgcgtgtatatcaccggtggcggttgcagcggcttccagtatggtttcacctttgatgatcaggtgaacgaaggcgatatgaccatcgaaaaacagggcgttggcctggtggttgatccgatgagcctgcaatatctggtcggcggttccgttgattataccgaaggtctggaaggttctcgtttcatcgtgaccaaccc…	VAL	84	ALA	GCT	350	Structure Only	cagaccttcggtataatcaa	non-template / coding strand	TCG	347	3	class 1	4.8 score	ggtggttgatccgatgagcctgcaatatctggtcggcggtTCGGCTgattataccgaaggtctggaaggttctcgtttcatcgtg	TCCTCTGGCGGAAAGCCTggtggttgatccgatgagcctgcaatatctggtcggcggtTCGGCTgattataccgaaggtctggaaggttctcgtttcatcgtgGATCttgacagctagctcagtcctaggtataatactagtCAGACCTTCGGTATAATCAAgttttagagctagaaatagcaagttaaaataaggctag
3224	68	2	2	fabA	b0954	P0A6Q3	ECK0945	JW0937	AIN31422.1	tacgttggctgaactggtttattccgaactgatcggacttgttcagcgtacacgtgttagctatcctgcgtgcttcaataaaataaggcttacagagaacatggtagataaacgcgaatcctatacaaaagaagaccttcttgcctctggtcgcggtgaactgtttggcgctaaaggcccgcaattgccagcaccgaacatgctgatgatggaccgtgtggtcaaaatgaccgaaacgggtggtaacttcgacaaagggtatgttgaagcagaactggatatcaatccggatctgtggttcttcggatgccactttattggcgatccggttatgccgggatgcctgggcctggacgcaatgtggcagctggtagggttctacctcggctggctgggcgg…	MET	37	TRP	TGG	209	Sequence & Structure	catgctgatgatggaccgtg	template / non-coding strand	GTT	218	9	class 1	4.4 score	taaaggcccgcaattgccagcaccgaacatgctgatgTGGgaccgtGTTgtcaaaatgaccgaaacgggtggtaacttcgacaaa	TCCTCTGGCGGAAAGCCTtaaaggcccgcaattgccagcaccgaacatgctgatgTGGgaccgtGTTgtcaaaatgaccgaaacgggtggtaacttcgacaaaGATCttgacagctagctcagtcctaggtataatactagtCATGCTGATGATGGACCGTGgttttagagctagaaatagcaagttaaaataaggctag
3280	69	4	3	fabB	b2323	P0A953	ECK2317	JW2320	AIN32733.1	aaatttctctattaaatggctgatcggacttgttcggcgtacaagtgtacgctattgtgcattcgaaacttactctatgtgcgacttacagaggtattgaatgaaacgtgcagtgattactggcctgggcattgtttccagcatcggtaataaccagcaggaagtcctggcatctctgcgtgaaggacgttcagggatcactttctctcaggagctgaaggattccggcatgcgtagccacgtctggggcaacgtaaaactggataccactggcctcattgaccgcaaagttgtgcgctttatgagcgacgcatccatttatgcattcctttctatggagcaggcaatcgctgatgcgggcctctctccggaagcttaccagaataacccgcgcgttgg…	ILE	102	GLN	CAG	404	Sequence & Structure	cgccgccggaacctgcaatc	non-template / coding strand	GGA	398	6	class 1	4.6 score	gcctctctccggaagcttaccagaataacccgcgcgttGGActgCAGgcaggttccggcggcggctccccgcgtttccaggtgtt	TCCTCTGGCGGAAAGCCTgcctctctccggaagcttaccagaataacccgcgcgttGGActgCAGgcaggttccggcggcggctccccgcgtttccaggtgttGATCttgacagctagctcagtcctaggtataatactagtCGCCGCCGGAACCTGCAATCgttttagagctagaaatagcaagttaaaataaggctag
3386	71	6	1	fabG	b1093	P0AEK2	ECK1079	JW1079	AIN31556.1	tactggcctgacgaaacgcattgtcgacaccctgaccgcctcggcgctgaacgaaccttcagcgatggcagcggcgctcgagctttaaaagaggaaaatcatgaattttgaaggaaaaatcgcactggtaaccggtgcaagccgcggaattggccgcgcaattgctgaaacgctcgcagcccgtggcgcgaaagttattggcactgcgaccagtgaaaatggcgctcaggcgatcagtgattatttaggtgccaacggcaaaggtctgatgttgaatgtgaccgacccggcatctatcgaatctgttctggaaaaaattcgcgcagaatttggtgaagtggatatcctggtcaataatgccggtatcactcgtgataacctgttaatgcgaatgaaaga…	ILE	134	ALA	GCG	500	Sequence & Structure	tattatcactatcggttctg	template / non-coding strand	GTT	515	15	class 2	3.41 score	gcgcgctatgatgaaaaagcgtcatggtcgtattGCGactatcggttctGTTgttggtaccatgggaaatggcggtcaggccaac	TCCTCTGGCGGAAAGCCTgcgcgctatgatgaaaaagcgtcatggtcgtattGCGactatcggttctGTTgttggtaccatgggaaatggcggtcaggccaacGATCttgacagctagctcagtcctaggtataatactagtTATTATCACTATCGGTTCTGgttttagagctagaaatagcaagttaaaataaggctag
3440	72	6	5	fabI	b1288	P0AEK4	ECK1283	JW1281	AIN31749.1	ggttgattataataaccgtttatctgttcgtactgtttactaaaacgacgaatcgcctgattttcaggcacaacaagcatcaacaataaggattaaagctatgggttttctttccggtaagcgcattctggtaaccggtgttgccagcaaactatccatcgcctacggtatcgctcaggcgatgcaccgcgaaggagctgaactggcattcacctaccagaacgacaaactgaaaggccgcgtagaagaatttgccgctcaattgggttctgacatcgttctgcagtgcgatgttgcagaagatgccagcatcgacaccatgttcgctgaactggggaaagtttggccgaaatttgacggtttcgtacactctattggttttgcacctggcgatcagct…	VAL	105	PRO	CCG	413	Structure Only	tttgaagccttcacgggtaa	non-template / coding strand	GCG	419	6	class 1	4.6 score	ttggttttgcacctggcgatcagctggatggtgactatCCGaacGCGgttacccgtgaaggcttcaaaattgcccacgacatcag	TCCTCTGGCGGAAAGCCTttggttttgcacctggcgatcagctggatggtgactatCCGaacGCGgttacccgtgaaggcttcaaaattgcccacgacatcagGATCttgacagctagctcagtcctaggtataatactagtTTTGAAGCCTTCACGGGTAAgttttagagctagaaatagcaagttaaaataaggctag
3497	73	9	1	fabZ	b0180	P0A6Q6	ECK0179	JW0175	AIN30709.1	ccatcttttgttcgccaaactttacggcctgtctcattcttacgattgcggcaggccgtgttattattgtcgtttcttatattttgacaggaagagtatcttgactactaacactcatactctgcagattgaagagattttagaacttctgccgcaccgtttcccgttcttactggtggatcgcgtgctggattttgaagaaggtcgttttctgcgcgcagtaaaaaatgtctctgtcaatgagccattcttccagggccatttccctggaaaaccgattttcccgggtgtgctgattctggaagcaatggcacaggcaacaggtattctggcgtttaaaagcgtaggaaaactggaaccgggtgagctgtactacttcgctggtattgacgaagcgcg…	MET	113	ALA	GCC	437	Sequence & Structure	gcctggcgatcaaatgatca	template / non-coding strand	GCC	437	0	class 1	3.75 score	cgcgcttcaagcgcccggtcgtgcctggcgatcaaatgatcGCCgaagtcactttcgaaaaaacgcgccgcggcctgacccgttt	TCCTCTGGCGGAAAGCCTcgcgcttcaagcgcccggtcgtgcctggcgatcaaatgatcGCCgaagtcactttcgaaaaaacgcgccgcggcctgacccgtttGATCttgacagctagctcagtcctaggtataatactagtGCCTGGCGATCAAATGATCAgttttagagctagaaatagcaagttaaaataaggctag
3509	74	1	5	fbaA	b2925	P0AB71	ECK2921	JW2892	AIN33287.1	gagcttacataagtaagtgactggggtgagcgaacgcagacgcagcacatgcaacttgaagtatgacgagtataaggcccgacgatacaggacaagagacatgtctaagatttttgatttcgtaaaacctggcgtaatcactggtgatgacgtacagaaagttttccaggtagcaaaagaaaacaacttcgcactgccagcagtaaactgcgtcggtactgactccatcaacgccgtactggaaaccgctgctaaagttaaagcgccggttatcgttcagttctccaacggtggtgcttcctttatcgctggtaaaggcgtgaaatctgacgttccgcagggtgctgctatcctgggcgcgatctctggtgcgcatcacgttcaccagatggctgaaca…	VAL	105	PRO	CCG	413	Sequence & Structure	tcgcgcagtggtcagtgtgc	non-template / coding strand	ATA	416	3	class 1	4.8 score	gcatcacgttcaccagatggctgaacattatggtgttccgCCGATActgcacactgaccactgcgcgaagaaactgctgccgtgg	TCCTCTGGCGGAAAGCCTgcatcacgttcaccagatggctgaacattatggtgttccgCCGATActgcacactgaccactgcgcgaagaaactgctgccgtggGATCttgacagctagctcagtcctaggtataatactagtTCGCGCAGTGGTCAGTGTGCgttttagagctagaaatagcaagttaaaataaggctag
3589	75	8	1	fes	b0585	P13039	ECK0577	JW0576	AIN31075.1	cgcgccattacgctattgcaaatgcaaatagttatcaataatattatcaatatatttctgcaatcaatgaaaaattgcacagtaaacatggggttatggtgtgacggcgttaaaagtaggaagtgagagctggtggcagtcgaaacatggcccggaatggcagcgtctgaatgacgaaatgtttgaggtcactttctggtggcgtgatccccaaggttctgaagaatactcgacgataaagcgcgtatgggtctacatcactggtgtgaccgatcaccatcagaacagccagccccagtcgatgcagcgaattgcaggcactaacgtctggcagtggacgacacaactcaatgccaactggcgcggcagctactgctttattcccaccgaacgcgatga…	PHE	93	ALA	GCG	377	Sequence & Structure	agaaaaaatgtcatcgcgtt	non-template / coding strand	ACG	386	9	class 1	4.4 score	gacacaactcaatgccaactggcgcggcagctactgcGCGattcccACGgaacgcgatgacattttttctgtaccatcccccgat	TCCTCTGGCGGAAAGCCTgacacaactcaatgccaactggcgcggcagctactgcGCGattcccACGgaacgcgatgacattttttctgtaccatcccccgatGATCttgacagctagctcagtcctaggtataatactagtAGAAAAAATGTCATCGCGTTgttttagagctagaaatagcaagttaaaataaggctag
3614	76	3	1	ffh	b2610	P0AGD7	ECK2607	JW5414	AIN33008.1	ccgttgcataacaacaaagacgccttcatgttatactgcggcaaaatactgatgatgtgtcgcgattgcggccaaccgtttccaccccaggcgagagacaatgtttgataatttaaccgatcgtttgtcgcgcacgctgcgcaatatcagtggccgtggacgcctcactgaagacaacgtaaaagatacgctgcgcgaagtgcgcatggcgctgctggaggcggacgtagctctgccggtagtgcgtgagtttatcaatcgcgtaaaagagaaagcggttggtcatgaagttaataagagcctgacgccggggcaggagttcgtcaaaatagtccgtaacgaactggttgcggcgatgggcgaagagaaccagaccctgaacctggctgcgcaaccgcc…	VAL	48	ALA	GCG	242	Sequence & Structure	ggaggcggacgtagctctgc	template / non-coding strand	CCC	236	6	class 1	4.6 score	aagtgcgcatggcgctgctggaggcggacgtagctctgCCCgtaGCGcgtgagtttatcaatcgcgtaaaagagaaagcggttgg	TCCTCTGGCGGAAAGCCTaagtgcgcatggcgctgctggaggcggacgtagctctgCCCgtaGCGcgtgagtttatcaatcgcgtaaaagagaaagcggttggGATCttgacagctagctcagtcctaggtataatactagtGGAGGCGGACGTAGCTCTGCgttttagagctagaaatagcaagttaaaataaggctag
3678	77	6	2	fldA	b0684	P61949	ECK0672	JW0671	AIN31163.1	tttgctgattccgcaagactgcctgttctgctatgattgcctttatccgtgggcaattttccacccccatttcaataagtttcaagaggttatttcactcatggctatcactggcatctttttcggcagcgacaccggtaataccgaaaatatcgcaaaaatgattcaaaaacagcttggtaaagacgttgccgatgtccatgacattgcaaaaagcagcaaagaagatctggaagcttatgacattctgctgctgggcatcccaacctggtattacggcgaagcgcagtgtgactgggatgacttcttcccgactctcgaagagattgatttcaacggcaaactggttgcgctgtttggttgtggtgaccaggaagattacgccgaatatttctgcga…	ILE	54	TRP	TGG	260	Structure Only	ctgcgcttcgccgtaatacc	non-template / coding strand	ACG	266	6	class 2	4.01 score	aagaagatctggaagcttatgacattctgctgctgggcTGGccaACGtggtattacggcgaagcgcagtgtgactgggatgactt	TCCTCTGGCGGAAAGCCTaagaagatctggaagcttatgacattctgctgctgggcTGGccaACGtggtattacggcgaagcgcagtgtgactgggatgacttGATCttgacagctagctcagtcctaggtataatactagtCTGCGCTTCGCCGTAATACCgttttagagctagaaatagcaagttaaaataaggctag
3740	78	9	2	fmt	b3288	P23882	ECK3274	JW3249	AIN33619.1	tgtttatggattatctgtcaccgctgaaacaacaacgtattcgtcagaaagttgaaaaactggatcgtctgaaagcccgggcttaaggataagaactaacgtgtcagaatcactacgtattatttttgcgggtacacctgactttgcagcgcgtcatctcgacgcgctgttgtcttctggtcataacgtcgttggcgtgttcacccagccagaccgaccggcaggacgcggtaaaaaactgatgcccagcccggttaaagttctggctgaggaaaaaggtctgcccgtttttcaacctgtttccctgcgtccacaagaaaaccagcaactggtcgccgaactgcaggctgatgttatggtcgtcgtcgcctatggtttaattctgccgaaagcagtgct…	LEU	282	TRP	TGG	944	Sequence & Structure	gttgtaacgagagcaggttc	non-template / coding strand	ATT	941	3	class 1	3.9 score	agccaacaaacaaggcattcaggttgcgactggtgatggcATTTGGaacctgctctcgttacaacctgcgggtaagaaagcgatg	TCCTCTGGCGGAAAGCCTagccaacaaacaaggcattcaggttgcgactggtgatggcATTTGGaacctgctctcgttacaacctgcgggtaagaaagcgatgGATCttgacagctagctcagtcctaggtataatactagtGTTGTAACGAGAGCAGGTTCgttttagagctagaaatagcaagttaaaataaggctag
3765	79	4	3	folA	b0048	P0ABQ4	ECK0049	JW0047	AIN30585.1	agcagaatataaaattttcctcaacatcatcctcgcaccagtcgacgacggtttacgctttacgtatagtggcgacaattttttttatcgggaaatctcaatgatcagtctgattgcggcgttagcggtagatcgcgttatcggcatggaaaacgccatgccgtggaacctgcctgccgatctcgcctggtttaaacgcaacaccttaaataaacccgtgattatgggccgccatacctgggaatcaatcggtcgtccgttgccaggacgcaaaaatattatcctcagcagtcaaccgggtacggacgatcgcgtaacgtgggtgaagtcggtggatgaagccatcgcggcgtgtggtgacgtaccagaaatcatggtgattggcggcggtcgcgttta…	MET	92	PRO	CCC	374	Sequence & Structure	tggtgacgtaccagaaatca	template / non-coding strand	CCC	374	0	class 2	3.16 score	tggatgaagccatcgcggcgtgtggtgacgtaccagaaatcCCCgtgattggcggcggtcgcgtttatgaacagttcttgccaaa	TCCTCTGGCGGAAAGCCTtggatgaagccatcgcggcgtgtggtgacgtaccagaaatcCCCgtgattggcggcggtcgcgtttatgaacagttcttgccaaaGATCttgacagctagctcagtcctaggtataatactagtTGGTGACGTACCAGAAATCAgttttagagctagaaatagcaagttaaaataaggctag
3800	80	1	5	folC	b2315	P08192	ECK2309	JW2312	AIN32725.1	cccggtaccggatcaggaacctgaggcctgataactgataagggcagggccactggctctgcccttttgctattctcaccgtaacgaatcagcggataccatgattatcaaacgcactcctcaagccgcgtcgcctctggcttcgtggctttcttatctggaaaacctgcacagtaaaactatcgatctcggccttgagcgcgtgagcctggtcgcggcgcgtcttggcgtcctgaaaccagcgccatttgtgtttaccgttgcgggtacgaatggcaaaggcaccacctgccgtacgctggagtcgattctgatggcggcagggtacaaagtgggcgtctacagttcgcctcatctggtgcgttataccgagcgcgtacgtgtgcagggccaggaatt…	VAL	143	PRO	CCG	527	Sequence & Structure	caagcaggcacaacttgacg	template / non-coding strand	GTA	524	3	class 1	4.84 score	gctgtcggcgttgtggctgttcaagcaggcacaacttgacGTACCGattctggaagtagggctgggcggtcgtctggacgcaacc	TCCTCTGGCGGAAAGCCTgctgtcggcgttgtggctgttcaagcaggcacaacttgacGTACCGattctggaagtagggctgggcggtcgtctggacgcaaccGATCttgacagctagctcagtcctaggtataatactagtCAAGCAGGCACAACTTGACGgttttagagctagaaatagcaagttaaaataaggctag
3857	81	3	2	folD	b0529	P24186	ECK0522	JW0518	AIN31022.1	tcacgcgataaatctgaaacgaaacctgacagcgcgccccgcttctgacaaaataggcgcatccccttcgatctacgtaacagatggaatcctctctctgatggcagcaaagattattgacggtaaaacgattgcgcagcaggtgcgctctgaagttgctcaaaaagttcaggcgcgtattgcagccggactgcgggcaccaggactggccgttgtgctggtgggtagtaaccctgcatcgcaaatttatgtcgcaagcaaacgcaaggcttgtgaagaagtcgggttcgtctcccgctcttatgacctcccggaaaccaccagcgaagcggagctgctggagcttatcgatacgctgaatgccgacaacaccatcgatggcattctggttcaactgcc…	LEU	206	TRP	TGG	716	Sequence & Structure	aacggcaacgatcaatagat	non-template / coding strand	GCG	707	9	class 1	4.4 score	ccgcttcactaaaaatctgcgtcatcacgtagaaaatGCGgatctaTGGatcgttgccgttggcaagccaggctttattcccggt	TCCTCTGGCGGAAAGCCTccgcttcactaaaaatctgcgtcatcacgtagaaaatGCGgatctaTGGatcgttgccgttggcaagccaggctttattcccggtGATCttgacagctagctcagtcctaggtataatactagtAACGGCAACGATCAATAGATgttttagagctagaaatagcaagttaaaataaggctag
3921	82	6	3	folE	b2153	P0A6T5	ECK2146	JW2140	AIN32566.1	tatgtgcgccgcctcacgcacaataatcaggctgtaaatcagcttaataactttgcccccacgcagggcggaggcgtcacacctgcaggagaaatcataaatgccatcactcagtaaagaagcggccctggttcatgaagcgttagttgcgcgaggactggaaacaccgctgcgcccgcccgtgcatgaaatggataacgaaacgcgcaaaagccttattgctggtcatatgaccgaaatcatgcagctgctgaatctcgacctggctgatgacagtttgatggaaacgccgcatcgcatcgctaaaatgtatgtcgatgaaattttctccggtctggattacgccaatttcccgaaaatcaccctcattgaaaacaaaatgaaggtcgatgaaatggt…	ILE	105	GLN	CAG	413	Structure Only	aaaatggtgttcacaggtgc	non-template / coding strand	ACG	422	9	class 1	4.4 score	caaaatgaaggtcgatgaaatggtcaccgtgcgcgatCAGactctgACGagcacctgtgaacaccattttgttaccatcgatggc	TCCTCTGGCGGAAAGCCTcaaaatgaaggtcgatgaaatggtcaccgtgcgcgatCAGactctgACGagcacctgtgaacaccattttgttaccatcgatggcGATCttgacagctagctcagtcctaggtataatactagtAAAATGGTGTTCACAGGTGCgttttagagctagaaatagcaagttaaaataaggctag
3981	83	8	3	frr	b0172	P0A805	ECK0171	JW0167	AIN30701.1	acgattacccgtaatatgtttaatcagggctatacttagcacacttccactgtgtgtgactgtctggtctgactgagacaagttttcaaggattcgtaacgtgattagcgatatcagaaaagatgctgaagtacgcatggacaaatgcgtagaagcgttcaaaacccaaatcagcaaaatacgcacgggtcgtgcttctcccagcctgctggatggcattgtcgtggaatattacggcacgccgacgccgctgcgtcagctggcaagcgtaacggtagaagattcccgtacactgaaaatcaacgtgtttgatcgttcaatgtctccggccgttgaaaaagcgattatggcgtccgatcttggcctgaacccgaactctgcgggtagcgacatccgtgt…	VAL	117	GLN	CAG	449	Structure Only	tgcttcaccacgaacgattt	non-template / coding strand	ACG	440	9	class 1	4.4 score	gctgccgccgctgacggaagaacgtcgtaaagatctgACGaaaatcCAGcgtggtgaagcagaacaagcgcgtgttgcagtacgt	TCCTCTGGCGGAAAGCCTgctgccgccgctgacggaagaacgtcgtaaagatctgACGaaaatcCAGcgtggtgaagcagaacaagcgcgtgttgcagtacgtGATCttgacagctagctcagtcctaggtataatactagtTGCTTCACCACGAACGATTTgttttagagctagaaatagcaagttaaaataaggctag
4154	87	9	3	ftsI	b0084	P0AD68	ECK0085	JW0082	AIN30616.1	tagccgggtggaaaggatcgccacggaaaagctgcaaatgcagcatgttgatccgtcacaagaaaatatcgtagtgcaaaaataaggataaacgcgacgcatgaaagcagcggcgaaaacgcagaaaccaaaacgtcaggaagaacatgccaactttatcagttggcgttttgcgttgttatgcggctgtattctcctggcgctggcttttctgctcggacgcgtagcgtggttacaagttatctccccggatatgctggtgaaagagggcgacatgcgttctcttcgcgttcagcaagtttccacctcccgcggcatgattactgaccgttctggtcgcccgttagcggtgagcgtgccggtaaaagcgatttgggctgacccgaaagaagtgcatga…	PHE	550	GLN	CAG	1748	Sequence & Structure	acgcaatacgccgcccatga	non-template / coding strand	GCG	1754	6	class 1	4.6 score	cgggtaaatactacggcggcgccgtttccgcgccggtcCAGggtGCGatcatgggcggcgtattgcgtaccatgaacatcgagcc	TCCTCTGGCGGAAAGCCTcgggtaaatactacggcggcgccgtttccgcgccggtcCAGggtGCGatcatgggcggcgtattgcgtaccatgaacatcgagccGATCttgacagctagctcagtcctaggtataatactagtACGCAATACGCCGCCCATGAgttttagagctagaaatagcaagttaaaataaggctag
4217	89	3	3	ftsQ	b0093	P06136	ECK0094	JW0091	AIN30625.1	ccgggtatgaccagccacagcctggtgccgatggcggcacgtcaggcaggtatgagcttctcgcagttggtagtacgaattctggaactggcggactaatatgtcgcaggctgctctgaacacgcgaaacagcgaagaagaggtttcttctcgccgcaataatggaacgcgtctggcggggatccttttcctgctgaccgttttaacgacagtgttggtgagcggctgggtcgtgttgggctggatggaagatgcgcaacgcctgccgctctcaaagctggtgttgaccggtgaacgccattacacacgtaatgacgatatccggcagtcgatcctggcattgggtgagccgggtacctttatgacccaggatgtcaacatcatccagacgcaaataga…	ILE	74	GLN	CAG	320	Structure Only	acacacgtaatgacgatatc	template / non-coding strand	CGT	323	3	class 2	4.21 score	ggtgttgaccggtgaacgccattacacacgtaatgacgatCAGCGTcagtcgatcctggcattgggtgagccgggtacctttatg	TCCTCTGGCGGAAAGCCTggtgttgaccggtgaacgccattacacacgtaatgacgatCAGCGTcagtcgatcctggcattgggtgagccgggtacctttatgGATCttgacagctagctcagtcctaggtataatactagtACACACGTAATGACGATATCgttttagagctagaaatagcaagttaaaataaggctag
4285	90	7	1	ftsW	b0089	P0ABG4	ECK0090	JW0087	AIN30621.1	atatggttctgctctccccagcctgtgccagccttgatcagttcaagaactttgaacaacgaggcaatgagtttgcccgtctggcgaaggagttaggttgatgcgtttatctctccctcgcctgaaaatgccgcgcctgccaggattcagtatcctggtctggatctccacggcgctaaagggctgggtgatgggctcgcgggaaaaagataccgacagcctgatcatgtacgatcgcaccttactgtggctgaccttcggcctcgcggcgattggctttatcatggtgacctcggcgtcaatgcccatagggcaacgcttaaccaacgatccgttcttcttcgcgaagcgtgatggtgtctatctgattttggcgtttattctggcgatcattacgct…	LEU	238	ALA	GCG	812	Sequence Only	acggcggatacggtacggtt	non-template / coding strand	GCG	815	3	class 1	4.8 score	cattatcggtatgggcatttcagcggttgtgttgctgataGCGGCGgaaccgtaccgtatccgccgtgttaccgcattctggaac	TCCTCTGGCGGAAAGCCTcattatcggtatgggcatttcagcggttgtgttgctgataGCGGCGgaaccgtaccgtatccgccgtgttaccgcattctggaacGATCttgacagctagctcagtcctaggtataatactagtACGGCGGATACGGTACGGTTgttttagagctagaaatagcaagttaaaataaggctag
4317	91	3	3	ftsY	b3464	P10121	ECK3448	JW3429	AIN33792.1	gaattaagttaagtgatagactatttcatcatttttttagctgctatgtacatagcgttaacgctgtgccatgaagcaacagcgaggagtgtagtcgcaaatggcgaaagaaaaaaaacgtggctttttttcctggctgggctttggtcaaaaagagcagaccccggaaaaagagacagaagttcagaatgaacaaccggttgtagaagaaatcgttcaggcgcaagagcctgtgaaggcctctgaacaagccgttgaagagcagccgcaagcgcatactgaagccgaggcggaaacttttgctgccgacgttgtggaagtcactgaacaggttgctgaaagtgaaaaagcgcagcctgaagcggaagtcgttgcacagccggaaccggtcgtagaaga…	ILE	457	GLN	CAG	1469	Sequence & Structure	gaaaggcggggtaattttct	template / non-coding strand	TCC	1475	6	class 1	4.6 score	cgctaacgaaactggacggcacggcgaaaggcggggtaCAGttcTCCgtggctgaccagtttggtatccctatccgctacattgg	TCCTCTGGCGGAAAGCCTcgctaacgaaactggacggcacggcgaaaggcggggtaCAGttcTCCgtggctgaccagtttggtatccctatccgctacattggGATCttgacagctagctcagtcctaggtataatactagtGAAAGGCGGGGTAATTTTCTgttttagagctagaaatagcaagttaaaataaggctag
4381	92	6	2	ftsZ	b0095	P0A9A6	ECK0096	JW0093	AIN30627.1	gatcaagcgactcaatagttggctgcgaaaagagttttaatttttatgaggccgacgatgattacggcctcaggcgacaggcacaaatcggagagaaactatgtttgaaccaatggaacttaccaatgacgcggtgattaaagtcatcggcgtcggcggcggcggcggtaatgctgttgaacacatggtgcgcgagcgcattgaaggtgttgaattcttcgcggtaaataccgatgcacaagcgctgcgtaaaacagcggttggacagacgattcaaatcggtagcggtatcaccaaaggactgggcgctggcgctaatccagaagttggccgcaatgcggctgatgaggatcgcgatgcattgcgtgcggcgctggaaggtgcagacatggtctttat…	VAL	116	TRP	TGG	446	Sequence & Structure	agcaccagtcgtcgctgaag	template / non-coding strand	GTT	455	9	class 1	4.4 score	tatgggtggtggtaccggtacaggtgcagcaccagtcTGGgctgaaGTTgcaaaagatttgggtatcctgaccgttgctgtcgtc	TCCTCTGGCGGAAAGCCTtatgggtggtggtaccggtacaggtgcagcaccagtcTGGgctgaaGTTgcaaaagatttgggtatcctgaccgttgctgtcgtcGATCttgacagctagctcagtcctaggtataatactagtAGCACCAGTCGTCGCTGAAGgttttagagctagaaatagcaagttaaaataaggctag
4427	93	5	3	fusA	b3340	P0A6M8	ECK3327	JW3302	AIN33672.1	gttatcccttcggagttttagtcaccaggcgggcgcttccagtaagcagcccgctttgggctacttaaattgaacgcctaaaagataaacgaggaaacaaatggctcgtacaacacccatcgcacgctaccgtaacatcggtatcagtgcgcacatcgacgccggtaaaaccactactaccgaacgtattctgttctacaccggtgtaaaccataaaatcggtgaagttcatgacggcgctgcaaccatggactggatggagcaggagcaggaacgtggtattaccatcacttccgctgcgactactgcattctggtctggtatggctaagcagtatgagccgcatcgcatcaacatcatcgacaccccggggcacgttgacttcacaatcgaagtaga…	VAL	264	GLN	CAG	890	Sequence & Structure	acgcagaaccacaggttacc	non-template / coding strand	ATA	884	6	class 1	4.6 score	aaggtgctctgcgtcagcgcgttctgaacaacgaaatcATActgCAGacctgtggttctgcgttcaagaacaaaggtgttcaggc	TCCTCTGGCGGAAAGCCTaaggtgctctgcgtcagcgcgttctgaacaacgaaatcATActgCAGacctgtggttctgcgttcaagaacaaaggtgttcaggcGATCttgacagctagctcagtcctaggtataatactagtACGCAGAACCACAGGTTACCgttttagagctagaaatagcaagttaaaataaggctag
4456	94	1	2	gapA	b1779	P0A9B2	ECK1777	JW1768	AIN32216.1	atttgtcgcaatgattgacacgattccgcttgacgctgcgtaaggtttttgtaattttacaggcaaccttttattcactaacaaatagctggtggaatatatgactatcaaagtaggtatcaacggttttggccgtatcggtcgcattgttttccgtgctgctcagaaacgttctgacatcgagatcgttgcaatcaacgacctgttagacgctgattacatggcatacatgctgaaatatgactccactcacggccgtttcgacggtaccgttgaagtgaaagacggtcatctgatcgttaacggtaaaaaaatccgtgttaccgctgaacgtgatccggctaacctgaaatgggacgaagttggtgttgacgttgtcgctgaagcaactggtctgtt…	VAL	17	TRP	TGG	149	Sequence & Structure	ggaaaacaatgcgaccgata	non-template / coding strand	GGA	131	18	class 1	3.8 score	atatgactatcaaagtaggtatcaacggttttGGAcgtatcggtcgcattTGGttccgtgctgctcagaaacgttctgacatcga	TCCTCTGGCGGAAAGCCTatatgactatcaaagtaggtatcaacggttttGGAcgtatcggtcgcattTGGttccgtgctgctcagaaacgttctgacatcgaGATCttgacagctagctcagtcctaggtataatactagtGGAAAACAATGCGACCGATAgttttagagctagaaatagcaagttaaaataaggctag
4564	96	2	5	glmU	b3730	P0ACC7	ECK3723	JW3708	AIN34055.1	attgaacaatttatcctctgtccatttcacgatgaaaaaaatgtagttttttcaaggtgaagcggtttaaattcgttctcaaattacagtcaggacgcgtatgttgaataatgctatgagcgtagtgatccttgccgcaggcaaaggcacgcgcatgtattccgatcttccgaaagtgctgcatacccttgccgggaaagcgatggttcagcatgtcattgatgctgcgaatgaattaggcgcagcgcacgttcacctggtgtacggtcacggcggcgatctgctaaaacaggcgctgaaagacgacaaccttaactgggtgcttcaggcagagcagctgggtacgggtcatgcaatgcagcaggccgcacctttctttgccgatgatgaagacatttt…	LEU	128	PRO	CCG	482	Sequence & Structure	gggtggcattggtctgctga	template / non-coding strand	ACC	488	6	class 1	4.6 score	agcgtctgcgtgatgctaaaccgcagggtggcattggtCCGctgACCgtgaaactggatgatccgaccggttatggacgtatcac	TCCTCTGGCGGAAAGCCTagcgtctgcgtgatgctaaaccgcagggtggcattggtCCGctgACCgtgaaactggatgatccgaccggttatggacgtatcacGATCttgacagctagctcagtcctaggtataatactagtGGGTGGCATTGGTCTGCTGAgttttagagctagaaatagcaagttaaaataaggctag
4639	97	8	3	glnA	b3870	P0A9C5	ECK3863	JW3841	AIN34173.1	ttggcacagatttcgctttatcttttttacggcgacacggccaaaataattgcagatttcgttaccacgacgaccatgaccaatccaggagagttaaagtatgtccgctgaacacgtactgacgatgctgaacgagcacgaagtgaagtttgttgatttgcgcttcaccgatactaaaggtaaagaacagcacgtcactatccctgctcatcaggtgaatgctgaattcttcgaagaaggcaaaatgtttgacggctcctcgattggcggctggaaaggcattaacgagtccgacatggtgctgatgccagacgcatccaccgcagtgattgacccgttcttcgccgactccaccctgattatccgttgcgacatccttgaacctggcaccctgcaagg…	ILE	88	GLN	CAA	362	Sequence & Structure	caggttcaaggatgtcgcaa	non-template / coding strand	CAA	362	0	class 2	4.33 score	ccgcagtgattgacccgttcttcgccgactccaccctgattCAAcgttgcgacatccttgaacctggcaccctgcaaggctatga	TCCTCTGGCGGAAAGCCTccgcagtgattgacccgttcttcgccgactccaccctgattCAAcgttgcgacatccttgaacctggcaccctgcaaggctatgaGATCttgacagctagctcagtcctaggtataatactagtCAGGTTCAAGGATGTCGCAAgttttagagctagaaatagcaagttaaaataaggctag
4698	98	10	3	glnS	b0680	P00962	ECK0668	JW0666	AIN31158.1	cttgttagattatcaattttaaaaaactaacagttgtcagcctgtcccgcttataagatcatacgccgttatacgttgtttacgctttgaggaatccacgatgagtgaggcagaagcccgcccgactaactttatccgtcagatcatcgatgaagatctggccagtggtaagcacaccacagtacacacccgtttcccgccggagccgaatggctatctgcatattggccatgcgaaatctatctgcctgaacttcgggatcgcccaggactataaaggccagtgcaacctgcgtttcgacgacactaacccggtaaaagaagatatcgagtatgttgagtcgatcaaaaacgacgtagagtggttaggttttcactggtctggtaacgtccgttactc…	VAL	460	GLN	CAG	1478	Sequence & Structure	tgttattcactgggtgagcg	template / non-coding strand	GCC	1484	6	class 1	4.6 score	cggcagatggtcgtaaagtcaaaggtgttattcactggCAGagcGCCgcacatgcgctgccggttgaaatccgtttgtatgaccg	TCCTCTGGCGGAAAGCCTcggcagatggtcgtaaagtcaaaggtgttattcactggCAGagcGCCgcacatgcgctgccggttgaaatccgtttgtatgaccgGATCttgacagctagctcagtcctaggtataatactagtTGTTATTCACTGGGTGAGCGgttttagagctagaaatagcaagttaaaataaggctag
4765	100	3	5	gltX	b2400	P04805	ECK2394	JW2395	AIN32802.1	aactacattgaggaatcaggcgggagtgatagaatatcgcccacttaatttttccaggatttgccggttgtcggcatctttctaaacgtaaggccatttcatgaaaatcaaaactcgcttcgcgccaagcccaacaggctatctgcacgttggcggcgcgcgtactgctctttactcctggctttttgcacgtaaccacggcggtgagttcgtgctgcgtattgaagacaccgatcttgagcgttccacgccggaagctatcgaagccattatggatggcatgaactggctgagcctggagtgggatgaaggtccgtactaccagaccaaacgttttgatcgctacaacgcggtgatcgatcagatgctggaagagggcactgcttataaatgctattg…	PHE	183	PRO	CCG	647	Sequence & Structure	cccaacctataacttctgtg	template / non-coding strand	GTT	653	6	class 1	4.6 score	ttattatccgccgtaccgatggttccccaacctataacCCGtgtGTTgttgtcgatgactgggatatggaaatcacccacgttat	TCCTCTGGCGGAAAGCCTttattatccgccgtaccgatggttccccaacctataacCCGtgtGTTgttgtcgatgactgggatatggaaatcacccacgttatGATCttgacagctagctcagtcctaggtataatactagtCCCAACCTATAACTTCTGTGgttttagagctagaaatagcaagttaaaataaggctag
4820	101	5	4	glyA	b2551	P0A825	ECK2548	JW2535	AIN32953.1	ctgttatcgcacaatgattcggttatactgttcgccgttgtccaacaggaccgcctataaaggccaaaaattttattgttagctgagtcaggagatgcggatgttaaagcgtgaaatgaacattgccgattatgatgccgaactgtggcaggctatggagcaggaaaaagtacgtcaggaagagcacatcgaactgatcgcctccgaaaactacaccagcccgcgcgtaatgcaggcgcagggttctcagctgaccaacaaatatgctgaaggttatccgggcaaacgctactacggcggttgcgagtatgttgatatcgttgaacaactggcgatcgatcgtgcgaaagaactgttcggcgctgactacgctaacgtccagccgcactccggctccca…	MET	201	ASP	GAT	701	Sequence & Structure	cgttgatatggcgcacgttg	template / non-coding strand	GCC	713	12	class 1	4.2 score	tcgctgacagcatcggtgcttacctgttcgttgatGATgcgcacgttGCCggcctggttgctgctggcgtctacccgaacccggt	TCCTCTGGCGGAAAGCCTtcgctgacagcatcggtgcttacctgttcgttgatGATgcgcacgttGCCggcctggttgctgctggcgtctacccgaacccggtGATCttgacagctagctcagtcctaggtataatactagtCGTTGATATGGCGCACGTTGgttttagagctagaaatagcaagttaaaataaggctag
4875	102	7	1	glyQ	b3560	P00960	ECK3548	JW3531	AIN33886.1	cgttaagccctgctttttcccgtttcgtactgtatatcttccatccagcgggtatactgatcccttcctttaaatccacacgtatccagcacgaaataatatgcaaaagtttgataccaggaccttccagggcttgatcctgaccttacaggattactgggctcgccagggctgcaccattgttcaaccattggacatggaagtcggcgcgggaacctctcacccaatgacctgtctgcgcgagctggggccagaaccgatggcggctgcttatgttcagccttctcgtcgcccgaccgatggtcgctacggcgaaaaccccaaccgtttacagcactactatcagttccaggtggtcattaagccatcgccggacaatattcaggagctgtacctcgg…	LEU	167	ALA	GCG	599	Structure Only	ggccagacgttccagaccgt	non-template / coding strand	ACG	590	9	class 1	4.4 score	tggtggtctggagtgtaaaccggttaccggcgagatcACGtacggtGCGgaacgtctggccatgtacattcagggcgtagacagc	TCCTCTGGCGGAAAGCCTtggtggtctggagtgtaaaccggttaccggcgagatcACGtacggtGCGgaacgtctggccatgtacattcagggcgtagacagcGATCttgacagctagctcagtcctaggtataatactagtGGCCAGACGTTCCAGACCGTgttttagagctagaaatagcaagttaaaataaggctag
4904	103	2	5	gmk	b3648	P60546	ECK3638	JW3623	AIN33974.1	tgcgcaaaaagtgtgagcaagggctacgtcacatggccgcgccgtgtataataagctcgtatgtaggctttatttcgctaatcacatacgaaagatactcatggctcaaggcacgctttatattgtttctgcccccagtggcgcgggtaaatccagcctgattcaggctttattaaaaacccaaccgttgtatgacacccaggtttctgtttcacacaccacacgccaaccgcgtcctggtgaagtccacggtgaacattatttctttgttaatcatgatgaatttaaagaaatgattagcagagatgcgttcctcgaacacgcagaagtttttggtaattactatggcacttcgcgtgaggccattgagcaagtactggcgaccggtgtcgatgtttt…	PHE	100	PRO	CCG	398	Sequence & Structure	atcgagaaaaacatcgacac	non-template / coding strand	ACG	383	15	class 1	4 score	cacttcgcgtgaggccattgagcaagtactggcgACGggtgtcgatgttCCGctcgatatcgactggcagggcgcgcagcaaatt	TCCTCTGGCGGAAAGCCTcacttcgcgtgaggccattgagcaagtactggcgACGggtgtcgatgttCCGctcgatatcgactggcagggcgcgcagcaaattGATCttgacagctagctcagtcctaggtataatactagtATCGAGAAAAACATCGACACgttttagagctagaaatagcaagttaaaataaggctag
4978	104	7	4	gpsA	b3608	P0A6S7	ECK3598	JW3583	AIN33935.1	tcccgcaactgaaccttgcgccggttaacttcgatgcgctgttcatgaactatttgcagcagcaggctggcgaaggtactgaagaacatcaggatgcctgatgaaccaacgtaatgcttcaatgactgtgatcggtgccggctcgtacggcaccgctcttgccatcaccctggcaagaaatggccacgaggttgtcctctggggccatgaccctgaacatatcgcaacgcttgaacgcgaccgctgtaacgccgcgtttctccccgatgtgccttttcccgatacgctccatcttgaaagcgatctcgccactgcgctggcagccagccgtaatattctcgtcgtcgtacccagccatgtctttggtgaagtgctgcgccagattaaaccactgatgcg…	LEU	80	ASP	GAT	338	Sequence & Structure	gtacgacgacgagaatatta	non-template / coding strand	TCA	326	12	class 1	4.2 score	atcttgaaagcgatctcgccactgcgctggcagccTCAcgtaatattGATgtcgtcgtacccagccatgtctttggtgaagtgct	TCCTCTGGCGGAAAGCCTatcttgaaagcgatctcgccactgcgctggcagccTCAcgtaatattGATgtcgtcgtacccagccatgtctttggtgaagtgctGATCttgacagctagctcagtcctaggtataatactagtGTACGACGACGAGAATATTAgttttagagctagaaatagcaagttaaaataaggctag
5032	106	4	3	grpE	b2614	P09372	ECK2610	JW2594	AIN33011.1	agattgatgacaatgtgagtgcttcccttgaaaccctgaaactgatccccataataagcgaagttagcgagatgaatgcgaaaaaaacgcggagaaattcatgagtagtaaagaacagaaaacgcctgaggggcaagccccggaagaaattatcatggatcagcacgaagagattgaggcagttgagccagaagcttctgctgagcaggtggatccgcgcgatgaaaaagttgcgaatctcgaagctcagctggctgaagcccagacccgtgaacgtgacggcattttgcgtgtaaaagccgaaatggaaaacctgcgtcgtcgtactgaactggatattgaaaaagcccacaaattcgcgctggagaaattcatcaacgaattgctgccggtgattga…	VAL	190	GLN	CAG	668	Sequence & Structure	gaatggtcgtacgattcgtg	template / non-coding strand	GCC	659	9	class 1	4.4 score	gcagaagggttatacgctgaatggtcgtacgattcgtGCCgcgatgCAGactgtagcgaaagcaaaagcttaatttctgctttcg	TCCTCTGGCGGAAAGCCTgcagaagggttatacgctgaatggtcgtacgattcgtGCCgcgatgCAGactgtagcgaaagcaaaagcttaatttctgctttcgGATCttgacagctagctcagtcctaggtataatactagtGAATGGTCGTACGATTCGTGgttttagagctagaaatagcaagttaaaataaggctag
5070	107	2	5	guaB	b2508	P0ADG7	ECK2504	JW5401	AIN32909.1	gatagcaagcattttttgcaaaaaggggtagatgcaatcggttacgctctgtataatgccgcggcaatatttattaaccactctggtcgagatattgcccatgctacgtatcgctaaagaagctctgacgtttgacgacgttctcctcgttcctgctcactctaccgttctgccgaatactgctgacctcagcacccagctgacgaaaactattcgtctgaatatccctatgctttccgcagcaatggataccgtaacggaagcgcgcctggctattgctctggctcaggaaggcggtatcggctttatccacaaaaacatgtccattgaacgccaggcagaagaagttcgccgtgtgaaaaaacacgaatctggtgtggtgactgatccgcagactgt…	ILE	247	PRO	CCG	839	Sequence & Structure	accttctgagtgaccgtggg	non-template / coding strand	AGT	845	6	class 1	4.6 score	ttgacgcgctggttgccgcaggcgttgacgttctgctgCCGgacAGTtcccacggtcactcagaaggtgtactgcaacgtatccg	TCCTCTGGCGGAAAGCCTttgacgcgctggttgccgcaggcgttgacgttctgctgCCGgacAGTtcccacggtcactcagaaggtgtactgcaacgtatccgGATCttgacagctagctcagtcctaggtataatactagtACCTTCTGAGTGACCGTGGGgttttagagctagaaatagcaagttaaaataaggctag
5112	108	1	2	gyrA	b2231	P0AES4	ECK2223	JW2225	AIN32640.1	attggatgtgaataaagcgtataggtttacctcaaactgcgcggctgtgttataatttgcgacctttgaatccgggatacagtagagggatagcggttagatgagcgaccttgcgagagaaattacaccggtcaacattgaggaagagctgaagagctcctatctggattatgcgatgtcggtcattgttggccgtgcgctgccagatgtccgagatggcctgaagccggtacaccgtcgcgtactttacgccatgaacgtactaggcaatgactggaacaaagcctataaaaaatctgcccgtgtcgttggtgacgtaatcggtaaataccatccccatggtgactcggcggtctatgacacgatcgtccgcatggcgcagccattctcgctgcgtta…	LEU	41	TRP	TGG	221	Sequence & Structure	tgtccgagatggcctgaagc	template / non-coding strand	CCC	227	6	class 1	4.6 score	tcattgttggccgtgcgctgccagatgtccgagatggcTGGaagCCCgtacaccgtcgcgtactttacgccatgaacgtactagg	TCCTCTGGCGGAAAGCCTtcattgttggccgtgcgctgccagatgtccgagatggcTGGaagCCCgtacaccgtcgcgtactttacgccatgaacgtactaggGATCttgacagctagctcagtcctaggtataatactagtTGTCCGAGATGGCCTGAAGCgttttagagctagaaatagcaagttaaaataaggctag
5195	109	8	2	gyrB	b3699	P0AES6	ECK3691	?	AIN34023.1	gaacacgttatagacatgtcggacgaaaattcgaagatgtttaccgtggaaaagggtaaaataacggattaacccaagtataaatgagcgagaaacgttgatgtcgaattcttatgactcctccagtatcaaagtcctgaaagggctggatgcggtgcgtaagcgcccgggtatgtatatcggcgacacggatgacggcaccggtctgcaccacatggtattcgaggtggtagataacgctatcgacgaagcgctcgcgggtcactgtaaagaaattatcgtcaccattcacgccgataactctgtctctgtacaggatgacgggcgcggcattccgaccggtattcacccggaagagggcgtatcggcggcggaagtgatcatgaccgttctgcacgc…	PHE	514	TRP	TGG	1640	Sequence & Structure	cggcatctgacgatagaaga	non-template / coding strand	ACG	1634	6	class 2	4.01 score	cggacgtcgacggctcgcacattcgtacgctgctgttgACGttcTGGtatcgtcagatgccggaaatcgttgaacgcggtcacgt	TCCTCTGGCGGAAAGCCTcggacgtcgacggctcgcacattcgtacgctgctgttgACGttcTGGtatcgtcagatgccggaaatcgttgaacgcggtcacgtGATCttgacagctagctcagtcctaggtataatactagtCGGCATCTGACGATAGAAGAgttttagagctagaaatagcaagttaaaataaggctag
5236	110	6	3	hemA	b1210	P0A6X1	ECK1198	JW1201	AIN31668.1	caattactccaaaagggggcgctctcttttattgatcttacgcatcctgtatgatgcaagcagactaaccctatcaacgttggtattatttcccgcagacatgacccttttagcactcggtatcaaccataaaacggcacctgtatcgctgcgagaacgtgtatcgttttcgccggataagctcgatcaggcgcttgacagcctgcttgcgcagccgatggtgcagggcggcgtggtgctgtcgacgtgcaaccgcacggaactttatcttagcgttgaagagcaggacaacctgcaagaggcgttaatccgctggctttgcgattatcacaatcttaatgaagaagatctgcgtaaaagcctctactggcatcaggataacgacgcggttagccattt…	LEU	276	GLN	CAG	926	Sequence & Structure	caaccaaccaatgctgttgg	template / non-coding strand	GTT	929	3	class 2	4.21 score	ggagcgcgcattaaaaagccgtcgcaaccaaccaatgctgCAGGTTgatattgccgttccgcgcgatgttgagccggaagttggc	TCCTCTGGCGGAAAGCCTggagcgcgcattaaaaagccgtcgcaaccaaccaatgctgCAGGTTgatattgccgttccgcgcgatgttgagccggaagttggcGATCttgacagctagctcagtcctaggtataatactagtCAACCAACCAATGCTGTTGGgttttagagctagaaatagcaagttaaaataaggctag
5267	111	2	4	hemB	b0369	P0ACB2	ECK0366	JW0361	AIN30873.1	tccattctcttcttgtcaacatcgcgacaactttcgtaaaacatccctaccctgcttcaggtatactatgcccctcgattccacaaacatcaggcagaccatgacagacttaatccaacgccctcgtcgcctgcgcaaatctcctgcgctgcgcgctatgtttgaagagacaacacttagccttaacgacctggtgttgccgatctttgttgaagaagaaattgacgactacaaagccgttgaagccatgccaggcgtgatgcgcattccagagaaacatctggcacgcgaaattgaacgcatcgccaacgccggtattcgttccgtgatgacttttggcatctctcaccataccgatgaaaccggcagcgatgcctggcgggaagatggactggtggc…	MET	116	ASP	GAT	446	Sequence & Structure	agaagtgtattcacagaagc	non-template / coding strand	ACG	455	9	class 1	4.4 score	gcgcatctgcaagcagaccgtgccagaaatgatcgttGATtcagacACGtgcttctgtgaatacacttctcacggtcactgcggt	TCCTCTGGCGGAAAGCCTgcgcatctgcaagcagaccgtgccagaaatgatcgttGATtcagacACGtgcttctgtgaatacacttctcacggtcactgcggtGATCttgacagctagctcagtcctaggtataatactagtAGAAGTGTATTCACAGAAGCgttttagagctagaaatagcaagttaaaataaggctag
5344	112	8	3	hemC	b3805	P06983	ECK3799	JW5932	AIN34116.1	attttacggtttgcgcaggcgtctacgtttcaccacaacactgacatcactctggcaaggatgttaggatggaccacggatgataatgacggtaacaagcatgttagacaatgttttaagaattgccacacgccaaagcccacttgcactctggcaggcacactatgtcaaagacaagttgatggcgagccatccgggcctggtcgttgaactggtaccgatggtgacgcgcggcgatgtgattcttgatacgccgctggcgaaagtaggcggaaaaggcttatttgtaaaagagctggaagtcgcgctcctcgaaaatcgcgccgatatcgccgtacactcaatgaaagatgtgccggttgaattcccgcaaggtctgggactggtcactatttgtga…	LEU	193	GLN	CAG	677	Structure Only	gccacccgagatttctcttc	template / non-coding strand	CCC	680	3	class 1	4.8 score	ggagtcacgtattcgcgccgcgttgccacccgagatttctCAGCCCgcggtaggacaaggtgcggtgggtattgaatgccgcctt	TCCTCTGGCGGAAAGCCTggagtcacgtattcgcgccgcgttgccacccgagatttctCAGCCCgcggtaggacaaggtgcggtgggtattgaatgccgccttGATCttgacagctagctcagtcctaggtataatactagtGCCACCCGAGATTTCTCTTCgttttagagctagaaatagcaagttaaaataaggctag
5398	113	9	2	hemD	b3804	P09126	ECK3798	JW3776	AIN34115.1	cgcaagatgccgaacaaatggggatttcgctggcagaagagctactgaataacggcgcgcgcgagatcctcgctgaagtctataacggagacgccccggcatgagtatccttgtcacccgcccgtctcccgctggagaagagttagtgagccgtctgcgcacactggggcaggtggcctggcattttccgctgattgagttttctccgggtcaacaattaccgcaacttgctgatcaactggcagcgctgggggagagcgatctgttgtttgccctctcgcaacacgcggttgcttttgcccaatcacagctgcatcagcaagatcgtaaatggccccgactacctgattatttcgccattggacgcaccaccgcactggcactacataccgtaagtgg…	LEU	212	ASP	GAC	734	Sequence & Structure	gttactacactgtcgactat	template / non-coding strand	GAC	734	0	class 2	3.16 score	cacaatggtatcgtgagcactggttactacactgtcgactaGACgtcgtcagtgagcgtttggcgaaactcgcccgggaactggg	TCCTCTGGCGGAAAGCCTcacaatggtatcgtgagcactggttactacactgtcgactaGACgtcgtcagtgagcgtttggcgaaactcgcccgggaactgggGATCttgacagctagctcagtcctaggtataatactagtGTTACTACACTGTCGACTATgttttagagctagaaatagcaagttaaaataaggctag
5416	114	3	2	hemG	b3850	P0ACB4	ECK3842	JW3827	AIN34158.1	aatggatcctgattgccaacatgctgtttggtcgtctcgaggtctttacattgctggtgctctttaccccgactttctggcgtgaatgatggagtaatacgtgaaaacattaattcttttctcaacaagggacggacaaacgcgcgagattgcctcctacctggcttcggaactgaaagaactggggatccaggcggatgtcgccaatgtgcaccgcattgaagaaccacagtgggaaaactatgaccgtgtggtcattggtgcttctattcgctatggtcactaccattcagcgttccaggaatttgtcaaaaaacatgcgacgcggctgaattcgatgccgagcgccttttactccgtgaatctggtggcgcgcaaaccggagaagcgtactccaca…	ILE	53	TRP	TGG	257	Sequence Only	gtgggaaaactatgaccgtg	template / non-coding strand	GTT	251	6	class 1	4.6 score	accgcattgaagaaccacagtgggaaaactatgaccgtGTTgtcTGGggtgcttctattcgctatggtcactaccattcagcgtt	TCCTCTGGCGGAAAGCCTaccgcattgaagaaccacagtgggaaaactatgaccgtGTTgtcTGGggtgcttctattcgctatggtcactaccattcagcgttGATCttgacagctagctcagtcctaggtataatactagtGTGGGAAAACTATGACCGTGgttttagagctagaaatagcaagttaaaataaggctag
5440	115	4	1	hemH	b0475	P23871	ECK0469	JW0464	AIN30973.1	gcgctattcctttttctgatttgacctctcacagcaattagttcttcttcctcacttttccgctacaattatcaacaagttgaatcgataagaggcggtaatgcgtcagactaaaaccggtatcctgctggcaaacctgggtacgcccgatgcccccacacctgaagcggtaaaacgctatctgaaacaatttttaagcgacagacgcgtggttgatacctcacggttgttatggtggccattgctgcgcggcgtgattttgccgctgcgctcgccgcgtgtggcgaagctgtatgcctctgtctggatggaaggtggctcgccgctgatggtttacagccgccagcaacagcaggcgctggcacaacgtttaccggagatgcccgtagcgctgggaat…	LEU	189	ALA	GCG	665	Sequence & Structure	ttttgccaaacatggcgaac	template / non-coding strand	CCC	656	9	class 1	4.4 score	gaacagcgtacgcgcttcttttgccaaacatggcgaaCCCgatctgGCGctgctctcttatcatggcattccccagcgttatgca	TCCTCTGGCGGAAAGCCTgaacagcgtacgcgcttcttttgccaaacatggcgaaCCCgatctgGCGctgctctcttatcatggcattccccagcgttatgcaGATCttgacagctagctcagtcctaggtataatactagtTTTTGCCAAACATGGCGAACgttttagagctagaaatagcaagttaaaataaggctag
5476	116	1	3	hemL	b0154	P23893	ECK0153	JW0150	AIN30684.1	tgcaccagtacaagcagcctgatgtttgacgagtatttaacttgttatgaataacatagaatagcagccattcactttttctacgaatcaggaaccctccatgagtaagtctgaaaatctttacagcgcagcgcgcgagctgatccctggcggtgtgaactcccctgttcgcgcctttactggcgtgggcggcactccactgtttatcgaaaaagcggacggcgcttatctgtacgatgttgatggcaaagcctatatcgattatgtcggttcctgggggccgatggtgctgggccataaccatccggcaatccgcaatgccgtgattgaagccgccgagcgtggtttaagctttggtgcaccaaccgaaatggaagtgaaaatggcgcaactggtgac…	VAL	206	GLN	CAG	716	Sequence & Structure	tgcctgtattatcgtcgagc	template / non-coding strand	CCA	713	3	class 1	4.84 score	tgagcaatacccgcaagagattgcctgtattatcgtcgagCCACAGgcaggcaatatgaactgtgttccgccgctgccagagttc	TCCTCTGGCGGAAAGCCTtgagcaatacccgcaagagattgcctgtattatcgtcgagCCACAGgcaggcaatatgaactgtgttccgccgctgccagagttcGATCttgacagctagctcagtcctaggtataatactagtTGCCTGTATTATCGTCGAGCgttttagagctagaaatagcaagttaaaataaggctag
5664	119	9	4	hisC	b2021	P06986	ECK2016	JW2003	AIN32440.1	ccgcgctggcttcaaccatagaaacactggccgccgccgagcgcctgaccgcccacaaaaatgccgttactttgcgtgttaacgcccttaaggagcaagcatgagcaccgtgactattaccgatttagcgcgtgaaaacgtccgcaacctgacgccgtatcagtcggcgcgtcgtctgggcggtaacggcgatgtctggctgaacgccaacgaataccccactgccgtggagtttcagcttactcagcaaacgctcaaccgctacccggaatgccagccgaaagcggtgattgaaaattacgcgcaatatgcaggcgtaaaaccggagcaggtgctggtcagccgtggcgcggacgaaggtattgaactgctgattcgcgctttttgcgaaccgggtaa…	ILE	336	ASP	GAT	1106	Sequence & Structure	gctttcttcacgggttccga	non-template / coding strand	ACG	1109	3	class 2	4.21 score	tgatcagaataaacaaccctctttaagcggctgcctgcgaGATACGgtcggaacccgtgaagaaagccagcgcgtcattgacgcc	TCCTCTGGCGGAAAGCCTtgatcagaataaacaaccctctttaagcggctgcctgcgaGATACGgtcggaacccgtgaagaaagccagcgcgtcattgacgccGATCttgacagctagctcagtcctaggtataatactagtGCTTTCTTCACGGGTTCCGAgttttagagctagaaatagcaagttaaaataaggctag
5674	120	1	4	hisD	b2020	P06988	ECK2015	JW2002	AIN32439.1	gcagcgaaaccctgttctgggaaaccatggaaaaactgaaagcgctgggtgccagttcaattctggtcctgccgattgagaagatgatggagtgatcgccatgagctttaacacaatcattgactggaatagctgtactgcggagcaacaacgccagctgttaatgcgcccggcgatttccgcctctgaaagcattacccgcactgttaacgatattctcgataacgtgaaagcacgcggcgatgaggccctgcgggaatacagcgcgaagtttgataaaaccacggttaccgcgctgaaggtgtctgcagaggagatcgccgccgccagcgaacgcctgagcgacgagctaaaacaggcgatggcggtggcagtaaagaatattgaaaccttccacac…	VAL	142	ASP	GAT	524	Sequence & Structure	ctccgccccgctcttctcaa	template / non-coding strand	ACC	521	3	class 1	4.84 score	tgggttgtatattcctggcggctccgccccgctcttctcaACCGATttaatgctggcgactccggcgagtattgcgggctgtaaa	TCCTCTGGCGGAAAGCCTtgggttgtatattcctggcggctccgccccgctcttctcaACCGATttaatgctggcgactccggcgagtattgcgggctgtaaaGATCttgacagctagctcagtcctaggtataatactagtCTCCGCCCCGCTCTTCTCAAgttttagagctagaaatagcaagttaaaataaggctag
5880	124	3	4	hisI	b2026	P06989	ECK2021	JW2008	AIN32445.1	acgttgacggcgcgctggcagcttccgtattccacaaacaaataatcaatattggtgaattaaaagcgtacctggcaacacagggcgtggagatcaggatatgttaacagaacaacaacgtcgcgaactggactgggaaaaaaccgacggacttatgccggtgattgtgcaacacgcggtatccggcgaagtgctaatgctgggctatatgaacccggaagccttagacaaaaccctcgaaagcggcaaagtcaccttcttctcgcgcactaaacagcgactgtggaccaaaggcgaaacgtcgggcaatttcctcaacgtagtgagtattgccccggactgcgacaacgacacgttactggtgctggcgaatcccatcggcccgacctgccacaaagg…	ILE	22	ASP	GAT	164	Sequence Only	aaaaaccgacggacttatgc	template / non-coding strand	CCC	158	6	class 1	4.6 score	gtcgcgaactggactgggaaaaaaccgacggacttatgCCCgtgGATgtgcaacacgcggtatccggcgaagtgctaatgctggg	TCCTCTGGCGGAAAGCCTgtcgcgaactggactgggaaaaaaccgacggacttatgCCCgtgGATgtgcaacacgcggtatccggcgaagtgctaatgctgggGATCttgacagctagctcagtcctaggtataatactagtAAAAACCGACGGACTTATGCgttttagagctagaaatagcaagttaaaataaggctag
5924	125	2	4	hisS	b2514	P60906	ECK2510	JW2498	AIN32915.1	ggaagcgcctcgcttcccgtgtatgattgaacccgcatggctcccgaaacattgagggaagcgttgagggttcatttttatattcagaaagagaataaacgtggcaaaaaacattcaagccattcgcggcatgaacgattacctgcctggcgaaacggccatctggcagcgcattgaaggcacactgaaaaacgtgctcggcagctacggttacagtgaaatccgcttgccgattgtagagcagaccccgctattcaaacgtgcgattggtgaagtcaccgacgtggttgaaaaagagatgtacacctttgaggatcgcaatggcgacagcctgactctgcgccctgaagggacggcgggctgtgtacgcgccggcatcgagcatggtcttctgtacaa…	LEU	240	ASP	GAT	818	Sequence & Structure	ctccagcagtttgcacagac	non-template / coding strand	GCG	812	6	class 1	4.6 score	taggtgactatctggacgaggaatctcgtgagcattttGCGggtGATtgcaaactgctggagagcgcggggatcgcttacaccgt	TCCTCTGGCGGAAAGCCTtaggtgactatctggacgaggaatctcgtgagcattttGCGggtGATtgcaaactgctggagagcgcggggatcgcttacaccgtGATCttgacagctagctcagtcctaggtataatactagtCTCCAGCAGTTTGCACAGACgttttagagctagaaatagcaagttaaaataaggctag
6099	128	8	1	ilvA	b3772	P04968	ECK3764	JW3745	AIN34089.1	gtgaacgtcaggtctcctttgccctgcgtgcttatgccagcctggcaaccagcgccgacaaaggcgcggtgcgcgataaatcgaaactggggggttaataatggctgactcgcaacccctgtccggtgctccggaaggtgccgaatatttaagagcagtgctgcgcgcgccggtttacgaggcggcgcaggttacgccgctacaaaaaatggaaaaactgtcgtcgcgtcttgataacgtcattctggtgaagcgcgaagatcgccagccagtgcacagctttaagctgcgcggcgcatacgccatgatggcgggcctgacggaagaacagaaagcgcacggcgtgatcactgcttctgcgggtaaccacgcgcagggcgtcgcgttttcttctgcgcg…	ILE	83	ALA	GCG	347	Sequence & Structure	cggcgtgatcactgcttctg	template / non-coding strand	GCC	359	12	class 1	4.2 score	cgggcctgacggaagaacagaaagcgcacggcgtgGCGactgcttctGCCggtaaccacgcgcagggcgtcgcgttttcttctgc	TCCTCTGGCGGAAAGCCTcgggcctgacggaagaacagaaagcgcacggcgtgGCGactgcttctGCCggtaaccacgcgcagggcgtcgcgttttcttctgcGATCttgacagctagctcagtcctaggtataatactagtCGGCGTGATCACTGCTTCTGgttttagagctagaaatagcaagttaaaataaggctag
6125	129	3	2	ilvC	b3774	P05793	ECK3766	JW3747	AIN34091.1	gaatatatcaatttccgcaataaatttcctgtcatatagtgaattcaatctcgcaaacgcgaaccgaacaataagaagcacaacatcacgaggaatcaccatggctaactacttcaatacactgaatctgcgccagcagctggcacagctgggcaaatgtcgctttatgggccgcgatgaattcgccgatggcgcgagctaccttcagggtaaaaaagtagtcatcgtcggctgtggcgcacagggtctgaaccagggcctgaacatgcgtgattctggtctcgatatctcctacgctctgcgtaaagaagcgattgccgagaagcgcgcgtcctggcgtaaagcgaccgaaaatggttttaaagtgggtacttacgaagaactgatcccacaggcgga…	VAL	150	TRP	TGG	548	Sequence & Structure	tttcggcgcaaccatcacta	non-template / coding strand	ACG	542	6	class 1	4.6 score	acatcgtcgaagtgggcgagcagatccgtaaagatatcACGgtaTGGatggttgcgccgaaatgcccaggcaccgaagtgcgtga	TCCTCTGGCGGAAAGCCTacatcgtcgaagtgggcgagcagatccgtaaagatatcACGgtaTGGatggttgcgccgaaatgcccaggcaccgaagtgcgtgaGATCttgacagctagctcagtcctaggtataatactagtTTTCGGCGCAACCATCACTAgttttagagctagaaatagcaagttaaaataaggctag
6209	130	10	1	ilvD	b3771	P05791	ECK3763	JW5605	AIN34088.1	gataaatggggctggttagatcaagttaatcaataaatacaaaaaatgggacggcacgcaccgtcccatttacgagacagacactgggagtaaataaagtatgcctaagtaccgttccgccaccaccactcatggtcgtaatatggcgggtgctcgtgcgctgtggcgcgccaccggaatgaccgacgccgatttcggtaagccgattatcgcggttgtgaactcgttcacccaatttgtaccgggtcacgtccatctgcgcgatctcggtaaactggtcgccgaacaaattgaagcggctggcggcgttgccaaagagttcaacaccattgcggtggatgatgggattgccatgggccacggggggatgctttattcactgccatctcgcgaactgat…	VAL	476	ALA	GCA	1526	Sequence Only	taaagttgtcgccggagatg	template / non-coding strand	GTT	1523	3	class 1	4.84 score	ggtagaagcgattctcggcggtaaagttgtcgccggagatGTTGCAgtaattcgctatgaaggcccgaaaggcggtccggggatg	TCCTCTGGCGGAAAGCCTggtagaagcgattctcggcggtaaagttgtcgccggagatGTTGCAgtaattcgctatgaaggcccgaaaggcggtccggggatgGATCttgacagctagctcagtcctaggtataatactagtTAAAGTTGTCGCCGGAGATGgttttagagctagaaatagcaagttaaaataaggctag
6216	131	1	3	ilvE	b3770	P0AB80	ECK3762	JW5606	AIN34087.1	agtcagttaaataaactggtggacgtcgcacacgttgccatctgccagagcacaaccacatcacaacaaatccgcgcctgagcgcaaaaggaatataaaaatgaccacgaagaaagctgattacatttggttcaatggggagatggttcgctgggaagacgcgaaggtgcatgtgatgtcgcacgcgctgcactatggcacttcggtttttgaaggcatccgttgctacgactcgcacaaaggaccggttgtattccgccatcgtgagcatatgcagcgtctgcatgactccgccaaaatctatcgcttcccggtttcgcagagcattgatgagctgatggaagcttgtcgtgacgtgatccgcaaaaacaatctcaccagcgcctatatccgtccgct…	VAL	51	GLN	CAG	251	Sequence & Structure	gacgctgcatatgctcacga	non-template / coding strand	CGA	257	6	class 1	4.6 score	aaggcatccgttgctacgactcgcacaaaggaccggttCAGttcCGAcatcgtgagcatatgcagcgtctgcatgactccgccaa	TCCTCTGGCGGAAAGCCTaaggcatccgttgctacgactcgcacaaaggaccggttCAGttcCGAcatcgtgagcatatgcagcgtctgcatgactccgccaaGATCttgacagctagctcagtcctaggtataatactagtGACGCTGCATATGCTCACGAgttttagagctagaaatagcaagttaaaataaggctag
6266	132	1	3	infA	b0884	P69222	ECK0875	JW0867	AIN31352.1	cctgtttgttgcgatttagcgcgcaaatctttacttatttacagaacttcggcattatcttgccggttcaaattacggtagtgataccccagaggattagatggccaaagaagacaatattgaaatgcaaggtaccgttcttgaaacgttgcctaataccatgttccgcgtagagttagaaaacggtcacgtggttactgcacacatctccggtaaaatgcgcaaaaactacatccgcatcctgacgggcgacaaagtgactgttgaactgaccccgtacgacctgagcaaaggccgcattgtcttccgtagtcgctgattgttttaccgcctgatgggcgaagagaaagaacgagtaaaaggtcggtttaaccggcctttttattttgtgatatgtat…	VAL	32	GLN	CAA	194	Sequence & Structure	agagttagaaaacggtcacg	template / non-coding strand	GTA	191	3	class 1	4.84 score	gcctaataccatgttccgcgtagagttagaaaacggtcacGTACAAactgcacacatctccggtaaaatgcgcaaaaactacatc	TCCTCTGGCGGAAAGCCTgcctaataccatgttccgcgtagagttagaaaacggtcacGTACAAactgcacacatctccggtaaaatgcgcaaaaactacatcGATCttgacagctagctcagtcctaggtataatactagtAGAGTTAGAAAACGGTCACGgttttagagctagaaatagcaagttaaaataaggctag
6433	135	4	5	iscS	b2530	P0A6B7	ECK2527	JW2514	AIN32931.1	cagaatcaggccggagtgctaaatactccgtaaacacggtcgtacatccagccggtagcctgattccttgcattgagtgatgtacggagtttatagagcaatgaaattaccgatttatctcgactactccgcaaccacgccggtggacccgcgtgttgccgagaaaatgatgcagtttatgacgatggacggaacctttggtaacccggcctcccgttctcaccgtttcggctggcaggctgaagaagcggtagatatcgcccgtaatcagattgccgatctggtcggcgctgatccgcgtgaaatcgtctttacctctggtgcaaccgaatctgacaacctggcgatcaaaggtgcagccaacttttatcagaaaaaaggcaagcacatcatcaccag…	VAL	373	PRO	CCG	1217	Sequence & Structure	ggatttacgaactaactcga	non-template / coding strand	ACG	1205	12	class 1	4.2 score	taggtcgttttactactgaagaagagatcgactacACGatcgagttaCCGcgtaaatccatcggtcgtctgcgtgacctttctcc	TCCTCTGGCGGAAAGCCTtaggtcgttttactactgaagaagagatcgactacACGatcgagttaCCGcgtaaatccatcggtcgtctgcgtgacctttctccGATCttgacagctagctcagtcctaggtataatactagtGGATTTACGAACTAACTCGAgttttagagctagaaatagcaagttaaaataaggctag
6545	137	7	4	ispB	b3187	P0AD57	ECK3176	JW3154	AIN33530.1	tgccattttttcagtacaatcaccctatattcctaaccataaaccctaagttgcctttgttcacagtaaggtaatcggggcgaaaagcccggcttttgcgatgaatttagaaaaaatcaatgagttaaccgcgcaagatatggcgggtgttaatgcggcaatccttgagcagcttaattccgacgtccaactgatcaatcagttaggctattacatcgtcagcggcggcggtaaacgtattcgtccgatgattgctgtactggctgcacgagctgttggctatgagggaaatgcgcatgtcaccattgctgccctgatcgagtttatccacacggcgactctgctacacgacgacgttgtggatgaatcagatatgcgcaggggtaaagctaccgccaa…	ILE	32	ASP	GAT	194	Sequence & Structure	agcctaactgattgatcagt	non-template / coding strand	GTA	185	9	class 2	3.81 score	tgttaatgcggcaatccttgagcagcttaattccgacGTAcaactgGATaatcagttaggctattacatcgtcagcggcggcggt	TCCTCTGGCGGAAAGCCTtgttaatgcggcaatccttgagcagcttaattccgacGTAcaactgGATaatcagttaggctattacatcgtcagcggcggcggtGATCttgacagctagctcagtcctaggtataatactagtAGCCTAACTGATTGATCAGTgttttagagctagaaatagcaagttaaaataaggctag
6564	138	1	3	ispD	b2747	Q46893	ECK2742	JW2717	AIN33122.1	gaccaggccgggcgaaactttttatcgtctggtgcctgacgcgtcgaagcgcgcacagtctgcggggcaaaacaatcgataaatcagcccgggaattaacatggcaaccactcatttggatgtttgcgccgtggttccggcggccggatttggccgtcgaatgcaaacggaatgtcctaagcaatatctctcaatcggtaatcaaaccattcttgaacactcggtgcatgcgctgctggcgcatccccgggtgaaacgtgtcgtcattgccataagtcctggcgatagccgttttgcacaacttcctctggcgaatcatccgcaaatcaccgttgtagatggcggtgatgagcgtgccgattccgtgctggcaggtctgaaagccgctggcgacgcgca…	VAL	11	GLN	CAG	131	Sequence & Structure	tgtttgcgccgtggttccgg	template / non-coding strand	GCC	140	9	class 1	4.4 score	aattaacatggcaaccactcatttggatgtttgcgccCAGgttccgGCCgccggatttggccgtcgaatgcaaacggaatgtcct	TCCTCTGGCGGAAAGCCTaattaacatggcaaccactcatttggatgtttgcgccCAGgttccgGCCgccggatttggccgtcgaatgcaaacggaatgtcctGATCttgacagctagctcagtcctaggtataatactagtTGTTTGCGCCGTGGTTCCGGgttttagagctagaaatagcaagttaaaataaggctag
6613	139	1	2	ispE	b1208	P62615	ECK1196	JW1199	AIN31666.1	gttatgacaccaaaacgcaacctgcgatgccagccaatatggaactcaccgacggtggtcaacgcatcaagttaaaaatggataactggatagtgaaataatgcggacacagtggccctctccggcaaaacttaatctgtttttatacattaccggtcagcgtgcggatggttaccacacgctgcaaacgctgtttcagtttcttgattacggcgacaccatcagcattgagcttcgtgacgatggggatattcgtctgttaacgcccgttgaaggcgtggaacatgaagataacctgatcgttcgcgcagcgcgattgttgatgaaaactgcggcagacagcgggcgtcttccgacgggaagcggtgcgaatatcagcattgacaagcgtttgccgat…	VAL	146	TRP	TGG	536	Sequence & Structure	cagatgttcctgtctttgtt	template / non-coding strand	CGT	539	3	class 1	4.8 score	ggaaatggggctgacgctgggcgcagatgttcctgtctttTGGCGTgggcatgccgcgtttgccgaaggcgttggtgaaatacta	TCCTCTGGCGGAAAGCCTggaaatggggctgacgctgggcgcagatgttcctgtctttTGGCGTgggcatgccgcgtttgccgaaggcgttggtgaaatactaGATCttgacagctagctcagtcctaggtataatactagtCAGATGTTCCTGTCTTTGTTgttttagagctagaaatagcaagttaaaataaggctag
6668	140	2	2	ispF	b2746	P62617	ECK2741	JW2716	AIN33121.1	tggtcgaaggccgtgcggataacattaaagtcacgcgcccggaagatttggcactggccgagttttacctcacccgaaccatccatcaggagaatacataatgcgaattggacacggttttgacgtacatgcctttggcggtgaaggcccaattatcattggtggcgtacgcattccttacgaaaaaggattgctggcgcattctgatggcgacgtggcgctccatgcgttgaccgatgcattgcttggcgcggcggcgctgggggatatcggcaagctgttcccggataccgatccggcatttaaaggtgccgatagccgcgagctgctacgcgaagcctggcgtcgtattcaggcgaagggttatacccttggcaacgtcgatgtcactatcatcgc…	VAL	151	ASP	GAC	551	Sequence & Structure	agggattgcctgtgaagcgg	template / non-coding strand	GAC	551	0	class 1	3.75 score	tgggatttaccggacgtggggaagggattgcctgtgaagcgGACgcgctactcattaaggcaacaaaatgattgagtttgataat	TCCTCTGGCGGAAAGCCTtgggatttaccggacgtggggaagggattgcctgtgaagcgGACgcgctactcattaaggcaacaaaatgattgagtttgataatGATCttgacagctagctcagtcctaggtataatactagtAGGGATTGCCTGTGAAGCGGgttttagagctagaaatagcaagttaaaataaggctag
6736	141	6	4	ispG	b2515	P62620	ECK2511	JW2499	AIN32916.1	atctgagtcgttttatcagaactaaccaggttgcgcgtctgaccctcaatgccgaacaatcaccggcgcagtaacagacgggtaacgcgggagatttttcatgcataaccaggctccaattcaacgtagaaaatcaacacgtatttacgttgggaatgtgccgattggcgatggtgctcccatcgccgtacagtccatgaccaatacgcgtacgacagacgtcgaagcaacggtcaatcaaatcaaggcgctggaacgcgttggcgctgatatcgtccgtgtatccgtaccgacgatggacgcggcagaagcgttcaaactcatcaaacagcaggttaacgtgccgctggtggctgacatccacttcgactatcgcattgcgctgaaagtagcggaata…	LEU	224	ASP	GAT	770	Sequence & Structure	cagcagacctaaaccaatgg	non-template / coding strand	AGT	758	12	class 2	3.61 score	ccgaagccggtggtgcgcgcagcggggcagtaaaaAGTgccattggtGATggtctgctgctgtctgaaggcatcggcgacacgct	TCCTCTGGCGGAAAGCCTccgaagccggtggtgcgcgcagcggggcagtaaaaAGTgccattggtGATggtctgctgctgtctgaaggcatcggcgacacgctGATCttgacagctagctcagtcctaggtataatactagtCAGCAGACCTAAACCAATGGgttttagagctagaaatagcaagttaaaataaggctag
6775	142	4	3	ispH	b0029	P62623	ECK0030	JW0027	AIN30566.1	ggcgactccattaccgttgatttcaaccatccgctggccgggcagaccgttcattttgatattgaagtgctggaaatcgatccggcactggaggcgtaacatgcagatcctgttggccaacccgcgtggtttttgtgccggggtagaccgcgctatcagcattgttgaaaacgcgctggccatttacggcgcaccgatatatgtccgtcacgaagtggtacataaccgctatgtggtcgatagcttgcgtgagcgtggggctatctttattgagcagattagcgaagtaccggacggcgcgatcctgattttctccgcacacggtgtttctcaggcggtacgtaacgaagcaaaaagtcgcgatttgacggtgtttgatgccacctgtccgctggtgac…	ILE	70	GLN	CAG	308	Sequence & Structure	caccgtgtgcggagaaaatc	non-template / coding strand	ATA	302	6	class 1	4.6 score	tctttattgagcagattagcgaagtaccggacggcgcgATActgCAGttctccgcacacggtgtttctcaggcggtacgtaacga	TCCTCTGGCGGAAAGCCTtctttattgagcagattagcgaagtaccggacggcgcgATActgCAGttctccgcacacggtgtttctcaggcggtacgtaacgaGATCttgacagctagctcagtcctaggtataatactagtCACCGTGTGCGGAGAAAATCgttttagagctagaaatagcaagttaaaataaggctag
6856	143	10	4	kdsA	b1215	P0A715	ECK1203	JW1206	AIN31673.1	cgatcagcgaaatgatccgtgcgcaaataaataacatcgcgcataaacatattgtgctgcattaattaatcgacattttactcaagattaaggcgatcctatgaaacaaaaagtggttagcattggcgacatcaacgtagcaaatgacctgccgttcgtactgtttggcggtatgaacgtgttggaatctcgcgatctggcgatgcgcatttgcgagcactacgtaactgtgacccagaaactgggtatcccttacgtgttcaaagcctcttttgacaaagccaaccgctcctccatccactcttatcgtggaccgggcctggaagaagggatgaaaatcttccaggagttgaagcagacttttggcgtgaaaattatcaccgacgttcacgaaccaag…	VAL	200	ASP	GAT	698	Structure Only	gatcgcggcattgcagtgcg	non-template / coding strand	ACA	701	3	class 1	4.8 score	tatgaagaaagtgtctggtaactcgccggtgattttcgacGATACAcacgcactgcaatgccgcgatccgtttggcgcagcttcc	TCCTCTGGCGGAAAGCCTtatgaagaaagtgtctggtaactcgccggtgattttcgacGATACAcacgcactgcaatgccgcgatccgtttggcgcagcttccGATCttgacagctagctcagtcctaggtataatactagtGATCGCGGCATTGCAGTGCGgttttagagctagaaatagcaagttaaaataaggctag
6882	144	5	5	kdsB	b0918	P04951	ECK0909	JW0901	AIN31386.1	ttatttgcaaactggacaacctcgctttcccgctgcgtgatggcattccagtgttgctggaaacggaagcccgcgtgctgactgctgatgagagtaaatcatgagttttgtggtcattattcccgcgcgctacgcgtccacgcgtctgcccggtaaaccattggttgatattaacggcaaacccatgattgttcatgttcttgaacgcgcgcgtgaatcaggtgccgagcgcatcatcgtggcaaccgatcatgaggatgttgcccgcgccgttgaagccgctggcggtgaagtatgtatgacgcgcgccgatcatcagtcaggaacagaacgtctggcggaagttgtcgaaaaatgcgcattcagcgacgacacggtgatcgttaatgtgcagggtga…	VAL	82	PRO	CCG	344	Sequence & Structure	gtcaggaacagaacgtctgg	template / non-coding strand	GCC	338	6	class 1	4.6 score	tgacgcgcgccgatcatcagtcaggaacagaacgtctgGCCgaaCCGgtcgaaaaatgcgcattcagcgacgacacggtgatcgt	TCCTCTGGCGGAAAGCCTtgacgcgcgccgatcatcagtcaggaacagaacgtctgGCCgaaCCGgtcgaaaaatgcgcattcagcgacgacacggtgatcgtGATCttgacagctagctcagtcctaggtataatactagtGTCAGGAACAGAACGTCTGGgttttagagctagaaatagcaagttaaaataaggctag
6942	145	8	2	lepB	b2568	P00803	ECK2566	JW2552	AIN32971.1	gaaacgcatgaagcagatcggtaacgtcgagctgccgcaggaagcgttcctcgccattctgcacgtcggcaaagacaacaaataacccttaggagttggcatggcgaatatgtttgccctgattctggtgattgccacactggtgacgggcattttatggtgcgtggataaattctttttcgcacctaaacggcgggaacgtcaggcagcggcgcaggcggctgccggggactcactggataaagcaacgttgaaaaaggttgcgccgaagcctggctggctggaaaccggtgcttctgtttttccggtactggctatcgtattgattgtgcgttcgtttatttatgaaccgttccagatcccgtcaggttcgatgatgccgactctgttaattggtga…	VAL	288	TRP	TGG	962	Sequence & Structure	ccgttactggggctttgtgc	template / non-coding strand	CCC	965	3	class 1	4.8 score	caaccgcgacaacagcgcggacagccgttactggggctttTGGCCCgaagcgaatctggtcggtcgggcaacggctatctggatg	TCCTCTGGCGGAAAGCCTcaaccgcgacaacagcgcggacagccgttactggggctttTGGCCCgaagcgaatctggtcggtcgggcaacggctatctggatgGATCttgacagctagctcagtcctaggtataatactagtCCGTTACTGGGGCTTTGTGCgttttagagctagaaatagcaagttaaaataaggctag
6962	146	2	2	leuA	b0074	P09151	ECK0076	JW0073	AIN30607.1	agcattaagccagcacgcagtcaaacaaaaaacccgcgccattgcgcgggtttttttatgcccgaagcgaggcgctctaaaagagacaaggacccaaaccatgagccagcaagtcattattttcgataccacattgcgcgacggtgaacaggcgttacaggcaagcttgagtgtgaaagaaaaactgcaaattgcgctggcccttgagcgtatgggtgttgacgtgatggaagtcggtttccccgtctcttcgccgggcgattttgaatcggtgcaaaccatcgcccgccaggttaaaaacagccgcgtatgtgcgttagctcgctgcgtggaaaaagatatcgacgtggcggccgaatccctgaaagtcgccgaagccttccgtattcatacctttat…	ILE	7	TRP	TGG	119	Sequence Only	ctgttcaccgtcgcgcaatg	non-template / coding strand	ACG	128	9	class 1	4.4 score	agagacaaggacccaaaccatgagccagcaagtcattTGGttcgatACGacattgcgcgacggtgaacaggcgttacaggcaagc	TCCTCTGGCGGAAAGCCTagagacaaggacccaaaccatgagccagcaagtcattTGGttcgatACGacattgcgcgacggtgaacaggcgttacaggcaagcGATCttgacagctagctcagtcctaggtataatactagtCTGTTCACCGTCGCGCAATGgttttagagctagaaatagcaagttaaaataaggctag
7015	147	2	5	leuB	b0073	P30125	ECK0075	JW5807	AIN30606.1	ccatggtgcacgttctgaacaatatctggcgtgccgcagaagtcgaaaaagagttgcaacgcaaagctcaacacaacgaaaacaacaaggaaaccgtgtgatgtcgaagaattaccatattgccgtattgccgggggacggtattggtccggaagtgatgacccaggcgctgaaagtgctggatgccgtgcgcaaccgctttgcgatgcgcatcaccaccagccattacgatgtaggcggcgcagccattgataaccacgggcaaccactgccgcctgcgacggttgaaggttgtgagcaagccgatgccgtgctgtttggctcggtaggcggcccgaagtgggaacatttaccaccagaccagcaaccagaacgcggcgcgctgctgcctctgcgtaa…	ILE	134	PRO	CCT	500	Sequence & Structure	cggtcagttcgcgcacacac	non-template / coding strand	ATG	503	3	class 1	4.8 score	ctgtccgctgcgtgcagacattgccgcaaacggcttcgacCCTATGtgtgtgcgcgaactgaccggcggcatctatttcggtcag	TCCTCTGGCGGAAAGCCTctgtccgctgcgtgcagacattgccgcaaacggcttcgacCCTATGtgtgtgcgcgaactgaccggcggcatctatttcggtcagGATCttgacagctagctcagtcctaggtataatactagtCGGTCAGTTCGCGCACACACgttttagagctagaaatagcaagttaaaataaggctag
7084	148	6	5	leuC	b0072	P0A6A6	ECK0074	JW0071	AIN30605.1	aaggcattcgcaccggggatttagcccgtggcgctgccgccgttagtaccgatgaaatgggcgatatcattgcccgctatgtagcagaaggggtgtaatcatggctaagacgttatacgaaaaattgttcgacgctcacgttgtgtacgaagccgaaaacgaaaccccactgttatatatcgaccgccacctggtgcatgaagtgacctcaccgcaggcgttcgatggtctgcgcgcccacggtcgcccggtacgtcagccgggcaaaaccttcgctaccatggatcacaacgtctctacccagaccaaagacattaatgcctgcggtgaaatggcgcgtatccagatgcaggaactgatcaaaaactgcaaagaatttggcgtcgaactgtatgacct…	VAL	125	PRO	CCG	473	Sequence Only	atgcgagtcgccgcagacaa	non-template / coding strand	ACG	467	6	class 1	4.6 score	taatggggccggaacagggcgtcaccttgccggggatgACGattCCGtgcggcgactcgcataccgccacccacggcgcgtttgg	TCCTCTGGCGGAAAGCCTtaatggggccggaacagggcgtcaccttgccggggatgACGattCCGtgcggcgactcgcataccgccacccacggcgcgtttggGATCttgacagctagctcagtcctaggtataatactagtATGCGAGTCGCCGCAGACAAgttttagagctagaaatagcaagttaaaataaggctag
7143	149	8	4	leuD	b0071	P30126	ECK0073	JW0070	AIN30604.1	cgcggcgggcgcacgcatctggtcagcccggcaatggctgccgctgctgctgtgaccggacatttcgccgacattcgcaacattaaataaggagcacaccatggcagagaaatttatcaaacacacaggcctggtggttccgctggatgccgccaatgtcgataccgatgcaatcatcccgaaacagtttttgcagaaagtgacccgtacgggttttggcgcgcatctgtttaacgactggcgttttctggatgaaaaaggccaacagccaaacccggacttcgtgctgaacttcccgcagtatcagggcgcttccattttgctggcacgagaaaacttcggctgtggctcttcgcgtgagcacgcgccctgggcattgaccgactacggttttaaagt…	ILE	73	ASP	GAT	317	Structure Only	gttttctcgtgccagcaaaa	non-template / coding strand	TCG	314	3	class 1	4.8 score	cccggacttcgtgctgaacttcccgcagtatcagggcgctTCGGATttgctggcacgagaaaacttcggctgtggctcttcgcgt	TCCTCTGGCGGAAAGCCTcccggacttcgtgctgaacttcccgcagtatcagggcgctTCGGATttgctggcacgagaaaacttcggctgtggctcttcgcgtGATCttgacagctagctcagtcctaggtataatactagtGTTTTCTCGTGCCAGCAAAAgttttagagctagaaatagcaagttaaaataaggctag
7193	151	8	4	leuS	b0642	P07813	ECK0635	JW0637	AIN31131.1	ggctgttttgacgcggacgtttgggctatgctatgcggatctgaaaaaccacctcaacgctacatttgtagccgtattgaaaacaggaccactggctgccatgcaagagcaataccgcccggaagagatagaatccaaagtacagcttcattgggatgagaagcgcacatttgaagtaaccgaagacgagagcaaagagaagtattactgcctgtctatgcttccctatccttctggtcgactacacatgggccacgtacgtaactacaccatcggtgacgtgatcgcccgctaccagcgtatgctgggcaaaaacgtcctgcagccgatcggctgggacgcgtttggtctgcctgcggaaggcgcggcggtgaaaaacaacaccgctccggcaccgtg…	LEU	259	ASP	GAT	875	Sequence & Structure	tatgggttgtacctacctgg	template / non-coding strand	GCC	878	3	class 2	4.21 score	ttacactacccgcccggacacctttatgggttgtacctacGATGCCgtagctgcgggtcatccgctggcgcagaaagcggcggaa	TCCTCTGGCGGAAAGCCTttacactacccgcccggacacctttatgggttgtacctacGATGCCgtagctgcgggtcatccgctggcgcagaaagcggcggaaGATCttgacagctagctcagtcctaggtataatactagtTATGGGTTGTACCTACCTGGgttttagagctagaaatagcaagttaaaataaggctag
7244	152	9	2	lexA	b4043	P0A7C2	ECK4035	JW4003	AIN34329.1	aattcgataaatctctggtttattgtgcagtttatggttccaaaatcgccttttgctgtatatactcacagcataactgtatatacacccagggggcggaatgaaagcgttaacggccaggcaacaagaggtgtttgatctcatccgtgatcacatcagccagacaggtatgccgccgacgcgtgcggaaatcgcgcagcgtttggggttccgttccccaaacgcggctgaagaacatctgaaggcgctggcacgcaaaggcgttattgaaattgtttccggcgcatcacgcgggattcgtctgttgcaggaagaggaagaagggttgccgctggtaggtcgtgtggctgccggtgaaccacttctggcgcaacagcatattgaaggtcattatcaggt…	VAL	144	GLN	CAA	530	Structure Only	tcaggatgtacgtaacggtc	template / non-coding strand	CAA	527	3	class 1	3.6167 score	cttgctggcagtgcataaaactcaggatgtacgtaacggtCAACAAgttgtcgcacgtattgatgacgaagttaccgttaagcgc	TCCTCTGGCGGAAAGCCTcttgctggcagtgcataaaactcaggatgtacgtaacggtCAACAAgttgtcgcacgtattgatgacgaagttaccgttaagcgcGATCttgacagctagctcagtcctaggtataatactagtTCAGGATGTACGTAACGGTCgttttagagctagaaatagcaagttaaaataaggctag
7266	153	4	2	lgt	b2828	P60955	ECK2824	JW2796	AIN33200.1	ccttgtgctattattcgcacctttggagcgcctgaaacctgcggcgcgcatttcaatcgctgttctctttcagcgaaataacaagaacttgtggtgacagatgaccagtagctatctgcattttccggagtttgatccggtcattttctcaataggacccgtggcgcttcactggtacggcctgatgtatctggtgggtttcatttttgcaatgtggctggcaacacgacgggcgaatcgtccgggcagcggctggaccaaaaatgaagttgaaaacttactctatgcgggcttcctcggcgtcttcctcgggggacgtattggttatgttctgttctacaatttcccgcagtttatggccgatccgctgtatctgttccgtgtctgggacggcggcat…	VAL	57	TRP	TGG	269	Structure Only	agttgaaaacttactctatg	template / non-coding strand	GCC	287	18	class 1	3.8 score	atcgtccgggcagcggctggaccaaaaatgaaTGGgaaaacttactctatGCCggcttcctcggcgtcttcctcgggggacgtat	TCCTCTGGCGGAAAGCCTatcgtccgggcagcggctggaccaaaaatgaaTGGgaaaacttactctatGCCggcttcctcggcgtcttcctcgggggacgtatGATCttgacagctagctcagtcctaggtataatactagtAGTTGAAAACTTACTCTATGgttttagagctagaaatagcaagttaaaataaggctag
7347	154	10	3	ligA	b2411	P15042	ECK2406	JW2403	AIN32810.1	atccgcgaagtcaaagacgccaacgcctgatacacttaaggcaaattaactcctcttcgaacccccgcttgtcgggggtttttagcattgatggtgcgatatggaatcaatcgaacaacaactgacagaactgcgaacgacgcttcgccatcatgaatatctttatcatgtgatggatgcgccggaaattcccgacgctgaatacgacaggctgatgcgcgaactgcgcgagctggaaaccaaacatccagaactgattacgcctgattcgcctactcaacgtgtaggcgctgcgccgctggcggctttcagccagatacgccatgaagtaccaatgctgtcactggataacgtttttgatgaagaaagctttcttgctttcaacaaacgtgtgcagga…	VAL	121	ASP	GAC	461	Sequence & Structure	attttcatacagaatactga	non-template / coding strand	GCG	458	3	class 1	3.55 score	gaaagtcacctggtgctgtgagctgaagctggatggtcttGCGGACagtattctgtatgaaaatggcgttttagtcagtgccgcg	TCCTCTGGCGGAAAGCCTgaaagtcacctggtgctgtgagctgaagctggatggtcttGCGGACagtattctgtatgaaaatggcgttttagtcagtgccgcgGATCttgacagctagctcagtcctaggtataatactagtATTTTCATACAGAATACTGAgttttagagctagaaatagcaagttaaaataaggctag
7356	155	2	4	lipA	b0628	P60716	ECK0621	JW0623	AIN31117.1	gatatactgccagtcgttaattcaaaaatagttgataattacaacaatctattgaattgaaacgctttccttcgtaattcgcaactggaacacgcacgctatgagtaaacccattgtgatggaacgcggtgttaaataccgcgatgccgataagatggcccttatcccggttaaaaacgtggcaacagagcgcgaagccctgctgcgcaagccggaatggatgaaaatcaagcttccagcggactctacacgtatccagggcatcaaagccgcaatgcgcaaaaatggcctgcattctgtctgcgaggaagcctcctgccctaacctggcggaatgcttcaaccacggcacagcaacgtttatgatcctcggcgctatttgtacccgccgttgtccgtt…	LEU	76	ASP	GAT	326	Sequence Only	agcctcctgccctaacctgg	template / non-coding strand	GCC	329	3	class 1	4.8 score	tggcctgcattctgtctgcgaggaagcctcctgccctaacGATGCCgaatgcttcaaccacggcacagcaacgtttatgatcctc	TCCTCTGGCGGAAAGCCTtggcctgcattctgtctgcgaggaagcctcctgccctaacGATGCCgaatgcttcaaccacggcacagcaacgtttatgatcctcGATCttgacagctagctcagtcctaggtataatactagtAGCCTCCTGCCCTAACCTGGgttttagagctagaaatagcaagttaaaataaggctag
7442	156	9	5	lnt	b0657	P23930	ECK0649	JW0654	AIN31146.1	ggccgacagtcggcgtattattcaggttcatgtcaaaatcccggatgactcaccccagccgaagctggatgaataaaaccgaaactggatagataactacatggcttttgcctcattaattgaacgccagcgcattcgcctgctgctggcgttattattcggtgcctgcggaacgctggccttctctccttacgacgtctggcctgcggcgattatttcgctgatggggcttcaggcgttgacctttaaccgccgtccactccagtctgccgctattggcttttgctggggatttggcctctttggcagcggtattaactgggtctatgtcagcatcgcgacctttggcggaatgcctggcccggttaacatcttcctggtggtgctgctggcggcgta…	PHE	68	PRO	CCG	302	Sequence & Structure	agttaataccgctgccaaag	non-template / coding strand	GGA	296	6	class 3	3.5 score	cactccagtctgccgctattggcttttgctggggatttGGActcCCGggcagcggtattaactgggtctatgtcagcatcgcgac	TCCTCTGGCGGAAAGCCTcactccagtctgccgctattggcttttgctggggatttGGActcCCGggcagcggtattaactgggtctatgtcagcatcgcgacGATCttgacagctagctcagtcctaggtataatactagtAGTTAATACCGCTGCCAAAGgttttagagctagaaatagcaagttaaaataaggctag
7618	160	5	3	lolD	b1117	P75957	ECK1103	JW5162	AIN31580.1	gtcattgttattgcgctggtggcgatggctatcgcgctgctgtctacgctttacccttcatggcgcgctgccgccactcaacccgctgaggctttacgttatgaataagatcctgttgcaatgcgacaacctgtgcaaacgctatcaggaaggcagtgtgcaaaccgatgtgctgcacaatgtcagtttcagcgtcggcgaaggtgaaatgatggcgatcgtcggtagctctggttccggtaaaagtaccttgctgcacctgctgggcgggctggatacgccaacctccggcgatgtgatttttaatggtcagccaatgagcaaactgtcgtcggcagcgaaagctgaactgcgcaaccagaagctgggctttatttatcagtttcaccacctgctgcc…	LEU	25	GLN	CAG	173	Sequence & Structure	actgacattgtgcagcacat	non-template / coding strand	ACG	164	9	class 2	3.81 score	caacctgtgcaaacgctatcaggaaggcagtgtgcaaACGgatgtgCAGcacaatgtcagtttcagcgtcggcgaaggtgaaatg	TCCTCTGGCGGAAAGCCTcaacctgtgcaaacgctatcaggaaggcagtgtgcaaACGgatgtgCAGcacaatgtcagtttcagcgtcggcgaaggtgaaatgGATCttgacagctagctcagtcctaggtataatactagtACTGACATTGTGCAGCACATgttttagagctagaaatagcaagttaaaataaggctag
7877	165	7	5	lptF	b4261	P0AF98	ECK4254	JW4218	AIN34543.1	tcttagcgacgatttcgacgactcaagagaataaatgacgtttaagccatgaaacaagctaaaatcctgcaaaagacgagtttttacgggcgtatttaaagtgataatcataagatatctggtgcgggagacgctcaaaagccagctggcgatactcttcatcttgcttttgatcttcttctgtcaaaagttagtgaggatcctcggcgcagcggttgacggcgatattccggcgaatctggtgctctcccttctcgggttgggcgtgccggaaatggcgcagcttatcctgccattaagcctgttcctcgggctgctgatgacgctgggcaaactgtataccgaaagtgaaattacggtaatgcatgcctgcggcctgagcaaagcggttctggtgaa…	MET	282	PRO	CCG	944	Sequence & Structure	tatggtcgtaccgctgagcg	template / non-coding strand	GTT	962	18	class 1	3.8 score	cgttggtattcaccgtgtttatgatggcacttCCGgtcgtaccgctgagcGTTgttaacccacgtcagggacgcgtactgtcgat	TCCTCTGGCGGAAAGCCTcgttggtattcaccgtgtttatgatggcacttCCGgtcgtaccgctgagcGTTgttaacccacgtcagggacgcgtactgtcgatGATCttgacagctagctcagtcctaggtataatactagtTATGGTCGTACCGCTGAGCGgttttagagctagaaatagcaagttaaaataaggctag
7931	166	8	4	lptG	b4262	P0ADC6	ECK4255	JW5760	AIN34544.1	ttaacctgatttatctggctttagcgattgttctcaacctttgggacaccgtgccggtccgccgcctgcgcgccagtttttcgcgtaaaggagcggtgtgatgcaaccttttggcgtacttgaccgctatatcggtaaaactattttcaccaccatcatgatgacactgttcatgctggtgtcgctgtcgggcattatcaagtttgtcgatcagctgaaaaaagccgggcaggggagttacgacgcgttaggcgcaggaatgtataccttgctgagcgtgccgaaagatgtgcagatcttcttcccgatggcggctctgcttggggcgttgcttggtcttgggatgctggcgcagcgcagcgaactggtggtgatgcaggcttctggttttacccgtat…	ILE	15	ASP	GAT	143	Structure Only	gaacagtgtcatcatgatgg	non-template / coding strand	ACG	149	6	class 1	4.6 score	aaccttttggcgtacttgaccgctatatcggtaaaactGATttcACGaccatcatgatgacactgttcatgctggtgtcgctgtc	TCCTCTGGCGGAAAGCCTaaccttttggcgtacttgaccgctatatcggtaaaactGATttcACGaccatcatgatgacactgttcatgctggtgtcgctgtcGATCttgacagctagctcagtcctaggtataatactagtGAACAGTGTCATCATGATGGgttttagagctagaaatagcaagttaaaataaggctag
7975	167	7	3	lpxA	b0181	P0A722	ECK0180	JW0176	AIN30710.1	gcgccgcggcctgacccgttttaaaggggttgctctggtcgatggtaaagtagtttgcgaagcaacgatgatgtgtgctcgtagccgggaggcctgatacgtgattgataaatccgcctttgtgcatccaaccgccattgtggaagagggcgcgtcaattggcgcgaacgcacacattggtcctttttgtatcgttggaccccatgtcgaaattggtgagggtaccgtactgaaatctcacgttgtcgtgaatggtcatactaaaattggccgcgataatgagatttatcagttcgcctccatcggcgaagttaaccaggatctgaaatatgctggcgaaccgacccgtgtggaaatcggcgatcgtaaccgcattcgcgaaagcgtcaccattcatcg…	PHE	249	GLN	CAG	845	Sequence & Structure	cgttgagcgtgcaaagaaat	non-template / coding strand	ACG	848	3	class 3	3.7 score	aattgctgaactggcggaaacatatccggaagtgaaagccCAGACGgatttctttgcacgctcaacgcgcggtctgattcgttaa	TCCTCTGGCGGAAAGCCTaattgctgaactggcggaaacatatccggaagtgaaagccCAGACGgatttctttgcacgctcaacgcgcggtctgattcgttaaGATCttgacagctagctcagtcctaggtataatactagtCGTTGAGCGTGCAAAGAAATgttttagagctagaaatagcaagttaaaataaggctag
7996	168	1	4	lpxB	b0182	P10441	ECK0181	JW0177	AIN30711.1	atgaagtgaaaccggaaattgctgaactggcggaaacatatccggaagtgaaagcctttaccgatttctttgcacgctcaacgcgcggtctgattcgttaatgactgaacagcgtccattaacgattgccctggtcgccggagaaacctccggcgatatcctgggggccggtttaatccgcgctctgaaagaacatgtgcccaacgcccgctttgttggtgttgccgggccacgaatgcaggctgaaggctgcgaagcctggtacgaaatggaagaactggcggtgatgggcattgttgaagtgctcggtcgtctgcgtcgcttactgcatattcgtgccgatctgacaaagcgttttggcgaactgaagccagatgtttttgttggtattgatgcgcc…	VAL	12	ASP	GAT	134	Sequence & Structure	cggaggtttctccggcgacc	non-template / coding strand	GCA	128	6	class 1	4.6 score	ctgattcgttaatgactgaacagcgtccattaacgattGCActgGATgccggagaaacctccggcgatatcctgggggccggttt	TCCTCTGGCGGAAAGCCTctgattcgttaatgactgaacagcgtccattaacgattGCActgGATgccggagaaacctccggcgatatcctgggggccggtttGATCttgacagctagctcagtcctaggtataatactagtCGGAGGTTTCTCCGGCGACCgttttagagctagaaatagcaagttaaaataaggctag
8104	170	3	4	lpxD	b0179	P21645	ECK0178	JW0174	AIN30708.1	ccaggatatcgatctggttgttgatgcaaacgccgttgcttacaacagcagcgatgtaaaagacatcactgccgacgtactgaaacaggttaaataagtaatgccttcaattcgactggctgatttagcgcagcagttggatgcagaactacacggtgatggcgatatcgtcatcaccggcgttgcgtccatgcaatctgcacaaacaggtcacattacgttcatggttaacccaaaataccgtgagcatttaggcttgtgccaggcgtccgcggttgtcatgacccaggacgatcttcctttcgcgaaaagtgccgcactggtagtgaagaatccctacctgacttacgcgcgcatggcgcaaattttagataccacgccgcagcccgcgcagaacat…	PHE	141	ASP	GAT	521	Sequence & Structure	gtttttacctacgaagcaac	non-template / coding strand	GCG	512	9	class 1	4.4 score	gtccggcgttgaactgggcgataacgtgattatcggtGCGggttgcGATgtaggtaaaaacagcaaaatcggtgcaggttcgcgt	TCCTCTGGCGGAAAGCCTgtccggcgttgaactgggcgataacgtgattatcggtGCGggttgcGATgtaggtaaaaacagcaaaatcggtgcaggttcgcgtGATCttgacagctagctcagtcctaggtataatactagtGTTTTTACCTACGAAGCAACgttttagagctagaaatagcaagttaaaataaggctag
8150	171	2	5	lpxH	b0524	P43341	ECK0517	JW0513	AIN31017.1	tagacaaaatcaaaggtgttgcaaccggtcgtagcggtatgcaccaggacgtgccaaaagaagacgttatcattgaaagcgtgaccgttagcgagtaatcgtggcgacactctttattgcagatcttcatctctgcgtggaagaaccggcgatcaccgccggttttctgcgttttttagcgggggaagcccgcaaggccgacgcgctgtatattcttggcgatctgtttgaagcatggattggcgacgacgatcccaacccactccatcgcaagatggcggcggcgatcaaagcggtgtccgattccggcgttccctgttatttcattcatggcaaccgtgattttctgctcggcaaacgctttgcccgtgaaagtggcatgacgttattgccggaaga…	LEU	111	PRO	CCG	431	Sequence & Structure	tgctcgaactttatggtcgc	template / non-coding strand	CGT	425	6	class 1	4.6 score	tattgccggaagaaaaggtgctcgaactttatggtcgcCGTgtgCCGattatgcatggcgacacgctgtgcaccgatgacgcggg	TCCTCTGGCGGAAAGCCTtattgccggaagaaaaggtgctcgaactttatggtcgcCGTgtgCCGattatgcatggcgacacgctgtgcaccgatgacgcgggGATCttgacagctagctcagtcctaggtataatactagtTGCTCGAACTTTATGGTCGCgttttagagctagaaatagcaagttaaaataaggctag
8234	172	9	4	lpxK	b0915	P27300	ECK0906	JW0898	AIN31383.1	tggtcgtcgaggatggtgtcattgtggaacgcggtacgcataacgatttgcttgagcaccgcggcgtttacgcgcaacttcacaaaatgcagtttggccaatgatcgaaaaaatctggtctggtgaatcccctttgtggcggctattgctgccactctcctggttgtatggcctggtgagtggcgcgatccgtctttgctataaactaaaactgaagcgcgcctggcgtgcccccgtaccggttgtcgtggttggtaatctcaccgcaggcggcaacggaaaaaccccggtcgttgtctggctggtggaacagttgcaacagcgcggtattcgcgtgggggtcgtatcgcggggatatggtggtaaggctgaatcttatccgctgttattgtcggcaga…	VAL	232	ASP	GAT	794	Sequence Only	tgctcagcttgaacatgtag	template / non-coding strand	GTT	797	3	class 1	4.8 score	acgtaccggtacgcgttgtgacgttgctcagcttgaacatGATGTTgcgatggcggggattgggcatccgccgcgcttttttgcc	TCCTCTGGCGGAAAGCCTacgtaccggtacgcgttgtgacgttgctcagcttgaacatGATGTTgcgatggcggggattgggcatccgccgcgcttttttgccGATCttgacagctagctcagtcctaggtataatactagtTGCTCAGCTTGAACATGTAGgttttagagctagaaatagcaagttaaaataaggctag
8328	174	8	4	lysA	b2838	P00861	ECK2836	JW2806	AIN33210.1	taatccatatcatttttgcatagactcgacataaatcgatattttttattctttttatgatgtggcgtaatcataaaaaagcacttatctggagtttgttatgccacattcactgttcagcaccgataccgatctcaccgccgaaaatctgctgcgtttgcccgctgaatttggctgcccggtgtgggtctacgatgcgcaaattattcgtcggcagattgcagcgctgaaacagtttgatgtggtgcgctttgcacagaaagcctgttccaatattcatattttgcgcttaatgcgtgagcagggcgtgaaagtggattccgtctcgttaggcgaaatagagcgtgcgttggcggcgggttacaatccgcaaacgcaccccgatgatattgtttttac…	LEU	280	ASP	GAT	938	Sequence & Structure	gcgtattaattactcaggtg	template / non-coding strand	CGT	953	15	class 1	4 score	accgggtcgcttcctggtagcgcagtctggcgtaGATattactcaggtgCGTagcgtcaaacaaatggggagccgccactttgtg	TCCTCTGGCGGAAAGCCTaccgggtcgcttcctggtagcgcagtctggcgtaGATattactcaggtgCGTagcgtcaaacaaatggggagccgccactttgtgGATCttgacagctagctcagtcctaggtataatactagtGCGTATTAATTACTCAGGTGgttttagagctagaaatagcaagttaaaataaggctag
8364	175	5	5	map	b0168	P0AE18	ECK0166	JW0163	AIN30697.1	tggcgaaattcagaatgattctcaatttgcccgggtgtgataccattgacggcacttacatatatattgtcggtatcaccgacgctgatggacagaattaatggctatctcaatcaagaccccagaagatatcgaaaaaatgcgcgtcgctggccgactggctgccgaagtgctggagatgatcgaaccgtatgttaaaccgggcgtcagcaccggcgagctggatcgcatctgtaatgattacattgttaatgaacaacacgcggtttctgcctgcctcggctatcacggctatccgaaatccgtttgcatctctattaatgaagtggtgtgccacggtatcccggacgatgctaagctgctgaaagatggcgatatcgttaacattgatgtcaccgt…	VAL	77	PRO	CCG	329	Sequence & Structure	ttgcatctctattaatgaag	template / non-coding strand	GTA	326	3	class 1	4.84 score	tcacggctatccgaaatccgtttgcatctctattaatgaaGTACCGtgccacggtatcccggacgatgctaagctgctgaaagat	TCCTCTGGCGGAAAGCCTtcacggctatccgaaatccgtttgcatctctattaatgaaGTACCGtgccacggtatcccggacgatgctaagctgctgaaagatGATCttgacagctagctcagtcctaggtataatactagtTTGCATCTCTATTAATGAAGgttttagagctagaaatagcaagttaaaataaggctag
8432	176	10	2	metA	b4013	P07623	ECK4005	JW3973	AIN34299.1	tcaccttcaacatgcaggctcgacattggcaaattttctggttatcttcagctatctggatgtctaaacgtataagcgtatgtagtgaggtaatcaggttatgccgattcgtgtgccggacgagctacccgccgtcaatttcttgcgtgaagaaaacgtctttgtgatgacaacttctcgtgcgtctggtcaggaaattcgtccacttaaggttctgatccttaacctgatgccgaagaagattgaaactgaaaatcagtttctgcgcctgctttcaaactcacctttgcaggtcgatattcagctgttgcgcatcgattcccgtgaatcgcgcaacacgcccgcagagcatctgaacaacttctactgtaactttgaagatattcaggatcagaactt…	PHE	285	TRP	TGG	953	Sequence & Structure	gacgtaatagttgagccagt	non-template / coding strand	ACG	956	3	class 1	4.8 score	tacaccgcgagcgagctggcgtagtcacggtaatttactgTGGACGaactggctcaactattacgtctaccagatcacgccatac	TCCTCTGGCGGAAAGCCTtacaccgcgagcgagctggcgtagtcacggtaatttactgTGGACGaactggctcaactattacgtctaccagatcacgccatacGATCttgacagctagctcagtcctaggtataatactagtGACGTAATAGTTGAGCCAGTgttttagagctagaaatagcaagttaaaataaggctag
8445	177	2	5	metB	b3939	P00935	ECK3931	JW3910	AIN34238.1	cgcaaagaagtttagatgtccagatgtattgacgtccattaacacaatgtttactctggtgcctgacatttcaccgacaaagcccagggaacttcatcacatgacgcgtaaacaggccaccatcgcagtgcgtagcgggttaaatgacgacgaacagtatggttgcgttgtcccaccgatccatctttccagcacctataactttaccggatttaatgaaccgcgcgcgcatgattactcgcgtcgcggcaacccaacgcgcgatgtggttcagcgtgcgctggcagaactggaaggtggtgctggtgcagtacttactaataccggcatgtccgcgattcacctggtaacgaccgtctttttgaaacctggcgatctgctggttgcgccgcacgactg…	VAL	153	PRO	CCG	557	Sequence & Structure	taatccattgttacgcgtcg	template / non-coding strand	GTT	560	3	class 1	4.8 score	actggtactggtagaaagcccaagtaatccattgttacgcCCGGTTgatattgcgaaaatctgccatctggcaagggaagtcggg	TCCTCTGGCGGAAAGCCTactggtactggtagaaagcccaagtaatccattgttacgcCCGGTTgatattgcgaaaatctgccatctggcaagggaagtcgggGATCttgacagctagctcagtcctaggtataatactagtTAATCCATTGTTACGCGTCGgttttagagctagaaatagcaagttaaaataaggctag
8489	178	1	4	metC	b3008	P06721	ECK3000	JW2975	AIN33360.1	atttgcgaaaattttctgctttatgccaattcttcaggatgcgcccgcgaatattcatgctagtttagacatccagacgtataaaaacaggaatcccgacatggcggacaaaaagcttgatactcaactggtgaatgcaggacgcagcaaaaaatacactctcggcgcggtaaatagcgtgattcagcgcgcttcttcgctggtctttgacagtgtagaagccaaaaaacacgcgacacgtaatcgcgccaatggagagttgttctatggacggcgcggaacgttaacccatttctccttacaacaagcgatgtgtgaactggaaggtggcgcaggctgcgtgctatttccctgcggggcggcagcggttgctaattccattcttgcttttatcgaaca…	MET	106	ASP	GAT	416	Sequence & Structure	actcggttcataggcggtgt	non-template / coding strand	ACG	419	3	class 1	4.8 score	ttccattcttgcttttatcgaacagggcgatcatgtgttgGATACGaacaccgcctatgaaccgagtcaggatttctgtagcaaa	TCCTCTGGCGGAAAGCCTttccattcttgcttttatcgaacagggcgatcatgtgttgGATACGaacaccgcctatgaaccgagtcaggatttctgtagcaaaGATCttgacagctagctcagtcctaggtataatactagtACTCGGTTCATAGGCGGTGTgttttagagctagaaatagcaagttaaaataaggctag
8564	179	6	4	metE	b3829	P25665	ECK3823	JW3805	AIN34139.1	cccggtcacttacttcagtaagctcccggggatgaataaacttgccgccttccctaaattcaaaatccataggatttacatataattagaggaagaaaaaatgacaatattgaatcacaccctcggtttccctcgcgttggcctgcgtcgcgagctgaaaaaagcgcaagaaagttattgggcggggaactccacgcgtgaagaactgctggcggtagggcgtgaattgcgtgctcgtcactgggatcaacaaaagcaagcgggtatcgacctgctgccggtgggcgattttgcctggtacgatcatgtactgaccaccagtctgctgctgggtaacgttccggcgcgtcatcagaacaaagatggttcggtagatatcgacaccctgttccgtattgg…	PHE	348	ASP	GAT	1142	Sequence & Structure	ccagttcatggcatttttgt	non-template / coding strand	GCA	1145	3	class 2	4.21 score	ggaaacgcgtcttgatgcagaagtgaaaagctggtttgccGATGCActacaaaaatgccatgaactggcactgctgcgcgatgcg	TCCTCTGGCGGAAAGCCTggaaacgcgtcttgatgcagaagtgaaaagctggtttgccGATGCActacaaaaatgccatgaactggcactgctgcgcgatgcgGATCttgacagctagctcagtcctaggtataatactagtCCAGTTCATGGCATTTTTGTgttttagagctagaaatagcaagttaaaataaggctag
8623	180	8	5	metF	b3941	P0AEZ1	ECK3933	JW3913	AIN34240.1	tgacgcccttcggcttttccttcatctttacatctggacgtctaaacggatagatgtgcacaacacaacatataactacaagcgattgatgaggtaaggtatgagcttttttcacgccagccagcgggatgccctgaatcagagcctggcagaagtccaggggcagattaacgtttcgttcgagtttttcccgccgcgtaccagtgaaatggagcagaccctgtggaactccatcgatcgccttagcagcctgaaaccgaagtttgtatcggtgacctatggcgcgaactccggcgagcgcgaccgtacgcacagcattattaaaggcattaaagatcgcactggtctggaagcggcaccgcatcttacttgcattgatgcgacgcccgacgagctgcg…	ILE	208	PRO	CCG	722	Sequence & Structure	cattgatgtggaaattattc	template / non-coding strand	CCC	725	3	class 2	4.21 score	tcgtgaccgctgtgtatcggcgggcattgatgtggaaattCCGCCCggaattttgccggtatctaactttaaacaggcgaagaaa	TCCTCTGGCGGAAAGCCTtcgtgaccgctgtgtatcggcgggcattgatgtggaaattCCGCCCggaattttgccggtatctaactttaaacaggcgaagaaaGATCttgacagctagctcagtcctaggtataatactagtCATTGATGTGGAAATTATTCgttttagagctagaaatagcaagttaaaataaggctag
8668	181	8	1	metG	b2114	P00959	ECK2107	JW2101	AIN32530.1	agctgatagtttacctgaagaatatagagaagtacttacttaacattttcccatttggtactatctaaccccttttcactattaagaagtaatgcctactatgactcaagtcgcgaagaaaattctggtgacgtgcgcactgccgtacgctaacggctcaatccacctcggccatatgctggagcacatccaggctgatgtctgggtccgttaccagcgaatgcgcggccacgaggtcaacttcatctgcgccgacgatgcccacggtacaccgatcatgctgaaagctcagcagcttggtatcaccccggagcagatgattggcgaaatgagtcaggagcatcagactgatttcgcaggctttaacatcagctatgacaactatcactcgacgcacag…	TRP	306	ALA	GCC	1016	Sequence & Structure	tttacttccacagcctgttc	template / non-coding strand	GCC	1016	0	class 1	4.05 score	acttcatcggtaaagatattgtttacttccacagcctgttcGCCcctgccatgctggaaggcagcaacttccgcaagccgtccaa	TCCTCTGGCGGAAAGCCTacttcatcggtaaagatattgtttacttccacagcctgttcGCCcctgccatgctggaaggcagcaacttccgcaagccgtccaaGATCttgacagctagctcagtcctaggtataatactagtTTTACTTCCACAGCCTGTTCgttttagagctagaaatagcaagttaaaataaggctag
8689	182	2	3	metK	b2942	P0A817	ECK2937	JW2909	AIN33302.1	gccagtgtttttaacctgcagagtcgtggtaggatccgctaccacagaaaatccacacaacagtttgagctaaccaaattctctttaggtgatattaaatatggcaaaacacctttttacgtccgagtccgtctctgaagggcatcctgacaaaattgctgaccaaatttctgatgccgttttagacgcgatcctcgaacaggatccgaaagcacgcgttgcttgcgaaacctacgtaaaaaccggcatggttttagttggcggcgaaatcaccaccagcgcctgggtagacatcgaagagatcacccgtaacaccgttcgcgaaattggctatgtgcattccgacatgggctttgacgctaactcctgtgcggttctgagcgctatcggcaaacagtc…	LEU	28	GLN	CAG	182	Sequence & Structure	gtgctttcggatcctgttcg	non-template / coding strand	ATA	191	9	class 1	4.4 score	tcctgacaaaattgctgaccaaatttctgatgccgttCAGgacgcgATActcgaacaggatccgaaagcacgcgttgcttgcgaa	TCCTCTGGCGGAAAGCCTtcctgacaaaattgctgaccaaatttctgatgccgttCAGgacgcgATActcgaacaggatccgaaagcacgcgttgcttgcgaaGATCttgacagctagctcagtcctaggtataatactagtGTGCTTTCGGATCCTGTTCGgttttagagctagaaatagcaagttaaaataaggctag
8803	184	5	2	metR	b3828	P0A9F9	ECK3822	JW3804	AIN34138.1	gacgaaggattttagccgtccagatgtttacacatccataattggcggttactgtatattcctcaagcgcaaattattcatgccgaagtgaaggactttcatgatcgaagtaaaacacctgaaaacgctacaagcgttgcggaactgcggctcgctcgcagccgctgcggcgacgttgcatcagacgcaatccgccctgtctcaccagtttagcgatctggaacaacgccttggcttccggctatttgtgcgtaagagccagccgctacgctttacaccgcagggagaaatcctgttgcaactggcaaaccaggtactgccgcaaattagccaggccctgcaagcctgcaatgaaccgcagcagacgcgtctgcgcattgccattgagtgccatagctg…	ILE	76	TRP	TGG	326	Sequence Only	cattgcaggcttgcagggcc	non-template / coding strand	TCA	329	3	class 2	4.21 score	agaaatcctgttgcaactggcaaaccaggtactgccgcaaTGGTCAcaggccctgcaagcctgcaatgaaccgcagcagacgcgt	TCCTCTGGCGGAAAGCCTagaaatcctgttgcaactggcaaaccaggtactgccgcaaTGGTCAcaggccctgcaagcctgcaatgaaccgcagcagacgcgtGATCttgacagctagctcagtcctaggtataatactagtCATTGCAGGCTTGCAGGGCCgttttagagctagaaatagcaagttaaaataaggctag
8888	186	6	2	mrdA	b0635	P0AD65	ECK0628	JW0630	AIN31124.1	cgtgctggtcgcagagagtctgtaccgggcgtggagcatcaccaccaaccatccttatcaccgtgagtgataagggagctttgagtagaaaacgcagcggatgaaactacagaactcttttcgcgactatacggcagagtccgcgctgtttgtgcgccgggcgctggtcgcctttttggggattttgctgctgaccggcgtgcttatcgccaacctgtataatctgcaaattgttcgctttaccgactaccagacccgctctaatgaaaaccgcattaagctggtgcctatcgcgcccagccgcggcattatctacgatcgtaacggtatccctctggccctcaaccgcactatctaccagatagaaatgatgccggagaaagtcgataacgtgcagca…	MET	604	TRP	TGG	1910	Sequence & Structure	gcataatgtggtcgaggatc	non-template / coding strand	CGA	1913	3	class 1	4.8 score	tctggagaacggtggtgcgggtccggcggttggtacactgTGGCGAcagatcctcgaccacattatgctgggtgataacaacacc	TCCTCTGGCGGAAAGCCTtctggagaacggtggtgcgggtccggcggttggtacactgTGGCGAcagatcctcgaccacattatgctgggtgataacaacaccGATCttgacagctagctcagtcctaggtataatactagtGCATAATGTGGTCGAGGATCgttttagagctagaaatagcaagttaaaataaggctag
8944	187	7	3	mrdB	b0634	P0ABG7	ECK0627	JW0629	AIN31123.1	cactgatgcgccagatcctcgaccacattatgctgggtgataacaacaccgatctgcctgcggaaaatccagcggttgccgcagcggaggaccattaatcatgacggataatccgaataaaaaaacattctgggataaagtccatctcgatcccacaatgctgctgatcttactggcattgctggtttacagcgccctggttatctggagcgccagcggtcaggatattggcatgatggagcgtaaaatcggccaaatcgcgatgggtctggtcatcatggtggtgatggcgcaaattcctccacgcgtttatgaaggctgggccccctatctctatatcatctgtattattttgctggtggcggtagatgctttcggtgccatctctaaaggtgctca…	MET	213	GLN	CAG	737	Sequence Only	gtgggtctgattccgggtcc	non-template / coding strand	TTA	740	3	class 1	4.8 score	gttcttcctgatgcatgattaccagcgccagcgcgtaatgCAGTTActggacccggaatcagacccactcggcgcgggctatcac	TCCTCTGGCGGAAAGCCTgttcttcctgatgcatgattaccagcgccagcgcgtaatgCAGTTActggacccggaatcagacccactcggcgcgggctatcacGATCttgacagctagctcagtcctaggtataatactagtGTGGGTCTGATTCCGGGTCCgttttagagctagaaatagcaagttaaaataaggctag
9061	189	10	5	mreC	b3250	P16926	ECK3238	JW3219	AIN33591.1	acatgcacggcggcgacctgttcagcgaagagtaatcggatgcaggcaggggaagtgtctgtttaccctgcctggtctgatacgagaatacgcataacttatgaagccaatttttagccgtggcccgtcgctacagattcgccttattctggcggtgctggtggcgctcggcattattattgccgacagccgcctggggacgttcagtcaaatccgtacttatatggataccgccgtcagtcctttctactttgtttccaatgctcctcgtgaattgctggatggcgtatcgcagacgctggcctcgcgtgaccaattagaacttgaaaaccgggcgttacgtcaggaactgttgctgaaaaacagtgaactgctgatgcttggacaatacaaacagga…	VAL	238	PRO	CCG	812	Sequence Only	tcgtttcccggaaggctatc	template / non-coding strand	CCC	800	12	class 1	4.2 score	cttccggtctgggcggtcgtttcccggaaggctatCCCgtcgcggttCCGtcttccgtaaaactcgatacccagcgcgcttatac	TCCTCTGGCGGAAAGCCTcttccggtctgggcggtcgtttcccggaaggctatCCCgtcgcggttCCGtcttccgtaaaactcgatacccagcgcgcttatacGATCttgacagctagctcagtcctaggtataatactagtTCGTTTCCCGGAAGGCTATCgttttagagctagaaatagcaagttaaaataaggctag
9161	191	10	5	msbA	b0914	P60752	ECK0905	JW0897	AIN31382.1	cagggagcaaattttacctcgttggtatcatcagtggtttggcgtgccagtggataacgggtagaatatgcggctatttcaacaaatgctggttttttgaatgcataacgacaaagatctctctacgtggcagacattccgccgactgtggccaaccattgcgcctttcaaagcgggtctgatcgtggcgggcgtagcgttaatcctcaacgcagccagcgataccttcatgttatcgctccttaagccacttcttgatgatggctttggtaaaacagatcgctccgtgctggtgtggatgccgctggtggtgatcgggctgatgattttacgtggtatcaccagctatgtctccagctactgtatctcctgggtatcaggaaaggtggtaatgaccat…	VAL	550	PRO	CCC	1748	Sequence Only	tgaaaaggcagacgaaatcg	template / non-coding strand	GTA	1745	3	class 1	4.84 score	tgcccaccgcttgtctaccattgaaaaggcagacgaaatcGTACCCgtcgaggatggtgtcattgtggaacgcggtacgcataac	TCCTCTGGCGGAAAGCCTtgcccaccgcttgtctaccattgaaaaggcagacgaaatcGTACCCgtcgaggatggtgtcattgtggaacgcggtacgcataacGATCttgacagctagctcagtcctaggtataatactagtTGAAAAGGCAGACGAAATCGgttttagagctagaaatagcaagttaaaataaggctag
9257	193	10	4	mukE	b0923	P22524	ECK0914	JW0906	AIN31391.1	attgatcaggcggtacgtcttggcgtagcgcaagcagatttcaccggactgccagcgaaatggcagccgattaatgattacggagccaaggtacaggcgcatgtcatcgacaaatattgaacaagtgatgccggttaagctggcgcaggcgctggcgaatccgttatttccggcgctggacagcgccttacgttcaggacgccatattggcctcgacgaactggataatcatgcattcctgatggattttcaggaatatctggaagagttttacgcgcgttataacgttgagcttattcgcgcaccagaagggttcttctatttacgcccacgttccaccacgctgatccctcgttccgtcttgtcggaactggatatgatggtcgggaaaatcctctg…	VAL	184	ASP	GAT	650	Structure Only	caagtttcgcattaccgaat	template / non-coding strand	TCC	647	3	class 1	4.84 score	gtttatgggccacgacagcagcaagtttcgcattaccgaaTCCGATttccgcttcggagccgatgtgcgtgctggcgacgatccc	TCCTCTGGCGGAAAGCCTgtttatgggccacgacagcagcaagtttcgcattaccgaaTCCGATttccgcttcggagccgatgtgcgtgctggcgacgatcccGATCttgacagctagctcagtcctaggtataatactagtCAAGTTTCGCATTACCGAATgttttagagctagaaatagcaagttaaaataaggctag
9299	194	9	1	mukF	b0922	P60293	ECK0913	JW0905	AIN31390.1	tacttgaattagaaacgcgttattgccgtcaggaaccgtatattaccctggggcgttatattcatgtcaccgcgcgcaaaccgcagagcaaggataaagtatgagtgaattttcccagacagtccccgaactggttgcctgggccagaaaaaatgacttctccatctcgctgccggtagaccgactctcttttctgctggcggttgccacgctgaacggcgagcgtctggatggtgagatgagtgaaggcgagctggtggatgcattccgccatgtgagtgatgcgtttgagcaaaccagcgaaaccatcggcgtgcgcgccaataacgcgatcaacgacatggtgcgtcaacgtctgctgaaccgctttaccagcgagcaggcggaagggaacgcaat…	LEU	52	ALA	GCG	254	Structure Only	gatgagtgaaggcgagctgg	template / non-coding strand	GTT	257	3	class 1	4.8 score	gaacggcgagcgtctggatggtgagatgagtgaaggcgagGCGGTTgatgcattccgccatgtgagtgatgcgtttgagcaaacc	TCCTCTGGCGGAAAGCCTgaacggcgagcgtctggatggtgagatgagtgaaggcgagGCGGTTgatgcattccgccatgtgagtgatgcgtttgagcaaaccGATCttgacagctagctcagtcctaggtataatactagtGATGAGTGAAGGCGAGCTGGgttttagagctagaaatagcaagttaaaataaggctag
9319	195	3	1	murA	b3189	P0A749	ECK3178	JW3156	AIN33532.1	tacccctgcggagtgggcgcgcgatcgcaaactgaacggcttttgagctatgggcgattcgccggtagcggatatgaattgttaactgagaacaaactaaatggataaatttcgtgttcaggggccaacgaagctccagggcgaagtcacaatttccggcgctaaaaatgctgctctgcctatcctttttgccgcactactggcggaagaaccggtagagatccagaacgtcccgaaactgaaagacgtcgatacatcaatgaagctgctaagccagctgggtgcgaaagtagaacgtaatggttctgtgcatattgatgcccgcgacgttaatgtattctgcgcaccttacgatctggttaaaaccatgcgtgcttctatctgggcgctggggccgct…	LEU	239	ALA	GCG	815	Sequence & Structure	cgaaaccggtactttcctgg	template / non-coding strand	GTT	818	3	class 1	4.8 score	ctatcgcgttctgccggatcgtatcgaaaccggtactttcGCGGTTgcggcggcgatttctcgcggcaaaattatctgccgtaac	TCCTCTGGCGGAAAGCCTctatcgcgttctgccggatcgtatcgaaaccggtactttcGCGGTTgcggcggcgatttctcgcggcaaaattatctgccgtaacGATCttgacagctagctcagtcctaggtataatactagtCGAAACCGGTACTTTCCTGGgttttagagctagaaatagcaagttaaaataaggctag
9383	196	6	1	murB	b3972	P08373	ECK3964	JW3940	AIN34266.1	cctttttgcgtttctacaaactcttcctgtcgtcatatctacaagccatccccccacagatacggtaaactagcctcgtttttgcatcaggaaagcagctatgaaccactccttaaaaccctggaacacatttggcattgatcataatgctcagcacattgtatgtgccgaagacgaacaacaattactcaatgcctggcagtatgcaaccgcagaaggacaacccgttcttattctgggtgaaggaagtaatgtactttttctggaggactatcgcggcacggtgatcatcaaccggatcaaaggtatcgaaattcatgatgaacctgatgcgtggtatttacatgtaggagccggagaaaactggcatcgtctggtaaaatacactttgcaggaagg…	VAL	210	ALA	GCG	728	Sequence & Structure	gccacagcaagtatttaatg	template / non-coding strand	GCC	725	3	class 1	4.84 score	tctggatcctacaacagtaacgccacagcaagtatttaatGCCGCGtgtcatatgcgcaccaccaaactccctgatccaaaagtg	TCCTCTGGCGGAAAGCCTtctggatcctacaacagtaacgccacagcaagtatttaatGCCGCGtgtcatatgcgcaccaccaaactccctgatccaaaagtgGATCttgacagctagctcagtcctaggtataatactagtGCCACAGCAAGTATTTAATGgttttagagctagaaatagcaagttaaaataaggctag
9425	197	4	3	murC	b0091	P17952	ECK0092	JW0089	AIN30623.1	ccaccgagcgagtggcaaatgaagtgagccgggttgcccgggcgtaattgtagcgatgccttttgcatcgtatgaatttaagaagttaatggcgtaaagaatgaatacacaacaattggcaaaactgcgttccatcgtgcccgaaatgcgtcgcgttcggcacatacattttgtcggcattggtggtgccggtatgggcggtattgccgaagttctggccaatgaaggttatcagatcagtggttccgatttagcgccaaatccggtcacgcagcagttaatgaatctgggtgcgacgatttatttcaaccatcgcccggaaaacgtacgtgatgccagcgtggtcgttgtttccagcgcgatttctgccgataacccggaaattgtcgccgctcatga…	VAL	137	GLN	CAG	509	Sequence & Structure	gtagatgctggaaaccatcg	non-template / coding strand	ACG	500	9	class 1	4.4 score	catcgccattgccggaacgcacggcaaaacgacaaccACGgcgatgCAGtccagcatctacgcagaagcggggctcgacccaacc	TCCTCTGGCGGAAAGCCTcatcgccattgccggaacgcacggcaaaacgacaaccACGgcgatgCAGtccagcatctacgcagaagcggggctcgacccaaccGATCttgacagctagctcagtcctaggtataatactagtGTAGATGCTGGAAACCATCGgttttagagctagaaatagcaagttaaaataaggctag
9549	199	9	2	murE	b0085	P22188	ECK0086	JW0083	AIN30617.1	gccatcatgggcggcgtattgcgtaccatgaacatcgagccggatgcgctgacaacgggcgataaaaatgaatttgtgattaatcaaggcgaggggacaggtggcagatcgtaatttgcgcgaccttcttgctccgtgggtgccagacgcaccttcgcgagcactgcgagagatgacactcgacagccgtgtggctgcggcgggcgatctctttgtagctgtagtaggtcatcaggcggacgggcgtcgatatatcccgcaggcgatagcgcaaggtgtggctgccattattgcagaggcgaaagatgaggcgaccgatggtgaaatccgtgaaatgcacggcgtaccggtcatctatctcagccagctcaacgagcgtttatctgcactggcgggccg…	TRP	381	GLN	CAA	1241	Sequence & Structure	tgcactgtgcgggcaagctg	template / non-coding strand	CAA	1241	0	class 1	4.05 score	aagccttacaggcggcgcgtctgcactgtgcgggcaagctgCAAtgtgtctttggctgtggtggcgatcgcgataaaggtaagcg	TCCTCTGGCGGAAAGCCTaagccttacaggcggcgcgtctgcactgtgcgggcaagctgCAAtgtgtctttggctgtggtggcgatcgcgataaaggtaagcgGATCttgacagctagctcagtcctaggtataatactagtTGCACTGTGCGGGCAAGCTGgttttagagctagaaatagcaagttaaaataaggctag
9595	200	8	4	murF	b0086	P11880	ECK0087	JW0084	AIN30618.1	tggtcgcgggcaaaggccatgaagattaccagattgttggcaatcagcgtctggactactccgatcgcgtcacggtggcgcgtctgctgggggtgattgcatgattagcgtaacccttagccaacttaccgacattctcaacggtgaactgcaaggtgcagatatcacccttgatgctgtaaccactgatacccgaaaactgacgccgggctgcctgtttgttgccctgaaaggcgaacgttttgatgcccacgattttgccgaccaggcgaaagctggcggcgcaggcgcactactggttagccgtccgctggacatcgacctgccgcagttaatcgtcaaggatacgcgtctggcgtttggtgaactggctgcatgggttcgccagcaagttccggc…	LEU	347	ASP	GAT	1139	Sequence & Structure	ccaggtactggctgaaatgc	template / non-coding strand	CCC	1151	12	class 1	4.2 score	ccaatgtcggttcaatgactgcagcagtccaggtaGATgctgaaatgCCCggctaccgcgtgctggtggtgggcgatatggcgga	TCCTCTGGCGGAAAGCCTccaatgtcggttcaatgactgcagcagtccaggtaGATgctgaaatgCCCggctaccgcgtgctggtggtgggcgatatggcggaGATCttgacagctagctcagtcctaggtataatactagtCCAGGTACTGGCTGAAATGCgttttagagctagaaatagcaagttaaaataaggctag
9609	201	1	3	murG	b0090	P17443	ECK0091	JW0088	AIN30622.1	gttcgagcttactgattatgtcgacagccatcatgatgctgttgcgtattgattatgaaacgcgtctggagaaagcgcaggcgtttgtacgaggttcacgatgagtggtcaaggaaagcgattaatggtgatggcaggcggaaccggtggacatgtattcccgggactggcggttgcgcaccatctaatggctcagggttggcaagttcgctggctggggactgccgaccgtatggaagcggacttagtgccaaaacatggcatcgaaattgatttcattcgtatctctggtctgcgtggaaaaggtataaaagcactgatagctgccccgctgcgtatcttcaacgcctggcgtcaggcgcgggcgattatgaaagcgtacaaacctgacgtggtgct…	VAL	99	GLN	CAG	395	Sequence & Structure	gaaagcgtacaaacctgacg	template / non-coding strand	GTA	392	3	class 1	4.84 score	gcgtcaggcgcgggcgattatgaaagcgtacaaacctgacGTACAGctcggtatgggaggctacgtgtcaggtccaggtggtctg	TCCTCTGGCGGAAAGCCTgcgtcaggcgcgggcgattatgaaagcgtacaaacctgacGTACAGctcggtatgggaggctacgtgtcaggtccaggtggtctgGATCttgacagctagctcagtcctaggtataatactagtGAAAGCGTACAAACCTGACGgttttagagctagaaatagcaagttaaaataaggctag
9663	202	2	2	murI	b3967	P22634	ECK3959	JW5550	AIN34265.1	gtgagcttgtgggatcttgcggttgcgtatccggtcacctctcacctgacagttcgtggtaaaatagccaacctgttcgacaaagattatgagacagtctatggctaccaaactgcaggacgggaatacaccttgtctggcagctacaccttctgaaccacgtcccaccgtgctggtgtttgactccggcgtcggtgggttgtcggtctatgacgagatccggcatctcttaccggatctccattacatttatgctttcgataacgtcgctttcccgtatggcgaaaaaagcgaagcgtttattgttgagcgagtggtggcaattgtcaccgcggtgcaagaacgttatccccttgcgctggctgtggtcgcttgcaacactgccagtaccgtttcact…	ILE	40	TRP	TGG	218	Sequence & Structure	tgtcggtctatgacgagatc	template / non-coding strand	CGT	221	3	class 1	4.8 score	gtttgactccggcgtcggtgggttgtcggtctatgacgagTGGCGTcatctcttaccggatctccattacatttatgctttcgat	TCCTCTGGCGGAAAGCCTgtttgactccggcgtcggtgggttgtcggtctatgacgagTGGCGTcatctcttaccggatctccattacatttatgctttcgatGATCttgacagctagctcagtcctaggtataatactagtTGTCGGTCTATGACGAGATCgttttagagctagaaatagcaagttaaaataaggctag
9737	203	7	1	murJ	b1069	P0AF16	ECK1054	JW1056	AIN31532.1	catctggcggtagcaattcaccataatccaggtagactattcgcctctttcagcgcctgccttgcaggcgttttgcccgtgggtctggattagaacaccgatgaatttattaaaatcgctggccgccgtcagctcgatgaccatgttttcgcgtgtgcttggcttcgcacgagacgcaattgtcgccagaatctttggcgcagggatggcaaccgacgcctttttcgtcgcttttaaacttcctaacttgttacgccgtatctttgccgaaggggcattttcccaggcatttgtaccgattctggcggaatataaaagtaagcagggtgaagacgccacgcgggtctttgtctcttatgtttctggcctgctgacacttgcgctggcggttgtgacggt…	MET	482	ALA	GCG	1544	Sequence Only	gcgtttactgcgtttaatgg	template / non-coding strand	GCC	1547	3	class 1	4.8 score	gtggtcattgggtaccatgccctggcgtttactgcgtttaGCGGCCgtcgtgctggcggggattgccgcgtacttcgctgcactg	TCCTCTGGCGGAAAGCCTgtggtcattgggtaccatgccctggcgtttactgcgtttaGCGGCCgtcgtgctggcggggattgccgcgtacttcgctgcactgGATCttgacagctagctcagtcctaggtataatactagtGCGTTTACTGCGTTTAATGGgttttagagctagaaatagcaagttaaaataaggctag
9812	205	2	1	nadB	b2574	P10902	ECK2572	JW2558	AIN32977.1	cgtgtttagcaactgtaacaaatattaaaatagcaggtgtttatccgcacaacatgatgctatgctgaccaaaccatgtttagtaaattaaacaaagaaaatgaatactctccctgaacattcatgtgacgtgttgattatcggtagcggcgcagccggactttcactggcgctacgcctggctgaccagcatcaggtcatcgttctaagtaaaggcccggtaacggaaggttcaacattttatgcccagggcggtattgccgccgtgtttgatgaaactgacagcattgactcgcatgtggaagacacattgattgccggggctggtatttgcgatcgccatgcagttgaatttgtcgccagcaatgcacgatcctgtgtgcaatggctaatcgacca…	LEU	311	ALA	GCG	1031	Sequence & Structure	gaataaaatcggcgggctta	non-template / coding strand	TCA	1040	9	class 1	4.4 score	ccatgaaatgaaacgcctcggcgcagattgtatgttcGCGgatatcTCAcataagcccgccgattttattcgccagcatttcccg	TCCTCTGGCGGAAAGCCTccatgaaatgaaacgcctcggcgcagattgtatgttcGCGgatatcTCAcataagcccgccgattttattcgccagcatttcccgGATCttgacagctagctcagtcctaggtataatactagtGAATAAAATCGGCGGGCTTAgttttagagctagaaatagcaagttaaaataaggctag
9903	206	10	4	nadC	b0109	P30011	ECK0108	JW0105	AIN30639.1	gttctaacaacatgcaggatctccttatatgtggtgctaatacccggttcagagtagcatgtttctaccttatgattcgttagctatctggagttttaacatgccgcctcgccgctataaccctgacacccgacgtgacgagctgctggaacgcattaatctcgatatccccggcgcggtggcccaggcgctgcgggaagatttaggcggaacagtcgatgccaacaatgatattacggcaaaacttttaccggaaaattctcgctctcatgccacggtgatcacccgcgagaatggcgtcttttgcggcaaacgctgggttgaagaggtgtttattcaactggcaggcgacgatgtcaccataatctggcatgtggatgacggcgatgtcatcaatgc…	VAL	167	ASP	GAT	599	Structure Only	gcgttcagctctgaaatacg	template / non-coding strand	GCC	596	3	class 1	4.84 score	gcgcaaaaccttacccggcctgcgttcagctctgaaatacGCCGATctttgcggcggcggagcgaatcaccgtctggggctttct	TCCTCTGGCGGAAAGCCTgcgcaaaaccttacccggcctgcgttcagctctgaaatacGCCGATctttgcggcggcggagcgaatcaccgtctggggctttctGATCttgacagctagctcagtcctaggtataatactagtGCGTTCAGCTCTGAAATACGgttttagagctagaaatagcaagttaaaataaggctag
9928	207	5	4	nadD	b0639	P0A752	ECK0632	JW0634	AIN31128.1	ctcaaacaagattacggtcagtcagtgtgggcagagctggaagggttatctcttctgttgtgccataaacccctggcggacgtatttatcgacggttgatatgaaatctttacaggctctgtttggcggcacctttgatccggtgcactatggtcatctaaaacccgtggaaacgctggcgaatttgattggtctgacgcgggtcacaatcatccctaataatgttcctccgcatcgtccccagccggaagcgaacagcgtgcagcgtaaacacatgcttgaactggcgattgccgacaagccattatttactcttgatgaacgcgagctaaagcgcaatgccccctcttacactgcgcaaacactgaaagagtggcggcaggaacaaggaccggacgt…	LEU	129	ASP	GAT	485	Sequence & Structure	atgcacatttgatcgtctgt	template / non-coding strand	CGT	497	12	class 1	4.2 score	ggtacgaatacgaaacgatactcgacaatgcacatGATatcgtctgtCGTcgtccaggttacccacttgaaatggcgcaaccgca	TCCTCTGGCGGAAAGCCTggtacgaatacgaaacgatactcgacaatgcacatGATatcgtctgtCGTcgtccaggttacccacttgaaatggcgcaaccgcaGATCttgacagctagctcagtcctaggtataatactagtATGCACATTTGATCGTCTGTgttttagagctagaaatagcaagttaaaataaggctag
9965	208	3	3	nadE	b1740	P18843	ECK1738	JW1729	AIN32177.1	tatgacgttttaaccaccattcagcccgctgtcgcttgtcgtttcagtagcaacgggttagctttaaggaagttttgtcttttctgtctggaggggttcaatgacattgcaacaacaaataataaaggcgctgggcgcaaaaccgcagattaatgctgaagaggaaattcgtcgtagtgtcgattttctgaaaagctacctgcaaacttatccgttcattaaatcactggtgctcgggatcagcggcggtcaggactccacgcttgccggaaagctgtgccagatggcgattaatgagctgcgcctggaaaccggcaacgaatcactgcaatttattgccgtacgcctgccctatggtgttcaggccgacgaacaagattgccaggatgccattgcctt…	VAL	157	GLN	CAG	569	Sequence & Structure	tatgaccagcggtgtcgtgg	template / non-coding strand	GTT	572	3	class 1	4.8 score	gaaagcacaatatagcattgcgggtatgaccagcggtgtcCAGGTTggcaccgatcatgcagcagaagccattaccggattcttc	TCCTCTGGCGGAAAGCCTgaaagcacaatatagcattgcgggtatgaccagcggtgtcCAGGTTggcaccgatcatgcagcagaagccattaccggattcttcGATCttgacagctagctcagtcctaggtataatactagtTATGACCAGCGGTGTCGTGGgttttagagctagaaatagcaagttaaaataaggctag
10026	209	5	5	nadK	b2615	P0A7B3	ECK2611	JW2596	AIN33012.1	cattcatctcgctaacttcgcttattatggggatcagtttcagggtttcaagggaagcactcacattgtcatcaatcttcgcaacaaggacctcggaaaaatgaataatcatttcaagtgtattggcattgtgggacacccacggcaccccactgcactgacaacacatgaaatgctctaccgctggctgtgcacaaaaggttacgaggtcatcgttgagcaacaaatcgctcacgaactgcaactgaagaatgtgaaaactggcacgctcgcggagattgggcaactagctgatctcgcggtagtcgttggtggcgacggtaatatgctgggcgcggcacgcacactcgcccgttacgatattaaagttattggaatcaaccgtggcaacctgggttt…	VAL	69	PRO	CCG	305	Sequence Only	tgggcaactagctgatctcg	template / non-coding strand	GCC	299	6	class 2	4.01 score	ctggcacgctcgcggagattgggcaactagctgatctcGCCgtaCCGgttggtggcgacggtaatatgctgggcgcggcacgcac	TCCTCTGGCGGAAAGCCTctggcacgctcgcggagattgggcaactagctgatctcGCCgtaCCGgttggtggcgacggtaatatgctgggcgcggcacgcacGATCttgacagctagctcagtcctaggtataatactagtTGGGCAACTAGCTGATCTCGgttttagagctagaaatagcaagttaaaataaggctag
10090	210	8	4	nrdA	b2234	P00452	ECK2226	JW2228	AIN32643.1	aacataccccctatatatagtgttctaagcagcttcccgtactacaggtagtctgcatgaaactattgcggaaagaattccaaaaacaggtacgacatacatgaatcagaatctgctggtgacaaagcgcgacggtagcacagagcgcatcaatctcgacaaaatccatcgcgttctggattgggcggcagaaggactgcataacgtttcgatttcccaggtcgagctgcgctcccacattcagttttatgacggtatcaagacctctgacatccacgaaaccattatcaaggctgccgcagacctgatctcccgtgatgcgccggattatcagtatctcgccgcgcgcctggcgatcttccacctgcgtaaaaaagcctacggccagtttgagccgcc…	LEU	180	ASP	GAT	638	Sequence & Structure	gtagttcgagaacaagcacg	non-template / coding strand	GCG	629	9	class 1	4.4 score	aatctatgagagcgcccagttcctttatattctagttGCGgcgtgcGATttctcgaactacccgcgtgaaacgcgcctgcaatat	TCCTCTGGCGGAAAGCCTaatctatgagagcgcccagttcctttatattctagttGCGgcgtgcGATttctcgaactacccgcgtgaaacgcgcctgcaatatGATCttgacagctagctcagtcctaggtataatactagtGTAGTTCGAGAACAAGCACGgttttagagctagaaatagcaagttaaaataaggctag
10115	211	3	4	nrdB	b2235	P69924	ECK2227	JW2229	AIN32644.1	tcggatttgtaggcctgataagacgcgccagcgtcgcatcaggcacaggatgcggcgtaaaatgccttatccggcattaaactcccaacaggacacactcatggcatataccaccttttcacagacgaaaaatgatcagctcaaagaaccgatgttctttggtcagccggtcaacgtggctcgctacgatcagcaaaaatatgacatcttcgaaaagctgatcgaaaagcagctctctttcttctggcgtccggaagaagttgacgtctcccgcgaccgtatagattaccaggcgctgccggagcacgaaaaacacatctttatcagcaacctgaaatatcagacgctgctggattccattcagggtcgtagcccgaacgtggcgctattgccgcttat…	ILE	100	ASP	GAT	398	Sequence & Structure	attgccgcttatttctattc	template / non-coding strand	CCC	407	9	class 1	4.4 score	tcagggtcgtagcccgaacgtggcgctattgccgcttGATtctattCCCgaactggaaacctgggtcgaaacctgggcgttctca	TCCTCTGGCGGAAAGCCTtcagggtcgtagcccgaacgtggcgctattgccgcttGATtctattCCCgaactggaaacctgggtcgaaacctgggcgttctcaGATCttgacagctagctcagtcctaggtataatactagtATTGCCGCTTATTTCTATTCgttttagagctagaaatagcaagttaaaataaggctag
10195	212	9	4	nusA	b3169	P0AFF6	ECK3158	JW3138	AIN33514.1	taccgtcgaaggtaaagatgaagtgttcgcgctgagtaatatccagaaggcgaacctggttccccacttttaatagtctggatgaggtgaaaagcccgcgatgaacaaagaaattttggctgtagttgaagccgtatccaatgaaaaggcgctacctcgcgagaagattttcgaagcattggaaagcgcgctggcgacagcaacaaagaaaaaatatgaacaagagatcgacgtccgcgtacagatcgatcgcaaaagcggtgattttgacactttccgtcgctggttagttgttgatgaagtcacccagccgaccaaggaaatcacccttgaagccgcacgttatgaagatgaaagcctgaacctgggcgattacgttgaagatcagattgagtctgt…	VAL	262	ASP	GAT	884	Structure Only	gcgtggcgcgcgtgttcagg	template / non-coding strand	GCC	881	3	class 1	4.84 score	ggtaggtgcttgcgtaggtatgcgtggcgcgcgtgttcagGCCGATtctactgaactgggtggcgagcgtatcgatatcgtcctg	TCCTCTGGCGGAAAGCCTggtaggtgcttgcgtaggtatgcgtggcgcgcgtgttcagGCCGATtctactgaactgggtggcgagcgtatcgatatcgtcctgGATCttgacagctagctcagtcctaggtataatactagtGCGTGGCGCGCGTGTTCAGGgttttagagctagaaatagcaagttaaaataaggctag
10234	213	7	3	nusG	b3982	P0AFG0	ECK3973	JW3945	AIN34271.1	attgtggctgcggttaccgcagtaatgtcactgatcctgtggggactggatggtattctggttcgcctggtatcctttatcactggcctgaggttctgagatgtctgaagctcctaaaaagcgctggtacgtcgttcaggcgttttccggttttgaaggccgcgtagcaacgtcgctgcgtgagcatatcaaattacacaacatggaagatttgtttggtgaagtcatggtaccaaccgaagaagtggttgaaatccgtggcggtcagcgtcgcaaaagcgaacgtaaattcttccctggctacgtcctcgttcagatggtgatgaacgacgcgagctggcacctggtgcgcagcgtaccgcgtgtgatgggcttcatcggcggtacttccgatcgtcc…	VAL	178	GLN	CAG	632	Structure Only	tgggttaggctttttcaacc	non-template / coding strand	TCA	626	6	class 1	4.6 score	ctatcttcggtcgtgcgaccccggtagagctggacttcTCAcagCAGgaaaaagcctaacccagcgatcaaaaaagcggcgattt	TCCTCTGGCGGAAAGCCTctatcttcggtcgtgcgaccccggtagagctggacttcTCAcagCAGgaaaaagcctaacccagcgatcaaaaaagcggcgatttGATCttgacagctagctcagtcctaggtataatactagtTGGGTTAGGCTTTTTCAACCgttttagagctagaaatagcaagttaaaataaggctag
10266	214	4	5	obgE	b3183	P42641	ECK3172	JW3150	AIN33526.1	gatgtattccgccattggtcatcgtatttggggcggattacgtaagcatacaacggtggtatcgcaaccccgcgcaggcgaatgatttacggagaataaaatgaagtttgttgatgaagcatcgattctggtcgttgcaggtgatggcggtaatggttgcgtgagcttccgccgcgaaaagtatattccgaaaggcggcccggatggcggcgacggcggtgatggtggtgacgtatggatggaagccgacgagaacctgaacacgcttatcgattatcgttttgaaaaatctttccgtgcagagcgcggtcagaatggcgcaagccgcgactgtaccggtaagcgcggtaaagacgtgacgattaaagtgccggtaggtacgcgtgtaatcgaccaggg…	ILE	176	PRO	CCG	626	Sequence & Structure	gacctttattcgtgcggtat	template / non-coding strand	TCC	638	12	class 1	4.2 score	tgttggggatgccaaacgcgggtaaatcgacctttCCGcgtgcggtaTCCgcggctaaaccgaaagtggcggattatccgtttac	TCCTCTGGCGGAAAGCCTtgttggggatgccaaacgcgggtaaatcgacctttCCGcgtgcggtaTCCgcggctaaaccgaaagtggcggattatccgtttacGATCttgacagctagctcagtcctaggtataatactagtGACCTTTATTCGTGCGGTATgttttagagctagaaatagcaagttaaaataaggctag
10335	215	9	3	orn	b4162	P0A784	ECK4158	JW5740	AIN34451.1	actcaatcgtacagactcctggtcgcccctgatgggcaaaacatctatgatacacgcaattgtggatcaatatagtcactgtgaatgggtggaaaatagcatgagtgccaatgaaaacaacctgatttggatcgatcttgagatgaccggtctggatcccgagcgcgatcgcattattgagattgccacgctggtgaccgatgccaacctgaatattctggcagaagggccgaccattgcagtacaccagtctgatgaacagctggcgctgatggatgactggaacgtgcgcacccataccgccagcgggctggtagagcgcgtgaaagcgagcacgatgggcgatcgggaagctgaactggcaacgctcgaatttttaaaacagtgggtgcctgcggg…	PHE	127	GLN	CAG	479	Structure Only	gagataacggtagtggaagt	non-template / coding strand	GCG	473	6	class 1	4.6 score	accgtcgtttcctgtttaaatacatgccggagctggaaGCGtacCAGcactaccgttatctcgatgtcagcaccctgaaagagct	TCCTCTGGCGGAAAGCCTaccgtcgtttcctgtttaaatacatgccggagctggaaGCGtacCAGcactaccgttatctcgatgtcagcaccctgaaagagctGATCttgacagctagctcagtcctaggtataatactagtGAGATAACGGTAGTGGAAGTgttttagagctagaaatagcaagttaaaataaggctag
10447	218	2	3	panB	b0134	P31057	ECK0133	JW0130	AIN30664.1	ctgtcaccttctggcagtgctgctacggataaatcattgcccccaccaatgtgactgataaaatgccagacagcacaacatcaatttatcaggatacgttatgaaaccgaccaccatctccttactgcagaagtacaaacaggaaaaaaaacgtttcgcgaccatcaccgcttatgactatagcttcgccaaactctttgctgatgaagggcttaacgtcatgctggtgggcgattcgctgggcatgacggttcaggggcacgactccaccctgccagttaccgttgccgatatcgcctaccacactgccgccgtacgtcgcggcgcaccaaactgcctgctgctggctgacctgccgtttatggcgtatgccacgccggaacaagccttcgaaaacgc…	LEU	42	GLN	CAG	224	Sequence & Structure	agggcttaacgtcatgctgg	template / non-coding strand	GTT	227	3	class 1	4.8 score	cttcgccaaactctttgctgatgaagggcttaacgtcatgCAGGTTggcgattcgctgggcatgacggttcaggggcacgactcc	TCCTCTGGCGGAAAGCCTcttcgccaaactctttgctgatgaagggcttaacgtcatgCAGGTTggcgattcgctgggcatgacggttcaggggcacgactccGATCttgacagctagctcagtcctaggtataatactagtAGGGCTTAACGTCATGCTGGgttttagagctagaaatagcaagttaaaataaggctag
10509	219	6	2	panC	b0133	P31663	ECK0132	JW0129	AIN30663.1	aaacgggcgacatccgcgcggctgtgcggcagtatatggctgaagtggagtccggcgtttatccgggcgaagaacacagtttccattaaggagtcacgttgtgttaattatcgaaaccctgccgctgctgcgtcagcaaattcgccgcctgcgtatggaaggcaagcgcgtggcgctggtgcctaccatgggtaacctgcacgatggccatatgaagctggtcgacgaagccaaagcccgcgccgatgtggtcgtcgtcagtattttcgttaacccgatgcagttcgaccgcccggaagatctggctcgttatccacggaccttgcaggaggactgcgagaagctaaacaaacgtaaagtggatttagttttcgccccttcggtaaaagagatctaccc…	ILE	263	TRP	TGG	887	Sequence & Structure	aagtttctgaaaccagcaaa	template / non-coding strand	CGT	878	9	class 1	4.4 score	tgccgacacattgctggaagtttctgaaaccagcaaaCGTgcagtaTGGctggtagccgcctggcttggcgatgctcgcctgatc	TCCTCTGGCGGAAAGCCTtgccgacacattgctggaagtttctgaaaccagcaaaCGTgcagtaTGGctggtagccgcctggcttggcgatgctcgcctgatcGATCttgacagctagctcagtcctaggtataatactagtAAGTTTCTGAAACCAGCAAAgttttagagctagaaatagcaagttaaaataaggctag
10542	220	2	5	panM	b3459	P37613	ECK3443	JW3424	AIN33787.1	aaaaaattaatcacctgccaaaagaaataaaaaagagaaagcctccgattaaattatttcgctacactggttccacttttgtgatttacacgggttacccatgaagctgaccatcattcgattagaaaaatttagcgaccaagaccggattgacctgcaaaagatctggccggagtattccccttcctcgttacaggttgacgataaccaccgtatctacgccgcgcgttttaacgagcgcctgctcgctgccgtgcgggtaaccttaagcggcaccgagggagcactggattccctgcgcgtgcgggaagtcacccgccgtcgcggtgtggggcaatatctgctggaagaggttttgcgtaacaatcctggcgtttcatgctggtggatggcggatgc…	MET	112	PRO	CCG	434	Sequence & Structure	ggaagatcgcggtgtgatga	template / non-coding strand	ACC	425	9	class 1	4.4 score	gatggcggatgcaggcgtggaagatcgcggtgtgatgACCgcgtttCCGcaggcgctggggtttacggcacaacagggcggctgg	TCCTCTGGCGGAAAGCCTgatggcggatgcaggcgtggaagatcgcggtgtgatgACCgcgtttCCGcaggcgctggggtttacggcacaacagggcggctggGATCttgacagctagctcagtcctaggtataatactagtGGAAGATCGCGGTGTGATGAgttttagagctagaaatagcaagttaaaataaggctag
10586	221	1	4	parE	b3030	P20083	ECK3021	JW2998	AIN33381.1	aaccacgcattcacgggcttcgaagattatttcaacccgatcgtcgattttcttggtctgcaccatctctgacgatcaactcgaattactaacttaaaccatgacgcaaacttataacgctgatgccattgaggtactcaccgggcttgagccggttcgccgccgtccggggatgtataccgataccactcgccctaaccatttggggcaagaagtcattgataacagtgtggatgaagcactggcgggtcacgcaaaacgcgtggacgttattttacatgctgaccagtcgttagaagttattgacgatgggcgcgggatgccggtggatattcacccggaagagggtgtaccggcggttgaactgattctttgccgtctgcatgcaggcggtaaatt…	ILE	116	ASP	GAT	446	Sequence & Structure	cctgcatggcgtggggattt	template / non-coding strand	TCC	449	3	class 1	4.8 score	caaaaattaccagttctctggcggcctgcatggcgtggggGATTCCgtggttaacgccctgtcgaagcgcgtagaagttaacgtg	TCCTCTGGCGGAAAGCCTcaaaaattaccagttctctggcggcctgcatggcgtggggGATTCCgtggttaacgccctgtcgaagcgcgtagaagttaacgtgGATCttgacagctagctcagtcctaggtataatactagtCCTGCATGGCGTGGGGATTTgttttagagctagaaatagcaagttaaaataaggctag
10650	222	4	4	pdxA	b0052	P19624	ECK0053	JW0051	AIN30589.1	gtgcataccgcatgctgatgaaccgtaagttctcggaagaagcagcaagctggatgcaggaacaacgtgccagcgcctacgttaaaatcctgagcaactaatggttaaaacccaacgtgttgtgatcactcccggcgagcccgccgggattggcccggacttagttgtccagcttgcacagcgtgagtggccggtcgaactggttgtttgtgccgatgccactctccttaccaaccgggcagcgatgctcggtttgccgctcaccctccgcccttattcccccaactcccctgcacaaccgcaaactgcgggcacattaacgctacttcctgtcgcgctacgtgcacctgtcactgcggggcagttagcggttgaaaatgggcattatgtggtggaaac…	LEU	153	ASP	GAT	557	Sequence & Structure	cagcgccacgcgaagttctt	non-template / coding strand	ACG	563	6	class 1	4.6 score	tcgaagagcgttcgcaggcgaaaaaggtggtgatgatgGATgcgACGgaagaacttcgcgtggcgctggcaacgacgcatttacc	TCCTCTGGCGGAAAGCCTtcgaagagcgttcgcaggcgaaaaaggtggtgatgatgGATgcgACGgaagaacttcgcgtggcgctggcaacgacgcatttaccGATCttgacagctagctcagtcctaggtataatactagtCAGCGCCACGCGAAGTTCTTgttttagagctagaaatagcaagttaaaataaggctag
10713	223	7	2	pdxB	b2320	P05459	ECK2314	JW2317	AIN32730.1	attacgtatccttatacctgaaatcttcgcaagtatgcctggccgcgagattatggcacacttgtccggttaactctcgtctcatacaggtaacacaaacgtgaaaatccttgttgatgaaaatatgccttatgcccgcgacttatttagccgtttgggtgaggtgaccgcggttcccgggcgtccaatccccgtcgctcaactggcagacgcggatgcgctgatggtgcgttcggtcacgaaagtgaatgaatctttgctggcaggaaaacccattaaatttgttggcactgccactgcggggaccgaccatgtcgatgaagcatggttgaagcaggcgggaattggtttttccgctgcacctggctgtaatgcgattgcggtggtggaatatgtttt…	VAL	313	TRP	TGG	1037	Sequence & Structure	tcgatcaaccgacgctgaaa	template / non-coding strand	CGT	1031	6	class 1	4.6 score	ttacgctgcatggcccgctcgatcaaccgacgctgaaaCGTctgTGGcatttggtgtatgatgtgcgccgcgatgacgcaccgct	TCCTCTGGCGGAAAGCCTttacgctgcatggcccgctcgatcaaccgacgctgaaaCGTctgTGGcatttggtgtatgatgtgcgccgcgatgacgcaccgctGATCttgacagctagctcagtcctaggtataatactagtTCGATCAACCGACGCTGAAAgttttagagctagaaatagcaagttaaaataaggctag
10749	224	4	3	pdxH	b1638	P0AFI7	ECK1634	JW1630	AIN32077.1	atcgtcttgaataactgtcagttacaaaatccacagcgttgagatttttccaggggcggcgcacaatagcgtcacccactgacaatccgtaaagaaaaccatgtctgataacgacgaattgcagcaaatcgcgcatctgcgccgtgaatacaccaaaggcgggttacgccgccgcgatcttcccgccgatccattaaccctttttgaacgttggctctctcaggcttgtgaagccaaactggcggaccctaccgcgatggtggtcgctaccgtggatgaacatggtcagccttatcagcgcatcgttttactcaaacattacgacgaaaaaggcatggtgttttacaccaacctcggcagccgtaaagcacatcaaatcgaaaataatccgcgcgttag…	PHE	81	GLN	CAG	341	Sequence & Structure	tgctttacggctgccgaggt	non-template / coding strand	ACG	347	6	class 2	4.01 score	tcgttttactcaaacattacgacgaaaaaggcatggtgCAGtacACGaacctcggcagccgtaaagcacatcaaatcgaaaataa	TCCTCTGGCGGAAAGCCTtcgttttactcaaacattacgacgaaaaaggcatggtgCAGtacACGaacctcggcagccgtaaagcacatcaaatcgaaaataaGATCttgacagctagctcagtcctaggtataatactagtTGCTTTACGGCTGCCGAGGTgttttagagctagaaatagcaagttaaaataaggctag
10803	225	5	4	pdxJ	b2564	P0A794	ECK2562	JW2548	AIN32967.1	agccgtatcttggcggtaaacctttaaagagcagggaactgttccggcagtttatgcctaagcgaacggtgaaaacacattatgaatgatgaggattgtcatggctgaattactgttaggcgtcaacattgaccatatcgctacgctgcgcaacgcgcgcggtaccgcttacccggatccggtgcaggccgcgtttattgccgagcaggcgggagcggacggcattaccgtgcatttacgtgaagatcgccgtcacattactgaccgcgacgtgcgcatcctgcgtcagacgctggatacccgcatgaatctggagatggcggtgaccgaagagatgctggcgatcgccgttgagacgaagccacatttttgctgcctggtaccggaaaagcgtcagga…	VAL	28	ASP	GAT	182	Structure Only	cggtaccgcttacccggatc	template / non-coding strand	CCC	179	3	class 1	4.84 score	cgctacgctgcgcaacgcgcgcggtaccgcttacccggatCCCGATcaggccgcgtttattgccgagcaggcgggagcggacggc	TCCTCTGGCGGAAAGCCTcgctacgctgcgcaacgcgcgcggtaccgcttacccggatCCCGATcaggccgcgtttattgccgagcaggcgggagcggacggcGATCttgacagctagctcagtcctaggtataatactagtCGGTACCGCTTACCCGGATCgttttagagctagaaatagcaagttaaaataaggctag
10888	227	3	5	pgsA	b1912	P0ABF8	ECK1911	JW1897	AIN32348.1	cgcaaggtctggcagaaaagatcttctggtcgttgaaacattgatgtctctgtagcaacataggggtaatcttactgacaacagatagttacccgtcattatgcaatttaatatccctacgttgcttacactgttccgtgtcatccttatcccattctttgtattggtcttttatctgcctgtcacctggtcgccgtttgccgccgcgctcattttctgcgtcgcggcggtgactgactggttcgatggttttctggcacgccgctggaaccagagtacccggtttggtgctttccttgaccctgtggcagataaagttctcgtggctatcgccatggtgctggtaaccgagcattatcacagctggtgggtgacattaccggcggcaacgatgatcgc…	ILE	38	PRO	CCG	212	Sequence Only	cgcgacgcagaaaatgagcg	non-template / coding strand	GCG	203	9	class 1	4.4 score	ggtcttttatctgcctgtcacctggtcgccgtttgccGCGgcgctcCCGttctgcgtcgcggcggtgactgactggttcgatggt	TCCTCTGGCGGAAAGCCTggtcttttatctgcctgtcacctggtcgccgtttgccGCGgcgctcCCGttctgcgtcgcggcggtgactgactggttcgatggtGATCttgacagctagctcagtcctaggtataatactagtCGCGACGCAGAAAATGAGCGgttttagagctagaaatagcaagttaaaataaggctag
11022	230	2	3	pheT	b1713	P07395	ECK1711	JW1703	AIN32151.1	agcgtctgactatgttgcgttacggcgtcaccgacctgcgttcattcttcgaaaacgatctgcgtttcctcaaacagtttaaataaggcaggaatagattatgaaattcagtgaactgtggttacgcgaatgggtgaacccggcgattgatagcgatgcgctggcaaatcaaatcactatggcgggcctggaagttgacggtgtagaaccggttgccggcagcttccacggcgtggtcgttggtgaagtggttgagtgtgcgcagcatccgaacgctgacaaactgcgtgtgacaaaagtgaatgtcggcggcgatcgcctgctggacatcgtctgcggtgcgccaaactgccgtcagggcctgcgtgtagcggtagcgaccattggtgctgttctgcc…	VAL	714	GLN	CAA	2240	Sequence & Structure	ccgtcgtgacatcgcggtgg	template / non-coding strand	GTA	2237	3	class 1	4.84 score	gatttctcgcttcccggcgaaccgtcgtgacatcgcggtgGTACAAgcagaaaacgttcccgcagcggatattttatccgaatgt	TCCTCTGGCGGAAAGCCTgatttctcgcttcccggcgaaccgtcgtgacatcgcggtgGTACAAgcagaaaacgttcccgcagcggatattttatccgaatgtGATCttgacagctagctcagtcctaggtataatactagtCCGTCGTGACATCGCGGTGGgttttagagctagaaatagcaagttaaaataaggctag
11066	231	1	2	plsB	b4041	P0A7A7	ECK4033	JW4001	AIN34327.1	agcgccgcgcgaaacatgagcggataccacagaatttcccatgactttctgctatccttgccgcgcatttgcattattaaccagaggctttacatcgtttatgtccggctggccacgaatttactacaaattactgaatttaccattaagcatcctggtaaaaagcaagtctattccggcagatcctgccccggaactggggctggatacctctcgtccaattatgtacgttttaccgtacaactcgaaagcagatttgctgacgttgcgcgcccagtgtctggcacatgacttgcctgacccgttagagccgctggaaatcgacggcacgctactgccgcgctatgtgttcattcacggcgggccgcgtgtgttcacctattacacgccgaaagaaga…	LEU	347	TRP	TGG	1139	Sequence Only	gaataaagaacgcccccaga	non-template / coding strand	CGA	1133	6	class 1	4.6 score	ggatcaacctgaatttctggcctgccgggccgattttcCGAcgtTGGggggcgttctttattcgccgtacgtttaaaggcaataa	TCCTCTGGCGGAAAGCCTggatcaacctgaatttctggcctgccgggccgattttcCGAcgtTGGggggcgttctttattcgccgtacgtttaaaggcaataaGATCttgacagctagctcagtcctaggtataatactagtGAATAAAGAACGCCCCCAGAgttttagagctagaaatagcaagttaaaataaggctag
11123	232	2	4	plsC	b3018	P26647	ECK3009	JW2986	AIN33369.1	cgattaacaatacgcttttccagagagcggcttttaacaatgccctaacctgatttcaggtgacgtacaatgccagtctctcagaccttcagagggtgttatgctatatatctttcgtcttattattaccgtgatttacagcatcttagtctgtgtattcggctccatttactgccttttcagcccgcgtaacccgaaacatgtggccacctttgggcatatgtttggccgtcttgcgccgctgtttggcctgaaagttgagtgccgtaaacctacagacgctgaaagctacggcaatgctatctatatcgctaaccaccagaacaactatgacatggtgacagcatcgaacatcgtgcaaccgccgacggtgacggtaggtaaaaagagcttgctgtg…	ILE	9	ASP	GAT	125	Sequence Only	gactaagatgctgtaaatca	non-template / coding strand	ACG	128	3	class 1	4.8 score	accttcagagggtgttatgctatatatctttcgtcttattGATACGgtgatttacagcatcttagtctgtgtattcggctccatt	TCCTCTGGCGGAAAGCCTaccttcagagggtgttatgctatatatctttcgtcttattGATACGgtgatttacagcatcttagtctgtgtattcggctccattGATCttgacagctagctcagtcctaggtataatactagtGACTAAGATGCTGTAAATCAgttttagagctagaaatagcaagttaaaataaggctag
11198	233	7	4	ppa	b4226	P0A7A9	ECK4222	JW4185	AIN34511.1	tgaaaaaggaaaatgaagacgaaaacaagcgaagacattcggcgcgagttggctataatactcggcacttgtttgccacatatttttaaaggaaacagacatgagcttactcaacgtccctgcgggtaaagatctgccggaagacatctacgttgttattgagatcccggctaacgcagatccgatcaaatacgaaatcgacaaagagagcggcgcactgttcgttgaccgcttcatgtccaccgcgatgttctatccatgcaactacggttacatcaaccacaccctgtctctggacggtgacccggttgacgtactggtcccaactccgtacccgctgcagccgggttctgtgatccgttgccgtccggttggcgttctgaaaatgaccgacgaagc…	VAL	70	ASP	GAT	308	Structure Only	cctgtctctggacggtgacc	template / non-coding strand	CCC	305	3	class 1	4.84 score	ctacggttacatcaaccacaccctgtctctggacggtgacCCCGATgacgtactggtcccaactccgtacccgctgcagccgggt	TCCTCTGGCGGAAAGCCTctacggttacatcaaccacaccctgtctctggacggtgacCCCGATgacgtactggtcccaactccgtacccgctgcagccgggtGATCttgacagctagctcagtcctaggtataatactagtCCTGTCTCTGGACGGTGACCgttttagagctagaaatagcaagttaaaataaggctag
11228	234	3	4	ppc	b3956	P00864	ECK3947	JW3928	AIN34254.1	ttataaaagacgacgaaaagcaaagcccgagcatattcgcgccaatgcgacgtgaaggatacagggctatcaaacgataagatggggtgtctggggtaatatgaacgaacaatattccgcattgcgtagtaatgtcagtatgctcggcaaagtgctgggagaaaccatcaaggatgcgttgggagaacacattcttgaacgcgtagaaactatccgtaagttgtcgaaatcttcacgcgctggcaatgatgctaaccgccaggagttgctcaccaccttacaaaatttgtcgaacgacgagctgctgcccgttgcgcgtgcgtttagtcagttcctgaacctggccaacaccgccgagcaataccacagcatttcgccgaaaggcgaagctgccagcaa…	VAL	809	ASP	GAT	2525	Sequence & Structure	gcaagaagaagacatcaaag	template / non-coding strand	GTT	2522	3	class 1	4.84 score	aggtaaagagttacgcaacctgcaagaagaagacatcaaaGTTGATctggcgattgccaacgattcccatctgatggccgatctg	TCCTCTGGCGGAAAGCCTaggtaaagagttacgcaacctgcaagaagaagacatcaaaGTTGATctggcgattgccaacgattcccatctgatggccgatctgGATCttgacagctagctcagtcctaggtataatactagtGCAAGAAGAAGACATCAAAGgttttagagctagaaatagcaagttaaaataaggctag
11327	236	3	3	prmC	b1212	P0ACC1	ECK1200	JW1203	AIN31670.1	gcctggatgaagtgatggaaggtaagctggatatgctgattgaaccgattatccaggaacatcaggccgaccaactggcggcgttgtccgagcaggaataatggaatatcaacactggttacgtgaagcaataagccaacttcaggcgagcgaaagcccgcggcgtgatgctgaaatcctgctggagcatgttaccggcagagggcgtacttttattctcgcctttggtgaaacgcagctgactgacgaacaatgtcagcaacttgatgcgctactgacacgtcgtcgcgatggtgaacccattgctcatttaaccggggtgcgagaattctggtcgttgccgttatttgtttcgccagcgaccttaattccgcgcccggatacggagtgtctggtgga…	LEU	114	GLN	CAG	440	Sequence & Structure	ccgtattctcgatctcggga	template / non-coding strand	ACC	452	12	class 2	3.61 score	cactggcgcggttgcctgaacaaccttgccgtattCAGgatctcgggACCggtaccggggcgattgcgcttgcgctggctagcga	TCCTCTGGCGGAAAGCCTcactggcgcggttgcctgaacaaccttgccgtattCAGgatctcgggACCggtaccggggcgattgcgcttgcgctggctagcgaGATCttgacagctagctcagtcctaggtataatactagtCCGTATTCTCGATCTCGGGAgttttagagctagaaatagcaagttaaaataaggctag
11404	237	8	5	proA	b0243	P07004	ECK0244	JW0233	AIN30762.1	ccggacaccactcgcaagaaattgatgcaatactgggatatgaatacggcccggttgccgttcaccgtgatgacatgattacccgttaaggagcaggctgatgctggaacaaatgggcattgccgcgaagcaagcctcgtataaattagcgcaactctccagccgcgaaaaaaatcgcgtgctggaaaaaatcgccgatgaactggaagcacaaagcgaaatcatcctcaacgctaacgcccaggatgttgctgacgcgcgagccaatggccttagcgaagcgatgcttgaccgtctggcactgacgcccgcacggctgaaaggcattgccgacgatgtacgtcaggtgtgcaacctcgccgatccggtggggcaggtaatcgatggcggcgtactgga…	MET	277	PRO	CCG	929	Structure Only	cgcattaagcaaacaaatgg	template / non-coding strand	GCC	932	3	class 1	4.8 score	aaacatcgccgatagcttcctgcccgcattaagcaaacaaCCGGCCgaaagcggcgtgacattacacgcagatgcagctgcactg	TCCTCTGGCGGAAAGCCTaaacatcgccgatagcttcctgcccgcattaagcaaacaaCCGGCCgaaagcggcgtgacattacacgcagatgcagctgcactgGATCttgacagctagctcagtcctaggtataatactagtCGCATTAAGCAAACAAATGGgttttagagctagaaatagcaagttaaaataaggctag
11432	238	4	3	proB	b0242	P0A7B5	ECK0243	JW0232	AIN30761.1	aaaacgccatgctttgctcgcagatggttggcaaccgacgacagtcctgctaaaacgttcgtttgatatcatttttcctaaaattgaatggcagagaatcatgagtgacagccagacgctggtggtaaaactcggcaccagtgtgctaacaggcggatcgcgccgtctgaaccgtgcccatatcgttgaacttgttcgccagtgcgcgcagttacatgccgccgggcatcggattgttattgtgacgtcgggcgcgatcgccgccggacgtgagcacctgggttacccggaactgccagcgaccatcgcctcgaaacaactgctggcggcggtagggcagagtcgactgattcaactgtgggaacagctgttttcgatttatggcattcacgtcgggca…	VAL	46	GLN	CAG	236	Sequence & Structure	agttacatgccgccgggcat	template / non-coding strand	CGT	230	6	class 1	4.6 score	ttgttcgccagtgcgcgcagttacatgccgccgggcatCGTattCAGattgtgacgtcgggcgcgatcgccgccggacgtgagca	TCCTCTGGCGGAAAGCCTttgttcgccagtgcgcgcagttacatgccgccgggcatCGTattCAGattgtgacgtcgggcgcgatcgccgccggacgtgagcaGATCttgacagctagctcagtcctaggtataatactagtAGTTACATGCCGCCGGGCATgttttagagctagaaatagcaagttaaaataaggctag
11474	239	2	5	proC	b0386	P0A9L8	ECK0381	JW0377	AIN30887.1	taatcctctattgtgtcgcgcttttgccttccggcatagttctgtttatgcttctgccagcgattatcaaaacaatgaatttcacggcaggagtgaggcaatggaaaagaaaatcggttttattggctgcggcaatatgggaaaagccattctcggcggtctgattgccagcggtcaggtgcttccagggcaaatctgggtatacaccccctccccggataaagtcgccgccctgcatgaccagttcggcatcaacgccgcagaatcggcgcaagaagtggcgcaaatcgccgacatcatttttgctgccgttaaacctggcatcatgattaaagtgcttagcgaaatcacctccagcctgaataaagactctctggtcgtttctattgctgcaggtgt…	VAL	34	PRO	CCG	200	Sequence & Structure	ctgggtatacaccccctccc	template / non-coding strand	CCC	215	15	class 1	4 score	tgccagcggtcaggtgcttccagggcaaatctggCCGtacaccccctccCCCgataaagtcgccgccctgcatgaccagttcggc	TCCTCTGGCGGAAAGCCTtgccagcggtcaggtgcttccagggcaaatctggCCGtacaccccctccCCCgataaagtcgccgccctgcatgaccagttcggcGATCttgacagctagctcagtcctaggtataatactagtCTGGGTATACACCCCCTCCCgttttagagctagaaatagcaagttaaaataaggctag
11550	240	8	1	proS	b0194	P16659	ECK0194	JW0190	AIN30724.1	tctcttttgacatttcttttgcactggtaaactaaatcacttttttttgtcccaggctcgccttgagcctgttctaccttccaactggaaccgtaacaacatgcgtactagccaatacctgctctccactctcaaggagacacctgccgacgccgaggtgatcagccatcagctgatgctgcgcgccgggatgatccgcaagctggcctccgggttatatacctggctgccgaccggcgtgcgcgttctgaaaaaagtcgaaaacatcgtgcgtgaagagatgaacaacgccggtgcgatcgaggtgtcgatgccggtggttcagccagccgatttgtggcaagagagtggtcgttgggaacagtacggtccggaactgctgcgttttgttgaccgtgg…	TRP	467	ALA	GCC	1499	Sequence & Structure	acgacgaacgaggcatcgta	template / non-coding strand	GCC	1499	0	class 1	4.05 score	ctgcggcgattgagcagaactacgacgaacgaggcatcgtaGCCcctgacgctatcgcgccgttccaggtggcgattctgccgat	TCCTCTGGCGGAAAGCCTctgcggcgattgagcagaactacgacgaacgaggcatcgtaGCCcctgacgctatcgcgccgttccaggtggcgattctgccgatGATCttgacagctagctcagtcctaggtataatactagtACGACGAACGAGGCATCGTAgttttagagctagaaatagcaagttaaaataaggctag
11579	241	4	1	prs	b1207	P0A717	ECK1195	JW1198	AIN31665.1	atcgcgctctttaatacaccgcctggaaaggatcatgcctggcccgcacagttttcggcagattctttccaccaatggacgcatgcctgaggttcttctcgtgcctgatatgaagctttttgctggtaacgccaccccggaactagcacaacgtattgccaaccgcctgtacacttcactcggcgacgccgctgtaggtcgctttagcgatggcgaagtcagcgtacaaattaatgaaaatgtacgcggtggtgatattttcatcatccagtccacttgtgcccctactaacgacaacctgatggaattagtcgttatggttgatgccctgcgtcgtgcttccgcaggtcgtatcaccgctgttatcccctactttggctatgcgcgccaggaccgtcg…	ILE	56	ALA	GCG	266	Sequence & Structure	gtcgttagtaggggcacaag	non-template / coding strand	AGT	272	6	class 1	4.6 score	aaattaatgaaaatgtacgcggtggtgatattttcatcGCGcagAGTacttgtgcccctactaacgacaacctgatggaattagt	TCCTCTGGCGGAAAGCCTaaattaatgaaaatgtacgcggtggtgatattttcatcGCGcagAGTacttgtgcccctactaacgacaacctgatggaattagtGATCttgacagctagctcagtcctaggtataatactagtGTCGTTAGTAGGGGCACAAGgttttagagctagaaatagcaagttaaaataaggctag
11650	242	8	2	psd	b4160	P0A8K1	ECK4156	JW4121	AIN34449.1	ctgacaattaagctaaccgtcgttagaatcgtcccctttttttcaggatccggcatgtaggccggatcaggaacgacaaaacaatggcctggaggctaccttgttaaattcatttaaactttcgctacagtacattctgccgaaactatggcttactcgcctggcgggttggggcgcaagcaagcgggcaggatggctgacaaaactggttatcgatctgttcgttaaatactacaaggtcgacatgaaagaggcgcaaaagccggacaccgccagctaccgcacctttaacgaattctttgtccgtccgctgcgtgacgaagtacgcccaatcgataccgatccgaatgtactggtcatgcctgccgatggcgttatcagccagttgggtaaaatcga…	ILE	257	TRP	TGG	869	Sequence Only	cggtgcaaacaggttgataa	non-template / coding strand	ACG	863	6	class 2	4.01 score	tgaaaggccaggaaatgggtcgctttaaactcggttccACGgttTGGaacctgtttgcaccgggtaaagtgaatctggttgagca	TCCTCTGGCGGAAAGCCTtgaaaggccaggaaatgggtcgctttaaactcggttccACGgttTGGaacctgtttgcaccgggtaaagtgaatctggttgagcaGATCttgacagctagctcagtcctaggtataatactagtCGGTGCAAACAGGTTGATAAgttttagagctagaaatagcaagttaaaataaggctag
11684	243	5	1	pssA	b2585	P23830	ECK2583	JW2569	AIN32988.1	aatgttgaccacttaatcgggactggtgttattattgcccgcttatgtcgtctgcattgcacagaggacccttcaatgaacagagaagaaatgcactgtgatgttgtcaaaatttaagcgtaataaacatcaacaacaccttgcccaactacccaagatttctcaatcagttgatgatgtcgatttcttttacgctcccgccgacttccgggagacgctgctggaaaaaatagccagcgcgaagcagcgcatttgcattgtcgccctgtatctcgaacaggatgacggtggcaaaggcattctgaacgcgttgtatgaggctaaaaggcagcgtccggaactggatgtgcgggtgctggtcgactggcatcgtgcacaacgtggacgcattggcgctgc…	VAL	136	ALA	GCG	506	Sequence & Structure	ctttaaagtgcagaacacca	non-template / coding strand	GCA	497	9	class 1	4.4 score	tgttccggtttatggcgttccaatcaatactcgtgaaGCActtggtGCGctgcactttaaaggctttatcatcgacgatagcgta	TCCTCTGGCGGAAAGCCTtgttccggtttatggcgttccaatcaatactcgtgaaGCActtggtGCGctgcactttaaaggctttatcatcgacgatagcgtaGATCttgacagctagctcagtcctaggtataatactagtCTTTAAAGTGCAGAACACCAgttttagagctagaaatagcaagttaaaataaggctag
11742	244	6	4	pth	b1204	P0A7D1	ECK1192	JW1195	AIN31662.1	aattattacgttatctgcatttgatacgcagttttttgtcaagcggggccgcaaccagtaaactacgcgccagttatgtacacactcaggacaaaaaaacgtgacgattaaattgattgtcggcctggcgaaccccggtgctgaatacgccgcaacgcgacataatgctggtgcctggttcgttgacttactggcagagcgtttgcgcgctccgctgcgcgaagaggctaaattctttggttatacttcgcgagtcactcttggaggcgaagatgtccgcctgttagtcccgactacatttatgaatctcagcggcaaagccgttgcggcgatggccagttttttccgcattaatccggacgaaattctggtggcccacgacgaactggatctgcctcc…	LEU	90	ASP	GAT	368	Sequence & Structure	gaggcagatccagttcgtcg	non-template / coding strand	GCA	374	6	class 1	4.6 score	cgatggccagttttttccgcattaatccggacgaaattGATgtgGCAcacgacgaactggatctgcctcctggcgtcgccaaatt	TCCTCTGGCGGAAAGCCTcgatggccagttttttccgcattaatccggacgaaattGATgtgGCAcacgacgaactggatctgcctcctggcgtcgccaaattGATCttgacagctagctcagtcctaggtataatactagtGAGGCAGATCCAGTTCGTCGgttttagagctagaaatagcaagttaaaataaggctag
11772	245	2	4	ptsI	b2416	P08839	ECK2411	JW2409	AIN32815.1	aagacgagcagaaagcggttgaacatctggttaaactgatggcggaactcgagtaatttcccgggttcttttaaaaatcagtcacaagtaaggtagggttatgatttcaggcattttagcatccccgggtatcgctttcggtaaagctctgcttctgaaagaagacgaaattgtcattgaccggaaaaaaatttctgccgaccaggttgatcaggaagttgaacgttttctgagcggtcgtgccaaggcatcagcccagctggaaacgatcaaaacgaaagctggtgaaacgttcggtgaagaaaaagaagccatctttgaagggcatattatgctgctcgaagatgaggagctggagcaggaaatcatagccctgattaaagataagcacatgacagc…	ILE	330	ASP	GAT	1088	Sequence & Structure	tgaagcgtgtggctcgcaag	template / non-coding strand	GCC	1082	6	class 1	4.6 score	ctgcttacaaagcagtggctgaagcgtgtggctcgcaaGCCgttGATgttcgtaccatggacatcggcggcgacaaagagctgcc	TCCTCTGGCGGAAAGCCTctgcttacaaagcagtggctgaagcgtgtggctcgcaaGCCgttGATgttcgtaccatggacatcggcggcgacaaagagctgccGATCttgacagctagctcagtcctaggtataatactagtTGAAGCGTGTGGCTCGCAAGgttttagagctagaaatagcaagttaaaataaggctag
11857	246	9	4	purA	b4177	P0A7D4	ECK4173	JW4135	AIN34464.1	aaaaacagactgatcgaggtcatttttgagtgcaaaaagtgctgtaactctgaaaaagcgatggtagaatccatttttaagcaaacggtgattttgaaaaatgggtaacaacgtcgtcgtactgggcacccaatggggtgacgaaggtaaaggtaagatcgtcgatcttctgactgaacgggctaaatatgttgtacgctaccagggcggtcacaacgcaggccatactctcgtaatcaacggtgaaaaaaccgttctccatcttattccatcaggtattctccgcgagaatgtaaccagcatcatcggtaacggtgttgtgctgtctccggccgcgctgatgaaagagatgaaagaactggaagaccgtggcatccccgttcgtgagcgtctgctgct…	PHE	328	ASP	GAT	1082	Sequence & Structure	agtcaggcagaagccagaca	non-template / coding strand	AGT	1070	12	class 1	4.2 score	acaccgttgccgttcgtcgtgcggtacagctgaacAGTctgtctggcGATtgcctgactaaactggacgttctggatggcctgaa	TCCTCTGGCGGAAAGCCTacaccgttgccgttcgtcgtgcggtacagctgaacAGTctgtctggcGATtgcctgactaaactggacgttctggatggcctgaaGATCttgacagctagctcagtcctaggtataatactagtAGTCAGGCAGAAGCCAGACAgttttagagctagaaatagcaagttaaaataaggctag
11902	247	8	4	purC	b2476	P0A7D7	ECK2472	JW2461	AIN32877.1	gtagttcggataaggcgttcacgccgcatccgacaaaacatccggcacaccagacagcaaaagattttaaaacgttaattcacacccaggagtgataaagatgcaaaagcaagctgagttgtatcgtggtaaagcgaaaaccgtatacagcacggaaaacccggacctgttggtgctcgaattccgcaatgatacgtcagcaggggatggcgcgcgcattgagcagtttgatcgcaaaggtatggtgaacaacaagttcaactacttcattatgagcaaactggctgaagcgggtatcccgactcaaatggagcgtctgctctccgataccgaatgtctggtgaaaaagctggatatggtgccggttgagtgtgtcgtgcgtaaccgtgctgctggctc…	VAL	188	ASP	GAT	662	Structure Only	tggtctgtacaaaggcgaag	template / non-coding strand	GTT	659	3	class 1	4.84 score	ggtcgacttcaagctggaatttggtctgtacaaaggcgaaGTTGATctgggtgatgagttctccccggacggtagccgcctgtgg	TCCTCTGGCGGAAAGCCTggtcgacttcaagctggaatttggtctgtacaaaggcgaaGTTGATctgggtgatgagttctccccggacggtagccgcctgtggGATCttgacagctagctcagtcctaggtataatactagtTGGTCTGTACAAAGGCGAAGgttttagagctagaaatagcaagttaaaataaggctag
11916	248	1	3	purD	b4005	P15640	ECK3997	JW3969	AIN34295.1	gttctatccgtgatgacgaagtgattgccgccgccgacgagcacggtattgcgatgctcttcaccgacatgcgccacttccgccattaatggagcaatagatgaaagtattagtgattggtaacggcgggcgcgagcacgcgctggcctggaaagcggcccagtcgccgctggttgagactgtttttgttgctccgggtaatgcaggcactgcactggaacccgcgctgcaaaacgttgctattggcgtgaccgatatcccggcgctgttggatttcgcacaaaacgaaaagattgatctgaccatcgtcggcccggaagcgccgctggtgaaaggcgtggtcgataccttccgcgccgccgggctgaaaatcttcggcccaaccgcaggtgcggccca…	VAL	335	GLN	CAG	1103	Sequence & Structure	tgaacgcgcttctctcggcg	template / non-coding strand	GTA	1100	3	class 1	4.84 score	cgagaaaacgtccgagtgggatgaacgcgcttctctcggcGTACAGatggctgcgggtggatatccgggtgattaccgcaccggt	TCCTCTGGCGGAAAGCCTcgagaaaacgtccgagtgggatgaacgcgcttctctcggcGTACAGatggctgcgggtggatatccgggtgattaccgcaccggtGATCttgacagctagctcagtcctaggtataatactagtTGAACGCGCTTCTCTCGGCGgttttagagctagaaatagcaagttaaaataaggctag
12005	249	9	2	purE	b0523	P0AG18	ECK0516	JW0512	AIN31016.1	tgatttcacagccacgcaaccgttttccttgctctctttccgtgctattctctgtgccctctaaagccgagagttgtgcaccacaggagttttaagacgcatgtcttcccgcaataatccggcgcgtgtcgccatcgtgatggggtccaaaagcgactgggctaccatgcagttcgccgccgaaatcttcgaaatcctgaatgtcccgcaccacgttgaagtggtttctgctcaccgcacccccgataaactgttcagcttcgccgaaagcgccgaagagaacggttatcaggtgattattgcgggcgcaggcggcgcagcgcatctgccaggcatgattgccgccaaaacgctggtgccggtgctgggcgtgccagtacagagcgccgcactgagcgg…	ILE	29	TRP	TGG	185	Sequence Only	attcaggatttcgaagattt	non-template / coding strand	GCG	179	6	class 1	4.6 score	tggggtccaaaagcgactgggctaccatgcagttcgccGCGgaaTGGttcgaaatcctgaatgtcccgcaccacgttgaagtggt	TCCTCTGGCGGAAAGCCTtggggtccaaaagcgactgggctaccatgcagttcgccGCGgaaTGGttcgaaatcctgaatgtcccgcaccacgttgaagtggtGATCttgacagctagctcagtcctaggtataatactagtATTCAGGATTTCGAAGATTTgttttagagctagaaatagcaagttaaaataaggctag
12027	250	3	4	purF	b2312	P0AG16	ECK2306	JW2309	AIN32722.1	ttttatcatcagatgtttttttgattatctgcaaagctcgtcaagtttcttgcccagagcgtaagtgctctgagatgtggcttaacgaggaaaaagacgtatgtgcggtattgtcggtatcgccggtgttatgccggttaaccagtcgatttatgatgccttaacggtgcttcagcatcgcggtcaggatgccgccggcatcatcaccatagatgccaataactgcttccgtttgcgtaaagcgaacgggctggtgagcgatgtatttgaagctcgccatatgcagcgtttgcagggcaatatgggcattggtcatgtgcgttaccccacggctggcagctccagcgcctctgaagcgcagccgttttacgttaactccccgtatggcattacgcttgc…	ILE	35	ASP	GAT	203	Sequence & Structure	ggcatctatggtgatgatgc	non-template / coding strand	GCG	194	9	class 1	4.4 score	tgccttaacggtgcttcagcatcgcggtcaggatgccGCGggcatcGATaccatagatgccaataactgcttccgtttgcgtaaa	TCCTCTGGCGGAAAGCCTtgccttaacggtgcttcagcatcgcggtcaggatgccGCGggcatcGATaccatagatgccaataactgcttccgtttgcgtaaaGATCttgacagctagctcagtcctaggtataatactagtGGCATCTATGGTGATGATGCgttttagagctagaaatagcaagttaaaataaggctag
12066	251	2	2	purH	b4006	P15639	ECK3998	JW3970	AIN34296.1	cgggcgaaaaataaggatgccccgttaggggcgttagctgagtttttcgcgaaaaattcagctaacgctctctgtaatagtcaaatccaggggatttaccatgcaacaacgtcgtccagtccgccgcgctctgctcagtgtttctgacaaagccggtatcgtcgaattcgcccaggcactttccgcacgcggtgtggagctgctgtctacagggggcactgcccgtctgttagcagaaaaaggtctgccggtaaccgaagtttccgattacaccggtttcccggagatgatggatggacgcgtgaagaccctgcatccgaaagtacatggtggcattctgggccgtcgcggccaggacgatgccattatggaagaacatcagatccagcctatcgatat…	MET	100	TRP	TGG	398	Sequence Only	gatccagcctatcgatatgg	template / non-coding strand	GTT	401	3	class 2	4.21 score	cgatgccattatggaagaacatcagatccagcctatcgatTGGGTTgttgttaacctgtatccgttcgcccagaccgtggcccgt	TCCTCTGGCGGAAAGCCTcgatgccattatggaagaacatcagatccagcctatcgatTGGGTTgttgttaacctgtatccgttcgcccagaccgtggcccgtGATCttgacagctagctcagtcctaggtataatactagtGATCCAGCCTATCGATATGGgttttagagctagaaatagcaagttaaaataaggctag
12113	252	1	4	purK	b0522	P09029	ECK0515	JW0511	AIN31015.1	ttcttgcgactcatgataaagaactgcaccagcgtctgaatgactggcgcaaagcccagaccgacgaagtgctggaaaacccggacccgcgaggtgcggcatgaaacaggtttgcgtcctcggtaacgggcagttaggccgtatgctgcgtcaggcaggcgaaccgttaggcattgctgtctggccagtcgggctggacgctgaaccggcggcggtgccttttcaacaaagcgtgattaccgctgagatagaacgctggccggaaaccgcattaacccgcgagctggcgcgccatccggcctttgtgaaccgcgatgtgttcccgattattgctgaccgtctgactcagaagcagcttttcgataagctccacctgccgactgcaccgtggcagttact…	ILE	213	ASP	GAT	737	Sequence & Structure	gcaagccgaagagatgctgt	template / non-coding strand	TCC	731	6	class 1	4.6 score	ccaacgcacagcagcaggcgcaagccgaagagatgctgTCCgcgGATatgcaggagctgggctatgtgggcgtgatggcgatgga	TCCTCTGGCGGAAAGCCTccaacgcacagcagcaggcgcaagccgaagagatgctgTCCgcgGATatgcaggagctgggctatgtgggcgtgatggcgatggaGATCttgacagctagctcagtcctaggtataatactagtGCAAGCCGAAGAGATGCTGTgttttagagctagaaatagcaagttaaaataaggctag
12165	253	2	4	purL	b2557	P15254	ECK2555	JW2541	AIN32959.1	ttatttccacgcaaacggtttcgtcagcgcatcagattctttataatgacgcccgtttcccccccttgggtacaccgaaagcttagaagacgagagacttatgatggaaattctgcgtggttcgcctgcactgtcggcattccgaatcaacaaactgctggcacgttttcaggctgccaggctcccggttcacaatatttacgccgagtatgtccattttgctgacctcaatgcgccgttaaacgatgatgagcacgcacaacttgaacgcctgctgaaatatggcccggcactcgccagccacgccccgcaaggcaaactcctgctggtgaccccgcgtcctggcaccatctctccctggtcttcgaaagcgaccgatattgcccataactgcgggct…	MET	512	ASP	GAT	1634	Sequence & Structure	cggtctttctaacgccatgc	template / non-coding strand	CCC	1637	3	class 1	4.8 score	gtttatccacgacgttggcgctggcggtctttctaacgccGATCCCgaactggtgagcgacggcgggcgcggcggtaaatttgaa	TCCTCTGGCGGAAAGCCTgtttatccacgacgttggcgctggcggtctttctaacgccGATCCCgaactggtgagcgacggcgggcgcggcggtaaatttgaaGATCttgacagctagctcagtcctaggtataatactagtCGGTCTTTCTAACGCCATGCgttttagagctagaaatagcaagttaaaataaggctag
12228	254	5	2	purM	b2499	P08178	ECK2495	JW2484	AIN32900.1	aaaaggttgtgtaaagcagtctcgcaaacgtttgctttccctgttagaattgcgccgaattttatttttctaccgcaagtaacgcgtggggacccaagcagtgaccgataaaacctctcttagctacaaagatgccggtgttgatattgacgcgggtaatgctctggttggaagaatcaaaggcgtagtgaagaaaacgcgtcgtccggaagtgatgggcggtctgggcggcttcggtgcgctgtgtgcattgccgcaaaaatatcgtgaacccgtgctggtttctggcactgacggcgtaggtaccaagctgcgtctggcaatggacttaaaacgtcacgacaccattggtattgatctggtcgccatgtgcgttaatgacctggtggtgcaaggtgc…	ILE	305	TRP	TGG	1013	Sequence & Structure	tgtccacttccggagcaggc	non-template / coding strand	GCA	1019	6	class 1	4.6 score	atgaaatgtatcgcaccttcaactgcggcgtcgggatgTGGattGCActgcctgctccggaagtggacaaagccctcgccctgct	TCCTCTGGCGGAAAGCCTatgaaatgtatcgcaccttcaactgcggcgtcgggatgTGGattGCActgcctgctccggaagtggacaaagccctcgccctgctGATCttgacagctagctcagtcctaggtataatactagtTGTCCACTTCCGGAGCAGGCgttttagagctagaaatagcaagttaaaataaggctag
12265	255	2	4	pyrB	b4245	P0A786	ECK4240	JW4204	AIN34529.1	gaaaaaagacgctggcctgccgtttttcttcccgttgatcacccattcccagcccctcaatcgaggggcttttttttgcccaggcgtcaggagataaaagatggctaatccgctatatcagaaacatatcatttccataaacgaccttagtcgcgatgaccttaatctggtgctggcgacagcggcgaaactgaaagcaaacccgcaaccagagctgttgaagcacaaagtcattgccagctgtttcttcgaagcctctacccgtacccgcctctctttcgaaacatctatgcaccgcctgggggccagcgtggtgggcttctccgacagcgccaatacatcactgggtaaaaagggcgaaacgctggccgataccatttcggttatcagcacttacgt…	LEU	126	ASP	GAT	476	Sequence & Structure	atgttggttggagccatcac	non-template / coding strand	GCG	482	6	class 1	4.6 score	cgcgcctggccaccgagttttccggcaatgtaccggtaGATaatGCGggtgatggctccaaccaacatccgacgcaaaccttgct	TCCTCTGGCGGAAAGCCTcgcgcctggccaccgagttttccggcaatgtaccggtaGATaatGCGggtgatggctccaaccaacatccgacgcaaaccttgctGATCttgacagctagctcagtcctaggtataatactagtATGTTGGTTGGAGCCATCACgttttagagctagaaatagcaagttaaaataaggctag
12350	256	10	3	pyrC	b1062	P05020	ECK1047	JW1049	AIN31525.1	agggcgcattcgcgccctttatttttcgtgcaaaggaaaacgtttccgcttatcctttgtgtccggcaaaaacatcccttcagccggagcatagagattaatgactgcaccatcccaggtattaaagatccgccgcccagacgactggcaccttcacctccgcgatggcgacatgttaaaaactgtcgtgccatataccagcgaaatttatggacgggctatcgtaatgcccaatctggctccgcccgtgaccaccgttgaggctgccgtggcgtatcgccagcgtattcttgacgccgtacctgccgggcacgatttcaccccattgatgacctgttatttaacagattcgctggatcctaatgagctggagcgcggatttaacgaaggcgtgttcac…	LEU	20	GLN	CAA	158	Structure Only	tttttaacatgtcgccatcg	non-template / coding strand	CAA	158	0	class 1	4.92 score	aggtattaaagatccgccgcccagacgactggcaccttcacCAAcgcgatggcgacatgttaaaaactgtcgtgccatataccag	TCCTCTGGCGGAAAGCCTaggtattaaagatccgccgcccagacgactggcaccttcacCAAcgcgatggcgacatgttaaaaactgtcgtgccatataccagGATCttgacagctagctcagtcctaggtataatactagtTTTTTAACATGTCGCCATCGgttttagagctagaaatagcaagttaaaataaggctag
12407	258	2	4	pyrE	b3642	P0A7E3	ECK3632	JW3617	AIN33969.1	ttgtagcgacgcagaaggcggcgctggcaaactgatttttaaggcgactgatgagtcgccttttttttgtctgtagaaaagtaagatgaggagcgaaggcatgaaaccatatcagcgccagtttattgaatttgcgcttagcaagcaggtgttaaagtttggcgagtttacgctgaaatccgggcgcaaaagcccctatttcttcaacgccgggctgtttaataccgggcgcgatctggcactgttaggccgtttttacgctgaagcgttggtggattccggcattgagttcgatctgctgtttggccctgcttacaaagggatcccgattgccaccacaaccgctgtggcactggcggagcatcacgacctggacctgccgtactgctttaaccgcaa…	LEU	49	ASP	GAT	245	Sequence & Structure	ccaacgcttcagcgtaaaaa	non-template / coding strand	GGA	248	3	class 1	4.8 score	caacgccgggctgtttaataccgggcgcgatctggcactgGATGGAcgtttttacgctgaagcgttggtggattccggcattgag	TCCTCTGGCGGAAAGCCTcaacgccgggctgtttaataccgggcgcgatctggcactgGATGGAcgtttttacgctgaagcgttggtggattccggcattgagGATCttgacagctagctcagtcctaggtataatactagtCCAACGCTTCAGCGTAAAAAgttttagagctagaaatagcaagttaaaataaggctag
12525	260	6	4	pyrG	b2780	P0A7E5	ECK2774	JW2751	AIN33155.1	gagggataatgaaagtttgtggcacaggtcatgttcgggtatactgctttcccgtcttggttattccatcgtcttttcaacctaacttctcaggttcagcatgacaacgaactatatttttgtgaccggcggggtcgtatcctctctgggtaaaggcattgccgcagcctccctcgcagccattcttgaagcccgtggcctcaatgtgaccatcatgaaactggatccgtacatcaacgtcgatccaggtactatgagcccaatccaacacggggaagtgttcgttactgaagacggcgctgaaaccgacctggacctggggcactacgagcgtttcattcgtaccaaaatgagccgccgcaacaacttcaccacgggtcgtatctactctgacgttct…	VAL	295	ASP	GAT	983	Sequence & Structure	gtacttgccgaccataccga	non-template / coding strand	ACG	971	12	class 1	4.2 score	ttatcttcgaagaagcgaacccggtaagtgaagtcACGatcggtatgGATggcaagtacattgaactgccggatgcttataaatc	TCCTCTGGCGGAAAGCCTttatcttcgaagaagcgaacccggtaagtgaagtcACGatcggtatgGATggcaagtacattgaactgccggatgcttataaatcGATCttgacagctagctcagtcctaggtataatactagtGTACTTGCCGACCATACCGAgttttagagctagaaatagcaagttaaaataaggctag
12596	262	1	4	ribA	b1277	P0A7I7	ECK1272	JW1269	AIN31736.1	tgtgccattccgtgaacgatcgacgcgtcgtgattaggtgaaccccttctcgttatggcaaaataagccaatacagaaccagcattatctggagaatttcatgcagcttaaacgtgtggcagaagccaaactgccaaccccatggggcgatttcctgatggtgggatttgaagaactggcaaccggacacgatcatgtcgcgctagtctatggcgatatttccgggcataccccggtacttgcgcgcgtccattccgaatgtctgaccggtgacgccctgttcagcttgcgctgcgattgtggcttccagctcgaagcggcattgacgcaaattgccgaggaaggccgtggtattttgctgtatcaccgtcaggaaggtcgtaacattggtctgctgaa…	LEU	47	ASP	GAT	239	Sequence & Structure	cgatatttccgggcataccc	template / non-coding strand	CCC	233	6	class 2	4.01 score	atgtcgcgctagtctatggcgatatttccgggcataccCCCgtaGATgcgcgcgtccattccgaatgtctgaccggtgacgccct	TCCTCTGGCGGAAAGCCTatgtcgcgctagtctatggcgatatttccgggcataccCCCgtaGATgcgcgcgtccattccgaatgtctgaccggtgacgccctGATCttgacagctagctcagtcctaggtataatactagtCGATATTTCCGGGCATACCCgttttagagctagaaatagcaagttaaaataaggctag
12666	263	5	4	ribC	b1662	P0AFU8	ECK1658	JW1654	AIN32102.1	agtgaaaaaatagccattcttaccccttcactggtaagggcgttttccacctgctattgtgctgaacagaatgtcttaactgatttcaggagttgtaagtatgtttacggggattgtacagggcaccgcaaaactggtgtcgattgacgagaaaccaaattttcgtacgcatgtggtggagttacccgaccacatgctggacggcctggaaaccggtgcttccgtggcgcataacggttgctgcctgaccgtgacggaaattaacggcaaccatgtcagttttgacctgatgaaagaaacgttacgcattaccaatcttggcgatttaaaagtgggggattgggtaaacgttgagcgtgcggcgaaattcagtgatgaaattggcggacacttaatgtc…	VAL	42	ASP	GAT	224	Structure Only	gcagcaaccgttatgcgcca	non-template / coding strand	TCG	221	3	class 1	4.8 score	gttacccgaccacatgctggacggcctggaaaccggtgctTCGGATgcgcataacggttgctgcctgaccgtgacggaaattaac	TCCTCTGGCGGAAAGCCTgttacccgaccacatgctggacggcctggaaaccggtgctTCGGATgcgcataacggttgctgcctgaccgtgacggaaattaacGATCttgacagctagctcagtcctaggtataatactagtGCAGCAACCGTTATGCGCCAgttttagagctagaaatagcaagttaaaataaggctag
12722	264	7	2	ribD	b0414	P25539	ECK0408	JW0404	AIN30913.1	gctcgataaagtcgcctatatccgttttgcctctgtctaccgcagtttcgaagatatcaaagaatttggcgaagagatcgcgcgcctggaggactaagccgtgcaggacgagtattacatggcgcgggcgctaaagctggcgcaacgaggacgttttaccacgcatcccaacccgaatgtcgggtgcgtcattgtcaaagatggcgaaattgtcggtgaaggttaccaccaacgtgcgggtgaaccacatgccgaagtacacgcgttgcgtatggcgggtgaaaaagccaaaggtgcgaccgcctatgtcacactcgaaccctgtagccatcatggtcgtacgccaccgtgctgtgacgcactcatcgccgctggcgtagcgcgcgtggttgcctcgat…	LEU	364	TRP	TGG	1190	Sequence & Structure	ggatgtttgcctgcatttag	template / non-coding strand	GTT	1193	3	class 3	3.7 score	caaagagatacgtcatgtaggcccggatgtttgcctgcatTGGGTTggtgcatgatctcccggctcgaaagggaagcagcgcacg	TCCTCTGGCGGAAAGCCTcaaagagatacgtcatgtaggcccggatgtttgcctgcatTGGGTTggtgcatgatctcccggctcgaaagggaagcagcgcacgGATCttgacagctagctcagtcctaggtataatactagtGGATGTTTGCCTGCATTTAGgttttagagctagaaatagcaagttaaaataaggctag
12777	265	8	3	ribE	b0415	P61714	ECK0409	JW0405	AIN30914.1	gtgggtgcatgatctcccggctcgaaagggaagcagcgcacgaaatattatgctaaaatccgcccccctgcggggccatactcgaacccgaaggaagaaaatgaacattattgaagctaacgttgctaccccggacgctcgcgtcgccatcaccatcgcgcgtttcaacaactttatcaatgacagcctgctggaaggtgcaattgacgcactgaaacgtatcggtcaggtaaaagatgaaaacattaccgttgtttgggtgcctggtgcctatgagctgccgctggcggcgggtgcactggctaaaaccggtaaatacgacgcggtgattgcgctgggtacggttattcgtggtggcactgcccactttgaatatgtcgctggtggtgcaagcaacgg…	LEU	60	GLN	CAG	278	Structure Only	tgcctatgagctgccgctgg	template / non-coding strand	GCC	287	9	class 2	3.81 score	aaacattaccgttgtttgggtgcctggtgcctatgagCAGccgctgGCCgcgggtgcactggctaaaaccggtaaatacgacgcg	TCCTCTGGCGGAAAGCCTaaacattaccgttgtttgggtgcctggtgcctatgagCAGccgctgGCCgcgggtgcactggctaaaaccggtaaatacgacgcgGATCttgacagctagctcagtcctaggtataatactagtTGCCTATGAGCTGCCGCTGGgttttagagctagaaatagcaagttaaaataaggctag
12814	266	5	5	ribF	b0025	P0AG40	ECK0026	JW0023	AIN30562.1	atgaaaagccacttctttctgatttcggtactcaatcgccggttaaccttgaccgctgtacaaggtatactcggacgattttcactgttttgagccagacatgaagctgatacgcggcatacataatctcagccaggccccgcaagaagggtgtgtgctgactattggtaatttcgacggcgtgcatcgcggtcatcgcgcgctgttacagggcttgcaggaagaagggcgcaagcgcaacttaccggtgatggtgatgctttttgaacctcaaccactggaactgtttgctaccgataaagccccggcaagactgacccggctgcgggaaaaactgcgttaccttgcagagtgtggcgttgattacgtgctgtgcgtgcgtttcgacaggcgtttcgc…	MET	53	PRO	CCG	257	Sequence & Structure	agggcgcaagcgcaacttac	template / non-coding strand	CCC	245	12	class 1	4.2 score	agggcttgcaggaagaagggcgcaagcgcaacttaCCCgtgatggtgCCGctttttgaacctcaaccactggaactgtttgctac	TCCTCTGGCGGAAAGCCTagggcttgcaggaagaagggcgcaagcgcaacttaCCCgtgatggtgCCGctttttgaacctcaaccactggaactgtttgctacGATCttgacagctagctcagtcctaggtataatactagtAGGGCGCAAGCGCAACTTACgttttagagctagaaatagcaagttaaaataaggctag
12887	267	10	3	rnpA	b3704	P0A7Y8	ECK3696	JW3681	AIN34028.1	gctcgtatggctactaaaaatggtcgtcaggttctggcacgtcgtcgtgctaaaggccgcgctcgtctgaccgtttctaagtaataaagctaacccctgagtggttaagctcgcatttcccagggagttacgcttgttaactcccagtcaattcacattcgtcttccagcagccacaacgggctggcacgccgcaaattaccattctcggccgcctgaattcgctggggcatccccgtatcggtcttacagtcgccaagaaaaacgttcgacgcgcccatgaacgcaatcggattaaacgtctgacgcgtgaaagcttccgtctgcgccaacatgaactcccggctatggatttcgtggtggtggcgaaaaaaggggttgccgacctcgataaccgtgc…	VAL	93	GLN	CAG	377	Structure Only	gagagcacggttatcgaggt	non-template / coding strand	GCG	380	3	class 1	4.8 score	actcccggctatggatttcgtggtggtggcgaaaaaagggCAGGCGgacctcgataaccgtgctctctcggaagcgttggaaaaa	TCCTCTGGCGGAAAGCCTactcccggctatggatttcgtggtggtggcgaaaaaagggCAGGCGgacctcgataaccgtgctctctcggaagcgttggaaaaaGATCttgacagctagctcagtcctaggtataatactagtGAGAGCACGGTTATCGAGGTgttttagagctagaaatagcaagttaaaataaggctag
12905	268	4	1	rplB	b3317	P60422	ECK3304	JW3279	AIN33649.1	tcggtcgtcgtagcgactggaaaaaagcttacgtcaccctgaaagaaggccagaatctggacttcgttggcggcgctgagtaagtcggaggagtaatacaatggcagttgttaaatgtaaaccgacatctccgggtcgtcgccacgtagttaaagtggttaaccctgagctgcacaagggcaaaccttttgctccgttgctggaaaaaaacagcaaatccggtggtcgtaacaacaatggccgtatcaccactcgtcatatcggtggtggccacaagcaggcttaccgtattgttgacttcaaacgcaacaaagacggtatcccggcagttgttgaacgtcttgagtacgatccgaaccgttccgcgaacatcgcgctggttctgtacaaagacggtga…	LEU	93	ALA	GCC	377	Sequence Only	ccgttccgcgaacatcgcgc	template / non-coding strand	GCC	377	0	class 1	3.75 score	aacgtcttgagtacgatccgaaccgttccgcgaacatcgcgGCCgttctgtacaaagacggtgaacgccgttacatcctggcccc	TCCTCTGGCGGAAAGCCTaacgtcttgagtacgatccgaaccgttccgcgaacatcgcgGCCgttctgtacaaagacggtgaacgccgttacatcctggccccGATCttgacagctagctcagtcctaggtataatactagtCCGTTCCGCGAACATCGCGCgttttagagctagaaatagcaagttaaaataaggctag
12926	269	3	4	rplC	b3320	P60438	ECK3307	JW3282	AIN33652.1	aaaccgttgatgctctgatgcgtctggatctggctgccggtgtagacgtgcagatcagcctgggttaatcaggtcattgagcgattgagaggttgaaacaatgattggtttagtcggtaaaaaagtgggtatgacccgtatcttcacagaagacggcgtttctatcccagtaaccgtaatcgaagttgaagcaaaccgcgttactcaggttaaagacctggctaacgatggctaccgtgctattcaggtgaccaccggtgctaaaaaagctaaccgtgtgaccaagcctgaagctggccacttcgctaaagctggcgtagaagctggccgtggtctgtgggaattccgcctggctgaaggcgaagagttcactgtaggtcagagcattagcgttgaact…	VAL	178	ASP	GAT	632	Sequence Only	cgtcaacgcgtactacgtca	non-template / coding strand	TCA	620	12	class 1	4.2 score	caggtcagatgggtaacgaacgtgtaaccgttcagTCActtgacgtaGATcgcgttgacgctgagcgcaacctgctgctggttaa	TCCTCTGGCGGAAAGCCTcaggtcagatgggtaacgaacgtgtaaccgttcagTCActtgacgtaGATcgcgttgacgctgagcgcaacctgctgctggttaaGATCttgacagctagctcagtcctaggtataatactagtCGTCAACGCGTACTACGTCAgttttagagctagaaatagcaagttaaaataaggctag
12970	271	1	2	rplE	b3308	P62399	ECK3295	JW3270	AIN33640.1	ccggcaaggctgaccgtgtaggctttagattcgaagacggtaaaaaagtccgtttcttcaagtctaacagcgaaactatcaagtaatttggagtagtacgatggcgaaactgcatgattactacaaagacgaagtagttaaaaaactcatgactgagtttaactacaattctgtcatgcaagtccctcgggtcgagaagatcaccctgaacatgggtgttggtgaagcgatcgctgacaaaaaactgctggataacgcagcagcagacctggcagcaatctccggtcaaaaaccgctgatcaccaaagcacgcaaatctgttgcaggcttcaaaatccgtcagggctatccgatcggctgtaaagtaactctgcgtggcgaacgcatgtgggagttctt…	PHE	100	TRP	TGG	398	Sequence & Structure	gaggtacagcaatagtgatc	non-template / coding strand	CGA	404	6	class 1	4.6 score	gtaaagtaactctgcgtggcgaacgcatgtgggagttcTGGgagCGActgatcactattgctgtacctcgtatccgtgacttccg	TCCTCTGGCGGAAAGCCTgtaaagtaactctgcgtggcgaacgcatgtgggagttcTGGgagCGActgatcactattgctgtacctcgtatccgtgacttccgGATCttgacagctagctcagtcctaggtataatactagtGAGGTACAGCAATAGTGATCgttttagagctagaaatagcaagttaaaataaggctag
13030	272	3	3	rplF	b3305	P0AG55	ECK3292	JW3267	AIN33637.1	agttgtttctacctctaaaggtgttatgactgatcgtgcagcgcgccaggctggtcttggtggcgaaattatctgctacgtagcctaatcggaggaaaaaatgtctcgtgttgctaaagcaccggtcgttgttcctgccggcgttgacgtaaaaatcaacggtcaggttattacgatcaaaggtaaaaacggcgagctgactcgtactctcaacgatgctgttgaagttaaacatgcagataataccctgaccttcggtccgcgtgatggttacgcagacggttgggcacaggctggtaccgcgcgtgccctgctgaactcaatggttatcggtgttaccgaaggcttcactaagaagctgcagctggttggtgtaggttaccgtgcagcggttaaagg…	LEU	72	GLN	CAG	314	Structure Only	cgataaccattgagttcagc	non-template / coding strand	GCA	308	6	class 1	4.6 score	gttacgcagacggttgggcacaggctggtaccgcgcgtGCActgCAGaactcaatggttatcggtgttaccgaaggcttcactaa	TCCTCTGGCGGAAAGCCTgttacgcagacggttgggcacaggctggtaccgcgcgtGCActgCAGaactcaatggttatcggtgttaccgaaggcttcactaaGATCttgacagctagctcagtcctaggtataatactagtCGATAACCATTGAGTTCAGCgttttagagctagaaatagcaagttaaaataaggctag
13383	286	5	5	rplX	b3309	P60624	ECK3296	JW3271	AIN33641.1	atcggtacgcgtatttttgggccggtaactcgtgagcttcgtagtgagaagttcatgaaaattatctctctggcaccagaagtactctaaggagcgaatcatggcagcgaaaatccgtcgtgatgacgaagttatcgtgttaaccggtaaagataaaggtaaacgcggtaaagttaagaatgtcctgtcttccggcaaggtcattgttgaaggtatcaacctggttaagaaacatcagaagccggttccggccctgaaccaaccgggtggcatcgttgaaaaagaagccgctattcaggtttccaacgtagcaatcttcaatgcggcaaccggcaaggctgaccgtgtaggctttagattcgaagacggtaaaaaagtccgtttcttcaagtctaacag…	PHE	73	PRO	CCG	317	Sequence Only	caacgtagcaatcttcaatg	template / non-coding strand	GCC	323	6	class 1	4.6 score	aaaaagaagccgctattcaggtttccaacgtagcaatcCCGaatGCCgcaaccggcaaggctgaccgtgtaggctttagattcga	TCCTCTGGCGGAAAGCCTaaaaagaagccgctattcaggtttccaacgtagcaatcCCGaatGCCgcaaccggcaaggctgaccgtgtaggctttagattcgaGATCttgacagctagctcagtcctaggtataatactagtCAACGTAGCAATCTTCAATGgttttagagctagaaatagcaagttaaaataaggctag
13417	292	1	5	rpoA	b3295	P0A7Z4	ECK3282	JW3257	AIN33627.1	aagcgtaagccggagcgttctgatctgtctgcggacattaacgaacacctgatcgtcgagctttactccaagtaaagcttagtaccaaagagaggacacaatgcagggttctgtgacagagtttctaaaaccgcgcctggttgatatcgagcaagtgagttcgacgcacgccaaggtgacccttgagcctttagagcgtggctttggccatactctgggtaacgcactgcgccgtattctgctctcatcgatgccgggttgcgcggtgaccgaggttgagattgatggtgtactacatgagtacagcaccaaagaaggcgttcaggaagatatcctggaaatcctgctcaacctgaaagggctggcggtgagagttcagggcaaagatgaagttattct…	LEU	31	PRO	CCG	191	Sequence & Structure	agccacgctctaaaggctca	non-template / coding strand	ACA	179	12	class 1	4.2 score	atatcgagcaagtgagttcgacgcacgccaaggtgACActtgagcctCCGgagcgtggctttggccatactctgggtaacgcact	TCCTCTGGCGGAAAGCCTatatcgagcaagtgagttcgacgcacgccaaggtgACActtgagcctCCGgagcgtggctttggccatactctgggtaacgcactGATCttgacagctagctcagtcctaggtataatactagtAGCCACGCTCTAAAGGCTCAgttttagagctagaaatagcaagttaaaataaggctag
13519	294	2	5	rpoC	b3988	P0A8T7	ECK3979	JW3951	AIN34277.1	aacatcgaactggaagacgagtaattctcgctcaaacaggtcactgctgtcgggttaaaacccggcagcggattgtgctaactccgacgggagcaaatccgtgaaagatttattaaagtttctgaaagcgcagactaaaaccgaagagtttgatgcgatcaaaattgctctggcttcgccagacatgatccgttcatggtctttcggtgaagttaaaaagccggaaaccatcaactaccgtacgttcaaaccagaacgtgacggccttttctgcgcccgtatctttgggccggtaaaagattacgagtgcctgtgcggtaagtacaagcgcctgaaacaccgtggcgtcatctgtgagaagtgcggcgttgaagtgacccagactaaagtacgccgtga…	VAL	303	PRO	CCA	1007	Sequence & Structure	aaaacgtatgctgcaggaag	template / non-coding strand	GCA	1004	3	class 1	4.84 score	ggacatcatcgtacgtaacgaaaaacgtatgctgcaggaaGCACCAgacgccctgctggataacggtcgtcgcggtcgtgcgatc	TCCTCTGGCGGAAAGCCTggacatcatcgtacgtaacgaaaaacgtatgctgcaggaaGCACCAgacgccctgctggataacggtcgtcgcggtcgtgcgatcGATCttgacagctagctcagtcctaggtataatactagtAAAACGTATGCTGCAGGAAGgttttagagctagaaatagcaagttaaaataaggctag
13569	295	2	5	rpoH	b3461	P0AGB3	ECK3445	JW3426	AIN33789.1	ggtctgataaaacagtgaatgataacctcgttgctcttaagctctggcacagttgttgctaccactgaagcgccagaagatatcgattgagaggatttgaatgactgacaaaatgcaaagtttagctttagccccagttggcaacctggattcctacatccgggcagctaacgcgtggccgatgttgtcggctgacgaggagcgggcgctggctgaaaagctgcattaccatggcgatctggaagcagctaaaacgctgatcctgtctcacctgcggtttgttgttcatattgctcgtaattatgcgggctatggcctgccacaggcggatttgattcaggaaggtaacatcggcctgatgaaagcagtgcgccgtttcaacccggaagtgggtgtgcg…	PHE	60	PRO	CCG	278	Sequence Only	cgctgatcctgtctcacctg	template / non-coding strand	CGT	275	3	class 1	4.8 score	cgatctggaagcagctaaaacgctgatcctgtctcacctgCGTCCGgttgttcatattgctcgtaattatgcgggctatggcctg	TCCTCTGGCGGAAAGCCTcgatctggaagcagctaaaacgctgatcctgtctcacctgCGTCCGgttgttcatattgctcgtaattatgcgggctatggcctgGATCttgacagctagctcagtcctaggtataatactagtCGCTGATCCTGTCTCACCTGgttttagagctagaaatagcaagttaaaataaggctag
13697	297	8	5	rpsB	b0169	P0A7V0	ECK0168	JW0164	AIN30698.1	caacacacacgtatcggcacatattccggggtgccctttggggtcggtaatatgggatacgtggaggcataaccccaacttttatatagaggttttaatcatggcaactgtttccatgcgcgacatgctcaaggctggtgttcacttcggtcaccagacccgttactggaacccgaaaatgaagccgttcatcttcggtgcgcgtaacaaagttcacatcatcaaccttgagaaaactgtaccgatgttcaacgaagctctggctgaactgaacaagattgcttctcgcaaaggtaaaatccttttcgttggtactaaacgcgctgcaagcgaagcggtgaaagacgctgctctgagctgcgaccagttcttcgtgaaccatcgctggctgggcggtat…	PHE	184	PRO	CCG	650	Sequence Only	agcaaacaacctgggtattc	template / non-coding strand	CCC	644	6	class 1	4.6 score	aacacattgctatcaaagaagcaaacaacctgggtattCCCgtaCCGgctatcgttgataccaactctgatccggacggtgttga	TCCTCTGGCGGAAAGCCTaacacattgctatcaaagaagcaaacaacctgggtattCCCgtaCCGgctatcgttgataccaactctgatccggacggtgttgaGATCttgacagctagctcagtcctaggtataatactagtAGCAAACAACCTGGGTATTCgttttagagctagaaatagcaagttaaaataaggctag
13853	301	8	1	rpsG	b3341	P02359	ECK3328	JW3303	AIN33673.1	ttaatggttctccgttaagtaaggccaaacgttttaacttaaatgtcaaactaaactcgtagagttttggacaatcctgaattaacaacggagtatttccatgccacgtcgtcgcgtcattggtcagcgtaaaattctgccggatccgaagttcggatcagaactgctggctaaatttgtaaatatcctgatggtagatggtaaaaaatctactgctgaatctatcgtatacagcgcgctggagaccctggctcagcgctctggtaaatctgaactggaagcattcgaagtagctctcgaaaacgtgcgcccgactgtagaagttaagtctcgccgcgttggtggttctacttatcaggtaccagttgaagtccgtccggttcgtcgtaatgctctggc…	LEU	124	ALA	GCG	470	Structure Only	catcagaaagttcgttcgcc	non-template / coding strand	CGA	455	15	class 2	3.41 score	tgctcgtaaacgcggtgataaatccatggctctgCGActggcgaacgaaGCGtctgatgctgcagaaaacaaaggtactgcagtt	TCCTCTGGCGGAAAGCCTtgctcgtaaacgcggtgataaatccatggctctgCGActggcgaacgaaGCGtctgatgctgcagaaaacaaaggtactgcagttGATCttgacagctagctcagtcctaggtataatactagtCATCAGAAAGTTCGTTCGCCgttttagagctagaaatagcaagttaaaataaggctag
13998	310	1	5	rpsQ	b3311	P0AG63	ECK3298	JW3273	AIN33643.1	aggctgcaagtggccagctgcaacagtctcacctgttgaagcaagtgcgtcgcgatgtcgcacgcgttaagactttactgaacgagaaggcgggtgcgtaatgaccgataaaatccgtactctgcaaggtcgcgttgttagcgacaaaatggagaaatccattgttgttgctatcgaacgttttgtgaaacacccgatctacggtaaattcatcaagcgtacgaccaaactgcacgtacatgacgagaacaacgaatgcggtatcggtgacgtggttgaaatccgcgaatgccgtccgctgtccaagactaaatcctggacgctggttcgcgttgtagagaaagcggttctgtaatacagtacactctctcaatacgaataaacggctcagaaatgagc…	VAL	22	PRO	CCG	164	Sequence Only	acgttcgatagcaacaacaa	non-template / coding strand	AGT	158	6	class 2	4.01 score	ctctgcaaggtcgcgttgttagcgacaaaatggagaaaAGTattCCGgttgctatcgaacgttttgtgaaacacccgatctacgg	TCCTCTGGCGGAAAGCCTctctgcaaggtcgcgttgttagcgacaaaatggagaaaAGTattCCGgttgctatcgaacgttttgtgaaacacccgatctacggGATCttgacagctagctcagtcctaggtataatactagtACGTTCGATAGCAACAACAAgttttagagctagaaatagcaagttaaaataaggctag
14041	312	5	3	rpsS	b3316	P0A7U3	ECK3303	JW3278	AIN33648.1	ccgtggggcgttcagaccaaaggtaagaagacccgcagcaacaagcgtactgataaattcatcgtacgtcgccgtagcaaataattttagaggataagccatgccacgttctctcaagaaaggtccttttattgacctgcacttgctgaagaaggtagagaaagcggtggaaagcggagacaagaagcccctgcgcacttggtcccgtcgttcaacgatctttcctaacatgatcggtttgaccatcgctgtccataatggtcgtcagcacgttccggtatttgtaaccgacgaaatggttggtcacaaactgggtgaattcgcaccgactcgtacttatcgcggccacgctgctgataaaaaagcgaagaagaaataaggtaggaggaagagatggaa…	VAL	51	GLN	CAG	251	Structure Only	acgaccattatggacagcga	non-template / coding strand	ACG	242	9	class 2	3.81 score	ccgtcgttcaacgatctttcctaacatgatcggtttgACGatcgctCAGcataatggtcgtcagcacgttccggtatttgtaacc	TCCTCTGGCGGAAAGCCTccgtcgttcaacgatctttcctaacatgatcggtttgACGatcgctCAGcataatggtcgtcagcacgttccggtatttgtaaccGATCttgacagctagctcagtcctaggtataatactagtACGACCATTATGGACAGCGAgttttagagctagaaatagcaagttaaaataaggctag
14071	313	1	5	secA	b0098	P10408	ECK0099	JW0096	AIN30630.1	gcgcaaggcatccgtgctggccctcaacgcctcacctaacaacaataaacctttacttcattttattaactccgcaacgcggggcgtttgagattttattatgctaatcaaattgttaactaaagttttcggtagtcgtaacgatcgcaccctgcgccggatgcgcaaagtggtcaacatcatcaatgccatggaaccggagatggaaaaactctccgacgaagaactgaaagggaaaaccgcagagtttcgtgcacgtctggaaaaaggcgaagtgctggaaaatctgatcccggaagctttcgccgtggtacgtgaggcaagtaagcgcgtctttggtatgcgtcacttcgacgttcagttactcggcggtatggttcttaacgaacgctgcatcgc…	VAL	71	PRO	CCG	311	Sequence & Structure	cttacttgcctcacgtacca	non-template / coding strand	GCG	305	6	class 1	4.6 score	aaggcgaagtgctggaaaatctgatcccggaagctttcGCGgtgCCGcgtgaggcaagtaagcgcgtctttggtatgcgtcactt	TCCTCTGGCGGAAAGCCTaaggcgaagtgctggaaaatctgatcccggaagctttcGCGgtgCCGcgtgaggcaagtaagcgcgtctttggtatgcgtcacttGATCttgacagctagctcagtcctaggtataatactagtCTTACTTGCCTCACGTACCAgttttagagctagaaatagcaagttaaaataaggctag
14222	316	2	1	serA	b2913	P0A9T0	ECK2909	JW2880	AIN33276.1	tcgcgacgcaaacgttcatattgccgcaatattattttttgatatgttgaaaggcggatgcaaatccgcacacaacatttcaaaagacaggattgggtaaatggcaaaggtatcgctggagaaagacaagattaagtttctgctggtagaaggcgtgcaccaaaaggcgctggaaagccttcgtgcagctggttacaccaacatcgaatttcacaaaggcgcgctggatgatgaacaattaaaagaatccatccgcgatgcccacttcatcggcctgcgatcccgtacccatctgactgaagacgtgatcaacgccgcagaaaaactggtcgctattggctgtttctgtatcggaacaaaccaggttgatctggatgcggcggcaaagcgcgggatccc…	VAL	244	ALA	GCG	830	Sequence & Structure	taatgcttcgcgcggtactg	template / non-coding strand	GTT	827	3	class 1	4.84 score	gaagcccggctcgctgctgattaatgcttcgcgcggtactGTTGCGgatattccggcgctgtgtgatgcgctggcgagcaaacat	TCCTCTGGCGGAAAGCCTgaagcccggctcgctgctgattaatgcttcgcgcggtactGTTGCGgatattccggcgctgtgtgatgcgctggcgagcaaacatGATCttgacagctagctcagtcctaggtataatactagtTAATGCTTCGCGCGGTACTGgttttagagctagaaatagcaagttaaaataaggctag
14316	317	10	5	serB	b4388	P0AGB0	ECK4380	JW4351	AIN34654.1	accctttgaaaatttgagacttaatgttgccagaagcaatggatacaaggtagcctcatgcgttattttccctgcttcgaacgattttacaggagccttaatgcctaacattacctggtgcgacctgcctgaagatgtctctttatggccgggtctgcctctttcattaagtggtgatgaagtgatgccactggattaccacgcaggtcgtagcggctggctgctgtatggtcgtgggctggataaacaacgtctgacccaataccagagcaaactgggtgcggcgatggtgattgttgccgcctggtgcgtggaagattatcaggtgattcgtctggcaggttcactcaccgcacgggctacacgcctggcccacgaagcgcagctggatgtcgcccc…	MET	309	PRO	CCG	1025	Sequence & Structure	cccccatcaggtcagcgtga	non-template / coding strand	ATA	1007	18	class 1	3.8 score	agccaaaagtgaatgaaaaggcggaagtcaccATAcgtcacgctgacctgCCGggggtattctgcatcctctcaggcagcctgaa	TCCTCTGGCGGAAAGCCTagccaaaagtgaatgaaaaggcggaagtcaccATAcgtcacgctgacctgCCGggggtattctgcatcctctcaggcagcctgaaGATCttgacagctagctcagtcctaggtataatactagtCCCCCATCAGGTCAGCGTGAgttttagagctagaaatagcaagttaaaataaggctag
14318	318	1	2	serC	b0907	P23721	ECK0898	JW0890	AIN31375.1	gtcactgaatgataaaaccgatagccacaggaataatgtattacctgtggtcgcaatcgattgaccgcgggttaatagcaacgcaacgtggtgaggggaaatggctcaaatcttcaattttagttctggtccggcaatgctaccggcagaggtgcttaaacaggctcaacaggaactgcgcgactggaacggtcttggtacgtcggtgatggaagtgagtcaccgtggcaaagagttcattcaggttgcagaggaagccgagaaggattttcgcgatcttcttaatgtcccctccaactacaaggtattattctgccatggcggtggtcgcggtcagtttgctgcggtaccgctgaatattctcggtgataaaaccaccgcagattatgttgatgccgg…	VAL	171	TRP	TGG	611	Sequence & Structure	gccagacttcggcgcagatg	template / non-coding strand	GTT	605	6	class 1	4.6 score	gtatcgccatcgacgaaacgccagacttcggcgcagatGTTgtgTGGgccgctgacttctcttcaaccattctttcccgtccgat	TCCTCTGGCGGAAAGCCTgtatcgccatcgacgaaacgccagacttcggcgcagatGTTgtgTGGgccgctgacttctcttcaaccattctttcccgtccgatGATCttgacagctagctcagtcctaggtataatactagtGCCAGACTTCGGCGCAGATGgttttagagctagaaatagcaagttaaaataaggctag
14406	319	9	2	serS	b0893	P0A8L1	ECK0884	JW0876	AIN31361.1	ctaccgttaatgttatcgttgcggtaatgttgttactgtatccctgtggtcgcaggctgtggccacatctcccatttaattcgataagcacaggataagcatgctcgatcccaatctgctgcgtaatgagccagacgcagtcgctgaaaaactggcacgccggggctttaagctggatgtagataagctgggcgctcttgaagagcgtcgtaaagtattgcaggtcaaaacggaaaacctgcaagcggagcgtaactcccgatcgaaatccattggccaggcgaaagcgcgcggggaagatatcgagcctttacgtctggaagtgaacaaactgggcgaagagctggatgcagcaaaagccgagctggatgctttacaggctgaaattcgcgatatcgc…	TRP	346	GLN	CAA	1136	Sequence Only	aaacttacgacctggaagta	template / non-coding strand	CAA	1136	0	class 1	4.05 score	acatgggctttggcgcttgcaaaacttacgacctggaagtaCAAatcccggcacagaacacctaccgtgagatctcttcctgctc	TCCTCTGGCGGAAAGCCTacatgggctttggcgcttgcaaaacttacgacctggaagtaCAAatcccggcacagaacacctaccgtgagatctcttcctgctcGATCttgacagctagctcagtcctaggtataatactagtAAACTTACGACCTGGAAGTAgttttagagctagaaatagcaagttaaaataaggctag
14438	320	5	5	ssb	b4059	P0AGE0	ECK4051	JW4020	AIN34346.1	ttcccggaaccgaggtcacaacatagtaaaagcgctattggtaatggtacaatcgcgcgtttacacttattcagaacgatttttttcaggagacacgaacatggccagcagaggcgtaaacaaggttattctcgttggtaatctgggtcaggacccggaagtacgctacatgccaaatggtggcgcagttgccaacattacgctggctacttccgaatcctggcgtgataaagcgaccggcgagatgaaagaacagactgaatggcaccgcgttgtgctgttcggcaaactggcagaagtggcgagcgaatatctgcgtaaaggttctcaggtttatatcgaaggtcagctgcgtacccgtaaatggaccgatcaatccggtcaggatcgctacaccac…	VAL	104	PRO	CCG	410	Sequence & Structure	tcgctacaccacagaagtcg	template / non-coding strand	GTA	407	3	class 1	4.84 score	gaccgatcaatccggtcaggatcgctacaccacagaagtcGTACCGaacgttggcggcaccatgcagatgctgggtggtcgtcag	TCCTCTGGCGGAAAGCCTgaccgatcaatccggtcaggatcgctacaccacagaagtcGTACCGaacgttggcggcaccatgcagatgctgggtggtcgtcagGATCttgacagctagctcagtcctaggtataatactagtTCGCTACACCACAGAAGTCGgttttagagctagaaatagcaagttaaaataaggctag
14467	321	1	4	suhB	b2533	P0ADG4	ECK2530	JW2517	AIN32934.1	gattattcacgcatcttatcataaaacgaagacagatgccgatctcgctgctatactctgcgccgttttcccgttctttaacatccagtgagagagaccgatgcatccgatgctgaacatcgccgtgcgcgcagcgcgcaaggcgggtaatttaattgccaaaaactatgaaaccccggacgctgtagaagcgagccagaaaggcagtaacgatttcgtgaccaacgtagataaagctgccgaagcggtgattatcgacacgattcgtaaatcttacccacagcacaccatcatcaccgaagaaagcggtgaacttgaaggtactgatcaggatgttcaatgggttatcgatccactggatggcactaccaactttatcaaacgtctgccgcacttcgc…	ILE	51	ASP	GAT	251	Sequence & Structure	cgtagataaagctgccgaag	template / non-coding strand	GCC	245	6	class 1	4.6 score	gtaacgatttcgtgaccaacgtagataaagctgccgaaGCCgtgGATatcgacacgattcgtaaatcttacccacagcacaccat	TCCTCTGGCGGAAAGCCTgtaacgatttcgtgaccaacgtagataaagctgccgaaGCCgtgGATatcgacacgattcgtaaatcttacccacagcacaccatGATCttgacagctagctcagtcctaggtataatactagtCGTAGATAAAGCTGCCGAAGgttttagagctagaaatagcaagttaaaataaggctag
14539	322	6	1	thiL	b0417	P0AGG0	ECK0411	JW0407	AIN30916.1	tgattcgccctaacaaaaagtgatatccaggccggtagattcacggaagaccgttccatgatcgccggccttttcttttttacctgctgaggcataacgtatggcatgtggcgagttctccctgattgcccgttattttgaccgtgtaagaagttctcgtcttgatgtcgaactgggcatcggcgacgattgcgcacttctcaatatccccgagaaacagaccctggcgatcagcactgatacgctggtggcgggtaaccatttcctccctgatatcgatcctgctgatctggcttataaagcactggcggtgaacctaagcgatctggcagcgatgggggccgatccggcctggctgacgctggcattaaccttaccggacgtagacgaagcgtggct…	PHE	103	ALA	GCC	407	Sequence Only	atcaaacaaactgtcgctga	non-template / coding strand	TCG	404	3	class 1	4.8 score	ggcattaaccttaccggacgtagacgaagcgtggcttgagTCGGCCagcgacagtttgtttgatcttctcaattattacgatatg	TCCTCTGGCGGAAAGCCTggcattaaccttaccggacgtagacgaagcgtggcttgagTCGGCCagcgacagtttgtttgatcttctcaattattacgatatgGATCttgacagctagctcagtcctaggtataatactagtATCAAACAAACTGTCGCTGAgttttagagctagaaatagcaagttaaaataaggctag
14650	324	8	4	thrB	b0003	P00547	ECK0003	JW0002	AIN30541.1	ccgttggtactgcgcggatatggtgcgggcaatgacgttacagctgccggtgtctttgctgatctgctacgtaccctctcatggaagttaggagtctgacatggttaaagtttatgccccggcttccagtgccaatatgagcgtcgggtttgatgtgctcggggcggcggtgacacctgttgatggtgcattgctcggagatgtagtcacggttgaggcggcagagacattcagtctcaacaacctcggacgctttgccgataagctgccgtcagaaccacgggaaaatatcgtttatcagtgctgggagcgtttttgccaggaactgggtaagcaaattccagtggcgatgaccctggaaaagaatatgccgatcggttcgggcttaggctccagtgc…	PHE	267	ASP	GAT	899	Sequence Only	cttgtcacacagagcgaaca	non-template / coding strand	ACG	893	6	class 1	4.6 score	tcggcgcggtagcgagcggtatctccggctccggcccgACGttgGATgctctgtgtgacaagccggaaaccgcccagcgcgttgc	TCCTCTGGCGGAAAGCCTtcggcgcggtagcgagcggtatctccggctccggcccgACGttgGATgctctgtgtgacaagccggaaaccgcccagcgcgttgcGATCttgacagctagctcagtcctaggtataatactagtCTTGTCACACAGAGCGAACAgttttagagctagaaatagcaagttaaaataaggctag
14690	325	6	4	thrC	b0004	P00934	ECK0004	JW0003	AIN30542.1	cgttgccgactggttgggtaagaactacctgcaaaatcaggaaggttttgttcatatttgccggctggatacggcgggcgcacgagtactggaaaactaaatgaaactctacaatctgaaagatcacaacgagcaggtcagctttgcgcaagccgtaacccaggggttgggcaaaaatcaggggctgttttttccgcacgacctgccggaattcagcctgactgaaattgatgagatgctgaagctggattttgtcacccgcagtgcgaagatcctctcggcgtttattggtgatgaaatcccacaggaaatcctggaagagcgcgtgcgcgcggcgtttgccttcccggctccggtcgccaatgttgaaagcgatgtcggttgtctggaattgttcca…	LEU	118	ASP	GAT	452	Sequence & Structure	ctggcttatcacccgcaata	non-template / coding strand	ACA	455	3	class 2	4.21 score	ggcatttaaagatttcggcggtcgctttatggcacaaatgGATACAcatattgcgggtgataagccagtgaccattctgaccgcg	TCCTCTGGCGGAAAGCCTggcatttaaagatttcggcggtcgctttatggcacaaatgGATACAcatattgcgggtgataagccagtgaccattctgaccgcgGATCttgacagctagctcagtcctaggtataatactagtCTGGCTTATCACCCGCAATAgttttagagctagaaatagcaagttaaaataaggctag
14760	326	10	5	thrS	b1719	P0A8M3	ECK1717	JW1709	AIN32157.1	catttgttggctagatggtttcgcaatgaactgttaataaacaaatttttctttgtatgtgatctttcgtgtgggtcaccactgcaaataaggatataaaatgcctgttataactcttcctgatggcagccaacgccattacgatcacgctgtaagccccatggatgttgcgctggacattggtccaggtctggcgaaagcctgtatcgcagggcgcgttaatggcgaactggttgatgcttgcgatctgattgaaaacgacgcacaactgtcgatcattaccgccaaagacgaagaaggtctggagatcattcgtcactcctgtgcgcacctgttagggcacgcgattaaacaactttggccgcataccaaaatggcaatcggcccggttattgacaa…	ILE	218	PRO	CCG	752	Structure Only	gttgcaacgtatttacggta	template / non-coding strand	ACC	761	9	class 1	4.4 score	ctggcgtggcgacagcaacaacaaaatgttgcaacgtCCGtacggtACCgcgtgggcagacaaaaaagcacttaacgcttacctg	TCCTCTGGCGGAAAGCCTctggcgtggcgacagcaacaacaaaatgttgcaacgtCCGtacggtACCgcgtgggcagacaaaaaagcacttaacgcttacctgGATCttgacagctagctcagtcctaggtataatactagtGTTGCAACGTATTTACGGTAgttttagagctagaaatagcaagttaaaataaggctag
14788	327	6	3	tilS	b0188	P52097	ECK0187	JW0183	AIN30717.1	ccggacgggctgccgttggaactgtatgagcagtaaggcttgtcatcgccgcatttgcccggtaacgtgccgggcattgctactgtaaaatcgcaccatcatgacactcacgctcaatagacaacttctcacctcacgccagattctggtggcctttagcggcgggcttgactccaccgttctgctgcatcagttggtgcagtggcggacggaaaatccgggtgtcgctctgcgcgctattcatgtgcatcacggtttaagtgccaatgccgatgcctgggttacgcattgcgaaaacgtctgccaacagtggcaggtgccgctggtggtcgaacgcgtacaacttgcgcaagaaggactgggcattgaggcccaggcgcggcaggcacgttatcaggc…	LEU	397	GLN	CAG	1289	Sequence & Structure	gccataaaacagcagtggcg	non-template / coding strand	ACG	1277	12	class 1	4.2 score	ggcaagagctgggcgtgccgccgtggctacgtgacACGacgccactgCAGttttatggcgaaacgctgattgcggcggcaggggt	TCCTCTGGCGGAAAGCCTggcaagagctgggcgtgccgccgtggctacgtgacACGacgccactgCAGttttatggcgaaacgctgattgcggcggcaggggtGATCttgacagctagctcagtcctaggtataatactagtGCCATAAAACAGCAGTGGCGgttttagagctagaaatagcaagttaaaataaggctag
14846	328	8	1	tmk	b1098	P0A720	ECK1084	JW1084	AIN31561.1	tattttgtggccgatggtaaaggtggtcacacgtttaataccaatcttgccagtcataacaagtctgtgcaggattatctgaaagtgcttaaggaaaaaaatgcgcagtaagtatatcgtcattgaggggctggaaggcgcaggcaaaactaccgcgcgtaatgtggtggttgagacgctcgagcaactgggtatccgcgacatggttttcactcgggaacctggcggtacgcaacttgccgaaaagttaagaagcctggtgctggatatcaaatcggtaggcgatgaagtcattaccgataaagccgaagttctgatgttttatgccgcgcgcgttcaactggtagaaacggtcatcaaaccagctctggctaacggcacctgggtgattggcgatcg…	ILE	86	ALA	GCG	356	Structure Only	gcgcgttcaactggtagaaa	template / non-coding strand	ACC	350	6	class 1	4.6 score	ttctgatgttttatgccgcgcgcgttcaactggtagaaACCgtcGCGaaaccagctctggctaacggcacctgggtgattggcga	TCCTCTGGCGGAAAGCCTttctgatgttttatgccgcgcgcgttcaactggtagaaACCgtcGCGaaaccagctctggctaacggcacctgggtgattggcgaGATCttgacagctagctcagtcctaggtataatactagtGCGCGTTCAACTGGTAGAAAgttttagagctagaaatagcaagttaaaataaggctag
14888	329	6	3	topA	b1274	P06612	ECK1268	JW1266	AIN31731.1	atatccgcagagagcgagtccatatcggtaactcgttgccagtggaaggtttatcaacgtgcgacgcattcctggaagaatcaaattaggtaaggtgaatatgggtaaagctcttgtcatcgttgagtccccggcaaaagccaaaacgatcaacaagtatctgggtagtgactacgtggtgaaatccagcgtcggtcacatccgcgatttgccgaccagtggctcagctgccaaaaagagtgccgactctacctccaccaagacggctaaaaagcctaaaaaggatgaacgtggcgctctcgtcaaccgtatgggggttgacccgtggcacaattgggaggcgcactatgaagtgttgcctggtaaagagaaggtcgtctctgaactgaaacaactggc…	LEU	550	GLN	CAG	1748	Sequence & Structure	ggaaaacagcctcgaccagg	template / non-coding strand	GTT	1757	9	class 2	3.81 score	aatgaactacgactttaccgcgcagatggaaaacagcCAGgaccagGTTgcaaatcacgaagcagagtggaaagctgtactggat	TCCTCTGGCGGAAAGCCTaatgaactacgactttaccgcgcagatggaaaacagcCAGgaccagGTTgcaaatcacgaagcagagtggaaagctgtactggatGATCttgacagctagctcagtcctaggtataatactagtGGAAAACAGCCTCGACCAGGgttttagagctagaaatagcaagttaaaataaggctag
14928	330	4	5	trmD	b2607	P0A873	ECK2604	JW2588	AIN33005.1	tgggcaggttatcaagaaagtcgatctcactactcgttcaatcgaagtagattgggatcctggtttttaaaccaccggataaacggtaaaagacggcgctatgtggattggcataattagcctgtttcctgaaatgttccgcgcaattaccgattacggggtaactggccgggcagttaaaaatggcctgctgagcatccagagctggagtcctcgcgacttcacgcatgaccggcaccgtaccgtggacgatcgtccttacggcggcggaccggggatgttaatgatggtgcaacccttgcgggacgccattcatgcagcaaaagccgcggcgggtgaaggcgcaaaggtgatttatctgtcaccacagggacgcaagcttgatcaagcgggcgtcag…	LEU	67	PRO	CCG	299	Sequence & Structure	taatgatggtgcaacccttg	template / non-coding strand	CGT	302	3	class 1	4.8 score	ttacggcggcggaccggggatgttaatgatggtgcaacccCCGCGTgacgccattcatgcagcaaaagccgcggcgggtgaaggc	TCCTCTGGCGGAAAGCCTttacggcggcggaccggggatgttaatgatggtgcaacccCCGCGTgacgccattcatgcagcaaaagccgcggcgggtgaaggcGATCttgacagctagctcagtcctaggtataatactagtTAATGATGGTGCAACCCTTGgttttagagctagaaatagcaagttaaaataaggctag
15104	333	10	3	trpC	b1262	P00909	ECK1256	JW1254	AIN31719.1	tggccatgaagatctgcaagccaatgcgcaaaccgttcttgaggtactgcgcagtggttccgcttacgacagagtcaccgcactggcggcacgagggtaaatgatgcaaaccgttttagcgaaaatcgtcgcagacaaggcgatttgggtagaagcccgcaaacagcagcaaccgctggccagttttcagaatgaggttcagccgagcacgcgacatttttatgatgcgctacagggtgcgcgcacggcgtttattctggagtgcaagaaagcgtcgccgtcaaaaggcgtgatccgtgatgatttcgatccagcacgcattgccgccatttataaacattacgcttcggcaatttcggtgctgactgatgagaaatattttcaggggagctttaattt…	LEU	235	GLN	CAG	803	Sequence & Structure	taacggttttctgattggtt	template / non-coding strand	TCC	812	9	class 2	3.81 score	tcaggtgcgcgagttaagccacttcgctaacggttttCAGattggtTCCgcgttgatggcccatgacgatttgcacgccgccgtg	TCCTCTGGCGGAAAGCCTtcaggtgcgcgagttaagccacttcgctaacggttttCAGattggtTCCgcgttgatggcccatgacgatttgcacgccgccgtgGATCttgacagctagctcagtcctaggtataatactagtTAACGGTTTTCTGATTGGTTgttttagagctagaaatagcaagttaaaataaggctag
15149	334	9	3	trpD	b1263	P00904	ECK1257	JW1255	AIN31720.1	ttgattctgttccgcagtcggaagccgacgaaacccgtaacaaagcccgcgctgtactgcgcgctattgccaccgcgcatcatgcacaggagactttctgatggctgacattctgctgctcgataatatcgactcttttacgtacaacctggcagatcagttgcgcagcaatgggcataacgtggtgatttaccgcaaccatattccggcgcaaaccttaattgaacgcctggcgaccatgagcaatccggtgctgatgctttctcctggccccggtgtgccgagcgaagccggttgtatgccggaactcctcacccgcttgcgtggcaagctgcccattattggcatttgcctcggacatcaggcgattgtcgaagcttacgggggctatgtcggtca…	VAL	432	GLN	CAG	1394	Sequence Only	aatttcgccgtcatgcagtt	non-template / coding strand	GCG	1397	3	class 1	4.8 score	cggcgggatggatgaagtttcattacacgcgccgacaatcCAGGCGgaactgcatgacggcgaaattaaaagctatcagctcacc	TCCTCTGGCGGAAAGCCTcggcgggatggatgaagtttcattacacgcgccgacaatcCAGGCGgaactgcatgacggcgaaattaaaagctatcagctcaccGATCttgacagctagctcagtcctaggtataatactagtAATTTCGCCGTCATGCAGTTgttttagagctagaaatagcaagttaaaataaggctag
15180	335	5	4	trpE	b1264	P00895	ECK1258	JW1256	AIN31721.1	acttcctgaaacgggcagtgtattcaccatgcgtaaagcaatcagatacccagcccgcctaatgagcgggcttttttttgaacaaaattagagaataacaatgcaaacacaaaaaccgactctcgaactgctaacctgcgaaggcgcttatcgcgacaatcccaccgcgctttttcaccagttgtgtggggatcgtccggcaacgctgctgctggaatccgcagatatcgacagcaaagatgatttaaaaagcctgctgctggtagacagtgcgctgcgcattacagctttaggtgacactgtcacaatccaggcactttccggcaacggcgaagccctcctggcactactggataacgccctgcctgcgggtgtggaaagtgaacaatcaccaaactg…	PHE	146	ASP	GAT	536	Sequence & Structure	ccacaaggtcataagagaac	non-template / coding strand	GGA	542	6	class 1	4.6 score	tgttgaatgtaccgaaggaagaacgagaagccatgttcGATggcGGActgttctcttatgaccttgtggcgggatttgaagattt	TCCTCTGGCGGAAAGCCTtgttgaatgtaccgaaggaagaacgagaagccatgttcGATggcGGActgttctcttatgaccttgtggcgggatttgaagatttGATCttgacagctagctcagtcctaggtataatactagtCCACAAGGTCATAAGAGAACgttttagagctagaaatagcaagttaaaataaggctag
15232	336	6	1	trpS	b3384	P00954	ECK3371	JW3347	AIN33716.1	gaggctatcgatctcagccagcctgatgtaatttatcagtctataaatgaccttctgcccgcattagggcttccgcatagcgaaaatcaggaatcgaaaaatgactaagcccatcgtttttagtggcgcacagccctcaggtgaattgaccattggtaactacatgggtgcgctgcgtcagtgggtaaacatgcaggatgactaccattgcatttactgtatcgttgaccaacacgcgatcaccgtgcgccaggatgcacagaagctgcgtaaagcgacgctggatacgctggccttgtatctggcttgtggtatcgatcctgagaaaagcaccatttttgttcagtcccacgtgccggaacatgcacagttaggctgggcactgaactgctataccta…	PHE	7	ALA	GCG	119	Sequence & Structure	ctgtgcgccactaaaaacga	non-template / coding strand	CCG	110	9	class 1	4.4 score	ccgcatagcgaaaatcaggaatcgaaaaatgactaagCCGatcgttGCGagtggcgcacagccctcaggtgaattgaccattggt	TCCTCTGGCGGAAAGCCTccgcatagcgaaaatcaggaatcgaaaaatgactaagCCGatcgttGCGagtggcgcacagccctcaggtgaattgaccattggtGATCttgacagctagctcagtcctaggtataatactagtCTGTGCGCCACTAAAAACGAgttttagagctagaaatagcaagttaaaataaggctag
15258	337	1	3	tsaB	b1807	P76256	ECK1805	JW1796	AIN32246.1	tgcccgtgcggttcgtttccttgcgataccatcctccaggtaatttgttacggagtatggtatgatgcgcgcctttttattgatctaagcacgaagacccatgcgaattctggctatcgataccgcgacagaggcctgctctgtcgccctgtggaacgacggtactgtcaacgctcattttgagctttgccctcgtgaacatactcaacgaatcttaccgatggtgcaggatatcctgaccaccagcggaacttccctgactgatattaacgctctggcttacgggcgcggccccggtagctttactggcgtgcgcattggtattggcatcgcgcaagggctggcgcttggcgcggaattaccgatgattggcgtctccacgctaatgacgatggcgca…	ILE	3	GLN	CAG	107	Sequence & Structure	atcgatagccagaattcgca	non-template / coding strand	CCG	98	9	class 1	4.4 score	tatgatgcgcgcctttttattgatctaagcacgaagaCCGatgcgaCAGctggctatcgataccgcgacagaggcctgctctgtc	TCCTCTGGCGGAAAGCCTtatgatgcgcgcctttttattgatctaagcacgaagaCCGatgcgaCAGctggctatcgataccgcgacagaggcctgctctgtcGATCttgacagctagctcagtcctaggtataatactagtATCGATAGCCAGAATTCGCAgttttagagctagaaatagcaagttaaaataaggctag
15333	338	6	3	tsaC	b3282	P45748	ECK3269	JW3243	AIN33614.1	tgtcattatccgctactcatcgaaaagaaaaccgcgcagggtgtaaaacacttttgtgccagtaaacaatgtggaaagccggtttcggcggaataataacgtgaataataacctgcaaagagacgctatcgcagctgcgatagatgttctcaatgaagaacgtgtcatcgcctatccaacggaagccgttttcggtgttgggtgcgatcctgatagcgaaacagcagtgatgcgactgttggagttaaaacagcgtccggttgataaggggctgattttaatcgcagcaaattacgagcagcttaaaccctatattgatgacaccatgttgactgacgtgcagcgtgaaaccattttttcccgctggccaggtcctgtcacctttgtctttcccgcgcc…	VAL	124	GLN	CAG	470	Sequence & Structure	agcaaccaccaacggatggt	non-template / coding strand	ACG	455	15	class 1	4 score	gacgggccgctttgattcgcttgctgtacgagtcACGgaccatccgttgCAGgttgctttgtgccaggcttatggtaaaccgctg	TCCTCTGGCGGAAAGCCTgacgggccgctttgattcgcttgctgtacgagtcACGgaccatccgttgCAGgttgctttgtgccaggcttatggtaaaccgctgGATCttgacagctagctcagtcctaggtataatactagtAGCAACCACCAACGGATGGTgttttagagctagaaatagcaagttaaaataaggctag
15395	339	9	2	tsaD	b3064	P05852	ECK3054	JW3036	AIN33415.1	tgaggagtatacacgaggctttctccaggggcgaacaaagttttacatcaacccgcattggtcctacactgcgcggtaataaagcgaggtaaaacaagtcatgcgtgtactgggtattgaaacttcctgcgatgaaaccggcatcgccatttacgacgatgaaaaaggtttgttagccaaccaattgtatagtcaggtgaaattgcacgctgactacggcggcgtcgtgcctgaactggcctcccgcgatcatgtgcgtaaaaccgtaccgttgatccaggcggcgctaaaggagtctggtttaacggcaaaagacattgatgctgtggcctataccgcaggccctggattagtcggcgcgctactggttggcgcgaccgtggggcgttctctggcgtt…	MET	265	TRP	TGG	893	Sequence & Structure	ctttaagcgactggtcatgg	template / non-coding strand	GCC	896	3	class 1	4.8 score	caagcgggcgctggatcagacgggctttaagcgactggtcTGGGCCggcggcgtgagtgctaaccgtacgttacgggcgaagctg	TCCTCTGGCGGAAAGCCTcaagcgggcgctggatcagacgggctttaagcgactggtcTGGGCCggcggcgtgagtgctaaccgtacgttacgggcgaagctgGATCttgacagctagctcagtcctaggtataatactagtCTTTAAGCGACTGGTCATGGgttttagagctagaaatagcaagttaaaataaggctag
15405	340	1	2	tsaE	b4168	P0AF67	ECK4164	JW4126	AIN34455.1	gacgtactggcggcgcgttttggaacgcgcgggatgctggcaaccgatctcttttccacgctacagcgtattgttaacccggaagtgactgataaaaaccatgatgaatcgagtaattccgctccctgatgagcaggcaacattagacctgggcgagcgggtagcgaaagcctgcgatggcgcaaccgtaatctatctgtatggcgatttaggcgcaggtaaaaccacctttagccggggctttttacaggctctgggtcatcagggtaatgtcaaaagccccacttatacgctggtcgaaccctatacgctcgacaacttaatggtctatcactttgatttgtaccgccttgccgatcccgaggagctggagtttatggggatccgcgattattttgc…	ILE	31	TRP	TGG	191	Sequence & Structure	atcgccatacagatagatta	non-template / coding strand	ACG	185	6	class 2	4.01 score	acctgggcgagcgggtagcgaaagcctgcgatggcgcaACGgtaTGGtatctgtatggcgatttaggcgcaggtaaaaccacctt	TCCTCTGGCGGAAAGCCTacctgggcgagcgggtagcgaaagcctgcgatggcgcaACGgtaTGGtatctgtatggcgatttaggcgcaggtaaaaccaccttGATCttgacagctagctcagtcctaggtataatactagtATCGCCATACAGATAGATTAgttttagagctagaaatagcaagttaaaataaggctag
15536	342	8	2	tyrA	b2600	P07023	ECK2597	JW2581	AIN32998.1	gatgcctgcattagctgggaaatgaccgatgccttgctgcgtgaaattcatcaggatctgaacgggcagctgacggctcgcgtggcttaagaggtttattatggttgctgaattgaccgcattacgcgatcaaattgatgaagtcgataaagcgctgctgaatttattagcgaagcgtctggaactggttgctgaagtgggcgaggtgaaaagccgctttggactgcctatttatgttccggagcgcgaggcatctatgttggcctcgcgtcgtgcagaggcggaagctctgggtgtaccgccagatctgattgaggatgttttgcgtcgggtgatgcgtgaatcttactccagtgaaaacgacaaaggatttaaaacactttgtccgtcactgcgtcc…	LEU	186	TRP	TGG	656	Sequence Only	gccattacaggccatgctgg	template / non-coding strand	GTT	659	3	class 1	4.8 score	cgatctggcatcagtgaaaaatgggccattacaggccatgTGGGTTgcgcatgatggtccggtgctggggctacacccgatgttc	TCCTCTGGCGGAAAGCCTcgatctggcatcagtgaaaaatgggccattacaggccatgTGGGTTgcgcatgatggtccggtgctggggctacacccgatgttcGATCttgacagctagctcagtcctaggtataatactagtGCCATTACAGGCCATGCTGGgttttagagctagaaatagcaagttaaaataaggctag
15573	343	5	4	tyrS	b1637	P0AGJ9	ECK1633	JW1629	AIN32076.1	tggtactcctgattctggcactttattctatgtctctttcgcatctggcgaaaagtcgtgtaccggcaaaggtgcagtcgttatatacatggagattttgatggcaagcagtaacttgattaaacaattgcaagagcgggggctggtagcccaggtgacggacgaggaagcgttagcagagcgactggcgcaaggcccgatcgcgctctattgcggcttcgatcctaccgctgacagcttgcatttggggcatcttgttccattgttatgcctgaaacgcttccagcaggcgggccacaagccggttgcgctggtaggcggcgcgacgggtctgattggcgacccgagcttcaaagctgccgagcgtaagctgaacaccgaagaaactgttcaggagtg…	VAL	108	ASP	GAT	422	Sequence & Structure	ggaacggggcaacctgctta	non-template / coding strand	ATA	410	12	class 1	4.2 score	acaccgaagaaactgttcaggagtgggtggacaaaATAcgtaagcagGATgccccgttcctcgatttcgactgtggagaaaactc	TCCTCTGGCGGAAAGCCTacaccgaagaaactgttcaggagtgggtggacaaaATAcgtaagcagGATgccccgttcctcgatttcgactgtggagaaaactcGATCttgacagctagctcagtcctaggtataatactagtGGAACGGGGCAACCTGCTTAgttttagagctagaaatagcaagttaaaataaggctag
15618	344	4	5	ubiA	b4040	P0AGK1	ECK4032	JW4000	AIN34326.1	gctgtgggggcgacgttcccgcctgcgattaagcggtaaaccgctgttgctaacagaactgtttttaccggcgtcaccgttgtactaagaggaaaaaaatatggagtggagtctgacgcagaataagctgctggcgtttcatcgcttaatgcgtacggataagccaattggcgcgttactgctgctctggccaacattatgggcgttgtgggtggcgacaccgggcgttccccagctctggatcctggcggtgtttgtcgcgggtgtctggctgatgcgcgctgccggatgtgtggtgaatgattatgctgaccgcaagtttgatggtcatgttaagcgcacggcgaaccgaccacttcccagcggcgcggtaacagagaaagaggcgcgcgcgctgtt…	PHE	52	PRO	CCG	254	Sequence Only	tccccagctctggatcctgg	template / non-coding strand	GCC	248	6	class 1	4.6 score	gggtggcgacaccgggcgttccccagctctggatcctgGCCgtgCCGgtcgcgggtgtctggctgatgcgcgctgccggatgtgt	TCCTCTGGCGGAAAGCCTgggtggcgacaccgggcgttccccagctctggatcctgGCCgtgCCGgtcgcgggtgtctggctgatgcgcgctgccggatgtgtGATCttgacagctagctcagtcctaggtataatactagtTCCCCAGCTCTGGATCCTGGgttttagagctagaaatagcaagttaaaataaggctag
15671	345	5	3	ispU	b0174	P60472	ECK0173	JW0169	AIN30703.1	gctttataaggtcagatatgccgtggttttacacggcttttttttgtataggcttcagtattcctgagtaccgtaaaccctgtcagggaataaaaaacgcgtgatgttgtctgctactcaaccacttagcgaaaaattgccagcgcatggctgccgtcatgttgcgatcattatggacggcaatggccgctgggcaaaaaagcaagggaagattcgtgcctttgggcataaagccggggcaaaatccgtccgccgggctgtctcttttgcggccaacaacggtattgaggcgttaacgctgtatgcctttagtagtgaaaactggaaccgaccagcgcaggaagtcagtgcgttaatggaactgtttgtgtgggcgctcgatagcgaagtaaaaagtct…	VAL	192	GLN	CAG	674	Sequence & Structure	cccctgtagatttagtaatt	template / non-coding strand	CGT	680	6	class 1	4.6 score	agcatgtctgtatgcatgaactggcccctgtagatttaCAGattCGTactgggggggagcatcgcattagtaactttttgctttg	TCCTCTGGCGGAAAGCCTagcatgtctgtatgcatgaactggcccctgtagatttaCAGattCGTactgggggggagcatcgcattagtaactttttgctttgGATCttgacagctagctcagtcctaggtataatactagtCCCCTGTAGATTTAGTAATTgttttagagctagaaatagcaagttaaaataaggctag
15710	346	3	4	valS	b4258	P07118	ECK4251	JW4215	AIN34540.1	acttcgttccttatgaagattctctgaaacaactggcgcgcgaacgctataaagcctaccgcgtggctggtttcaacctgaatacggcaacctggaaataatggaaaagacatataacccacaagatatcgaacagccgctttacgagcactgggaaaagcagggctactttaagcctaatggcgatgaaagccaggaaagtttctgcatcatgatcccgccgccgaacgtcaccggcagtttgcatatgggtcacgccttccagcaaaccatcatggataccatgatccgctatcagcgcatgcagggcaaaaacaccctgtggcaggtcggtactgaccacgccgggatcgctacccagatggtcgttgagcgcaagattgccgcagaagaaggtaa…	LEU	301	ASP	GAT	1001	Sequence Only	ttcacggatatcgccgtcaa	non-template / coding strand	ACG	1004	3	class 2	4.21 score	tgaagtgggtaaacgtcacgccctgccgatgatcaacatcGATACGtttgacggcgatatccgtgaaagcgcccaggtgttcgat	TCCTCTGGCGGAAAGCCTtgaagtgggtaaacgtcacgccctgccgatgatcaacatcGATACGtttgacggcgatatccgtgaaagcgcccaggtgttcgatGATCttgacagctagctcagtcctaggtataatactagtTTCACGGATATCGCCGTCAAgttttagagctagaaatagcaagttaaaataaggctag
15855	349	3	3	yihA	b3865	P0A6P7	ECK3857	JW5930	AIN34167.1	gcgtatggcttttacttacaacgctcacgccgaaaaatccgccttttattatggttcaggtataatcgccacaaagctttgactgacggagacgaccgctttgactaatttgaattatcaacagacgcattttgtgatgagtgcgcctgatattcgccacctaccttccgataccggaattgaagtggcttttgcaggccgttccaacgcaggtaaatccagcgcgctgaacacgctgactaaccagaaaagcctggctcgtacctcaaaaaccccagggcgcacccagcttatcaacctgtttgaagtggctgacggcaagcgtctggttgacttgcctgggtacggttatgcggaagtcccggaagagatgaagcgcaaatggcagcgtgcgctcgg…	LEU	189	GLN	CAG	665	Sequence & Structure	aacaaggcgtggacaagctg	template / non-coding strand	CGT	668	3	class 1	4.8 score	tgaaacgttttcttcgttgaagaaacaaggcgtggacaagCAGCGTcagaaactggatacctggtttagcgagatgcagcctgta	TCCTCTGGCGGAAAGCCTtgaaacgttttcttcgttgaagaaacaaggcgtggacaagCAGCGTcagaaactggatacctggtttagcgagatgcagcctgtaGATCttgacagctagctcagtcctaggtataatactagtAACAAGGCGTGGACAAGCTGgttttagagctagaaatagcaagttaaaataaggctag
15929	350	8	4	yqgF	b2949	P0A8I1	ECK2944	JW2916	AIN33309.1	atattctgttcaaaacgccgattgccgaccgctggcgcgaggcggcaaaactgattggtgtggatattctcaccatgcctggtgtggcaggacacgcctgatgagtggaaccttactcgccttcgacttcggcaccaaaagcattggcgtagcggtcggccaacgcattaccggcaccgctcgccctttgcctgcaattaaagcacaggacggtacgccggactggaacattatcgagcgtttactgaaagagtggcagccggacgaaatcatcgtcggtttgccgctgaatatggacggcaccgagcaaccattgactgccagagcgcgtaaatttgccaaccgtattcatggccgtttcggtgttgaagtaaagctccatgacgagcgtcttagcac…	VAL	19	ASP	GAC	155	Structure Only	caccaaaagcattggcgtag	template / non-coding strand	GCC	152	3	class 1	4.84 score	cttactcgccttcgacttcggcaccaaaagcattggcgtaGCCGACggccaacgcattaccggcaccgctcgccctttgcctgca	TCCTCTGGCGGAAAGCCTcttactcgccttcgacttcggcaccaaaagcattggcgtaGCCGACggccaacgcattaccggcaccgctcgccctttgcctgcaGATCttgacagctagctcagtcctaggtataatactagtCACCAAAAGCATTGGCGTAGgttttagagctagaaatagcaagttaaaataaggctag
15972	351	7	3	yrfF	b3398	P45800	ECK3385	JW3361	AIN33730.1	tcaagttaaactccacgcttgccgatagccaaccgcagaatcatgtattgtgtccggtgcgactgaccacgcctgacagactaagtaagatggggaaagcatgagcaccattgtgatttttttagctgctttgctggcctgctcactacttgcgggatggctgataaaagtgcgatccagacggcgtcagctgccctggaccaacgccttcgcggatgcgcaaacgcgtaaactcacacctgaagaacgtagcgccgttgaaaattatcttgagagcctgacgcaggtattacaggtgcctggcccaacgggagccagcgcggcaccgatctctctggcgctgaatgccgaaagcaacaacgtcatgatgctgacacacgctatcacgcgttacggcat…	VAL	117	GLN	CAG	449	Structure Only	atggcgttactacctcgatt	template / non-coding strand	TCC	440	9	class 1	4.4 score	taccgacgatccgaataaatggcgttactacctcgatTCCgtagaaCAGcacctgccccctttctgggaacagtacatcaacgat	TCCTCTGGCGGAAAGCCTtaccgacgatccgaataaatggcgttactacctcgatTCCgtagaaCAGcacctgccccctttctgggaacagtacatcaacgatGATCttgacagctagctcagtcctaggtataatactagtATGGCGTTACTACCTCGATTgttttagagctagaaatagcaagttaaaataaggctag
16032	352	9	4	zipA	b2412	P77173	ECK2407	JW2404	AIN32811.1	tgaaagttaatagtgcacttgcacttgaggtaatcggcaaatactcttagtgagtaaatgtttgccgtggtggcaaggtgttagaacaacagagaatataatgatgcaggatttgcgtctgatattaatcattgttggcgcgatcgccataatcgctttactggtacatggtttctggaccagccgtaaagaacgatcttctatgttccgcgatcggccattaaaacgaatgaagtcaaaacgtgacgacgattcttatgacgaggatgtcgaagatgatgagggcgttggtgaggttcgtgttcaccgcgtgaatcatgccccggctaacgctcaggagcatgaggctgctcgtccgtcgccgcaacaccagtaccaaccgccttatgcgtctgcgca…	ILE	320	ASP	GAT	1058	Structure Only	cgttggcgtctttgacttcg	non-template / coding strand	AGA	1061	3	class 2	4.33 score	tatgatgactccgcagaaattgcgcgagtaccaggacatcGATAGAgaagtcaaagacgccaacgcctgatacacttaaggcaaa	TCCTCTGGCGGAAAGCCTtatgatgactccgcagaaattgcgcgagtaccaggacatcGATAGAgaagtcaaagacgccaacgcctgatacacttaaggcaaaGATCttgacagctagctcagtcctaggtataatactagtCGTTGGCGTCTTTGACTTCGgttttagagctagaaatagcaagttaaaataaggctag
