# Supplementary material for: Mapping temperature‐sensitive mutations at a genome scale to engineer growth switches in Escherichia coli
Source: Mol Syst Biol. 2023 Aug 29;19(10):e11596. doi: 10.15252/msb.202311596 (PMC10568205; doi:10.15252/msb.202311596)
Supplement: Supplementary file 8 — Dataset EV6 [file MSB-19-e11596-s002.xlsx]

## Sheet: Description
	Expanded View Dataset
	Dataset	EV	6
	Mapping temperature-sensitive mutations at a genome-scale to engineer growth-switches in E. coli
	Thorben Schramm (1,2), Paul Lubrano (1), Vanessa Pahl (1), Amelie Stadelmann (1), Andreas Verhülsdonk (1), Hannes Link (1,*)
	(1) Bacterial Metabolomics, University of Tübingen, Auf der Morgenstelle 24, 72076 Tübingen, Germany
	(2) Present address: Institute of Molecular Systems Biology, Department of Biology, ETH Zurich, Otto-Stern-Weg 3, 8093 Zürich, Switzerland
	(*) Correspondence: hannes.link@uni-tuebingen.de

## Sheet: 123 unique mutants
# in CRISPR library	parent gene	identifier					homology arm
49	accA	b0185	P0ABD5	ECK0184	JW0180	AIN30714.1	cattgcacgcaacctgcgtgaaatgtctcgcctcggcgtaCCCGATgtttgtacggttatcggtgaaggtggttctggcggtgcg
134	accC	b3256	P24182	ECK3243	JW3224	AIN33596.1	gctgtcgatcaagcaagaagaagttcacgttcgcggccatGCACAGgaatgtcgtatcaacgccgaagatccgaacaccttcctg
173	accD	b2316	P0A9Q5	ECK2310	JW2313	AIN32726.1	atgcgctggtggtgatgaaaggcactctgtatggaatgccgTGGgtcgctgcggcattcgagttcgcctttatgggcggttcaat
304	adk	b0474	P69441	ECK0468	JW0463	AIN30972.1	gaaagaagcgggcatcaatgttgattacgttctggaaCCGgacgtaCCCgacgaactgatcgttgaccgtatcgtcggtcgccgc
344	argA	b2818	P0A6C5	ECK2814	JW2786	AIN33190.1	cgatccatcgtcaactggacagcggtgcaatagtgctaCCGgggCCCgtcgctgtttcagtcactggcgagagctttaacctgac
512	argG	b3172	P0A6E4	ECK3161	JW3140	AIN33516.1	atttcaacacgacgccgctgggccgcgccgtgactggtACGatgCCGgttgctgcgatgaaagaagatggcgtgaatatctgggg
740	aroB	b3389	P07639	ECK3376	JW3352	AIN33721.1	attggttacatggtgaagcggtcgctgcgggtatgCAGatggcggcgCGTacgtcggaacgtctcgggcagtttagttctgccga
770	aroC	b2329	P12008	ECK2323	JW2326	AIN32739.1	agtgccgatcgcagaagcgatgctggcgatcCCGttaatggatcacctgttaCGTcaacgggcgcaaaatgccgatgtgaagact
929	asd	b3433	P0A9Q9	ECK3419	JW3396	AIN33763.1	gattgacgcagcatcgtctctgcgcatgaaagatgacGCGatcatcGATcttgaccccgtcaatcaggacgtcattaccgacgga
963	asnS	b0930	P0A8M0	ECK0921	JW0913	AIN31398.1	caatgaagacgtcctgcgtctgaccaccggctgctcgCAGattgtgACCggtaaagtcgtggcgtcgccgggccaggggcaacaa
1221	bioB	b0775	P12996	ECK0764	JW0758	AIN31244.1	gacgcgagcagatgaacgaacagactcaggcgatgtgctttGACgcaggcgcaaactcgattttctacggttgcaaactgctgac
1454	birA	b3973	P06709	ECK3965	JW3941	AIN34267.1	cggcgattggtttaagtctggttatcggtatcgtgatgGCCgaaCCGttacgcaagctgggtgcagataaagttcgtgttaaatg
1555	carA	b0032	P0A6F1	ECK0033	JW0030	AIN30569.1	ccattaccgccatccagaaattcctcgaaaccgatattCCCgtaCCGggcatctgtctcggtcatcagctgctggcgctggcgag
1571	carB	b0033	P00968	ECK0034	JW0031	AIN30570.1	ggcgctggcgtcgaaagcgaccggtttcccgattgctaaaGATGCCgcgaaactggcggtgggttacaccctcgacgaactgatg
1647	cca	b3056	P06961	ECK3046	JW3028	AIN33407.1	cttccaggtactgcgcgattgcggcgcactgcgcgttttaCCGCCCgaaattgacgcactgtttggcgttccggcccctgccaag
1714	coaD	b3634	P0A6I6	ECK3624	JW3609	AIN33961.1	atgaaatgcagctggcgcatatgaatcgccacttaatgCCCgaaTGGgaaagtgtgtttctgatgccgtcgaaagagtggtcgtt
1810	cysB	b1275	P0A9F3	ECK1269	JW1267	AIN31732.1	tgaagatttagtgatgttaccgtgctaccactggaatCGTgctattCAGgtcactccggatcacccgctggcaggcaaaaaagcc
1893	cysC	b2750	P0A6J1	ECK2745	JW2720	AIN33125.1	ggtgctgaccgcatttatctcgccacaccgcgccgaaCGAcagatgTGGcgcgaacgcgtaggagaagggcgctttatcgaagtg
1943	cysD	b2752	P21156	ECK2747	JW2722	AIN33127.1	gctgaccggtgcggtggagtcaaatgcacaaacactgCCCgaaatcCAGgaagagatgctggtttccaccaccagtgaacgtcag
1991	cysE	b3607	P0A9D4	ECK3597	JW3582	AIN33934.1	tattgaagttgggcgcggcgcgaagattggcgcaggttccGTTGCGctgcaaccggtgccgccgcataccaccgccgctggcgtt
2083	cysH	b2762	P17854	ECK2757	JW2732	AIN33137.1	ctgaaggccgcgtagcctgggcgctggataatctgCCGggtgaatatCAGctttcttccagctttggcattcaggcggcggtgag
2287	cysS	b0526	P21888	ECK0519	JW0515	AIN31019.1	tcaccgtttacgatctctgtcatatcggtcacgggcgtACGtttTGGgcttttgacgtggttgcgcgctatctgcgtttcctcgg
2363	dapB	b0031	P04036	ECK0032	JW0029	AIN30568.1	acgaagccggtaaacaagcaattcgtgacgccgctGCGgatattgcgCAGgtctttgctgccaattttagcgttggcgttaacgt
2438	dapD	b0166	P0A9D8	ECK0164	JW0161	AIN30695.1	aaatcaggtgatcgccctgctggattccggcgcactgcgtCAGGCCgaaaaaattgacggtcagtgggtgacgcatcagtggttg
2622	dfp	b3639	P0ABQ0	ECK3629	JW5642	AIN33966.1	caaataatgtggaagaatacgcccggcaaaaacgtATAcgtaaaaacGATgatctgatctgcgcgaacgatgtttcccagccaac
2835	dnaE	b0184	P10443	ECK0183	JW0179	AIN30713.1	caagcgtctacaacctgactgcttcgaagatatgatcgccGATGTTgcactgttccgccccggtccgttgcaatcagggatggtg
2878	dnaN	b3701	P0A988	ECK3693	JW3678	AIN34025.1	tgttgcgctggttcagccacacgagccaggagcgacgaccTGGCCCgcgcgcaaattctttgatatctgccgtggtctgcctgaa
2909	dnaX	b0470	P06710-2	ECK0464	JW0459	AIN30968.1	gtggtatcgagtgggaagcgttgctggtggaaatgctcGGActgCAGcatcgtattgcgatggtacaactttcgcctgctgcact
3055	dxs	b0420	P77488	ECK0414	JW0410	AIN30919.1	aacccatcagggtgcttttgatctctcttacctgcgctgcGATCCCgaaatggtcattatgaccccgagcgatgaaaacgaatgt
3386	fabG	b1093	P0AEK2	ECK1079	JW1079	AIN31556.1	gcgcgctatgatgaaaaagcgtcatggtcgtattGCGactatcggttctGTTgttggtaccatgggaaatggcggtcaggccaac
3765	folA	b0048	P0ABQ4	ECK0049	JW0047	AIN30585.1	tggatgaagccatcgcggcgtgtggtgacgtaccagaaatcCCCgtgattggcggcggtcgcgtttatgaacagttcttgccaaa
3921	folE	b2153	P0A6T5	ECK2146	JW2140	AIN32566.1	caaaatgaaggtcgatgaaatggtcaccgtgcgcgatCAGactctgACGagcacctgtgaacaccattttgttaccatcgatggc
3981	frr	b0172	P0A805	ECK0171	JW0167	AIN30701.1	gctgccgccgctgacggaagaacgtcgtaaagatctgACGaaaatcCAGcgtggtgaagcagaacaagcgcgtgttgcagtacgt
4217	ftsQ	b0093	P06136	ECK0094	JW0091	AIN30625.1	ggtgttgaccggtgaacgccattacacacgtaatgacgatCAGCGTcagtcgatcctggcattgggtgagccgggtacctttatg
4317	ftsY	b3464	P10121	ECK3448	JW3429	AIN33792.1	cgctaacgaaactggacggcacggcgaaaggcggggtaCAGttcTCCgtggctgaccagtttggtatccctatccgctacattgg
4381	ftsZ	b0095	P0A9A6	ECK0096	JW0093	AIN30627.1	tatgggtggtggtaccggtacaggtgcagcaccagtcTGGgctgaaGTTgcaaaagatttgggtatcctgaccgttgctgtcgtc
4456	gapA	b1779	P0A9B2	ECK1777	JW1768	AIN32216.1	atatgactatcaaagtaggtatcaacggttttGGAcgtatcggtcgcattTGGttccgtgctgctcagaaacgttctgacatcga
4564	glmU	b3730	P0ACC7	ECK3723	JW3708	AIN34055.1	agcgtctgcgtgatgctaaaccgcagggtggcattggtCCGctgACCgtgaaactggatgatccgaccggttatggacgtatcac
4639	glnA	b3870	P0A9C5	ECK3863	JW3841	AIN34173.1	ccgcagtgattgacccgttcttcgccgactccaccctgattCAAcgttgcgacatccttgaacctggcaccctgcaaggctatga
4698	glnS	b0680	P00962	ECK0668	JW0666	AIN31158.1	cggcagatggtcgtaaagtcaaaggtgttattcactggCAGagcGCCgcacatgcgctgccggttgaaatccgtttgtatgaccg
4820	glyA	b2551	P0A825	ECK2548	JW2535	AIN32953.1	tcgctgacagcatcggtgcttacctgttcgttgatGATgcgcacgttGCCggcctggttgctgctggcgtctacccgaacccggt
4904	gmk	b3648	P60546	ECK3638	JW3623	AIN33974.1	cacttcgcgtgaggccattgagcaagtactggcgACGggtgtcgatgttCCGctcgatatcgactggcagggcgcgcagcaaatt
5032	grpE	b2614	P09372	ECK2610	JW2594	AIN33011.1	gcagaagggttatacgctgaatggtcgtacgattcgtGCCgcgatgCAGactgtagcgaaagcaaaagcttaatttctgctttcg
5070	guaB	b2508	P0ADG7	ECK2504	JW5401	AIN32909.1	ttgacgcgctggttgccgcaggcgttgacgttctgctgCCGgacAGTtcccacggtcactcagaaggtgtactgcaacgtatccg
5195	gyrB	b3699	P0AES6	ECK3691	?	AIN34023.1	cggacgtcgacggctcgcacattcgtacgctgctgttgACGttcTGGtatcgtcagatgccggaaatcgttgaacgcggtcacgt
5398	hemD	b3804	P09126	ECK3798	JW3776	AIN34115.1	cacaatggtatcgtgagcactggttactacactgtcgactaGACgtcgtcagtgagcgtttggcgaaactcgcccgggaactggg
5416	hemG	b3850	P0ACB4	ECK3842	JW3827	AIN34158.1	accgcattgaagaaccacagtgggaaaactatgaccgtGTTgtcTGGggtgcttctattcgctatggtcactaccattcagcgtt
5664	hisC	b2021	P06986	ECK2016	JW2003	AIN32440.1	tgatcagaataaacaaccctctttaagcggctgcctgcgaGATACGgtcggaacccgtgaagaaagccagcgcgtcattgacgcc
5924	hisS	b2514	P60906	ECK2510	JW2498	AIN32915.1	taggtgactatctggacgaggaatctcgtgagcattttGCGggtGATtgcaaactgctggagagcgcggggatcgcttacaccgt
6099	ilvA	b3772	P04968	ECK3764	JW3745	AIN34089.1	cgggcctgacggaagaacagaaagcgcacggcgtgGCGactgcttctGCCggtaaccacgcgcagggcgtcgcgttttcttctgc
6125	ilvC	b3774	P05793	ECK3766	JW3747	AIN34091.1	acatcgtcgaagtgggcgagcagatccgtaaagatatcACGgtaTGGatggttgcgccgaaatgcccaggcaccgaagtgcgtga
6216	ilvE	b3770	P0AB80	ECK3762	JW5606	AIN34087.1	aaggcatccgttgctacgactcgcacaaaggaccggttCAGttcCGAcatcgtgagcatatgcagcgtctgcatgactccgccaa
6545	ispB	b3187	P0AD57	ECK3176	JW3154	AIN33530.1	tgttaatgcggcaatccttgagcagcttaattccgacGTAcaactgGATaatcagttaggctattacatcgtcagcggcggcggt
6564	ispD	b2747	Q46893	ECK2742	JW2717	AIN33122.1	aattaacatggcaaccactcatttggatgtttgcgccCAGgttccgGCCgccggatttggccgtcgaatgcaaacggaatgtcct
6613	ispE	b1208	P62615	ECK1196	JW1199	AIN31666.1	ggaaatggggctgacgctgggcgcagatgttcctgtctttTGGCGTgggcatgccgcgtttgccgaaggcgttggtgaaatacta
6736	ispG	b2515	P62620	ECK2511	JW2499	AIN32916.1	ccgaagccggtggtgcgcgcagcggggcagtaaaaAGTgccattggtGATggtctgctgctgtctgaaggcatcggcgacacgct
6775	ispH	b0029	P62623	ECK0030	JW0027	AIN30566.1	tctttattgagcagattagcgaagtaccggacggcgcgATActgCAGttctccgcacacggtgtttctcaggcggtacgtaacga
6962	leuA	b0074	P09151	ECK0076	JW0073	AIN30607.1	agagacaaggacccaaaccatgagccagcaagtcattTGGttcgatACGacattgcgcgacggtgaacaggcgttacaggcaagc
7015	leuB	b0073	P30125	ECK0075	JW5807	AIN30606.1	ctgtccgctgcgtgcagacattgccgcaaacggcttcgacCCTATGtgtgtgcgcgaactgaccggcggcatctatttcggtcag
7084	leuC	b0072	P0A6A6	ECK0074	JW0071	AIN30605.1	taatggggccggaacagggcgtcaccttgccggggatgACGattCCGtgcggcgactcgcataccgccacccacggcgcgtttgg
7143	leuD	b0071	P30126	ECK0073	JW0070	AIN30604.1	cccggacttcgtgctgaacttcccgcagtatcagggcgctTCGGATttgctggcacgagaaaacttcggctgtggctcttcgcgt
7193	leuS	b0642	P07813	ECK0635	JW0637	AIN31131.1	ttacactacccgcccggacacctttatgggttgtacctacGATGCCgtagctgcgggtcatccgctggcgcagaaagcggcggaa
7347	ligA	b2411	P15042	ECK2406	JW2403	AIN32810.1	gaaagtcacctggtgctgtgagctgaagctggatggtcttGCGGACagtattctgtatgaaaatggcgttttagtcagtgccgcg
7356	lipA	b0628	P60716	ECK0621	JW0623	AIN31117.1	tggcctgcattctgtctgcgaggaagcctcctgccctaacGATGCCgaatgcttcaaccacggcacagcaacgtttatgatcctc
8104	lpxD	b0179	P21645	ECK0178	JW0174	AIN30708.1	gtccggcgttgaactgggcgataacgtgattatcggtGCGggttgcGATgtaggtaaaaacagcaaaatcggtgcaggttcgcgt
8150	lpxH	b0524	P43341	ECK0517	JW0513	AIN31017.1	tattgccggaagaaaaggtgctcgaactttatggtcgcCGTgtgCCGattatgcatggcgacacgctgtgcaccgatgacgcggg
8234	lpxK	b0915	P27300	ECK0906	JW0898	AIN31383.1	acgtaccggtacgcgttgtgacgttgctcagcttgaacatGATGTTgcgatggcggggattgggcatccgccgcgcttttttgcc
8328	lysA	b2838	P00861	ECK2836	JW2806	AIN33210.1	accgggtcgcttcctggtagcgcagtctggcgtaGATattactcaggtgCGTagcgtcaaacaaatggggagccgccactttgtg
8432	metA	b4013	P07623	ECK4005	JW3973	AIN34299.1	tacaccgcgagcgagctggcgtagtcacggtaatttactgTGGACGaactggctcaactattacgtctaccagatcacgccatac
8445	metB	b3939	P00935	ECK3931	JW3910	AIN34238.1	actggtactggtagaaagcccaagtaatccattgttacgcCCGGTTgatattgcgaaaatctgccatctggcaagggaagtcggg
8489	metC	b3008	P06721	ECK3000	JW2975	AIN33360.1	ttccattcttgcttttatcgaacagggcgatcatgtgttgGATACGaacaccgcctatgaaccgagtcaggatttctgtagcaaa
8668	metG	b2114	P00959	ECK2107	JW2101	AIN32530.1	acttcatcggtaaagatattgtttacttccacagcctgttcGCCcctgccatgctggaaggcagcaacttccgcaagccgtccaa
8803	metR	b3828	P0A9F9	ECK3822	JW3804	AIN34138.1	agaaatcctgttgcaactggcaaaccaggtactgccgcaaTGGTCAcaggccctgcaagcctgcaatgaaccgcagcagacgcgt
8888	mrdA	b0635	P0AD65	ECK0628	JW0630	AIN31124.1	tctggagaacggtggtgcgggtccggcggttggtacactgTGGCGAcagatcctcgaccacattatgctgggtgataacaacacc
9061	mreC	b3250	P16926	ECK3238	JW3219	AIN33591.1	cttccggtctgggcggtcgtttcccggaaggctatCCCgtcgcggttCCGtcttccgtaaaactcgatacccagcgcgcttatac
9161	msbA	b0914	P60752	ECK0905	JW0897	AIN31382.1	tgcccaccgcttgtctaccattgaaaaggcagacgaaatcGTACCCgtcgaggatggtgtcattgtggaacgcggtacgcataac
9425	murC	b0091	P17952	ECK0092	JW0089	AIN30623.1	catcgccattgccggaacgcacggcaaaacgacaaccACGgcgatgCAGtccagcatctacgcagaagcggggctcgacccaacc
9549	murE	b0085	P22188	ECK0086	JW0083	AIN30617.1	aagccttacaggcggcgcgtctgcactgtgcgggcaagctgCAAtgtgtctttggctgtggtggcgatcgcgataaaggtaagcg
9595	murF	b0086	P11880	ECK0087	JW0084	AIN30618.1	ccaatgtcggttcaatgactgcagcagtccaggtaGATgctgaaatgCCCggctaccgcgtgctggtggtgggcgatatggcgga
9663	murI	b3967	P22634	ECK3959	JW5550	AIN34265.1	gtttgactccggcgtcggtgggttgtcggtctatgacgagTGGCGTcatctcttaccggatctccattacatttatgctttcgat
9737	murJ	b1069	P0AF16	ECK1054	JW1056	AIN31532.1	gtggtcattgggtaccatgccctggcgtttactgcgtttaGCGGCCgtcgtgctggcggggattgccgcgtacttcgctgcactg
9903	nadC	b0109	P30011	ECK0108	JW0105	AIN30639.1	gcgcaaaaccttacccggcctgcgttcagctctgaaatacGCCGATctttgcggcggcggagcgaatcaccgtctggggctttct
9965	nadE	b1740	P18843	ECK1738	JW1729	AIN32177.1	gaaagcacaatatagcattgcgggtatgaccagcggtgtcCAGGTTggcaccgatcatgcagcagaagccattaccggattcttc
10195	nusA	b3169	P0AFF6	ECK3158	JW3138	AIN33514.1	ggtaggtgcttgcgtaggtatgcgtggcgcgcgtgttcagGCCGATtctactgaactgggtggcgagcgtatcgatatcgtcctg
10447	panB	b0134	P31057	ECK0133	JW0130	AIN30664.1	cttcgccaaactctttgctgatgaagggcttaacgtcatgCAGGTTggcgattcgctgggcatgacggttcaggggcacgactcc
10509	panC	b0133	P31663	ECK0132	JW0129	AIN30663.1	tgccgacacattgctggaagtttctgaaaccagcaaaCGTgcagtaTGGctggtagccgcctggcttggcgatgctcgcctgatc
10542	panM	b3459	P37613	ECK3443	JW3424	AIN33787.1	gatggcggatgcaggcgtggaagatcgcggtgtgatgACCgcgtttCCGcaggcgctggggtttacggcacaacagggcggctgg
10749	pdxH	b1638	P0AFI7	ECK1634	JW1630	AIN32077.1	tcgttttactcaaacattacgacgaaaaaggcatggtgCAGtacACGaacctcggcagccgtaaagcacatcaaatcgaaaataa
10803	pdxJ	b2564	P0A794	ECK2562	JW2548	AIN32967.1	cgctacgctgcgcaacgcgcgcggtaccgcttacccggatCCCGATcaggccgcgtttattgccgagcaggcgggagcggacggc
11123	plsC	b3018	P26647	ECK3009	JW2986	AIN33369.1	accttcagagggtgttatgctatatatctttcgtcttattGATACGgtgatttacagcatcttagtctgtgtattcggctccatt
11198	ppa	b4226	P0A7A9	ECK4222	JW4185	AIN34511.1	ctacggttacatcaaccacaccctgtctctggacggtgacCCCGATgacgtactggtcccaactccgtacccgctgcagccgggt
11228	ppc	b3956	P00864	ECK3947	JW3928	AIN34254.1	aggtaaagagttacgcaacctgcaagaagaagacatcaaaGTTGATctggcgattgccaacgattcccatctgatggccgatctg
11404	proA	b0243	P07004	ECK0244	JW0233	AIN30762.1	aaacatcgccgatagcttcctgcccgcattaagcaaacaaCCGGCCgaaagcggcgtgacattacacgcagatgcagctgcactg
11432	proB	b0242	P0A7B5	ECK0243	JW0232	AIN30761.1	ttgttcgccagtgcgcgcagttacatgccgccgggcatCGTattCAGattgtgacgtcgggcgcgatcgccgccggacgtgagca
11474	proC	b0386	P0A9L8	ECK0381	JW0377	AIN30887.1	tgccagcggtcaggtgcttccagggcaaatctggCCGtacaccccctccCCCgataaagtcgccgccctgcatgaccagttcggc
11857	purA	b4177	P0A7D4	ECK4173	JW4135	AIN34464.1	acaccgttgccgttcgtcgtgcggtacagctgaacAGTctgtctggcGATtgcctgactaaactggacgttctggatggcctgaa
11902	purC	b2476	P0A7D7	ECK2472	JW2461	AIN32877.1	ggtcgacttcaagctggaatttggtctgtacaaaggcgaaGTTGATctgggtgatgagttctccccggacggtagccgcctgtgg
11916	purD	b4005	P15640	ECK3997	JW3969	AIN34295.1	cgagaaaacgtccgagtgggatgaacgcgcttctctcggcGTACAGatggctgcgggtggatatccgggtgattaccgcaccggt
12005	purE	b0523	P0AG18	ECK0516	JW0512	AIN31016.1	tggggtccaaaagcgactgggctaccatgcagttcgccGCGgaaTGGttcgaaatcctgaatgtcccgcaccacgttgaagtggt
12027	purF	b2312	P0AG16	ECK2306	JW2309	AIN32722.1	tgccttaacggtgcttcagcatcgcggtcaggatgccGCGggcatcGATaccatagatgccaataactgcttccgtttgcgtaaa
12113	purK	b0522	P09029	ECK0515	JW0511	AIN31015.1	ccaacgcacagcagcaggcgcaagccgaagagatgctgTCCgcgGATatgcaggagctgggctatgtgggcgtgatggcgatgga
12165	purL	b2557	P15254	ECK2555	JW2541	AIN32959.1	gtttatccacgacgttggcgctggcggtctttctaacgccGATCCCgaactggtgagcgacggcgggcgcggcggtaaatttgaa
12228	purM	b2499	P08178	ECK2495	JW2484	AIN32900.1	atgaaatgtatcgcaccttcaactgcggcgtcgggatgTGGattGCActgcctgctccggaagtggacaaagccctcgccctgct
12814	ribF	b0025	P0AG40	ECK0026	JW0023	AIN30562.1	agggcttgcaggaagaagggcgcaagcgcaacttaCCCgtgatggtgCCGctttttgaacctcaaccactggaactgtttgctac
12887	rnpA	b3704	P0A7Y8	ECK3696	JW3681	AIN34028.1	actcccggctatggatttcgtggtggtggcgaaaaaagggCAGGCGgacctcgataaccgtgctctctcggaagcgttggaaaaa
13569	rpoH	b3461	P0AGB3	ECK3445	JW3426	AIN33789.1	cgatctggaagcagctaaaacgctgatcctgtctcacctgCGTCCGgttgttcatattgctcgtaattatgcgggctatggcctg
14071	secA	b0098	P10408	ECK0099	JW0096	AIN30630.1	aaggcgaagtgctggaaaatctgatcccggaagctttcGCGgtgCCGcgtgaggcaagtaagcgcgtctttggtatgcgtcactt
14222	serA	b2913	P0A9T0	ECK2909	JW2880	AIN33276.1	gaagcccggctcgctgctgattaatgcttcgcgcggtactGTTGCGgatattccggcgctgtgtgatgcgctggcgagcaaacat
14316	serB	b4388	P0AGB0	ECK4380	JW4351	AIN34654.1	agccaaaagtgaatgaaaaggcggaagtcaccATAcgtcacgctgacctgCCGggggtattctgcatcctctcaggcagcctgaa
14318	serC	b0907	P23721	ECK0898	JW0890	AIN31375.1	gtatcgccatcgacgaaacgccagacttcggcgcagatGTTgtgTGGgccgctgacttctcttcaaccattctttcccgtccgat
14406	serS	b0893	P0A8L1	ECK0884	JW0876	AIN31361.1	acatgggctttggcgcttgcaaaacttacgacctggaagtaCAAatcccggcacagaacacctaccgtgagatctcttcctgctc
14438	ssb	b4059	P0AGE0	ECK4051	JW4020	AIN34346.1	gaccgatcaatccggtcaggatcgctacaccacagaagtcGTACCGaacgttggcggcaccatgcagatgctgggtggtcgtcag
14650	thrB	b0003	P00547	ECK0003	JW0002	AIN30541.1	tcggcgcggtagcgagcggtatctccggctccggcccgACGttgGATgctctgtgtgacaagccggaaaccgcccagcgcgttgc
14760	thrS	b1719	P0A8M3	ECK1717	JW1709	AIN32157.1	ctggcgtggcgacagcaacaacaaaatgttgcaacgtCCGtacggtACCgcgtgggcagacaaaaaagcacttaacgcttacctg
14788	tilS	b0188	P52097	ECK0187	JW0183	AIN30717.1	ggcaagagctgggcgtgccgccgtggctacgtgacACGacgccactgCAGttttatggcgaaacgctgattgcggcggcaggggt
14846	tmk	b1098	P0A720	ECK1084	JW1084	AIN31561.1	ttctgatgttttatgccgcgcgcgttcaactggtagaaACCgtcGCGaaaccagctctggctaacggcacctgggtgattggcga
14928	trmD	b2607	P0A873	ECK2604	JW2588	AIN33005.1	ttacggcggcggaccggggatgttaatgatggtgcaacccCCGCGTgacgccattcatgcagcaaaagccgcggcgggtgaaggc
15232	trpS	b3384	P00954	ECK3371	JW3347	AIN33716.1	ccgcatagcgaaaatcaggaatcgaaaaatgactaagCCGatcgttGCGagtggcgcacagccctcaggtgaattgaccattggt
15333	tsaC	b3282	P45748	ECK3269	JW3243	AIN33614.1	gacgggccgctttgattcgcttgctgtacgagtcACGgaccatccgttgCAGgttgctttgtgccaggcttatggtaaaccgctg
15618	ubiA	b4040	P0AGK1	ECK4032	JW4000	AIN34326.1	gggtggcgacaccgggcgttccccagctctggatcctgGCCgtgCCGgtcgcgggtgtctggctgatgcgcgctgccggatgtgt
15671	ispU	b0174	P60472	ECK0173	JW0169	AIN30703.1	agcatgtctgtatgcatgaactggcccctgtagatttaCAGattCGTactgggggggagcatcgcattagtaactttttgctttg
15929	yqgF	b2949	P0A8I1	ECK2944	JW2916	AIN33309.1	cttactcgccttcgacttcggcaccaaaagcattggcgtaGCCGACggccaacgcattaccggcaccgctcgccctttgcctgca
15972	yrfF	b3398	P45800	ECK3385	JW3361	AIN33730.1	taccgacgatccgaataaatggcgttactacctcgatTCCgtagaaCAGcacctgccccctttctgggaacagtacatcaacgat
