# Supplementary material for: Mapping temperature‐sensitive mutations at a genome scale to engineer growth switches in Escherichia coli
Source: Mol Syst Biol. 2023 Aug 29;19(10):e11596. doi: 10.15252/msb.202311596 (PMC10568205; doi:10.15252/msb.202311596)
Supplement: Supplementary file 9 — Dataset EV7 [file MSB-19-e11596-s010.xlsx]

## Sheet: Description
	Expanded View Dataset
	Dataset	EV	7
	Mapping temperature-sensitive mutations at a genome-scale to engineer growth-switches in E. coli
	Thorben Schramm (1,2), Paul Lubrano (1), Vanessa Pahl (1), Amelie Stadelmann (1), Andreas Verhülsdonk (1), Hannes Link (1,*)
	(1) Bacterial Metabolomics, University of Tübingen, Auf der Morgenstelle 24, 72076 Tübingen, Germany
	(2) Present address: Institute of Molecular Systems Biology, Department of Biology, ETH Zurich, Otto-Stern-Weg 3, 8093 Zürich, Switzerland
	(*) Correspondence: hannes.link@uni-tuebingen.de

## Sheet: 94 ts mutants in M9 medium
#	parent amino acid	mutation site	mutant amino acid	strain	bXXXX	mean µ 30°C	std µ 30°C	mean µ 32°C	std µ 32°C	mean µ 34°C	std µ 34°C	mean µ 36°C	std µ 36°C	mean µ 37°C	std µ 37°C	mean µ 38°C	std µ 38°C	mean µ 40°C	std µ 40°C	mean µ 42°C	std µ 42°C	mean µ 43°C	std µ 43°C	mean µ 44°C	std µ 44°C
0	-	0	-	control	-	0.347798	0.019942	0.453476	0.011569	0.503975	0.0200413	0.556302	0.0181972	0.606657	0.0192413	0.590464	0.024391	0.661638	0.0283197	0.66038	0.0113083	0.544771	0.0198407	0	0.0143869
49	VAL	195	ASP	accA	b0185	0.356803	0.00288674	0.490443	0.0265262	0.418754	0.0225353	0.275334	0.00364698	0.139771	0.0193714	0.147466	0.0228808	0.000825144	0.0115123	0	0.0211631	0	0.00304674	0	0.0282941
134	VAL	335	GLN	accC	b3256	0.377505	0.00747173	0.604147	0.0814663	0.494591	0.0490495	0.519024	0.0128769	0.587921	0.0504824	0.489173	0.00757959	0.459884	0.0169746	0.383898	0.0137823	0.0145447	0.00998786	0	0.0309677
173	VAL	120	TRP	accD	b2316	0.346974	0.00353946	0.552391	0.0880067	0.524154	0.0265404	0.588378	0.0205797	0.703263	0.00107197	0.810274	0.0221896	0.0212537	0.013759	0.00602391	0.00687465	0	0.00847589	0	0.0926294
344	MET	173	PRO	argA	b2818	0.354222	0.0194893	0.501184	0.0315509	0.475207	0.0425607	0.524473	0.0110682	0.50983	0.0392723	0.609486	0.0938814	0.00542331	0.00459958	0	0.00953694	0.0105369	0.001386	0.0318023	0.0751011
512	LEU	114	PRO	argG	b3172	0.206034	0.0186349	0.258415	0.0360919	0.0783959	0.00543287	0.143216	0.188331	0.422005	0.0568597	0.166187	0.277009	0.165664	0.296529	0	0.000248571	0.00568522	0.00447588	0.0133407	0.0133127
740	VAL	273	GLN	aroB	b3389	0.314139	0.0165389	0.406369	0.0373453	0.201391	0.0152971	0.333425	0.0400414	0.109187	0.0264579	0.0642734	0.00396451	0.0449545	0.0397474	0.0341612	0.0247767	0.0166452	0.0076262	0.00233526	0.00817046
770	VAL	339	PRO	aroC	b2329	0.312071	0.010633	0.261419	0.0242458	0.278358	0.0484395	0.232848	0.0397169	0.178118	0.0103699	0.186023	0.0476971	0.146826	0.0210662	0.0569732	0.00538381	0.0505657	0.00369578	0	0.0256932
929	ILE	110	ASP	asd	b3433	0.354072	0.0118047	0.460347	0.0519887	0.515109	0.0609	0.43952	0.0293339	0.203913	0.0421378	0.07963	0.0234188	0.020754	0.0105763	0.0131347	0.0236144	0.0159961	0.00346695	0.00050066	0.000867168
963	VAL	74	GLN	asnS	b0930	0.343739	0.0033928	0.485253	0.0212929	0.514117	0.0296973	0.57369	0.0233444	0.531271	0.0164376	0.545233	0.0399092	0.037485	0.0226382	0.00575101	0.00713233	0.0101146	0.00584472	0	0.13314
1454	VAL	160	PRO	birA	b3973	0.369677	0.00586445	0.459583	0.0505502	0.511835	0.0400051	0.397853	0.0608242	0.0461787	0.0102855	0.00808682	0.0424708	0.0117823	0.00888836	0.0219532	0.0143745	0	0.0209347	0	0.0187419
1555	PHE	266	PRO	carA	b0032	0.430969	0.00680853	0.622466	0.0367225	0.490551	0.0485384	0.496655	0.0110923	0.445742	0.00883873	0.480989	0.0495162	0.299772	0.0291578	0.218473	0.0372358	0.119388	0.0162807	0.00333876	0.0057829
1571	VAL	322	ASP	carB	b0033	0.408635	0.00670855	0.480517	0.0682111	0.369162	0.115749	0.376245	0.0300498	0.422282	0.103569	0.183543	0.150961	0.0627757	0.0605661	0.0392532	0.0320594	2.55268e-16	1.47379e-16	0	3.31454e-16
1714	LEU	113	TRP	coaD	b3634	0.299021	0.00626303	0.32046	0.018566	0.443382	0.0306676	0.500828	0.042351	0.506373	0.111671	0.586806	0.00324347	0.0031156	0.0148309	0.0102161	0.0252274	0	0.00244464	0	0.0807061
1810	VAL	171	GLN	cysB	b1275	0.343831	0.00511457	0.427845	0.015734	0.409018	0.0206958	0.451597	0.00852271	0.403485	0.0269854	0.433201	0.0161221	0.475357	0.0639265	0.477162	0.0293727	0	0.00983942	0	0.00672884
1943	ILE	269	GLN	cysD	b2752	0.363847	0.0175021	0.462716	0.0176649	0.495173	0.00988002	0.560731	0.0119309	0.608768	0.00197788	0.596575	0.0353186	0.253769	0.454327	0.00656819	0.013796	0.00081944	0.0163402	0	0.0100361
1991	VAL	226	ALA	cysE	b3607	0.214516	0.0289545	0.218819	0.0344701	0.302264	0.126427	0.222797	0.0709119	0.326848	0.307914	0.00944995	0.0160759	0.101857	0.141546	0	0.00729643	0	0.020571	0.00179166	0.0155978
2083	VAL	49	GLN	cysH	b2762	0.333703	0.0130569	0.249103	0.216179	0.398611	0.0161064	0.325157	0.0111509	0.255908	0.00604098	0.314691	0.00799482	0.197513	0.0563516	0.138295	0.0313875	0.00458676	0.00515853	0	0.0704506
2287	VAL	45	TRP	cysS	b0526	0.333657	0.00648529	0.571172	0.0308141	0.436918	0.0278235	0.400762	0.119293	0.00968892	0.0132267	0.0324252	0.0382127	0	0.0220021	0.00752535	0.00989795	0.000714966	0.00598226	0	0.0409346
2363	ILE	123	GLN	dapB	b0031	0.297063	0.0210314	0.13574	0.0270816	0.132213	0.0172701	0.158818	0.0945088	0.386091	0.0919298	0.212753	0.174405	0.082414	0.0343606	0.157036	0.0201196	0.0060702	0.0235128	0	0.0119595
2438	VAL	45	GLN	dapD	b0166	0.29275	0.0169063	0.42554	0.0853445	0.370664	0.0463339	0.378726	0.0183807	0.287719	0.00910459	0.201272	0.0172378	0.242501	0.0108282	0.186375	0.0210857	0.0577428	0.00393942	0	0.00503322
2622	LEU	347	ASP	dfp	b3639	0.280567	0.0441968	0.20453	0.161611	0.0360989	0.0607686	0.151311	0.259579	0.0177978	0.0365415	0	0.020338	0	0.0195732	0.00517888	0.00738912	0.00381131	0.00673381	0.00175007	0.0025825
2835	LEU	634	ASP	dnaE	b0184	0.370693	0.00743087	0.503107	0.0536471	0.503837	0.0223461	0.565392	0.00220126	0.554347	0.022786	0.579632	0.0335019	0.0162326	0.0089735	0	0.00747078	0.00182682	0.00242506	0.025492	0.0441534
2878	VAL	70	TRP	dnaN	b3701	0.369616	0.011764	0.493935	0.136065	0.524206	0.0290279	0.479639	0.0279057	0.448922	0.0410258	0.239666	0.041431	0	0.00353641	0	0.00591231	0	0.00338951	0	0.0063918
2909	LEU	289	GLN	dnaX	b0470	0.341382	0.0157214	0.430281	0.0256249	0.473803	0.020792	0.418807	0.0607292	0.191622	0.0241465	0	0.00391373	0	0.00704344	0	0.0182904	0	0.00664959	0	0.0111897
3055	ILE	443	ASP	dxs	b0420	0.332968	0.046066	0.463849	0.0379245	0.429575	0.0298291	0.434914	0.0466583	0.454436	0.0447754	0.263729	0.0568601	0.176395	0.0428994	0.190998	0.0472844	0.0485996	0.00871139	0.0100696	0.0188931
3386	ILE	134	ALA	fabG	b1093	0.233558	0.00748488	0.305298	0.0090763	0.27956	0.0246767	0.339837	0.0194691	0.354661	0.123175	0.181995	0.138961	0.0889104	0.150238	0.119975	0.204832	0	0.00168544	0.000219448	0.000380094
3765	MET	92	PRO	folA	b0048	0.31713	0.0223865	0.391896	0.0237988	0.420708	0.0316628	0.346583	0.00600627	0.276222	0.00935257	0.330717	0.0193382	0.221993	0.0212447	0.196411	0.00791369	0.0238983	0.00534497	0	0.0156526
3981	VAL	117	GLN	frr	b0172	0.36085	0.0163418	0.466739	0.0608839	0.513422	0.0443872	0.530338	0.0188089	0.443066	0.0300616	0.458456	0.0366688	0.49532	0.079027	0.393977	0.108381	0.00640264	0.00729605	0	0.0133098
4217	ILE	74	GLN	ftsQ	b0093	0.37335	0.0148474	0.455304	0.0249359	0.482428	0.0315477	0.314222	0.0493491	0.185987	0.0073974	0.136144	0.0934918	0	0.00809311	0.00932548	0.0120956	0	0.000916757	0	0.0107229
4317	ILE	457	GLN	ftsY	b3464	0.334488	0.012681	0.463205	0.00425958	0.448166	0.0130689	0.520288	0.0158676	0.567111	0.0118513	0.608601	0.025757	0.615965	0.00547042	0.560526	0.0199821	0.282925	0.0520792	0.00806698	0.0162437
4456	VAL	17	TRP	gapA	b1779	0.281435	0.0282799	0.22461	0.0251758	0.0971904	0.00491529	0.0304078	0.00629594	0.0282402	0.00118013	0.0297687	0.0311073	0.010892	0.000741697	0.0181643	0.0168179	0.00484506	0.0128278	0	0.00822486
4564	LEU	128	PRO	glmU	b3730	0.332153	0.0104276	0.394567	0.00674608	0.408775	0.0198694	0.24921	0.0240346	0.356844	0.0333463	0.017218	0.00893438	0.0195195	0.00447382	0.0201965	0.00441057	0	0.0179959	0	0.0125254
4639	ILE	88	GLN	glnA	b3870	0.27719	0.0444402	0.0361353	0.0162967	0.0539735	0.00744583	0.0397727	0.00181273	0.0728967	0.0215193	0.0363297	0.00385749	0	0.0252425	0.0217981	0.014901	0.0205792	0.0180361	0.00458247	0.00648899
4698	VAL	460	GLN	glnS	b0680	0.351107	0.00602282	0.448514	0.0165414	0.496123	0.0246773	0.549526	0.0148361	0.56722	0.0134678	0.563852	0.0188306	0.193827	0.0315281	0.155359	0.0244876	0.00707358	0.00150731	0	0.014185
4820	MET	201	ASP	glyA	b2551	0.366252	0.0058026	0.434681	0.0231492	0.538722	0.0367723	0.553249	0.0170651	0.556249	0.0257128	0.602569	0.123955	0.43171	0.0158131	0.40105	0.0146051	0.0110751	0.00406237	0	0.0573717
4904	PHE	100	PRO	gmk	b3648	0.357523	0.0104206	0.314157	0.0311967	0.339899	0.0163454	0.150461	0.00451015	0.13593	0.0346531	0.153832	0.0241721	0.265666	0.0921432	0.274205	0.0687467	0	0.00357972	0.001741	0.0213557
5032	VAL	190	GLN	grpE	b2614	0.346137	0.00770239	0.447467	0.0110826	0.490982	0.0527982	0.575925	0.0383505	0.521143	0.029347	0.0127589	0.00899038	0	0.00781589	0	0.0097145	0	0.00835422	0	0.014299
5070	ILE	247	PRO	guaB	b2508	0.336672	0.00603157	0.470578	0.0544712	0.456112	0.0609405	0.513715	0.028482	0.565097	0.0284072	0.51784	0.0340813	0.274012	0.199999	0.0185723	0.0151225	0	0.00736013	0	0.0086798
5195	PHE	514	TRP	gyrB	b3699	0.382629	0.00744959	0.487979	0.0294989	0.489695	0.0393676	0.581612	0.0266851	0.621405	0.0132166	0.648374	0.0329384	0.64273	0.0100171	0.575126	0.0199543	0	0.00332901	0	0.00897778
5398	LEU	212	ASP	hemD	b3804	0.290996	0.102913	0.428496	0.015296	0.37302	0.0260008	0.449325	0.00907544	0.387265	0.0279625	0.3929	0.0373175	0.299058	0.0230907	0.195419	0.0306764	0.00584276	0.00110374	0	0.0161773
5664	ILE	336	ASP	hisC	b2021	0.340013	0.00697132	0.432343	0.025687	0.457966	0.0457414	0.412945	0.0159697	0.309665	0.00620543	0.398038	0.0160713	0.116163	0.0420121	0.0153972	0.0132766	0	0.0175526	0	0.00675764
5924	LEU	240	ASP	hisS	b2514	0.301373	0.112856	0.499651	0.0990039	0.384379	0.00557135	0.391374	0.0265009	0.203388	0.00743211	0.315801	0.00633139	0.238862	0.0380529	0.166598	0.00802112	0.100026	0.00579988	0.091886	0.00405789
6125	VAL	150	TRP	ilvC	b3774	0.300484	0.00299406	0.245405	0.00764089	0.138927	0.0248343	0.0373366	0.0169759	0.0237889	0.00760885	0.00899791	0.007779	0.0204878	0.00941173	0.0195303	0.00435811	0.00599397	0.012785	0	0.0107561
6216	VAL	51	GLN	ilvE	b3770	0.301444	0.0112415	0.387026	0.0147065	0.468879	0.0386157	0.463933	0.00656117	0.317467	0.0141354	0.291599	0.0323427	0.186243	0.0464352	0.094172	0.0245711	0.18577	0.030879	0	0.0235003
6613	VAL	146	TRP	ispE	b1208	0.193212	0.0511722	0.259259	0.0142892	0.398033	0.0930042	0.466027	0.0148779	0.446305	0.0148035	0.388261	0.068999	0.418603	0.0650633	0.38646	0.0489277	0.246497	0.00135502	0.045661	0.0471702
6736	LEU	224	ASP	ispG	b2515	0.348429	0.0293913	0.386415	0.0644794	0.116325	0.206447	0.166879	0.014832	0.276734	0.0774016	0.00339118	0.0164729	0.00982658	0.00819699	0.00585462	0.00875937	0.00140322	0.00652665	0	0.03073
15671	VAL	192	GLN	ispU	b0174	0.282134	0.0266322	0.364027	0.0372399	0.365209	0.0888176	0.299307	0.0344819	0.361162	0.0171621	0.21413	0.0513858	0.340159	0.0513315	0.40892	0.141665	0	0.00274895	0	0.0151468
6962	ILE	7	TRP	leuA	b0074	0.30402	0.00312995	0.18031	0.0221374	0.0243814	0.0145272	0.0274597	0.00846525	0.0168925	0.0213863	0.00598351	0.0106821	0.00415148	0.00612252	0.0180914	0.0319473	0	0.00989946	0	0.0209738
7015	ILE	134	PRO	leuB	b0073	0.274424	0.0137977	0.314604	0.0171007	0.360006	0.035721	0.264434	0.0389743	0.120715	0.00306673	0.0866552	0.0167031	0.042058	0.00607011	0.035606	0.00293347	0.0445168	0.00298799	0	0.016272
7084	VAL	125	PRO	leuC	b0072	0.288841	0.0058603	0.366151	0.00506164	0.413045	0.0314432	0.425769	0.0367697	0.346961	0.0143555	0.404756	0.0208275	0	0.0130967	0.0140978	0.00740879	0.00874594	0.0054146	0	0.00669934
7143	ILE	73	ASP	leuD	b0071	0.305152	0.0134771	0.374069	0.0160694	0.403693	0.0285708	0.449165	0.0184219	0.491059	0.0744067	0.43321	0.0347489	0.117478	0.148214	0.00127887	0.00864445	0.0100079	0.00632436	0	0.0133529
7193	LEU	259	ASP	leuS	b0642	0.222498	0.107383	0.480507	0.0747559	0.462508	0.0171838	0.435111	0.076509	0.124975	0.0100045	0.219635	0.0213708	0.139846	0.165556	0.0458783	0.0137337	0.0146139	0.00160876	0.0208814	0.00698884
7347	VAL	121	ASP	ligA	b2411	0.354872	0.0111008	0.284828	0.0212822	0.0782662	0.0833612	0	0.00652919	0	0.0181857	0.00190032	0.00576139	0	0.0314814	0	0.0564102	0	0.00166811	0	0.0217627
8104	PHE	141	ASP	lpxD	b0179	0.347855	0.00603277	0.464218	0.0235725	0.330498	0.0343961	0.130426	0.148154	0.0192266	0.0152874	0.371503	0.0423735	0.0147153	0.0209269	0.000958082	0.00888388	0	0.00199051	0	0.00404961
8150	LEU	111	PRO	lpxH	b0524	0.361419	0.00525342	0.429874	0.0220441	0.500765	0.0262818	0.593978	0.0136326	0.700961	0.00175309	0.853094	0.0787066	0.71347	0.0361803	0.122997	0.142321	0	0.00406897	0.0248061	0.0429654
8328	LEU	280	ASP	lysA	b2838	0.298765	0.00585547	0.302491	0.0206617	0.337546	0.0163279	0.190382	0.0333038	0.287385	0.300914	0.0107877	0.0385978	0.007215	0.0141903	0.0116963	0.0215621	0.0251244	0.00387043	0.0304142	0.0327455
8432	PHE	285	TRP	metA	b4013	0.347032	0.0092875	0.456959	0.0201441	0.443616	0.0175312	0.515741	0.0282015	0.463514	0.0583261	0.50176	0.0644419	0.0133424	0.00340798	0	0.00977785	0.0083318	0.00242826	0	0.101282
8445	VAL	153	PRO	metB	b3939	0.354999	0.00320325	0.403568	0.00771806	0.448452	0.0318412	0.38631	0.0189329	0.173903	0.0269446	0.147576	0.00601841	0.0275888	0.00656243	0.0183093	0.00866646	0.0104316	0.0101812	0	0.00654183
8489	MET	106	ASP	metC	b3008	0.371247	0.00297131	0.429678	0.0225813	0.482272	0.0251108	0.500356	0.0268234	0.45126	0.0209025	0.404031	0.0138404	0.410128	0.0160313	0.376771	0.0145714	0.204443	0.00940486	0	0.0624291
8668	TRP	306	ALA	metG	b2114	0.191057	0.0692634	0.266106	0.00358479	0.18015	0.0321034	0.319139	0.0963358	0.349893	0.00963479	0.384082	0.0199266	0.382681	0.0563982	0.392419	0.0672138	0.0104831	0.0172351	0.00157932	0.00998062
8888	MET	604	TRP	mrdA	b0635	0.337968	0.0104693	0.629906	0.123398	0.495813	0.0540133	0.487167	0.0267457	0.379239	0.0401735	0.408844	0.0301685	0.315437	0.01857	0.2854	0.00576445	0.168711	0.00581075	0	0.0577003
9061	VAL	238	PRO	mreC	b3250	0.281892	0.0279213	0.325843	0.00776312	0.418134	0.00682424	0.458734	0.0296333	0.42769	0.0167333	0.36751	0.00762654	0.128392	0.185115	0.0256614	0.0485119	0	0.0705243	0	3.31454e-16
9161	VAL	550	PRO	msbA	b0914	0.337629	0.0170305	0.507846	0.00650541	0.501726	0.0256355	0.628935	0.00530476	0.580116	0.0165457	0.515159	0.0737759	0	0.0043507	0.00885244	0.0136733	0	0.00842435	0	0.0193672
9549	TRP	381	GLN	murE	b0085	0.3367	0.00741181	0.400171	0.0259424	0.409211	0.0452651	0.473439	0.00616699	0.438378	0.0338767	0.288994	0.241091	0.027573	0.041932	0.0121663	0.00307409	0	0.0130604	0	0.0159688
9595	LEU	347	ASP	murF	b0086	0.360345	0.00588502	0.420325	0.0148955	0.498551	0.0323512	0.598459	0.0246001	0.573797	0.0818242	0.531292	0.0953447	0.53018	0.0179581	0.172494	0.273649	0	0.0702738	0	0.0306759
9663	ILE	40	TRP	murI	b3967	0.344779	0.00224	0.392832	0.0110279	0.445087	0.0173522	0.50736	0.036055	0.510888	0.0428716	0.450532	0.0480748	0.426262	0.0253629	0.015039	0.00926593	0	0.0193725	0	0.027965
9965	VAL	157	GLN	nadE	b1740	0.354565	0.00770341	0.475468	0.0117674	0.412089	0.138786	0.531887	0.0250141	0.125688	0.104792	0.0183263	0.0182677	0.0173475	0.00401414	0.0230903	0.00976248	0	0.00227539	0	0.0008556
10447	LEU	42	GLN	panB	b0134	0.221931	0.0689808	0.164466	0.000980901	0.12357	0.0864366	0.0404094	0.00540407	0.399235	0.129775	0.112427	0.141939	0.0229069	0.0133465	0.0419546	0.0268741	0.0035658	0.00516942	0.000995279	0.00172387
10509	ILE	263	TRP	panC	b0133	0.323325	0.0308668	0.121283	0.0761116	0.00482306	0.00418207	0.00515925	0.00158532	0.00665604	0.00410451	0.000616593	0.0132185	0.0480534	0.0360803	0.0171957	0.0229167	0.00117576	0.00178197	0.0124592	0.0109611
10749	PHE	81	GLN	pdxH	b1638	0.349408	0.00380516	0.276864	0.00153468	0.261066	0.022623	0.185204	0.0054426	0.104716	0.0101725	0.130306	0.0161735	0.0297032	0.0035967	0.0458257	0.0135216	0.00937935	0.00294039	0.0273113	0.0783951
10803	VAL	28	ASP	pdxJ	b2564	0.312369	0.0154727	0.338151	0.0286983	0.31188	0.0108567	0	0.0117498	0.00483058	0.00226871	0	0.00838915	0	0.00316325	0.0043182	0.0104203	0.00319706	0.00631019	0.00880618	0.0152528
11198	VAL	70	ASP	ppa	b4226	0.361135	0.00471286	0.433205	0.0456034	0.500866	0.0179445	0.585448	0.0321232	0.56312	0.0132935	0.536437	0.0429974	0.282634	0.20641	0.290682	0.135546	0.0551814	0.00601417	0	0.00804254
11228	VAL	809	ASP	ppc	b3956	0.354705	0.0217247	0.41717	0.0155644	0.393514	0.0252653	0.595188	0.0388364	0.421162	0.0261818	0.453308	0.0404595	0.028807	0.0260933	0.0420941	0.024843	0.00934355	0.00474031	0	0.0130123
11404	MET	277	PRO	proA	b0243	0.291824	0.0813947	0.442159	0.0135019	0.44675	0.0315105	0.484386	0.015089	0.457545	0.0243407	0.451896	0.00662182	0.287387	0.0270415	0.297088	0.00927988	0.114932	0.00454643	0.0728277	0.0111406
11432	VAL	46	GLN	proB	b0242	0.314361	0.00836095	0.315842	0.00990999	0.336621	0.0333384	0.283653	0.0656131	0.132055	0.153451	0	0.00434131	0.0185159	0.00494449	0.00320178	0.0170621	0.0283451	0.0127606	0.00555965	0.0575017
11474	VAL	34	PRO	proC	b0386	0.35521	0.0105245	0.370541	0.00972514	0.350388	0.0144523	0.194192	0.0181851	0.135317	0.00961394	0.0800906	0.0183124	0.0134267	0.00222795	0.0308985	0.031917	0.00550719	0.00401466	0	0.0894421
11902	VAL	188	ASP	purC	b2476	0.358306	0.00894478	0.427792	0.0201565	0.516443	0.0291593	0.549007	0.00957903	0.573748	0.011836	0.554761	0.029454	0.586342	0.016219	0.587404	0.0418912	0.0894093	0.0352344	0.00195357	0.0201121
11916	VAL	335	GLN	purD	b4005	0.371448	0.00464451	0.432852	0.0215499	0.521158	0.0243038	0.572415	0.0486584	0.503465	0.0145244	0.579707	0.0194645	0.32228	0.177061	0.0632682	0.0218164	0.0125712	0.00521733	0.0162702	0.0180733
12005	ILE	29	TRP	purE	b0523	0.360239	0.00728038	0.45254	0.00625706	0.512507	0.023971	0.551381	0.0466438	0.560285	0.0210694	0.547904	0.010857	0.55864	0.0510315	0.605228	0.00923191	0.0302951	0.00239067	0.00125315	0.0142685
12113	ILE	213	ASP	purK	b0522	0.348728	0.0118736	0.359355	0.00796632	0.270652	0.00306309	0.113785	0.016953	0.0948494	0.0064642	0.0381604	0.00400678	0.0838277	0.0137609	0.0372303	0.0787691	0.0341122	0.0445905	0	3.82731e-16
12228	ILE	305	TRP	purM	b2499	0.327067	0.00153625	0.414097	0.0435274	0.374868	0.0247233	0.395877	0.0308504	0.40931	0.025524	0.456403	0.0662025	0.357552	0.0538149	0.276385	0.0114109	0.123743	0.00261903	0.0312907	0.0458649
12814	MET	53	PRO	ribF	b0025	0.336977	0.0138218	0.501662	0.0552293	0.503993	0.0469513	0.451396	0.00890434	0.51101	0.0233054	0.381212	0.0550669	0.0234128	0.0470741	0	0.0229862	0.00428547	0.0310003	0	0.0278388
13569	PHE	60	PRO	rpoH	b3461	0.348226	0.0140011	0.444372	0.0124116	0.41343	0.0328353	0.474447	0.0225739	0.50494	0.014441	0.631138	0.0241435	0.408598	0.0660277	0.338501	0.0201749	0.00239372	0.00104002	0.00487452	0.00844292
14071	VAL	71	PRO	secA	b0098	0.336571	0.0126184	0.479752	0.0143335	0.446694	0.00552023	0.508957	0.0179178	0.533258	0.0102054	0.574677	0.00461802	0.361968	0.0274368	0	0.00429036	0.00011037	0.000289796	0.0229745	0.0632063
14316	MET	309	PRO	serB	b4388	0.344636	0.00798524	0.356096	0.0351795	0.407749	0.0321208	0.45238	0.0255012	0.535119	0.0509307	0.398413	0.0794985	0.0657852	0.0315814	0.0142182	0.022369	0.0237489	0.00537153	0	0.000407012
14406	TRP	346	GLN	serS	b0893	0.355121	0.0287027	0.469049	0.0101578	0.528077	0.0637785	0.560479	0.0391285	0.579222	0.047713	0.722996	0.0216537	0.481203	0.0178349	0.390237	0.0466787	0.115448	0.00889102	0.00360067	0.00351971
14438	VAL	104	PRO	ssb	b4059	0.350989	0.0194844	0.497626	0.0247769	0.496332	0.0294915	0.419238	0.0148116	0.298318	0.0197291	0.0182504	0.00449666	0.00603167	0.00119371	0.0190248	0.0371042	0	0.0215643	0.0231272	0.0466197
14650	PHE	267	ASP	thrB	b0003	0.381362	0.00885717	0.475673	0.0221124	0.495187	0.0385041	0.413371	0.0165445	0.324667	0.0229963	0.356002	0.0483507	0.0724646	0.0456566	0.0347239	0.0215246	0.0239692	0.00735997	0	3.31454e-16
14760	ILE	218	PRO	thrS	b1719	0.338568	0.00921371	0.447594	0.025115	0.476079	0.0280052	0.381949	0.0120092	0.22991	0.0115708	0.166732	0.0190876	0.0670678	0.00267579	0.0123095	0.00394328	0	0.00142277	0.00202392	0.00350554
14788	LEU	397	GLN	tilS	b0188	0.375148	0.0176409	0.289013	0.0145182	0.336392	0.0176708	0.191857	0.019147	0.0138731	0.00960757	0.0178879	0.0206856	0.0122202	0.0169335	0	0.00225752	0	0.0114049	0.0280246	0.0373405
14846	ILE	86	ALA	tmk	b1098	0.333416	0.0172501	0.598379	0.0456725	0.400472	0.00951514	0.352544	0.0698527	0.372728	0.0384294	0	0.0279455	0	0.00652813	0	0.00706341	0.0138803	0.00669227	0	0.0089307
15232	PHE	7	ALA	trpS	b3384	0.34897	0.00584438	0.411291	0.0098738	0.45391	0.0334531	0.468241	0.00973993	0.313996	0.00852228	0.414414	0.0206994	0.240891	0.0146962	0.187096	0.030444	0.0389452	0.0207688	0.00767032	0.0132854
15333	VAL	124	GLN	tsaC	b3282	0.394748	0.0100874	0.483571	0.0228316	0.342306	0.0428216	0.0594324	0.0127042	0.035762	0.0197103	0.0331217	0.0269851	0.0169266	0.00944246	0.0214183	0.0094998	0.00664169	0.00459126	0	0.0123793
15618	PHE	52	PRO	ubiA	b4040	0.339897	0.0606936	0.363974	0.133181	0.200271	0.0344511	0.421744	0.226562	0.503614	0.0119883	0.208804	0.0542406	0.179329	0.166695	0.0183742	0.0245234	0	0.0745715	0.0206449	0.0357579

## Sheet: Results t-tests M9 medium
Two-sample t-test (alpha = 0.05, two-tailed) comparing each strain with the control strain for each temperature.
#	parent amino acid	mutation site	mutant amino acid	strain	bXXXX	h (30 °C)	p (30 °C)	h (32 °C)	p (32 °C)	h (34 °C)	p (34 °C)	h (36 °C)	p (36 °C)	h (37 °C)	p (37 °C)	h (38 °C)	p (38 °C)	h (40 °C)	p (40 °C)	h (42 °C)	p (42 °C)	h (43 °C)	p (43 °C)	h (44 °C)	p (44 °C)
0	-	0	-	control	-	0	1	0	1	0	1	0	1	0	1	0	1	0	1	0	1	0	1	0	1
49	VAL	195	ASP	accA	b0185	0	0.482114	0	0.0913746	1	0.00807592	1	1.25691e-05	1	7.73821e-06	1	2.13823e-05	1	3.039e-06	1	1.12157e-06	1	1.1554e-06	0	0.886869
134	VAL	335	GLN	accC	b3256	0	0.0730645	1	0.033807	0	0.774327	1	0.0442788	0	0.580433	1	0.00235293	1	0.000450999	1	1.1419e-05	1	2.04546e-06	0	0.517786
173	VAL	120	TRP	accD	b2316	0	0.947227	0	0.125798	0	0.352592	0	0.113184	1	0.000968432	1	0.000321372	1	3.87473e-06	1	1.11434e-07	1	1.564e-06	0	0.389613
344	MET	173	PRO	argA	b2818	0	0.710244	0	0.0697715	0	0.34923	0	0.0607926	1	0.0185401	0	0.751194	1	2.4258e-06	1	1.60756e-07	1	1.27675e-06	0	0.334916
512	LEU	114	PRO	argG	b3172	1	0.000845149	1	0.000875445	1	3.75828e-06	1	0.0194112	1	0.00597309	0	0.0574209	1	0.0448368	1	5.70758e-08	1	1.34664e-06	0	0.057492
740	VAL	273	GLN	aroB	b3389	0	0.0876187	0	0.105189	1	3.16442e-05	1	0.000929152	1	1.23494e-05	1	3.22684e-06	1	2.57913e-05	1	2.37525e-06	1	1.74307e-06	0	0.119173
770	VAL	339	PRO	aroC	b2329	0	0.0520044	1	0.000244479	1	0.00173014	1	0.000213143	1	4.48604e-06	1	0.000197463	1	1.45775e-05	1	1.23621e-07	1	1.84726e-06	0	0.826054
929	ILE	110	ASP	asd	b3433	0	0.66354	0	0.834135	0	0.778555	1	0.00423379	1	0.000113323	1	1.26747e-05	1	3.28407e-06	1	1.77866e-06	1	1.39888e-06	0	0.109778
963	VAL	74	GLN	asnS	b0930	0	0.745701	0	0.0856122	0	0.649606	0	0.366433	1	0.00669973	0	0.169247	1	7.53382e-06	1	1.15879e-07	1	1.48826e-06	0	0.491394
1454	VAL	160	PRO	birA	b3973	0	0.142371	0	0.848337	0	0.776118	1	0.0124206	1	1.52566e-06	1	3.2828e-05	1	2.88797e-06	1	4.48204e-07	1	5.1873e-06	0	0.556614
1555	PHE	266	PRO	carA	b0032	1	0.00239502	1	0.00160649	0	0.680815	1	0.00835329	1	0.000192406	1	0.0264084	1	0.000103219	1	3.94102e-05	1	8.76353e-06	0	0.0904193
1571	VAL	322	ASP	carB	b0033	1	0.00744715	0	0.535561	0	0.117753	1	0.000889435	1	0.0387215	1	0.0099629	1	0.00010077	1	5.94263e-06	1	1.16951e-06	0	0.117083
1714	LEU	113	TRP	coaD	b3634	1	0.0155799	1	0.000459687	1	0.045712	0	0.105488	0	0.200083	0	0.809491	1	3.68321e-06	1	2.17071e-06	1	1.13218e-06	0	0.994299
1810	VAL	171	GLN	cysB	b1275	0	0.755319	0	0.0854233	1	0.00465501	1	0.000834805	1	0.000445397	1	0.000738809	1	0.00992115	1	0.000544392	1	1.80931e-06	0	0.3614
1943	ILE	269	GLN	cysD	b2752	0	0.353917	0	0.490703	0	0.532516	0	0.742215	0	0.859306	0	0.817368	0	0.19563	1	3.68808e-07	1	3.30726e-06	0	0.34133
1991	VAL	226	ALA	cysE	b3607	1	0.00278326	1	0.000364609	0	0.0524769	1	0.00139522	0	0.1913	1	4.23629e-06	1	0.0025581	1	1.14268e-07	1	4.55115e-06	0	0.208659
2083	VAL	49	GLN	cysH	b2762	0	0.363618	0	0.177364	1	0.00208083	1	4.75479e-05	1	7.23313e-06	1	4.9084e-05	1	0.000218264	1	1.10165e-05	1	1.37847e-06	0	0.597072
2287	VAL	45	TRP	cysS	b0526	0	0.307665	1	0.00345516	1	0.027602	0	0.0893626	1	1.55487e-06	1	2.86146e-05	1	5.45036e-06	1	1.86964e-07	1	1.39876e-06	0	0.609087
2363	ILE	123	GLN	dapB	b0031	1	0.0387053	1	4.82713e-05	1	1.69067e-05	1	0.00202103	1	0.0152537	1	0.0205645	1	2.29794e-05	1	2.93325e-06	1	7.04079e-06	0	0.422248
2438	VAL	45	GLN	dapD	b0166	1	0.0218302	0	0.604228	1	0.0102305	1	0.000286425	1	1.30985e-05	1	2.28233e-05	1	1.80437e-05	1	4.30375e-06	1	1.97626e-06	0	0.261954
2622	LEU	347	ASP	dfp	b3639	0	0.0742281	0	0.0563172	1	0.000223843	0	0.0543359	1	1.59529e-05	1	5.42216e-06	1	4.79027e-06	1	1.20341e-07	1	1.4953e-06	0	0.0959422
2835	LEU	634	ASP	dnaE	b0184	0	0.135869	0	0.192327	0	0.99402	0	0.438775	1	0.0384752	0	0.674201	1	2.9785e-06	1	1.06741e-07	1	1.22093e-06	0	0.191917
2878	VAL	70	TRP	dnaN	b3701	0	0.177976	0	0.634875	0	0.376761	1	0.0163228	1	0.0038141	1	0.000225702	1	2.14271e-06	1	8.02977e-08	1	1.18233e-06	0	0.36301
2909	LEU	289	GLN	dnaX	b0470	0	0.684261	0	0.226218	0	0.144605	1	0.019836	1	2.01691e-05	1	1.86537e-06	1	2.16051e-06	1	6.15107e-07	1	1.40231e-06	0	0.353918
3055	ILE	443	ASP	dxs	b0420	0	0.635801	0	0.673969	1	0.0230457	1	0.0137161	1	0.00565445	1	0.00079292	1	8.19046e-05	1	7.49378e-05	1	2.41487e-06	0	0.124132
3386	ILE	134	ALA	fabG	b1093	1	0.000747057	1	6.32592e-05	1	0.00025688	1	0.00014812	1	0.024873	1	0.00741343	1	0.002909	1	0.0103178	1	1.14963e-06	0	0.113698
3765	MET	92	PRO	folA	b0048	0	0.151126	1	0.0157239	1	0.0183216	1	4.56225e-05	1	1.1606e-05	1	0.000133205	1	2.76319e-05	1	5.21081e-07	1	1.60904e-06	0	0.745601
3981	VAL	117	GLN	frr	b0172	0	0.430073	0	0.729688	0	0.753766	0	0.160864	1	0.00136318	1	0.00655313	1	0.0264984	1	0.0133227	1	1.57942e-06	0	0.566007
4217	ILE	74	GLN	ftsQ	b0093	0	0.149663	0	0.91389	0	0.374534	1	0.00134179	1	3.82384e-06	1	0.00123683	1	2.58196e-06	1	2.78542e-07	1	9.05617e-07	0	0.360893
4317	ILE	457	GLN	ftsY	b3464	0	0.384553	0	0.243452	1	0.0156023	0	0.0610941	1	0.0387413	0	0.425885	0	0.051763	1	0.00166328	1	0.0012405	0	0.120837
4456	VAL	17	TRP	gapA	b1779	1	0.0293321	1	0.000138646	1	4.38944e-06	1	1.19467e-06	1	8.20482e-07	1	1.62894e-05	1	2.38445e-06	1	6.59649e-07	1	2.43399e-06	0	0.284857
4564	LEU	128	PRO	glmU	b3730	0	0.2949	1	0.0015932	1	0.00427838	1	6.06073e-05	1	0.000357007	1	2.79797e-06	1	2.63812e-06	1	8.60852e-08	1	3.15052e-06	0	0.85654
4639	ILE	88	GLN	glnA	b3870	0	0.0660048	1	3.48822e-06	1	3.37977e-06	1	1.04451e-06	1	5.6665e-06	1	2.61764e-06	1	7.07786e-06	1	4.89942e-07	1	4.53766e-06	0	0.0811884
4698	VAL	460	GLN	glnS	b0680	0	0.796822	0	0.692146	0	0.690802	0	0.643438	1	0.043749	0	0.20902	1	4.40937e-05	1	5.39029e-06	1	1.24642e-06	0	0.266325
4820	MET	201	ASP	glyA	b2551	0	0.19863	0	0.276826	0	0.224061	0	0.842514	0	0.0530604	0	0.876243	1	0.000252733	1	1.69669e-05	1	1.37799e-06	0	0.94361
4904	PHE	100	PRO	gmk	b3648	0	0.495692	1	0.00191905	1	0.000389711	1	3.02153e-06	1	3.29919e-05	1	2.51583e-05	1	0.00206239	1	0.00065795	1	1.1472e-06	0	0.285925
5032	VAL	190	GLN	grpE	b2614	0	0.899474	0	0.551325	0	0.710628	0	0.468176	1	0.01347	1	2.72082e-06	1	2.30489e-06	1	1.55947e-07	1	1.5238e-06	0	0.244734
5070	ILE	247	PRO	guaB	b2508	0	0.407327	0	0.622958	0	0.26586	0	0.0944932	0	0.103879	1	0.0398872	1	0.0292744	1	4.98581e-07	1	1.48524e-06	0	0.192541
5195	PHE	514	TRP	gyrB	b3699	1	0.0471552	0	0.13236	0	0.605421	0	0.246223	0	0.3353	0	0.0706576	0	0.336902	1	0.00299442	1	1.18848e-06	0	0.225273
5398	LEU	212	ASP	hemD	b3804	0	0.40111	0	0.0870637	1	0.00230185	1	0.000804678	1	0.000362465	1	0.00154911	1	6.72421e-05	1	1.61204e-05	1	1.22854e-06	0	0.359395
5664	ILE	336	ASP	hisC	b2021	0	0.558021	0	0.263675	0	0.185782	1	0.000509619	1	1.41693e-05	1	0.000336545	1	4.86846e-05	1	3.55773e-07	1	3.5771e-06	0	0.240116
5924	LEU	240	ASP	hisS	b2514	0	0.521584	0	0.467314	1	0.000571157	1	0.000886133	1	4.53657e-06	1	4.63642e-05	1	0.000102753	1	4.13606e-07	1	3.09623e-06	1	0.000230897
6125	VAL	150	TRP	ilvC	b3774	1	0.0153001	1	1.30139e-05	1	3.82826e-05	1	3.50727e-06	1	1.05571e-06	1	2.49459e-06	1	3.11413e-06	1	8.51937e-08	1	2.44515e-06	0	0.189991
6216	VAL	51	GLN	ilvE	b3770	1	0.0247344	1	0.00354368	0	0.234874	1	0.00116629	1	3.0509e-05	1	0.000216114	1	0.000110976	1	3.45439e-06	1	7.11785e-05	0	0.959899
6613	VAL	146	TRP	ispE	b1208	1	0.00818879	1	5.24858e-05	0	0.125999	1	0.00265179	1	0.000333107	1	0.0087395	1	0.00404744	1	0.000699962	1	1.3045e-05	0	0.0942112
6736	LEU	224	ASP	ispG	b2515	0	0.976934	0	0.150894	1	0.0317611	1	8.73429e-06	1	0.00200882	1	4.18825e-06	1	2.77771e-06	1	1.51904e-07	1	1.45072e-06	0	0.714373
15671	VAL	192	GLN	ispU	b0174	1	0.0268197	1	0.0164965	0	0.0575959	1	0.000335803	1	7.91586e-05	1	0.000330937	1	0.000685818	1	0.0374864	1	9.60813e-07	0	0.488818
6962	ILE	7	TRP	leuA	b0074	1	0.0198381	1	4.57522e-05	1	4.70255e-06	1	1.37845e-06	1	3.75441e-06	1	2.85861e-06	1	2.50336e-06	1	5.1354e-06	1	1.76868e-06	0	0.597527
7015	ILE	134	PRO	leuB	b0073	1	0.0063371	1	0.00031031	1	0.00368035	1	0.000299844	1	1.71689e-06	1	7.8427e-06	1	3.16801e-06	1	8.14392e-08	1	1.71911e-06	0	0.981573
7084	VAL	125	PRO	leuC	b0072	1	0.00796979	1	0.000278446	1	0.0134359	1	0.00529045	1	4.77699e-05	1	0.000555794	1	3.15486e-06	1	1.27525e-07	1	1.44003e-06	0	0.242918
7143	ILE	73	ASP	leuD	b0071	1	0.0373328	1	0.00225651	1	0.00761332	1	0.00200717	0	0.05972	1	0.00303347	1	0.00334898	1	1.44859e-07	1	1.52786e-06	0	0.630508
7193	LEU	259	ASP	leuS	b0642	0	0.117845	0	0.569473	0	0.0529519	0	0.055857	1	2.72705e-06	1	3.83351e-05	1	0.00576541	1	4.67449e-07	1	1.32085e-06	1	0.0154288
7347	VAL	121	ASP	ligA	b2411	0	0.619859	1	0.000271183	1	0.00100451	1	9.45072e-07	1	2.32511e-06	1	2.18305e-06	1	1.02691e-05	1	3.77048e-05	1	1.18192e-06	0	0.363782
8104	PHE	141	ASP	lpxD	b0179	0	0.996428	0	0.517734	1	0.0016507	1	0.00780713	1	2.03409e-06	1	0.00148846	1	5.81364e-06	1	1.50626e-07	1	1.16013e-06	0	0.179785
8150	LEU	111	PRO	lpxH	b0524	0	0.316413	0	0.175919	0	0.874556	1	0.0454646	1	0.00107262	1	0.00525692	0	0.1224	1	0.00285821	1	1.08777e-06	0	0.189037
8328	LEU	280	ASP	lysA	b2838	1	0.0150215	1	0.000382234	1	0.000368077	1	7.53275e-05	0	0.140578	1	2.53101e-05	1	3.64033e-06	1	1.31899e-06	1	1.52155e-06	0	0.0853101
8432	PHE	285	TRP	metA	b4013	0	0.95482	0	0.807949	1	0.0171564	0	0.104455	1	0.0156455	0	0.0896314	1	2.48769e-06	1	1.73917e-07	1	1.28124e-06	0	0.441854
8445	VAL	153	PRO	metB	b3939	0	0.570286	1	0.00340968	0	0.0628967	1	0.000360329	1	2.25488e-05	1	6.85309e-06	1	2.93211e-06	1	1.61447e-07	1	2.01474e-06	0	0.234076
8489	MET	106	ASP	metC	b3008	0	0.114223	0	0.179575	0	0.306937	1	0.040358	1	0.000692537	1	0.000324833	1	0.000180096	1	1.18151e-05	1	1.14444e-05	0	0.938642
8668	TRP	306	ALA	metG	b2114	1	0.0196625	1	1.15318e-05	1	0.000120686	1	0.0138074	1	3.23806e-05	1	0.000343625	1	0.00156417	1	0.00243058	1	3.88201e-06	0	0.14734
8888	MET	604	TRP	mrdA	b0635	0	0.491751	0	0.0692729	0	0.818236	1	0.0208053	1	0.000902815	1	0.00125765	1	5.9763e-05	1	8.72967e-07	1	6.04888e-06	0	0.532689
9061	VAL	238	PRO	mreC	b3250	1	0.0291892	1	9.21974e-05	1	0.00216557	1	0.00828125	1	0.000262786	1	0.000111793	1	0.00786165	1	2.49469e-05	1	0.0001406	0	0.117083
9161	VAL	550	PRO	msbA	b0914	0	0.538624	1	0.00208395	0	0.910485	1	0.00267424	0	0.144295	0	0.168533	1	2.13476e-06	1	3.66128e-07	1	1.52448e-06	0	0.873267
9549	TRP	381	GLN	murE	b0085	0	0.417335	1	0.031364	1	0.0294975	1	0.00171691	1	0.00170692	0	0.0974521	1	2.66585e-05	1	7.11596e-08	1	2.19681e-06	0	0.805797
9595	LEU	347	ASP	murF	b0086	0	0.354915	1	0.0382358	0	0.817153	0	0.0754675	0	0.535472	0	0.356489	1	0.00245673	1	0.0367373	1	0.000128986	0	0.678447
9663	ILE	40	TRP	murI	b3967	0	0.80731	1	0.00277418	1	0.0183402	0	0.103779	1	0.0242316	1	0.0108561	1	0.000428552	1	1.75391e-07	1	3.78946e-06	0	0.658389
9965	VAL	157	GLN	nadE	b1740	0	0.612692	0	0.0821891	0	0.319785	0	0.2434	1	0.00144417	1	5.3316e-06	1	2.57821e-06	1	2.01073e-07	1	1.18163e-06	0	0.125836
10447	LEU	42	GLN	panB	b0134	1	0.0385494	1	1.73023e-06	1	0.00175562	1	1.21841e-06	0	0.051989	1	0.00453792	1	3.82733e-06	1	3.27756e-06	1	1.36885e-06	0	0.103939
10509	ILE	263	TRP	panC	b0133	0	0.312953	1	0.00171339	1	1.87966e-06	1	8.02376e-07	1	7.68864e-07	1	3.2464e-06	1	2.05611e-05	1	1.65554e-06	1	1.19873e-06	1	0.0499076
10749	PHE	81	GLN	pdxH	b1638	0	0.89736	1	1.25879e-05	1	0.000154423	1	4.5485e-06	1	2.34695e-06	1	1.08104e-05	1	2.76381e-06	1	4.5039e-07	1	1.30909e-06	0	0.394467
10803	VAL	28	ASP	pdxJ	b2564	0	0.0718902	1	0.00296458	1	0.00012811	1	1.25255e-06	1	7.14414e-07	1	2.38449e-06	1	2.1764e-06	1	2.00961e-07	1	1.45136e-06	0	0.104265
11198	VAL	70	ASP	ppa	b4226	0	0.32264	0	0.496967	0	0.851082	0	0.243306	1	0.0321449	0	0.131293	1	0.0344867	1	0.00925504	1	2.13518e-06	0	0.480794
11228	VAL	809	ASP	ppc	b3956	0	0.705732	1	0.0315946	1	0.00404608	0	0.191404	1	0.00058698	1	0.00734121	1	9.06566e-06	1	2.52143e-06	1	1.40008e-06	0	0.833249
11404	MET	277	PRO	proA	b0243	0	0.311703	0	0.332125	0	0.0567331	1	0.00621527	1	0.00113805	1	0.000686267	1	7.79815e-05	1	1.74632e-06	1	3.33585e-06	1	0.00104684
11432	VAL	46	GLN	proB	b0242	0	0.0553253	1	9.73716e-05	1	0.00173252	1	0.00226938	1	0.00602434	1	2.01337e-06	1	2.65002e-06	1	6.26112e-07	1	2.88919e-06	0	0.553394
11474	VAL	34	PRO	proC	b0386	0	0.59957	1	0.000683953	1	0.000422003	1	1.67955e-05	1	2.87791e-06	1	8.43585e-06	1	2.44854e-06	1	5.54619e-06	1	1.31956e-06	0	0.361001
11902	VAL	188	ASP	purC	b2476	0	0.451809	0	0.128124	0	0.574607	0	0.572166	0	0.0651307	0	0.18117	1	0.0161819	1	0.0435471	1	4.07389e-05	0	0.264629
11916	VAL	335	GLN	purD	b4005	0	0.116037	0	0.217946	0	0.398278	0	0.619606	1	0.00176617	0	0.582602	1	0.0305578	1	1.90496e-06	1	1.46718e-06	0	0.0696165
12005	ILE	29	TRP	purE	b0523	0	0.367481	0	0.907831	0	0.660897	0	0.873091	1	0.0480751	0	0.0507901	1	0.0377811	1	0.002819	1	1.51267e-06	0	0.202662
12113	ILE	213	ASP	purK	b0522	0	0.948004	1	0.000314945	1	3.73755e-05	1	6.60516e-06	1	1.64356e-06	1	2.66264e-06	1	5.83954e-06	1	0.000171044	1	5.45118e-05	0	0.117083
12228	ILE	305	TRP	purM	b2499	0	0.147043	0	0.204487	1	0.00216148	1	0.00148786	1	0.000433237	1	0.0301824	1	0.000977747	1	2.03446e-06	1	3.38627e-06	0	0.159814
12814	MET	53	PRO	ribF	b0025	0	0.482947	0	0.213214	0	0.999542	1	0.000855092	1	0.0053928	1	0.0038405	1	3.60023e-05	1	1.34163e-06	1	1.41899e-05	0	0.851028
13569	PHE	60	PRO	rpoH	b3461	0	0.977171	0	0.405292	1	0.0151379	1	0.00810389	1	0.00185011	0	0.109353	1	0.00365327	1	1.75681e-05	1	1.1968e-06	0	0.0901318
14071	VAL	71	PRO	secA	b0098	0	0.45624	0	0.0688937	1	0.00882253	1	0.0325578	1	0.00429379	0	0.332494	1	0.000192375	1	7.33881e-08	1	1.17096e-06	0	0.350468
14316	MET	309	PRO	serB	b4388	0	0.811347	1	0.0103818	1	0.0116712	1	0.00454822	0	0.0851716	1	0.0161272	1	1.69328e-05	1	1.50437e-06	1	1.60936e-06	0	0.121045
14406	TRP	346	GLN	serS	b0893	0	0.735038	0	0.154654	0	0.566193	0	0.874964	0	0.407938	1	0.00214808	1	0.000732212	1	0.000621788	1	4.35993e-06	0	0.077941
14438	VAL	104	PRO	ssb	b4059	0	0.852547	1	0.0489857	0	0.729267	1	0.000537038	1	4.17962e-05	1	2.34322e-06	1	2.31971e-06	1	8.84781e-06	1	5.07532e-06	0	0.231719
14650	PHE	267	ASP	thrB	b0003	0	0.0561439	0	0.198277	0	0.74354	1	0.000547853	1	8.31216e-05	1	0.00169177	1	4.52593e-05	1	1.51551e-06	1	1.81068e-06	0	0.117083
14760	ILE	218	PRO	thrS	b1719	0	0.507103	0	0.731197	0	0.23326	1	0.000157505	1	8.34333e-06	1	1.8805e-05	1	3.4751e-06	1	7.76873e-08	1	1.1467e-06	0	0.0955072
14788	LEU	397	GLN	tilS	b0188	0	0.149818	1	0.000105223	1	0.000407505	1	1.81856e-05	1	1.15169e-06	1	6.44411e-06	1	4.41756e-06	1	6.18549e-08	1	2.00462e-06	0	0.125895
14846	ILE	86	ALA	tmk	b1098	0	0.398274	1	0.00597756	1	0.0012743	1	0.008107	1	0.000705712	1	9.03307e-06	1	2.12939e-06	1	1.00201e-07	1	1.60772e-06	0	0.265143
15232	PHE	7	ALA	trpS	b3384	0	0.926904	1	0.00862324	0	0.0902437	1	0.00178802	1	1.76197e-05	1	0.00067644	1	2.17661e-05	1	1.46273e-05	1	6.88182e-06	0	0.0988174
15333	VAL	124	GLN	tsaC	b3282	1	0.0219885	0	0.111383	1	0.00407143	1	2.64173e-06	1	3.59423e-06	1	1.19816e-05	1	3.05e-06	1	1.90064e-07	1	1.36308e-06	0	0.868918
15618	PHE	52	PRO	ubiA	b4040	0	0.840852	0	0.310702	1	0.000190394	0	0.363142	1	0.00140714	1	0.000372718	1	0.00781319	1	2.07889e-06	1	0.000248964	0	0.169933
