# Supplementary material for: Mapping temperature‐sensitive mutations at a genome scale to engineer growth switches in Escherichia coli
Source: Mol Syst Biol. 2023 Aug 29;19(10):e11596. doi: 10.15252/msb.202311596 (PMC10568205; doi:10.15252/msb.202311596)
Supplement: Supplementary file 10 — Dataset EV8 [file MSB-19-e11596-s019.xlsx]

## Sheet: Description
	Expanded View Dataset
	Dataset	EV	8
	Mapping temperature-sensitive mutations at a genome-scale to engineer growth-switches in E. coli
	Thorben Schramm (1,2), Paul Lubrano (1), Vanessa Pahl (1), Amelie Stadelmann (1), Andreas Verhülsdonk (1), Hannes Link (1,*)
	(1) Bacterial Metabolomics, University of Tübingen, Auf der Morgenstelle 24, 72076 Tübingen, Germany
	(2) Present address: Institute of Molecular Systems Biology, Department of Biology, ETH Zurich, Otto-Stern-Weg 3, 8093 Zürich, Switzerland
	(*) Correspondence: hannes.link@uni-tuebingen.de

## Sheet: 94 ts mutants in LB medium
Cultivation in complex medium (LB).
#	parent amino acid	mutation site	mutant amino acid	strain	bXXXX	mean µ 42 °C (LB)	std µ 42 °C (LB)
0	-	0	-	control	-	1.15989	0.0230584
49	VAL	195	ASP	accA	b0185	0.699518	0.149779
134	VAL	335	GLN	accC	b3256	1.09058	0.0185867
173	VAL	120	TRP	accD	b2316	0.780094	0.101084
344	MET	173	PRO	argA	b2818	1.17594	0.0357585
512	LEU	114	PRO	argG	b3172	1.09116	0.0441931
740	VAL	273	GLN	aroB	b3389	1.10369	0.0711673
770	VAL	339	PRO	aroC	b2329	1.12148	0.0508173
929	ILE	110	ASP	asd	b3433	1.02553	0.108305
963	VAL	74	GLN	asnS	b0930	0.87663	0.0568773
1454	VAL	160	PRO	birA	b3973	0.194195	0.0269683
1555	PHE	266	PRO	carA	b0032	1.16086	0.0132542
1571	VAL	322	ASP	carB	b0033	1.12548	0.00894338
1714	LEU	113	TRP	coaD	b3634	1.06905	0.145473
1810	VAL	171	GLN	cysB	b1275	1.14462	0.0186072
1943	ILE	269	GLN	cysD	b2752	1.23306	0.0524854
1991	VAL	226	ALA	cysE	b3607	0.380668	0.0699195
2083	VAL	49	GLN	cysH	b2762	1.17676	0.0373024
2287	VAL	45	TRP	cysS	b0526	0.548269	0.0213592
2363	ILE	123	GLN	dapB	b0031	0.920536	0.220157
2438	VAL	45	GLN	dapD	b0166	1.17335	0.0407695
2622	LEU	347	ASP	dfp	b3639	0.136466	0.162849
2835	LEU	634	ASP	dnaE	b0184	0.813459	0.114993
2878	VAL	70	TRP	dnaN	b3701	0	0.000915779
2909	LEU	289	GLN	dnaX	b0470	0.0764873	0.171364
3055	ILE	443	ASP	dxs	b0420	0.391172	0.112585
3386	ILE	134	ALA	fabG	b1093	1.13922	0.0440375
3765	MET	92	PRO	folA	b0048	0.806315	0.055759
3981	VAL	117	GLN	frr	b0172	1.08456	0.0171094
4217	ILE	74	GLN	ftsQ	b0093	0.892949	0.122181
4317	ILE	457	GLN	ftsY	b3464	1.06713	0.0131549
4456	VAL	17	TRP	gapA	b1779	0.70859	0.0218831
4564	LEU	128	PRO	glmU	b3730	0.862751	0.0461037
4639	ILE	88	GLN	glnA	b3870	0.421432	0.0203646
4698	VAL	460	GLN	glnS	b0680	0.636998	0.0714673
4820	MET	201	ASP	glyA	b2551	0.917471	0.0277176
4904	PHE	100	PRO	gmk	b3648	0.860235	0.071635
5032	VAL	190	GLN	grpE	b2614	0	0.000744885
5070	ILE	247	PRO	guaB	b2508	0.950513	0.105462
5195	PHE	514	TRP	gyrB	b3699	1.05454	0.0654289
5398	LEU	212	ASP	hemD	b3804	0.460987	0.0923029
5664	ILE	336	ASP	hisC	b2021	1.18115	0.0841264
5924	LEU	240	ASP	hisS	b2514	0.213227	0.114518
6125	VAL	150	TRP	ilvC	b3774	1.16525	0.0797722
6216	VAL	51	GLN	ilvE	b3770	1.18835	0.0605969
6613	VAL	146	TRP	ispE	b1208	0.362829	0.00803616
6736	LEU	224	ASP	ispG	b2515	0.990827	0.107888
15671	VAL	192	GLN	ispU	b0174	1.07107	0.0914342
6962	ILE	7	TRP	leuA	b0074	1.15026	0.0124566
7015	ILE	134	PRO	leuB	b0073	1.22895	0.0470724
7084	VAL	125	PRO	leuC	b0072	1.14786	0.0409416
7143	ILE	73	ASP	leuD	b0071	1.17801	0.0341672
7193	LEU	259	ASP	leuS	b0642	0.00393745	0.00349748
7347	VAL	121	ASP	ligA	b2411	0	0.00276528
8104	PHE	141	ASP	lpxD	b0179	0	0.00258183
8150	LEU	111	PRO	lpxH	b0524	0.785093	0.129449
8328	LEU	280	ASP	lysA	b2838	1.08059	0.113898
8432	PHE	285	TRP	metA	b4013	1.16849	0.0629262
8445	VAL	153	PRO	metB	b3939	1.19288	0.0830327
8489	MET	106	ASP	metC	b3008	1.1049	0.0391969
8668	TRP	306	ALA	metG	b2114	1.06391	0.0645059
8888	MET	604	TRP	mrdA	b0635	1.01146	0.0701459
9061	VAL	238	PRO	mreC	b3250	0.798425	0.183473
9161	VAL	550	PRO	msbA	b0914	0	0.00726961
9549	TRP	381	GLN	murE	b0085	1.10614	0.0535384
9595	LEU	347	ASP	murF	b0086	1.07931	0.0800314
9663	ILE	40	TRP	murI	b3967	1.1013	0.0458286
9965	VAL	157	GLN	nadE	b1740	0.799805	0.110496
10447	LEU	42	GLN	panB	b0134	1.18716	0.0130299
10509	ILE	263	TRP	panC	b0133	1.16994	0.0315029
10749	PHE	81	GLN	pdxH	b1638	0.796769	0.118989
10803	VAL	28	ASP	pdxJ	b2564	1.16535	0.0718667
11198	VAL	70	ASP	ppa	b4226	1.14663	0.021008
11228	VAL	809	ASP	ppc	b3956	1.19858	0.0338098
11404	MET	277	PRO	proA	b0243	1.13422	0.0223347
11432	VAL	46	GLN	proB	b0242	1.10653	0.0440868
11474	VAL	34	PRO	proC	b0386	1.05563	0.0443497
11902	VAL	188	ASP	purC	b2476	1.09174	0.0674199
11916	VAL	335	GLN	purD	b4005	1.13581	0.0365025
12005	ILE	29	TRP	purE	b0523	1.17068	0.0566857
12113	ILE	213	ASP	purK	b0522	1.16222	0.0500865
12228	ILE	305	TRP	purM	b2499	1.15369	0.0496103
12814	MET	53	PRO	ribF	b0025	0.700507	0.118804
13569	PHE	60	PRO	rpoH	b3461	0.542278	0.10686
14071	VAL	71	PRO	secA	b0098	0.405272	0.129854
14316	MET	309	PRO	serB	b4388	1.13756	0.0651736
14406	TRP	346	GLN	serS	b0893	0.752999	0.0110389
14438	VAL	104	PRO	ssb	b4059	1.06493	0.0706714
14650	PHE	267	ASP	thrB	b0003	1.19059	0.0988841
14760	ILE	218	PRO	thrS	b1719	0.249092	0.0285369
14788	LEU	397	GLN	tilS	b0188	0.260002	0.0380041
14846	ILE	86	ALA	tmk	b1098	0.880689	0.117274
15232	PHE	7	ALA	trpS	b3384	0.61939	0.0756092
15333	VAL	124	GLN	tsaC	b3282	1.18201	0.0442123
15618	PHE	52	PRO	ubiA	b4040	0.296278	0.029868

## Sheet: Results t-tests LB-medium
Cultivation in complex medium (LB).
Two-sample t-test (alpha = 0.05, two-tailed) comparing each strain with the control strain for each temperature.
#	parent amino acid	mutation site	mutant amino acid	strain	bXXXX	h (42 °C)	p (42 °C)
0	-	0	-	control	-	0	1
49	VAL	195	ASP	accA	b0185	1	0.00316269
134	VAL	335	GLN	accC	b3256	1	0.0192992
173	VAL	120	TRP	accD	b2316	1	0.0067156
344	MET	173	PRO	argA	b2818	0	0.83292
512	LEU	114	PRO	argG	b3172	0	0.126396
740	VAL	273	GLN	aroB	b3389	0	0.313441
770	VAL	339	PRO	aroC	b2329	0	0.316929
929	ILE	110	ASP	asd	b3433	0	0.178728
963	VAL	74	GLN	asnS	b0930	1	0.00155526
1454	VAL	160	PRO	birA	b3973	1	1.31704e-06
1555	PHE	266	PRO	carA	b0032	0	0.636997
1571	VAL	322	ASP	carB	b0033	0	0.153207
1714	LEU	113	TRP	coaD	b3634	0	0.30202
1810	VAL	171	GLN	cysB	b1275	0	0.778703
1943	ILE	269	GLN	cysD	b2752	0	0.130439
1991	VAL	226	ALA	cysE	b3607	1	2.10238e-05
2083	VAL	49	GLN	cysH	b2762	0	0.53718
2287	VAL	45	TRP	cysS	b0526	1	7.19441e-06
2363	ILE	123	GLN	dapB	b0031	0	0.255738
2438	VAL	45	GLN	dapD	b0166	0	0.846959
2622	LEU	347	ASP	dfp	b3639	1	0.000502588
2835	LEU	634	ASP	dnaE	b0184	1	0.015195
2878	VAL	70	TRP	dnaN	b3701	1	1.53661e-07
2909	LEU	289	GLN	dnaX	b0470	1	0.000802619
3055	ILE	443	ASP	dxs	b0420	1	0.000371738
3386	ILE	134	ALA	fabG	b1093	0	0.322059
3765	MET	92	PRO	folA	b0048	1	0.000227906
3981	VAL	117	GLN	frr	b0172	1	0.0208411
4217	ILE	74	GLN	ftsQ	b0093	1	0.0432237
4317	ILE	457	GLN	ftsY	b3464	1	0.00663884
4456	VAL	17	TRP	gapA	b1779	1	9.03431e-06
4564	LEU	128	PRO	glmU	b3730	1	0.000828157
4639	ILE	88	GLN	glnA	b3870	1	2.25513e-06
4698	VAL	460	GLN	glnS	b0680	1	0.0006021
4820	MET	201	ASP	glyA	b2551	1	0.000437868
4904	PHE	100	PRO	gmk	b3648	1	0.00502575
5032	VAL	190	GLN	grpE	b2614	1	1.55731e-07
5070	ILE	247	PRO	guaB	b2508	0	0.0564583
5195	PHE	514	TRP	gyrB	b3699	0	0.0961489
5398	LEU	212	ASP	hemD	b3804	1	0.000282451
5664	ILE	336	ASP	hisC	b2021	0	0.814918
5924	LEU	240	ASP	hisS	b2514	1	0.00014394
6125	VAL	150	TRP	ilvC	b3774	0	0.859406
6216	VAL	51	GLN	ilvE	b3770	0	0.649863
6613	VAL	146	TRP	ispE	b1208	1	9.46406e-07
6736	LEU	224	ASP	ispG	b2515	0	0.0649719
15671	VAL	192	GLN	ispU	b0174	0	0.171529
6962	ILE	7	TRP	leuA	b0074	0	0.984239
7015	ILE	134	PRO	leuB	b0073	0	0.125585
7084	VAL	125	PRO	leuC	b0072	0	0.264252
7143	ILE	73	ASP	leuD	b0071	0	0.391754
7193	LEU	259	ASP	leuS	b0642	1	1.70608e-07
7347	VAL	121	ASP	ligA	b2411	1	1.60788e-07
8104	PHE	141	ASP	lpxD	b0179	1	1.59698e-07
8150	LEU	111	PRO	lpxH	b0524	1	0.0171397
8328	LEU	280	ASP	lysA	b2838	0	0.291373
8432	PHE	285	TRP	metA	b4013	0	0.982523
8445	VAL	153	PRO	metB	b3939	0	0.755469
8489	MET	106	ASP	metC	b3008	0	0.165954
8668	TRP	306	ALA	metG	b2114	0	0.0568991
8888	MET	604	TRP	mrdA	b0635	1	0.0241332
9061	VAL	238	PRO	mreC	b3250	1	0.017758
9161	VAL	550	PRO	msbA	b0914	1	1.63106e-07
9549	TRP	381	GLN	murE	b0085	0	0.376803
9595	LEU	347	ASP	murF	b0086	0	0.11203
9663	ILE	40	TRP	murI	b3967	0	0.0720044
9965	VAL	157	GLN	nadE	b1740	1	0.00910944
10447	LEU	42	GLN	panB	b0134	0	0.118877
10509	ILE	263	TRP	panC	b0133	0	0.795346
10749	PHE	81	GLN	pdxH	b1638	1	0.00137802
10803	VAL	28	ASP	pdxJ	b2564	0	0.917418
11198	VAL	70	ASP	ppa	b4226	0	0.546511
11228	VAL	809	ASP	ppc	b3956	0	0.233977
11404	MET	277	PRO	proA	b0243	0	0.513005
11432	VAL	46	GLN	proB	b0242	0	0.245947
11474	VAL	34	PRO	proC	b0386	1	0.0442279
11902	VAL	188	ASP	purC	b2476	0	0.149294
11916	VAL	335	GLN	purD	b4005	0	0.327505
12005	ILE	29	TRP	purE	b0523	0	0.676463
12113	ILE	213	ASP	purK	b0522	0	0.853926
12228	ILE	305	TRP	purM	b2499	0	0.819223
12814	MET	53	PRO	ribF	b0025	1	0.00361585
13569	PHE	60	PRO	rpoH	b3461	1	0.00131747
14071	VAL	71	PRO	secA	b0098	1	0.00116492
14316	MET	309	PRO	serB	b4388	0	0.480522
14406	TRP	346	GLN	serS	b0893	1	1.37872e-05
14438	VAL	104	PRO	ssb	b4059	0	0.069555
14650	PHE	267	ASP	thrB	b0003	0	0.763734
14760	ILE	218	PRO	thrS	b1719	1	1.54169e-06
14788	LEU	397	GLN	tilS	b0188	1	5.22804e-06
14846	ILE	86	ALA	tmk	b1098	1	0.0255562
15232	PHE	7	ALA	trpS	b3384	1	0.000649886
15333	VAL	124	GLN	tsaC	b3282	0	0.72019
15618	PHE	52	PRO	ubiA	b4040	1	1.63435e-06
