# Supplementary material for: Mapping temperature‐sensitive mutations at a genome scale to engineer growth switches in Escherichia coli
Source: Mol Syst Biol. 2023 Aug 29;19(10):e11596. doi: 10.15252/msb.202311596 (PMC10568205; doi:10.15252/msb.202311596)
Supplement: Supplementary file 11 — Dataset EV9 [file MSB-19-e11596-s008.xlsx]

## Sheet: Description
	Expanded View Dataset
	Dataset	EV	9
	Mapping temperature-sensitive mutations at a genome-scale to engineer growth-switches in E. coli
	Thorben Schramm (1,2), Paul Lubrano (1), Vanessa Pahl (1), Amelie Stadelmann (1), Andreas Verhülsdonk (1), Hannes Link (1,*)
	(1) Bacterial Metabolomics, University of Tübingen, Auf der Morgenstelle 24, 72076 Tübingen, Germany
	(2) Present address: Institute of Molecular Systems Biology, Department of Biology, ETH Zurich, Otto-Stern-Weg 3, 8093 Zürich, Switzerland
	(*) Correspondence: hannes.link@uni-tuebingen.de

## Sheet: Pairwise similarities
Pearson correlaction coefficient	Strain combinations
0.911828	leuD(I73D) + leuC(V125P)
0.881482	purK(I213D) + purE(I29W)
0.857982	proB(V46Q) + cysS(V45W)
0.834586	panC(I263W) + panB(L42Q)
0.822595	cysH(V49Q) + cysE(V226A)
0.820769	purK(I213D) + purC(V188D)
0.813146	cysS(V45W) + asnS(V74Q)
0.808812	purE(I29W) + purC(V188D)
0.808037	cysH(V49Q) + cysB(V171Q)
0.802239	cysE(V226A) + cysB(V171Q)
0.791248	ligA(V121D) + leuA(I7W)
0.783739	murF(L347D) + mrdA(M604W)
0.765927	ispU(V192Q) + glmU(L128P)
0.764653	leuD(I73D) + leuB(I134P)
0.750001	panC(I263W) + dfp(L347D)
0.746018	serS(W346Q) + accC(V335Q)
0.74527	ligA(V121D) + cysS(V45W)
0.737283	panB(L42Q) + coaD(L113W)
0.727746	panB(L42Q) + metA(F285W)
0.72332	dfp(L347D) + cysE(V226A)
0.722774	carB(V322D) + carA(F266P)
0.721417	proB(V46Q) + asnS(V74Q)
0.718811	serB(M309P) + murF(L347D)
0.714817	leuA(I7W) + cysH(V49Q)
0.711094	metA(F285W) + lysA(L280D)
0.706619	ligA(V121D) + asnS(V74Q)
0.705345	leuA(I7W) + cysS(V45W)
0.704402	leuC(V125P) + leuB(I134P)
0.703089	lpxD(F141D) + accC(V335Q)
0.699662	panC(I263W) + coaD(L113W)
0.694734	cysS(V45W) + cysH(V49Q)
0.685938	murI(I40W) + lysA(L280D)
0.683656	grpE(V190Q) + cysE(V226A)
0.679979	proB(V46Q) + leuA(I7W)
0.678817	birA(V160P) + accA(V195D)
0.676414	murI(I40W) + ispU(V192Q)
0.672348	panC(I263W) + cysE(V226A)
0.67069	panB(L42Q) + dfp(L347D)
0.664876	leuA(I7W) + asnS(V74Q)
0.663892	panB(L42Q) + cysH(V49Q)
0.657416	leuA(I7W) + cysE(V226A)
0.656796	ligA(V121D) + cysH(V49Q)
0.65628	thrS(I218P) + proB(V46Q)
0.655073	pdxH(F81Q) + ilvE(V51Q)
0.645818	dfp(L347D) + cysH(V49Q)
0.636817	panB(L42Q) + cysE(V226A)
0.636657	serB(M309P) + mrdA(M604W)
0.635783	cysH(V49Q) + asnS(V74Q)
0.627911	panB(L42Q) + cysB(V171Q)
0.625032	proB(V46Q) + argA(M173P)
0.623714	serS(W346Q) + lpxD(F141D)
0.621483	proB(V46Q) + ligA(V121D)
0.621254	proB(V46Q) + cysH(V49Q)
0.620882	murI(I40W) + mrdA(M604W)
0.620752	grpE(V190Q) + cysB(V171Q)
0.611966	grpE(V190Q) + cysH(V49Q)
0.609828	grpE(V190Q) + dfp(L347D)
0.606026	thrS(I218P) + cysS(V45W)
0.605179	ppa(V70D) + hemD(L212D)
0.604038	murI(I40W) + glmU(L128P)
0.603541	lysA(L280D) + ispU(V192Q)
0.602423	grpE(V190Q) + asnS(V74Q)
0.598744	ppa(V70D) + control
0.597617	dfp(L347D) + coaD(L113W)
0.596933	panC(I263W) + cysH(V49Q)
0.592907	thrS(I218P) + asnS(V74Q)
0.588887	metA(F285W) + cysB(V171Q)
0.587852	cysB(V171Q) + asnS(V74Q)
0.582806	metA(F285W) + cysH(V49Q)
0.582461	ligA(V121D) + cysE(V226A)
0.581413	panC(I263W) + leuA(I7W)
0.580359	serB(M309P) + accD(V120W)
0.578383	ispU(V192Q) + grpE(V190Q)
0.577868	cysS(V45W) + argG(L114P)
0.577815	trpS(F7A) + asnS(V74Q)
0.574992	metB(V153P) + grpE(V190Q)
0.574532	metA(F285W) + argG(L114P)
0.574048	cysH(V49Q) + argG(L114P)
0.570101	ispU(V192Q) + dfp(L347D)
0.569334	lysA(L280D) + coaD(L113W)
0.568191	hemD(L212D) + aroC(V339P)
0.563422	proB(V46Q) + leuC(V125P)
0.556184	panB(L42Q) + lysA(L280D)
0.555997	murF(L347D) + aroB(V273Q)
0.555584	ligA(V121D) + grpE(V190Q)
0.555371	cysS(V45W) + cysE(V226A)
0.550885	hemD(L212D) + control
0.548703	dfp(L347D) + cysB(V171Q)
0.548694	grpE(V190Q) + glmU(L128P)
0.546595	metA(F285W) + coaD(L113W)
0.546151	tsaC(V124Q) + ppa(V70D)
0.545527	panB(L42Q) + argG(L114P)
0.545524	lysA(L280D) + argG(L114P)
0.545476	leuA(I7W) + cysB(V171Q)
0.542451	mrdA(M604W) + accD(V120W)
0.542085	panB(L42Q) + leuA(I7W)
0.541948	serB(M309P) + metA(F285W)
0.541534	lysA(L280D) + glmU(L128P)
0.541463	murI(I40W) + metA(F285W)
0.53934	glmU(L128P) + dfp(L347D)
0.539303	thrS(I218P) + argA(M173P)
0.538341	proB(V46Q) + argG(L114P)
0.535285	murI(I40W) + murF(L347D)
0.533725	leuC(V125P) + asnS(V74Q)
0.533506	thrS(I218P) + asd(I110D)
0.533184	metB(V153P) + metA(F285W)
0.532717	panC(I263W) + cysB(V171Q)
0.532281	lysA(L280D) + dfp(L347D)
0.532267	dnaX(L289Q) + dnaE(L634D)
0.53029	ligA(V121D) + ispU(V192Q)
0.526337	birA(V160P) + accD(V120W)
0.52422	asnS(V74Q) + argA(M173P)
0.52195	leuA(I7W) + argG(L114P)
0.514979	proB(V46Q) + asd(I110D)
0.512957	metA(F285W) + cysE(V226A)
0.512299	leuA(I7W) + dfp(L347D)
0.510844	grpE(V190Q) + cysS(V45W)
0.510671	purC(V188D) + murF(L347D)
0.510385	murF(L347D) + accD(V120W)
0.509973	cysE(V226A) + asnS(V74Q)
0.506153	lysA(L280D) + cysH(V49Q)
0.505171	serB(M309P) + murI(I40W)
0.50445	leuC(V125P) + cysB(V171Q)
0.504425	leuC(V125P) + cysH(V49Q)
0.503299	cysS(V45W) + cysB(V171Q)
0.503002	ssb(V104P) + dnaN(V70W)
0.499103	ligA(V121D) + argG(L114P)
0.498845	panC(I263W) + grpE(V190Q)
0.498568	hemD(L212D) + dxs(I443D)
0.496937	trpS(F7A) + accA(V195D)
0.496502	trpS(F7A) + grpE(V190Q)
0.495424	proB(V46Q) + cysE(V226A)
0.494672	glmU(L128P) + cysE(V226A)
0.493761	cysB(V171Q) + coaD(L113W)
0.492724	cysB(V171Q) + argG(L114P)
0.492111	proB(V46Q) + leuD(I73D)
0.491922	cysS(V45W) + argA(M173P)
0.491329	ispG(L224D) + aroB(V273Q)
0.488929	tsaC(V124Q) + hemD(L212D)
0.488428	leuC(V125P) + leuA(I7W)
0.48769	panB(L42Q) + grpE(V190Q)
0.487476	lysA(L280D) + grpE(V190Q)
0.486959	lysA(L280D) + cysE(V226A)
0.486012	metB(V153P) + lysA(L280D)
0.485641	secA(V71P) + mreC(V238P)
0.485029	dxs(I443D) + aroC(V339P)
0.483933	cysH(V49Q) + coaD(L113W)
0.483914	ispU(V192Q) + cysE(V226A)
0.480974	ligA(V121D) + cysB(V171Q)
0.480544	metC(M106D) + control
0.478896	metA(F285W) + argA(M173P)
0.47702	ppc(V809D) + hemD(L212D)
0.473771	trpS(F7A) + cysB(V171Q)
0.473454	dnaN(V70W) + dnaE(L634D)
0.473254	thrS(I218P) + metA(F285W)
0.472646	metA(F285W) + leuC(V125P)
0.470429	ppa(V70D) + metC(M106D)
0.469823	ppc(V809D) + ppa(V70D)
0.469582	panC(I263W) + cysS(V45W)
0.468769	cysE(V226A) + argG(L114P)
0.468257	panC(I263W) + ligA(V121D)
0.467531	ligA(V121D) + dfp(L347D)
0.467405	asnS(V74Q) + argG(L114P)
0.466614	metB(V153P) + ispU(V192Q)
0.466416	leuC(V125P) + cysS(V45W)
0.466025	proB(V46Q) + cysB(V171Q)
0.465796	leuA(I7W) + grpE(V190Q)
0.463407	ligA(V121D) + glmU(L128P)
0.462709	rpoH(F60P) + murF(L347D)
0.461817	leuC(V125P) + argA(M173P)
0.461701	murF(L347D) + metA(F285W)
0.460995	leuS(L259D) + ilvE(V51Q)
0.46003	metA(F285W) + leuA(I7W)
0.459491	murI(I40W) + metB(V153P)
0.459225	lysA(L280D) + cysB(V171Q)
0.458337	tilS(L397Q) + aroC(V339P)
0.458261	panC(I263W) + metA(F285W)
0.457041	accD(V120W) + accA(V195D)
0.456136	metC(M106D) + hemD(L212D)
0.455376	proB(V46Q) + hisC(I336D)
0.454224	serS(W346Q) + hemD(L212D)
0.453593	dfp(L347D) + argG(L114P)
0.453033	trpS(F7A) + thrS(I218P)
0.451507	cysE(V226A) + coaD(L113W)
0.450706	hemD(L212D) + aroB(V273Q)
0.450107	serB(M309P) + argA(M173P)
0.448652	proB(V46Q) + metA(F285W)
0.446863	cysB(V171Q) + argA(M173P)
0.446803	tsaC(V124Q) + control
0.44662	asd(I110D) + argA(M173P)
0.446544	gyrB(F514W) + dnaE(L634D)
0.445947	trpS(F7A) + ispU(V192Q)
0.445128	mrdA(M604W) + metA(F285W)
0.445088	trpS(F7A) + argA(M173P)
0.444979	guaB(I247P) + glyA(M201D)
0.443382	dnaX(L289Q) + control
0.44176	metA(F285W) + asnS(V74Q)
0.440922	grpE(V190Q) + accA(V195D)
0.440721	ubiA(F52P) + gmk(F100P)
0.437905	hemD(L212D) + dnaX(L289Q)
0.437787	thrS(I218P) + leuA(I7W)
0.437195	mrdA(M604W) + lysA(L280D)
0.43619	ppa(V70D) + dxs(I443D)
0.43602	mreC(V238P) + dnaE(L634D)
0.435556	grpE(V190Q) + cysD(I269Q)
0.435273	metA(F285W) + grpE(V190Q)
0.435209	tmk(I86A) + dnaE(L634D)
0.434613	ppa(V70D) + aroC(V339P)
0.43336	panB(L42Q) + metB(V153P)
0.432792	metA(F285W) + cysS(V45W)
0.431973	trpS(F7A) + proB(V46Q)
0.431838	tilS(L397Q) + control
0.431369	serB(M309P) + lysA(L280D)
0.430553	metA(F285W) + dfp(L347D)
0.430429	panB(L42Q) + cysS(V45W)
0.430343	panB(L42Q) + ligA(V121D)
0.427939	mreC(V238P) + ftsQ(I74Q)
0.427461	dfp(L347D) + cysS(V45W)
0.42661	proB(V46Q) + gapA(V17W)
0.426083	guaB(I247P) + gmk(F100P)
0.425933	serB(M309P) + coaD(L113W)
0.425305	ligA(V121D) + leuC(V125P)
0.425072	leuD(I73D) + asnS(V74Q)
0.42421	serS(W346Q) + aroB(V273Q)
0.424105	murI(I40W) + argG(L114P)
0.422331	glnS(V460Q) + control
0.422281	rpoH(F60P) + mrdA(M604W)
0.421904	thrS(I218P) + argG(L114P)
0.41884	ispG(L224D) + hemD(L212D)
0.41868	panC(I263W) + argG(L114P)
0.415757	proB(V46Q) + panB(L42Q)
0.415296	secA(V71P) + ftsY(I457Q)
0.414868	tsaC(V124Q) + leuS(L259D)
0.412896	proB(V46Q) + panC(I263W)
0.412336	thrS(I218P) + leuC(V125P)
0.411217	gyrB(F514W) + dnaN(V70W)
0.409984	coaD(L113W) + argG(L114P)
0.408977	argG(L114P) + argA(M173P)
0.408734	murI(I40W) + grpE(V190Q)
0.408684	cysH(V49Q) + argA(M173P)
0.40826	proB(V46Q) + dfp(L347D)
0.4057	mreC(V238P) + mrdA(M604W)
0.404339	serB(M309P) + cysB(V171Q)
0.404165	ppc(V809D) + ispG(L224D)
0.404059	ispU(V192Q) + cysH(V49Q)
0.403406	murF(L347D) + lysA(L280D)
0.403336	lysA(L280D) + ligA(V121D)
0.403282	murI(I40W) + coaD(L113W)
0.40105	metG(W306A) + glnS(V460Q)
0.400811	tmk(I86A) + dnaN(V70W)
0.400714	panB(L42Q) + murI(I40W)
0.39988	leuS(L259D) + hisS(L240D)
0.39967	trpS(F7A) + cysE(V226A)
0.398639	leuC(V125P) + cysE(V226A)
0.396549	ppa(V70D) + aroB(V273Q)
0.396483	thrB(F267D) + accC(V335Q)
0.39552	lysA(L280D) + leuA(I7W)
0.395108	aroC(V339P) + control
0.394716	gyrB(F514W) + dnaX(L289Q)
0.394468	glnS(V460Q) + aroB(V273Q)
0.393767	tmk(I86A) + mreC(V238P)
0.393358	leuA(I7W) + ispU(V192Q)
0.393318	metB(V153P) + argG(L114P)
0.392951	leuD(I73D) + argA(M173P)
0.392123	thrS(I218P) + cysH(V49Q)
0.391721	ispU(V192Q) + accA(V195D)
0.391067	tsaC(V124Q) + ppc(V809D)
0.390599	rpoH(F60P) + aroB(V273Q)
0.389989	serB(M309P) + panB(L42Q)
0.389596	ispU(V192Q) + asnS(V74Q)
0.38874	trpS(F7A) + cysS(V45W)
0.388379	glmU(L128P) + accA(V195D)
0.387943	ppc(V809D) + aroC(V339P)
0.387739	metB(V153P) + cysD(I269Q)
0.386776	hisS(L240D) + glyA(M201D)
0.386682	leuD(I73D) + cysS(V45W)
0.386448	cysD(I269Q) + cysB(V171Q)
0.385213	tsaC(V124Q) + aroC(V339P)
0.384712	mrdA(M604W) + aroB(V273Q)
0.381413	metB(V153P) + asnS(V74Q)
0.381316	gmk(F100P) + aroC(V339P)
0.380019	tilS(L397Q) + dxs(I443D)
0.379239	ispG(L224D) + dxs(I443D)
0.378835	leuD(I73D) + cysH(V49Q)
0.378531	proB(V46Q) + folA(M92P)
0.37756	panC(I263W) + lysA(L280D)
0.376993	hisC(I336D) + folA(M92P)
0.37637	lysA(L280D) + cysS(V45W)
0.376204	trpS(F7A) + murI(I40W)
0.375623	murI(I40W) + dfp(L347D)
0.375299	purC(V188D) + aroB(V273Q)
0.375283	thrS(I218P) + folA(M92P)
0.375267	trpS(F7A) + ligA(V121D)
0.374263	pdxH(F81Q) + leuS(L259D)
0.374121	murI(I40W) + cysB(V171Q)
0.373817	aroC(V339P) + aroB(V273Q)
0.373545	ppa(V70D) + dnaX(L289Q)
0.372632	cysD(I269Q) + asnS(V74Q)
0.372429	murI(I40W) + accD(V120W)
0.371915	serB(M309P) + rpoH(F60P)
0.371288	tilS(L397Q) + rpoH(F60P)
0.371186	thrS(I218P) + gapA(V17W)
0.371146	ispU(V192Q) + cysS(V45W)
0.371134	metA(F285W) + ispU(V192Q)
0.370884	trpS(F7A) + leuA(I7W)
0.370865	leuD(I73D) + leuA(I7W)
0.370808	mrdA(M604W) + frr(V117Q)
0.370718	grpE(V190Q) + argG(L114P)
0.370258	lysA(L280D) + asnS(V74Q)
0.36977	ubiA(F52P) + ppc(V809D)
0.36907	tsaC(V124Q) + glnS(V460Q)
0.368931	ribF(M53P) + glmU(L128P)
0.368845	tilS(L397Q) + hemD(L212D)
0.368408	thrS(I218P) + ligA(V121D)
0.3682	trpS(F7A) + cysD(I269Q)
0.367973	ubiA(F52P) + dxs(I443D)
0.367504	proB(V46Q) + lysA(L280D)
0.366827	guaB(I247P) + dnaX(L289Q)
0.366818	ppc(V809D) + aroB(V273Q)
0.366723	proB(V46Q) + grpE(V190Q)
0.366222	purD(V335Q) + proB(V46Q)
0.366087	msbA(V550P) + mreC(V238P)
0.365952	trpS(F7A) + leuC(V125P)
0.365854	panB(L42Q) + argA(M173P)
0.365648	lpxD(F141D) + hemD(L212D)
0.365011	leuD(I73D) + cysB(V171Q)
0.364692	glmU(L128P) + cysH(V49Q)
0.364148	metA(F285W) + leuD(I73D)
0.364128	cysS(V45W) + asd(I110D)
0.364087	metB(V153P) + cysH(V49Q)
0.363951	murI(I40W) + frr(V117Q)
0.363309	purE(I29W) + hemD(L212D)
0.362471	metB(V153P) + cysB(V171Q)
0.362177	leuC(V125P) + hisC(I336D)
0.361488	gyrB(F514W) + aroB(V273Q)
0.360775	leuA(I7W) + glmU(L128P)
0.360384	serS(W346Q) + ppc(V809D)
0.36009	ispU(V192Q) + argG(L114P)
0.359737	aroB(V273Q) + control
0.35958	murF(L347D) + gyrB(F514W)
0.359091	hisS(L240D) + glnS(V460Q)
0.358012	lysA(L280D) + argA(M173P)
0.357587	tmk(I86A) + ssb(V104P)
0.357082	tsaC(V124Q) + serS(W346Q)
0.356547	ispU(V192Q) + cysB(V171Q)
0.356405	proB(V46Q) + ispU(V192Q)
0.355699	serB(M309P) + purC(V188D)
0.355055	trpS(F7A) + cysH(V49Q)
0.354781	metB(V153P) + cysE(V226A)
0.353978	purE(I29W) + ppa(V70D)
0.353952	proB(V46Q) + coaD(L113W)
0.353479	leuA(I7W) + argA(M173P)
0.353084	metB(V153P) + coaD(L113W)
0.352668	serB(M309P) + argG(L114P)
0.35035	gapA(V17W) + cysS(V45W)
0.350174	purC(V188D) + lysA(L280D)
0.348828	metB(V153P) + glmU(L128P)
0.348441	secA(V71P) + msbA(V550P)
0.347682	leuA(I7W) + hisC(I336D)
0.34661	metC(M106D) + dxs(I443D)
0.346341	hisC(I336D) + argA(M173P)
0.346286	metG(W306A) + hisS(L240D)
0.345775	gyrB(F514W) + glnS(V460Q)
0.345626	serS(W346Q) + ppa(V70D)
0.345421	metA(F285W) + ligA(V121D)
0.345125	gapA(V17W) + asnS(V74Q)
0.344972	leuD(I73D) + gapA(V17W)
0.344461	guaB(I247P) + aroC(V339P)
0.343358	lpxD(F141D) + ftsY(I457Q)
0.342668	metB(V153P) + ligA(V121D)
0.342524	trpS(F7A) + metB(V153P)
0.342445	panC(I263W) + asnS(V74Q)
0.342303	panB(L42Q) + leuC(V125P)
0.341986	leuA(I7W) + coaD(L113W)
0.341391	metB(V153P) + dfp(L347D)
0.341049	metA(F285W) + accD(V120W)
0.340913	leuS(L259D) + aroC(V339P)
0.339885	murF(L347D) + argG(L114P)
0.339435	serS(W346Q) + dxs(I443D)
0.339028	ppa(V70D) + ispG(L224D)
0.338173	panB(L42Q) + asnS(V74Q)
0.337214	glmU(L128P) + ftsQ(I74Q)
0.336387	ligA(V121D) + leuD(I73D)
0.335756	murI(I40W) + cysE(V226A)
0.33517	grpE(V190Q) + coaD(L113W)
0.335078	ispU(V192Q) + coaD(L113W)
0.334666	panC(I263W) + metB(V153P)
0.331922	leuC(V125P) + argG(L114P)
0.330752	leuC(V125P) + gapA(V17W)
0.330737	leuC(V125P) + coaD(L113W)
0.330702	purC(V188D) + mrdA(M604W)
0.330567	gmk(F100P) + glyA(M201D)
0.330525	tsaC(V124Q) + metC(M106D)
0.330418	ispG(L224D) + aroC(V339P)
0.330231	hisC(I336D) + cysH(V49Q)
0.329549	thrS(I218P) + ispU(V192Q)
0.329547	frr(V117Q) + accD(V120W)
0.329173	tilS(L397Q) + ppa(V70D)
0.328947	coaD(L113W) + argA(M173P)
0.328583	glyA(M201D) + control
0.328352	ispU(V192Q) + ftsQ(I74Q)
0.328295	murE(W381Q) + msbA(V550P)
0.327914	purE(I29W) + control
0.327827	proC(V34P) + asd(I110D)
0.327375	trpS(F7A) + metA(F285W)
0.326134	lpxD(F141D) + control
0.325968	ppa(V70D) + accC(V335Q)
0.325681	proA(M277P) + asd(I110D)
0.325635	pdxJ(V28D) + asd(I110D)
0.324432	serS(W346Q) + aroC(V339P)
0.324211	hisS(L240D) + guaB(I247P)
0.32418	trpS(F7A) + folA(M92P)
0.324051	msbA(V550P) + ftsY(I457Q)
0.323941	gapA(V17W) + asd(I110D)
0.32393	serB(M309P) + aroB(V273Q)
0.323519	tsaC(V124Q) + pdxH(F81Q)
0.323078	metC(M106D) + glnS(V460Q)
0.322403	leuD(I73D) + hisC(I336D)
0.322205	thrS(I218P) + lysA(L280D)
0.321634	ppc(V809D) + dnaX(L289Q)
0.321218	ftsQ(I74Q) + accA(V195D)
0.32104	cysB(V171Q) + accA(V195D)
0.320811	folA(M92P) + argG(L114P)
0.32021	ppa(V70D) + gyrB(F514W)
0.320075	ubiA(F52P) + aroC(V339P)
0.319947	murI(I40W) + ftsQ(I74Q)
0.31953	rpoH(F60P) + gyrB(F514W)
0.3194	ilvE(V51Q) + gyrB(F514W)
0.318398	metC(M106D) + dnaX(L289Q)
0.318269	ppc(V809D) + dxs(I443D)
0.318044	guaB(I247P) + ftsQ(I74Q)
0.318043	grpE(V190Q) + ftsQ(I74Q)
0.317532	dxs(I443D) + control
0.316981	glyA(M201D) + glnA(I88Q)
0.316948	mreC(V238P) + dnaX(L289Q)
0.31618	thrS(I218P) + leuD(I73D)
0.3158	hemD(L212D) + accC(V335Q)
0.315416	leuS(L259D) + hemD(L212D)
0.314183	dxs(I443D) + accC(V335Q)
0.314105	hisC(I336D) + cysE(V226A)
0.313589	serS(W346Q) + murF(L347D)
0.313463	rpoH(F60P) + purC(V188D)
0.313449	ligA(V121D) + argA(M173P)
0.312904	serS(W346Q) + gyrB(F514W)
0.311782	rpoH(F60P) + aroC(V339P)
0.311618	ispG(L224D) + ispE(V146W)
0.31153	tsaC(V124Q) + hisS(L240D)
0.311486	ppa(V70D) + ispE(V146W)
0.311082	hisC(I336D) + cysS(V45W)
0.311067	ppa(V70D) + leuS(L259D)
0.308907	ssb(V104P) + cysD(I269Q)
0.30817	cysE(V226A) + cysD(I269Q)
0.307925	serB(M309P) + frr(V117Q)
0.307296	trpS(F7A) + glmU(L128P)
0.307112	panB(L42Q) + ispU(V192Q)
0.306815	lpxD(F141D) + glyA(M201D)
0.306173	cysE(V226A) + accA(V195D)
0.306172	coaD(L113W) + accD(V120W)
0.305755	thrS(I218P) + cysE(V226A)
0.305284	metC(M106D) + gyrB(F514W)
0.305112	pdxH(F81Q) + hemD(L212D)
0.305098	asnS(V74Q) + accA(V195D)
0.304867	ribF(M53P) + accA(V195D)
0.304802	thrB(F267D) + lpxD(F141D)
0.304624	trpS(F7A) + hisC(I336D)
0.304463	murI(I40W) + cysH(V49Q)
0.302912	lpxD(F141D) + aroC(V339P)
0.302655	ppc(V809D) + control
0.302352	purE(I29W) + dapD(V45Q)
0.301603	trpS(F7A) + lysA(L280D)
0.301156	hemD(L212D) + guaB(I247P)
0.300318	dnaX(L289Q) + aroB(V273Q)
0.30024	gyrB(F514W) + accC(V335Q)
0.300051	gapA(V17W) + argA(M173P)
0.29959	leuD(I73D) + cysE(V226A)
0.299108	tsaC(V124Q) + pdxJ(V28D)
0.298986	panC(I263W) + hisC(I336D)
0.298653	serS(W346Q) + rpoH(F60P)
0.297793	leuS(L259D) + control
0.297744	nadE(V157Q) + dapB(I123Q)
0.296721	msbA(V550P) + mrdA(M604W)
0.296363	metB(V153P) + frr(V117Q)
0.295616	gmk(F100P) + dxs(I443D)
0.295392	tilS(L397Q) + dnaX(L289Q)
0.294667	proC(V34P) + pdxJ(V28D)
0.294251	rpoH(F60P) + accD(V120W)
0.29403	murI(I40W) + accA(V195D)
0.293766	cysS(V45W) + coaD(L113W)
0.293543	purD(V335Q) + hisC(I336D)
0.293507	dxs(I443D) + aroB(V273Q)
0.293278	hisC(I336D) + coaD(L113W)
0.293266	metB(V153P) + cysS(V45W)
0.29127	thrS(I218P) + cysB(V171Q)
0.291267	ppc(V809D) + metC(M106D)
0.290934	metC(M106D) + accC(V335Q)
0.290535	ppa(V70D) + pdxH(F81Q)
0.290305	glmU(L128P) + cysB(V171Q)
0.289959	panC(I263W) + ispU(V192Q)
0.289575	folA(M92P) + asnS(V74Q)
0.289568	leuC(V125P) + asd(I110D)
0.289535	proA(M277P) + pdxJ(V28D)
0.289161	nadE(V157Q) + asd(I110D)
0.289021	glmU(L128P) + argG(L114P)
0.288935	ppa(V70D) + glnS(V460Q)
0.288879	serS(W346Q) + control
0.288614	glyA(M201D) + glnS(V460Q)
0.28836	accC(V335Q) + control
0.288067	dfp(L347D) + accA(V195D)
0.287129	mrdA(M604W) + gyrB(F514W)
0.286947	hemD(L212D) + glnS(V460Q)
0.286794	ribF(M53P) + birA(V160P)
0.286337	ligA(V121D) + coaD(L113W)
0.286057	rpoH(F60P) + frr(V117Q)
0.284675	ispE(V146W) + hemD(L212D)
0.284512	lysA(L280D) + accD(V120W)
0.28447	dapD(V45Q) + dapB(I123Q)
0.283932	gapA(V17W) + folA(M92P)
0.282728	murE(W381Q) + mreC(V238P)
0.282424	lysA(L280D) + leuC(V125P)
0.282202	pdxH(F81Q) + aroB(V273Q)
0.282132	murE(W381Q) + birA(V160P)
0.282002	asnS(V74Q) + asd(I110D)
0.281647	tsaC(V124Q) + aroB(V273Q)
0.281585	metA(F285W) + leuB(I134P)
0.281387	panC(I263W) + glmU(L128P)
0.280997	tsaC(V124Q) + dxs(I443D)
0.280897	murE(W381Q) + ftsY(I457Q)
0.280756	folA(M92P) + argA(M173P)
0.28075	hisC(I336D) + asnS(V74Q)
0.280327	serB(M309P) + cysH(V49Q)
0.279611	metB(V153P) + accA(V195D)
0.278892	ubiA(F52P) + ispG(L224D)
0.278648	metA(F285W) + folA(M92P)
0.278235	hemD(L212D) + gmk(F100P)
0.277673	tilS(L397Q) + ppc(V809D)
0.276936	hisS(L240D) + dnaX(L289Q)
0.276766	purD(V335Q) + cysS(V45W)
0.276596	trpS(F7A) + asd(I110D)
0.276382	metC(M106D) + aroC(V339P)
0.27602	panC(I263W) + leuC(V125P)
0.275906	cysE(V226A) + argA(M173P)
0.2758	mrdA(M604W) + metB(V153P)
0.275714	dfp(L347D) + asnS(V74Q)
0.275519	pdxJ(V28D) + metG(W306A)
0.275274	secA(V71P) + dnaX(L289Q)
0.275143	serB(M309P) + metB(V153P)
0.273885	glmU(L128P) + cysS(V45W)
0.273278	serS(W346Q) + glnS(V460Q)
0.273179	tsaC(V124Q) + ilvE(V51Q)
0.272657	ilvE(V51Q) + hemD(L212D)
0.272586	carB(V322D) + asd(I110D)
0.272575	rpoH(F60P) + fabG(I134A)
0.272343	tsaC(V124Q) + glyA(M201D)
0.272225	leuD(I73D) + ilvC(V150W)
0.271849	tmk(I86A) + secA(V71P)
0.271339	thrS(I218P) + metB(V153P)
0.270504	coaD(L113W) + asnS(V74Q)
0.270479	hisC(I336D) + cysB(V171Q)
0.270021	glnA(I88Q) + carA(F266P)
0.269011	rpoH(F60P) + gmk(F100P)
0.268961	panB(L42Q) + hisC(I336D)
0.268922	aroB(V273Q) + accC(V335Q)
0.268897	serS(W346Q) + metC(M106D)
0.268878	murI(I40W) + ligA(V121D)
0.268243	ppa(V70D) + ilvE(V51Q)
0.267035	ftsQ(I74Q) + dnaX(L289Q)
0.266736	lpxD(F141D) + glmU(L128P)
0.266694	secA(V71P) + guaB(I247P)
0.265779	thrS(I218P) + hisC(I336D)
0.265753	glyA(M201D) + aroC(V339P)
0.265187	murE(W381Q) + mrdA(M604W)
0.265089	purC(V188D) + murI(I40W)
0.264965	murF(L347D) + accC(V335Q)
0.264923	secA(V71P) + gmk(F100P)
0.264306	trpS(F7A) + leuD(I73D)
0.263924	ispU(V192Q) + gapA(V17W)
0.263542	dnaX(L289Q) + aroC(V339P)
0.263198	glmU(L128P) + asnS(V74Q)
0.263065	hisC(I336D) + argG(L114P)
0.262327	leuB(I134P) + argA(M173P)
0.261901	folA(M92P) + cysS(V45W)
0.261661	thrS(I218P) + grpE(V190Q)
0.261489	fabG(I134A) + dxs(I443D)
0.261207	cysH(V49Q) + cysD(I269Q)
0.261137	purC(V188D) + dapD(V45Q)
0.260718	glmU(L128P) + coaD(L113W)
0.260502	ispG(L224D) + control
0.260401	dapD(V45Q) + aroB(V273Q)
0.260112	murF(L347D) + frr(V117Q)
0.259591	ispG(L224D) + glnS(V460Q)
0.259047	thrB(F267D) + serS(W346Q)
0.258911	purD(V335Q) + leuD(I73D)
0.258825	gyrB(F514W) + control
0.258691	metB(V153P) + leuA(I7W)
0.25845	tsaC(V124Q) + tilS(L397Q)
0.257876	leuA(I7W) + folA(M92P)
0.257415	hisC(I336D) + dapB(I123Q)
0.256092	ispU(V192Q) + folA(M92P)
0.255723	trpS(F7A) + ribF(M53P)
0.255529	fabG(I134A) + control
0.255275	ilvE(V51Q) + aroC(V339P)
0.255195	leuS(L259D) + glyA(M201D)
0.255116	purM(I305W) + dxs(I443D)
0.254741	panB(L42Q) + mrdA(M604W)
0.253785	hemD(L212D) + dapD(V45Q)
0.253764	ribF(M53P) + grpE(V190Q)
0.253588	nadE(V157Q) + gapA(V17W)
0.253049	hemD(L212D) + gyrB(F514W)
0.252727	leuC(V125P) + ispU(V192Q)
0.252687	panB(L42Q) + murF(L347D)
0.252611	leuC(V125P) + ilvC(V150W)
0.252203	metC(M106D) + glyA(M201D)
0.251956	frr(V117Q) + cysD(I269Q)
0.2503	ispE(V146W) + dxs(I443D)
0.250253	tilS(L397Q) + glyA(M201D)
0.249893	proA(M277P) + birA(V160P)
0.249702	ispG(L224D) + dnaX(L289Q)
0.249156	ftsY(I457Q) + aroB(V273Q)
0.249027	secA(V71P) + ftsQ(I74Q)
0.248883	ubiA(F52P) + hemD(L212D)
0.248844	purD(V335Q) + glnA(I88Q)
0.248171	purE(I29W) + dxs(I443D)
0.247992	serB(M309P) + leuB(I134P)
0.247693	lpxD(F141D) + dxs(I443D)
0.247009	fabG(I134A) + aroC(V339P)
0.247008	metC(M106D) + aroB(V273Q)
0.246984	ligA(V121D) + gapA(V17W)
0.246875	purC(V188D) + metA(F285W)
0.246824	metA(F285W) + hisC(I336D)
0.246586	thrS(I218P) + carB(V322D)
0.246431	gapA(V17W) + cysH(V49Q)
0.246229	panB(L42Q) + glmU(L128P)
0.246093	trpS(F7A) + argG(L114P)
0.246063	leuS(L259D) + ilvC(V150W)
0.245615	ftsQ(I74Q) + dfp(L347D)
0.245291	leuC(V125P) + grpE(V190Q)
0.244804	tsaC(V124Q) + ispG(L224D)
0.244738	leuS(L259D) + glnS(V460Q)
0.244268	mrdA(M604W) + coaD(L113W)
0.244178	tsaC(V124Q) + lpxD(F141D)
0.244069	panB(L42Q) + accD(V120W)
0.243707	nadE(V157Q) + argA(M173P)
0.243524	rpoH(F60P) + cysD(I269Q)
0.24335	gapA(V17W) + argG(L114P)
0.243249	serS(W346Q) + dnaE(L634D)
0.243158	ppa(V70D) + dnaE(L634D)
0.243099	ispE(V146W) + glnS(V460Q)
0.243087	tilS(L397Q) + gmk(F100P)
0.242897	leuD(I73D) + asd(I110D)
0.24271	tmk(I86A) + cysD(I269Q)
0.242457	trpS(F7A) + ftsQ(I74Q)
0.242393	ssb(V104P) + metB(V153P)
0.24178	serS(W346Q) + mrdA(M604W)
0.241412	purE(I29W) + aroC(V339P)
0.241326	serB(M309P) + leuC(V125P)
0.241088	panB(L42Q) + leuD(I73D)
0.240929	hemD(L212D) + glyA(M201D)
0.240287	leuB(I134P) + gapA(V17W)
0.240047	thrS(I218P) + panB(L42Q)
0.239349	cysH(V49Q) + accA(V195D)
0.239218	glyA(M201D) + dnaX(L289Q)
0.239141	proC(V34P) + metB(V153P)
0.238717	gyrB(F514W) + glnA(I88Q)
0.238638	leuD(I73D) + argG(L114P)
0.238589	ilvE(V51Q) + aroB(V273Q)
0.238425	purD(V335Q) + asd(I110D)
0.237874	guaB(I247P) + dxs(I443D)
0.237547	proB(V46Q) + accA(V195D)
0.236432	lysA(L280D) + accA(V195D)
0.236266	tsaC(V124Q) + dnaX(L289Q)
0.236202	serS(W346Q) + ispG(L224D)
0.235971	pdxJ(V28D) + nadE(V157Q)
0.235823	metC(M106D) + lpxD(F141D)
0.235215	pdxH(F81Q) + ispG(L224D)
0.234602	lysA(L280D) + ftsQ(I74Q)
0.234089	gmk(F100P) + fabG(I134A)
0.234015	ssb(V104P) + birA(V160P)
0.233942	leuS(L259D) + aroB(V273Q)
0.233927	tilS(L397Q) + serS(W346Q)
0.233613	aroB(V273Q) + accD(V120W)
0.233606	metC(M106D) + ispG(L224D)
0.233531	lpxH(L111P) + aroB(V273Q)
0.233504	tsaC(V124Q) + accC(V335Q)
0.233184	pdxH(F81Q) + aroC(V339P)
0.233016	ftsY(I457Q) + accD(V120W)
0.232859	rpoH(F60P) + dxs(I443D)
0.23266	leuA(I7W) + gapA(V17W)
0.232441	ppc(V809D) + carA(F266P)
0.232188	hisC(I336D) + dfp(L347D)
0.232003	pdxH(F81Q) + gyrB(F514W)
0.231854	purD(V335Q) + argA(M173P)
0.231784	metA(F285W) + glmU(L128P)
0.231745	ribF(M53P) + asd(I110D)
0.231464	ppa(V70D) + fabG(I134A)
0.231397	glnS(V460Q) + dnaX(L289Q)
0.231394	ispE(V146W) + aroC(V339P)
0.231155	ribF(M53P) + ispU(V192Q)
0.230718	ppc(V809D) + gmk(F100P)
0.230612	hisS(L240D) + control
0.230023	lpxD(F141D) + leuS(L259D)
0.229933	purK(I213D) + dapD(V45Q)
0.229738	purD(V335Q) + asnS(V74Q)
0.229351	pdxJ(V28D) + hisS(L240D)
0.22932	thrB(F267D) + pdxJ(V28D)
0.229181	murF(L347D) + coaD(L113W)
0.228355	ligA(V121D) + cysD(I269Q)
0.228167	hisS(L240D) + hemD(L212D)
0.22811	ilvE(V51Q) + ilvC(V150W)
0.228087	murE(W381Q) + dnaE(L634D)
0.227891	proC(V34P) + proA(M277P)
0.227399	ftsQ(I74Q) + birA(V160P)
0.226767	thrB(F267D) + ribF(M53P)
0.226753	leuC(V125P) + folA(M92P)
0.22611	tilS(L397Q) + ispG(L224D)
0.225238	ppc(V809D) + hisS(L240D)
0.225078	purD(V335Q) + carB(V322D)
0.224678	ilvE(V51Q) + glyA(M201D)
0.224234	tilS(L397Q) + metC(M106D)
0.223615	purD(V335Q) + cysH(V49Q)
0.223111	nadE(V157Q) + folA(M92P)
0.223087	glyA(M201D) + dxs(I443D)
0.223004	leuB(I134P) + hisC(I336D)
0.222875	rpoH(F60P) + ppc(V809D)
0.222869	mrdA(M604W) + argG(L114P)
0.222721	murI(I40W) + argA(M173P)
0.222293	tsaC(V124Q) + gmk(F100P)
0.221962	trpS(F7A) + gapA(V17W)
0.221854	folA(M92P) + asd(I110D)
0.221847	ribF(M53P) + dfp(L347D)
0.22139	ligA(V121D) + asd(I110D)
0.220942	pdxJ(V28D) + glnA(I88Q)
0.22073	dnaX(L289Q) + dnaN(V70W)
0.220695	mrdA(M604W) + ftsY(I457Q)
0.220336	glnS(V460Q) + accC(V335Q)
0.2203	ppc(V809D) + pdxH(F81Q)
0.220209	thrB(F267D) + metA(F285W)
0.219714	ispE(V146W) + aroB(V273Q)
0.219598	purD(V335Q) + leuC(V125P)
0.219233	lysA(L280D) + folA(M92P)
0.218965	serS(W346Q) + dnaX(L289Q)
0.218643	leuD(I73D) + coaD(L113W)
0.217989	gmk(F100P) + frr(V117Q)
0.217912	ppc(V809D) + leuS(L259D)
0.217572	proB(V46Q) + metB(V153P)
0.217275	ilvE(V51Q) + gmk(F100P)
0.217119	tsaC(V124Q) + fabG(I134A)
0.216948	lysA(L280D) + dapB(I123Q)
0.216709	leuB(I134P) + ilvC(V150W)
0.215909	ilvE(V51Q) + control
0.215209	trpS(F7A) + dfp(L347D)
0.214846	folA(M92P) + cysE(V226A)
0.214811	metG(W306A) + dnaN(V70W)
0.214574	ispE(V146W) + control
0.214521	ppc(V809D) + glnA(I88Q)
0.214213	metC(M106D) + leuS(L259D)
0.214104	guaB(I247P) + control
0.213572	glnA(I88Q) + carB(V322D)
0.213526	leuD(I73D) + folA(M92P)
0.213366	purE(I29W) + metC(M106D)
0.213231	ribF(M53P) + lpxD(F141D)
0.213101	secA(V71P) + mrdA(M604W)
0.212574	guaB(I247P) + frr(V117Q)
0.211863	metB(V153P) + accD(V120W)
0.211443	leuS(L259D) + dxs(I443D)
0.211435	serS(W346Q) + glyA(M201D)
0.211213	ispG(L224D) + guaB(I247P)
0.211135	leuS(L259D) + guaB(I247P)
0.21078	cysS(V45W) + cysD(I269Q)
0.21055	guaB(I247P) + dnaN(V70W)
0.210067	tsaC(V124Q) + purE(I29W)
0.210052	thrS(I218P) + coaD(L113W)
0.209738	lysA(L280D) + frr(V117Q)
0.209498	purE(I29W) + aroB(V273Q)
0.209429	tilS(L397Q) + guaB(I247P)
0.209401	metG(W306A) + asd(I110D)
0.20907	ilvE(V51Q) + dxs(I443D)
0.208455	metC(M106D) + guaB(I247P)
0.208128	mreC(V238P) + ftsY(I457Q)
0.208087	rpoH(F60P) + guaB(I247P)
0.207816	msbA(V550P) + ftsQ(I74Q)
0.207733	hisS(L240D) + ftsY(I457Q)
0.207536	proA(M277P) + nadE(V157Q)
0.20727	ubiA(F52P) + ppa(V70D)
0.206841	ftsY(I457Q) + aroC(V339P)
0.206625	dapB(I123Q) + argA(M173P)
0.206435	thrS(I218P) + purD(V335Q)
0.205614	tilS(L397Q) + lpxD(F141D)
0.205389	ilvE(V51Q) + glnA(I88Q)
0.205328	mreC(V238P) + cysD(I269Q)
0.204969	asd(I110D) + argG(L114P)
0.204775	ubiA(F52P) + rpoH(F60P)
0.204745	mrdA(M604W) + ftsQ(I74Q)
0.204621	argA(M173P) + accD(V120W)
0.204396	cysD(I269Q) + accA(V195D)
0.204306	mreC(V238P) + guaB(I247P)
0.20381	ligA(V121D) + accA(V195D)
0.203785	ppa(V70D) + hisS(L240D)
0.203715	tsaC(V124Q) + metG(W306A)
0.203525	msbA(V550P) + cysD(I269Q)
0.20338	glnA(I88Q) + dnaE(L634D)
0.203227	lpxD(F141D) + glnS(V460Q)
0.203029	pdxH(F81Q) + dxs(I443D)
0.202609	ilvE(V51Q) + glnS(V460Q)
0.201869	tilS(L397Q) + leuS(L259D)
0.201209	metA(F285W) + frr(V117Q)
0.201163	panC(I263W) + argA(M173P)
0.200629	aroC(V339P) + accC(V335Q)
0.200552	tsaC(V124Q) + carA(F266P)
0.200135	purM(I305W) + glyA(M201D)
0.200129	glnS(V460Q) + aroC(V339P)
0.200107	tilS(L397Q) + aroB(V273Q)
0.199582	tilS(L397Q) + purE(I29W)
0.199372	ubiA(F52P) + ispE(V146W)
0.199357	metC(M106D) + dnaE(L634D)
0.19928	pdxJ(V28D) + glnS(V460Q)
0.199242	gmk(F100P) + dnaX(L289Q)
0.198315	leuB(I134P) + cysB(V171Q)
0.198284	ppa(V70D) + lpxD(F141D)
0.197996	hisC(I336D) + asd(I110D)
0.197822	purD(V335Q) + cysE(V226A)
0.197797	glyA(M201D) + ftsQ(I74Q)
0.197732	trpS(F7A) + coaD(L113W)
0.197639	metC(M106D) + ilvE(V51Q)
0.196549	hisS(L240D) + glnA(I88Q)
0.195974	purE(I29W) + dnaX(L289Q)
0.195893	grpE(V190Q) + folA(M92P)
0.195876	pdxJ(V28D) + pdxH(F81Q)
0.195739	carB(V322D) + asnS(V74Q)
0.195583	ilvC(V150W) + argA(M173P)
0.195466	ubiA(F52P) + fabG(I134A)
0.195417	purC(V188D) + coaD(L113W)
0.195302	thrS(I218P) + thrB(F267D)
0.195101	ssb(V104P) + ligA(V121D)
0.195065	leuA(I7W) + accA(V195D)
0.194952	rpoH(F60P) + ispE(V146W)
0.194792	murE(W381Q) + ftsQ(I74Q)
0.194665	proB(V46Q) + glmU(L128P)
0.194517	lpxD(F141D) + dnaX(L289Q)
0.194411	grpE(V190Q) + argA(M173P)
0.194361	ribF(M53P) + murE(W381Q)
0.194353	ftsQ(I74Q) + cysD(I269Q)
0.194227	panC(I263W) + leuD(I73D)
0.193946	folA(M92P) + cysB(V171Q)
0.19341	guaB(I247P) + glnS(V460Q)
0.193068	fabG(I134A) + dnaX(L289Q)
0.193042	serS(W346Q) + ftsY(I457Q)
0.192932	purM(I305W) + control
0.192836	ssb(V104P) + accA(V195D)
0.192805	purC(V188D) + gyrB(F514W)
0.192384	secA(V71P) + dnaE(L634D)
0.192284	rpoH(F60P) + ispG(L224D)
0.192177	ilvE(V51Q) + hisS(L240D)
0.192071	metA(F285W) + gapA(V17W)
0.191644	ppc(V809D) + dnaE(L634D)
0.191634	leuC(V125P) + carB(V322D)
0.191389	dnaE(L634D) + accC(V335Q)
0.191145	ftsY(I457Q) + frr(V117Q)
0.190753	purE(I29W) + pdxH(F81Q)
0.190527	proB(V46Q) + nadE(V157Q)
0.190509	serB(M309P) + gyrB(F514W)
0.190338	hisS(L240D) + gyrB(F514W)
0.190219	ispU(V192Q) + cysD(I269Q)
0.189574	murI(I40W) + leuA(I7W)
0.189241	ribF(M53P) + cysE(V226A)
0.18917	thrS(I218P) + panC(I263W)
0.189054	mrdA(M604W) + dnaE(L634D)
0.188915	thrS(I218P) + leuB(I134P)
0.188089	murE(W381Q) + dapD(V45Q)
0.18792	leuS(L259D) + dnaX(L289Q)
0.187902	leuC(V125P) + dfp(L347D)
0.187888	panC(I263W) + cysD(I269Q)
0.187666	gyrB(F514W) + dxs(I443D)
0.187619	folA(M92P) + cysH(V49Q)
0.187175	ribF(M53P) + cysB(V171Q)
0.187074	ppa(V70D) + glyA(M201D)
0.186844	leuA(I7W) + asd(I110D)
0.186703	dxs(I443D) + dnaX(L289Q)
0.185766	tilS(L397Q) + fabG(I134A)
0.185697	ribF(M53P) + argA(M173P)
0.1856	metC(M106D) + hisS(L240D)
0.185519	murI(I40W) + leuC(V125P)
0.184873	metB(V153P) + carB(V322D)
0.184846	lysA(L280D) + hisC(I336D)
0.184647	ftsY(I457Q) + birA(V160P)
0.184495	pdxH(F81Q) + dnaE(L634D)
0.184137	leuD(I73D) + carB(V322D)
0.183877	purD(V335Q) + folA(M92P)
0.183754	glnS(V460Q) + dxs(I443D)
0.183175	ssb(V104P) + cysB(V171Q)
0.183163	secA(V71P) + murE(W381Q)
0.18306	serS(W346Q) + fabG(I134A)
0.182788	purC(V188D) + panB(L42Q)
0.182713	thrB(F267D) + glmU(L128P)
0.182099	ppc(V809D) + guaB(I247P)
0.181943	tmk(I86A) + ftsQ(I74Q)
0.181896	purE(I29W) + ispE(V146W)
0.18189	leuA(I7W) + cysD(I269Q)
0.18172	ribF(M53P) + murI(I40W)
0.181654	ppc(V809D) + glnS(V460Q)
0.181642	lpxD(F141D) + guaB(I247P)
0.181535	ssb(V104P) + asnS(V74Q)
0.181466	hemD(L212D) + fabG(I134A)
0.181297	metC(M106D) + fabG(I134A)
0.181081	coaD(L113W) + accA(V195D)
0.18087	serS(W346Q) + purC(V188D)
0.179857	ligA(V121D) + hisC(I336D)
0.179733	hisS(L240D) + gmk(F100P)
0.179575	secA(V71P) + aroC(V339P)
0.179432	tmk(I86A) + dnaX(L289Q)
0.179199	ubiA(F52P) + guaB(I247P)
0.179006	proB(V46Q) + leuB(I134P)
0.178913	pdxH(F81Q) + dnaX(L289Q)
0.178802	ppa(V70D) + guaB(I247P)
0.17861	murE(W381Q) + leuS(L259D)
0.17837	thrB(F267D) + asd(I110D)
0.178289	murI(I40W) + asnS(V74Q)
0.178031	cysS(V45W) + accA(V195D)
0.177887	purM(I305W) + guaB(I247P)
0.177678	tsaC(V124Q) + dnaE(L634D)
0.177598	pdxH(F81Q) + glnA(I88Q)
0.177519	hisC(I336D) + accA(V195D)
0.177073	purD(V335Q) + argG(L114P)
0.176817	pdxJ(V28D) + leuS(L259D)
0.176627	metB(V153P) + leuC(V125P)
0.17635	murI(I40W) + cysD(I269Q)
0.176293	purE(I29W) + leuS(L259D)
0.17629	leuB(I134P) + ilvE(V51Q)
0.176253	rpoH(F60P) + panB(L42Q)
0.176186	purM(I305W) + gmk(F100P)
0.176134	lysA(L280D) + leuD(I73D)
0.176001	ppa(V70D) + gmk(F100P)
0.175953	grpE(V190Q) + carB(V322D)
0.175716	purC(V188D) + ispE(V146W)
0.175364	leuB(I134P) + asd(I110D)
0.175203	ubiA(F52P) + tilS(L397Q)
0.175156	ispG(L224D) + dnaE(L634D)
0.17473	murF(L347D) + argA(M173P)
0.174497	pdxH(F81Q) + ilvC(V150W)
0.174412	lpxH(L111P) + glnS(V460Q)
0.174261	mrdA(M604W) + argA(M173P)
0.172813	glmU(L128P) + frr(V117Q)
0.172695	trpS(F7A) + serB(M309P)
0.172443	metC(M106D) + ispE(V146W)
0.172262	glnA(I88Q) + dapD(V45Q)
0.171626	trpS(F7A) + ssb(V104P)
0.171409	guaB(I247P) + fabG(I134A)
0.171339	ligA(V121D) + folA(M92P)
0.171326	ppa(V70D) + glnA(I88Q)
0.171203	proB(V46Q) + ilvC(V150W)
0.17104	trpS(F7A) + panB(L42Q)
0.1708	tmk(I86A) + metB(V153P)
0.170538	tilS(L397Q) + ftsY(I457Q)
0.170475	purD(V335Q) + leuB(I134P)
0.169814	grpE(V190Q) + frr(V117Q)
0.169794	ssb(V104P) + accD(V120W)
0.169473	msbA(V550P) + aroC(V339P)
0.169402	ribF(M53P) + coaD(L113W)
0.169303	ilvE(V51Q) + dnaE(L634D)
0.169207	gyrB(F514W) + frr(V117Q)
0.168952	ppc(V809D) + fabG(I134A)
0.168951	panC(I263W) + murI(I40W)
0.16853	ssb(V104P) + cysH(V49Q)
0.168165	leuC(V125P) + accA(V195D)
0.168003	tsaC(V124Q) + gyrB(F514W)
0.167942	purD(V335Q) + leuA(I7W)
0.16783	glnS(V460Q) + glnA(I88Q)
0.167669	ribF(M53P) + nadE(V157Q)
0.167662	leuA(I7W) + ilvC(V150W)
0.167407	proC(V34P) + hemD(L212D)
0.167174	trpS(F7A) + leuB(I134P)
0.166981	serS(W346Q) + pdxH(F81Q)
0.166898	metB(V153P) + gapA(V17W)
0.166791	metC(M106D) + dnaN(V70W)
0.166769	leuS(L259D) + ftsY(I457Q)
0.16668	dfp(L347D) + cysD(I269Q)
0.166632	ribF(M53P) + accC(V335Q)
0.166594	purM(I305W) + dnaX(L289Q)
0.166413	purM(I305W) + purE(I29W)
0.166367	purC(V188D) + accD(V120W)
0.16584	argG(L114P) + accD(V120W)
0.165773	purD(V335Q) + gapA(V17W)
0.165763	purM(I305W) + pdxH(F81Q)
0.165095	tsaC(V124Q) + glnA(I88Q)
0.165055	thrS(I218P) + ilvC(V150W)
0.164908	ispG(L224D) + accC(V335Q)
0.164839	metB(V153P) + folA(M92P)
0.164779	thrS(I218P) + nadE(V157Q)
0.16472	ribF(M53P) + ftsQ(I74Q)
0.164625	ftsQ(I74Q) + cysE(V226A)
0.163999	murF(L347D) + lpxH(L111P)
0.16397	murE(W381Q) + guaB(I247P)
0.163809	ispU(V192Q) + argA(M173P)
0.163522	ilvC(V150W) + gapA(V17W)
0.163505	dnaE(L634D) + aroB(V273Q)
0.163488	purE(I29W) + ppc(V809D)
0.163397	glyA(M201D) + dnaE(L634D)
0.163301	murE(W381Q) + hisS(L240D)
0.162704	serS(W346Q) + purE(I29W)
0.1627	ssb(V104P) + leuA(I7W)
0.162516	murF(L347D) + glnS(V460Q)
0.162364	folA(M92P) + dapB(I123Q)
0.162326	purE(I29W) + accC(V335Q)
0.162289	rpoH(F60P) + control
0.161459	hisS(L240D) + dnaN(V70W)
0.161409	murI(I40W) + leuB(I134P)
0.161302	proB(V46Q) + carB(V322D)
0.161019	rpoH(F60P) + lysA(L280D)
0.161	hemD(L212D) + glnA(I88Q)
0.160993	pdxH(F81Q) + msbA(V550P)
0.16095	ppa(V70D) + dapD(V45Q)
0.160872	metG(W306A) + leuB(I134P)
0.160861	glnS(V460Q) + dnaN(V70W)
0.160703	pdxH(F81Q) + control
0.160636	purM(I305W) + metC(M106D)
0.160613	tsaC(V124Q) + dapD(V45Q)
0.160494	dapD(V45Q) + aroC(V339P)
0.160484	ribF(M53P) + proA(M277P)
0.16048	dfp(L347D) + argA(M173P)
0.160448	ilvC(V150W) + asnS(V74Q)
0.160404	murE(W381Q) + accA(V195D)
0.160049	leuB(I134P) + cysH(V49Q)
0.159974	rpoH(F60P) + murI(I40W)
0.159818	hisS(L240D) + aroC(V339P)
0.159599	trpS(F7A) + panC(I263W)
0.159591	ilvE(V51Q) + dnaX(L289Q)
0.15953	ppc(V809D) + ispE(V146W)
0.159386	purD(V335Q) + cysB(V171Q)
0.159263	purM(I305W) + ppa(V70D)
0.159243	leuD(I73D) + ispU(V192Q)
0.15903	grpE(V190Q) + gapA(V17W)
0.158797	metG(W306A) + birA(V160P)
0.158626	folA(M92P) + dfp(L347D)
0.158561	purM(I305W) + gyrB(F514W)
0.15853	purC(V188D) + hemD(L212D)
0.157996	rpoH(F60P) + accC(V335Q)
0.157785	trpS(F7A) + purD(V335Q)
0.15776	glmU(L128P) + cysD(I269Q)
0.15769	msbA(V550P) + frr(V117Q)
0.157301	hisC(I336D) + gapA(V17W)
0.156884	leuB(I134P) + coaD(L113W)
0.156863	metG(W306A) + glnA(I88Q)
0.15685	ssb(V104P) + cysE(V226A)
0.15676	serS(W346Q) + purM(I305W)
0.156758	glmU(L128P) + folA(M92P)
0.156692	dxs(I443D) + dapD(V45Q)
0.156593	ppc(V809D) + accC(V335Q)
0.156348	purM(I305W) + aroC(V339P)
0.156336	purC(V188D) + argG(L114P)
0.156184	murF(L347D) + metB(V153P)
0.156129	thrB(F267D) + panB(L42Q)
0.155913	tmk(I86A) + msbA(V550P)
0.155785	ssb(V104P) + panB(L42Q)
0.15568	ispU(V192Q) + carB(V322D)
0.155431	ribF(M53P) + lysA(L280D)
0.155254	thrS(I218P) + murI(I40W)
0.155253	purK(I213D) + ppa(V70D)
0.154698	purC(V188D) + ppa(V70D)
0.154609	pdxH(F81Q) + gmk(F100P)
0.154195	proA(M277P) + metG(W306A)
0.154158	cysB(V171Q) + accD(V120W)
0.153835	folA(M92P) + carB(V322D)
0.153616	lysA(L280D) + gapA(V17W)
0.153556	tilS(L397Q) + pdxH(F81Q)
0.153429	leuC(V125P) + glmU(L128P)
0.153379	ssb(V104P) + hisC(I336D)
0.153293	leuD(I73D) + grpE(V190Q)
0.153201	lpxD(F141D) + hisS(L240D)
0.152712	guaB(I247P) + ftsY(I457Q)
0.152648	ssb(V104P) + frr(V117Q)
0.152414	metG(W306A) + glyA(M201D)
0.152156	accD(V120W) + accC(V335Q)
0.151731	rpoH(F60P) + dnaX(L289Q)
0.151548	leuS(L259D) + gmk(F100P)
0.151444	thrS(I218P) + dfp(L347D)
0.151391	hisS(L240D) + dnaE(L634D)
0.151251	rpoH(F60P) + ppa(V70D)
0.150735	panB(L42Q) + frr(V117Q)
0.150692	ssb(V104P) + nadE(V157Q)
0.150643	thrS(I218P) + proA(M277P)
0.150575	ssb(V104P) + grpE(V190Q)
0.150405	rpoH(F60P) + pdxH(F81Q)
0.149539	gapA(V17W) + cysE(V226A)
0.149513	nadE(V157Q) + dapD(V45Q)
0.149447	leuB(I134P) + asnS(V74Q)
0.14933	dnaX(L289Q) + accC(V335Q)
0.149259	purE(I29W) + fabG(I134A)
0.148719	gapA(V17W) + cysB(V171Q)
0.148683	ispU(V192Q) + frr(V117Q)
0.148603	ppc(V809D) + lpxH(L111P)
0.148224	serS(W346Q) + hisS(L240D)
0.148102	murI(I40W) + folA(M92P)
0.1478	cysD(I269Q) + carB(V322D)
0.14767	msbA(V550P) + ilvE(V51Q)
0.147599	proA(M277P) + argA(M173P)
0.147491	msbA(V550P) + birA(V160P)
0.147281	tilS(L397Q) + hisS(L240D)
0.147154	ispU(V192Q) + hisC(I336D)
0.146856	leuB(I134P) + carB(V322D)
0.146605	trpS(F7A) + carB(V322D)
0.146144	murE(W381Q) + dnaX(L289Q)
0.146141	argA(M173P) + accA(V195D)
0.146124	hisS(L240D) + aroB(V273Q)
0.146075	ispE(V146W) + accC(V335Q)
0.14592	ribF(M53P) + proB(V46Q)
0.145915	purM(I305W) + hemD(L212D)
0.145848	ispU(V192Q) + asd(I110D)
0.145797	metB(V153P) + ftsQ(I74Q)
0.145549	tilS(L397Q) + carA(F266P)
0.145535	pdxH(F81Q) + lpxD(F141D)
0.145507	purM(I305W) + glnS(V460Q)
0.145448	lpxH(L111P) + accC(V335Q)
0.14529	folA(M92P) + accA(V195D)
0.145261	ilvC(V150W) + cysB(V171Q)
0.145257	carA(F266P) + aroB(V273Q)
0.145081	guaB(I247P) + dnaE(L634D)
0.145033	secA(V71P) + lpxD(F141D)
0.144859	tmk(I86A) + proC(V34P)
0.14474	fabG(I134A) + aroB(V273Q)
0.144733	glyA(M201D) + ftsY(I457Q)
0.144705	purK(I213D) + hemD(L212D)
0.144684	lpxD(F141D) + aroB(V273Q)
0.144127	proC(V34P) + glnA(I88Q)
0.143939	rpoH(F60P) + mreC(V238P)
0.143528	purK(I213D) + ispE(V146W)
0.142991	ssb(V104P) + panC(I263W)
0.142941	nadE(V157Q) + ilvC(V150W)
0.142811	dnaE(L634D) + control
0.142698	ubiA(F52P) + serS(W346Q)
0.142382	carA(F266P) + aroC(V339P)
0.142362	lpxD(F141D) + fabG(I134A)
0.141682	glmU(L128P) + accC(V335Q)
0.141513	ribF(M53P) + cysH(V49Q)
0.141379	ftsQ(I74Q) + frr(V117Q)
0.141281	thrS(I218P) + serB(M309P)
0.141052	ribF(M53P) + leuA(I7W)
0.141034	ribF(M53P) + panC(I263W)
0.141019	glyA(M201D) + fabG(I134A)
0.140948	metB(V153P) + argA(M173P)
0.14091	rpoH(F60P) + hemD(L212D)
0.140743	tmk(I86A) + gyrB(F514W)
0.140717	purE(I29W) + pdxJ(V28D)
0.140669	tilS(L397Q) + secA(V71P)
0.140307	trpS(F7A) + proC(V34P)
0.139749	lpxH(L111P) + hemD(L212D)
0.13958	thrB(F267D) + cysE(V226A)
0.139517	frr(V117Q) + cysB(V171Q)
0.139014	pdxH(F81Q) + hisS(L240D)
0.139011	secA(V71P) + ppc(V809D)
0.138835	ilvE(V51Q) + guaB(I247P)
0.138522	tilS(L397Q) + ilvE(V51Q)
0.138433	purM(I305W) + ppc(V809D)
0.138255	purE(I29W) + lpxD(F141D)
0.138157	msbA(V550P) + accD(V120W)
0.138056	ilvC(V150W) + cysS(V45W)
0.137804	ispG(L224D) + ftsY(I457Q)
0.137758	fabG(I134A) + accC(V335Q)
0.137573	gyrB(F514W) + guaB(I247P)
0.137526	murF(L347D) + fabG(I134A)
0.137298	serS(W346Q) + leuS(L259D)
0.137192	ubiA(F52P) + pdxH(F81Q)
0.137145	purM(I305W) + ispG(L224D)
0.137085	serS(W346Q) + accD(V120W)
0.13671	ribF(M53P) + accD(V120W)
0.136067	trpS(F7A) + ilvC(V150W)
0.136037	guaB(I247P) + cysD(I269Q)
0.135952	serB(M309P) + leuD(I73D)
0.135838	thrB(F267D) + panC(I263W)
0.13572	ssb(V104P) + proC(V34P)
0.13561	mrdA(M604W) + cysB(V171Q)
0.135285	ispG(L224D) + gyrB(F514W)
0.135165	metA(F285W) + accA(V195D)
0.134798	tsaC(V124Q) + guaB(I247P)
0.134787	thrS(I218P) + accA(V195D)
0.134707	serS(W346Q) + carA(F266P)
0.134682	thrS(I218P) + glmU(L128P)
0.134613	glmU(L128P) + gapA(V17W)
0.134563	ppa(V70D) + pdxJ(V28D)
0.134469	thrB(F267D) + nadE(V157Q)
0.134256	lpxD(F141D) + gyrB(F514W)
0.134081	trpS(F7A) + birA(V160P)
0.133927	purC(V188D) + control
0.133735	guaB(I247P) + birA(V160P)
0.1336	proC(V34P) + argG(L114P)
0.133563	purK(I213D) + proC(V34P)
0.133514	secA(V71P) + glyA(M201D)
0.133505	tmk(I86A) + mrdA(M604W)
0.133335	secA(V71P) + frr(V117Q)
0.133288	ubiA(F52P) + tsaC(V124Q)
0.13294	ispE(V146W) + gyrB(F514W)
0.132877	dapD(V45Q) + control
0.13282	tmk(I86A) + murI(I40W)
0.132638	ppa(V70D) + lpxH(L111P)
0.132631	leuS(L259D) + ispG(L224D)
0.132491	metB(V153P) + hisC(I336D)
0.132433	gyrB(F514W) + glyA(M201D)
0.132199	purC(V188D) + accC(V335Q)
0.131933	hisC(I336D) + carB(V322D)
0.13171	msbA(V550P) + leuS(L259D)
0.131522	rpoH(F60P) + metA(F285W)
0.131252	serS(W346Q) + gmk(F100P)
0.13119	metG(W306A) + leuC(V125P)
0.131141	tmk(I86A) + frr(V117Q)
0.131053	serB(M309P) + lpxH(L111P)
0.131027	metA(F285W) + asd(I110D)
0.130952	mreC(V238P) + gyrB(F514W)
0.130591	purD(V335Q) + accA(V195D)
0.13056	purK(I213D) + pdxJ(V28D)
0.130127	secA(V71P) + ispG(L224D)
0.129861	secA(V71P) + dxs(I443D)
0.129177	metG(W306A) + control
0.128836	lysA(L280D) + asd(I110D)
0.128791	gapA(V17W) + dfp(L347D)
0.128564	ribF(M53P) + ligA(V121D)
0.128019	metG(W306A) + metC(M106D)
0.127744	ispE(V146W) + fabG(I134A)
0.127729	murF(L347D) + mreC(V238P)
0.127617	serS(W346Q) + lpxH(L111P)
0.12761	mreC(V238P) + ispG(L224D)
0.127478	mreC(V238P) + aroC(V339P)
0.127408	dapB(I123Q) + coaD(L113W)
0.127406	trpS(F7A) + frr(V117Q)
0.127319	hisS(L240D) + dxs(I443D)
0.127299	tsaC(V124Q) + proA(M277P)
0.12724	purD(V335Q) + dfp(L347D)
0.126914	pdxH(F81Q) + metC(M106D)
0.126708	purE(I29W) + gyrB(F514W)
0.126692	gyrB(F514W) + accD(V120W)
0.126569	hisS(L240D) + accC(V335Q)
0.126531	ftsQ(I74Q) + dnaE(L634D)
0.126525	rpoH(F60P) + glyA(M201D)
0.126491	ribF(M53P) + leuB(I134P)
0.126332	nadE(V157Q) + metG(W306A)
0.126117	purE(I29W) + ispG(L224D)
0.126101	lpxD(F141D) + ispG(L224D)
0.126017	hisS(L240D) + dapD(V45Q)
0.126004	murE(W381Q) + glyA(M201D)
0.125349	tsaC(V124Q) + nadE(V157Q)
0.125055	purM(I305W) + aroB(V273Q)
0.124987	hisC(I336D) + grpE(V190Q)
0.124811	tsaC(V124Q) + rpoH(F60P)
0.124729	murF(L347D) + ispG(L224D)
0.124562	murF(L347D) + dxs(I443D)
0.124442	cysD(I269Q) + argG(L114P)
0.124213	ilvC(V150W) + hisS(L240D)
0.124204	glnA(I88Q) + dnaX(L289Q)
0.1242	tilS(L397Q) + dnaE(L634D)
0.124125	pdxJ(V28D) + hemD(L212D)
0.12387	frr(V117Q) + accA(V195D)
0.123838	gmk(F100P) + glnA(I88Q)
0.123408	rpoH(F60P) + ilvE(V51Q)
0.123389	lpxD(F141D) + dnaE(L634D)
0.123331	ribF(M53P) + asnS(V74Q)
0.123095	mrdA(M604W) + accC(V335Q)
0.122948	tmk(I86A) + guaB(I247P)
0.122866	cysB(V171Q) + carB(V322D)
0.122785	purE(I29W) + ilvE(V51Q)
0.122697	gyrB(F514W) + fabG(I134A)
0.122653	ribF(M53P) + panB(L42Q)
0.122415	pdxH(F81Q) + fabG(I134A)
0.12206	lpxH(L111P) + ispG(L224D)
0.122048	gapA(V17W) + carB(V322D)
0.121987	leuC(V125P) + cysD(I269Q)
0.121841	leuB(I134P) + accD(V120W)
0.121766	serB(M309P) + asnS(V74Q)
0.12156	dapB(I123Q) + asd(I110D)
0.121532	thrB(F267D) + proB(V46Q)
0.121488	purD(V335Q) + panC(I263W)
0.12137	leuD(I73D) + cysD(I269Q)
0.121367	ubiA(F52P) + dfp(L347D)
0.121196	serS(W346Q) + ispE(V146W)
0.121168	purC(V188D) + fabG(I134A)
0.121128	rpoH(F60P) + dnaE(L634D)
0.120897	ppc(V809D) + pdxJ(V28D)
0.120703	ppc(V809D) + ilvE(V51Q)
0.120656	murF(L347D) + leuB(I134P)
0.120464	thrB(F267D) + lpxH(L111P)
0.120215	thrB(F267D) + proA(M277P)
0.119874	frr(V117Q) + cysH(V49Q)
0.119353	purC(V188D) + dxs(I443D)
0.119339	serB(M309P) + cysD(I269Q)
0.119324	metG(W306A) + carB(V322D)
0.119123	purM(I305W) + accC(V335Q)
0.118818	rpoH(F60P) + coaD(L113W)
0.118453	nadE(V157Q) + lpxH(L111P)
0.118429	dxs(I443D) + dnaE(L634D)
0.118425	hemD(L212D) + carA(F266P)
0.11828	secA(V71P) + aroB(V273Q)
0.118188	glyA(M201D) + accC(V335Q)
0.118097	glmU(L128P) + accD(V120W)
0.118054	leuS(L259D) + accC(V335Q)
0.117886	ispG(L224D) + ilvE(V51Q)
0.117421	glnS(V460Q) + ftsY(I457Q)
0.117393	thrB(F267D) + leuA(I7W)
0.117323	guaB(I247P) + dapD(V45Q)
0.117243	proC(V34P) + nadE(V157Q)
0.117009	purE(I29W) + glyA(M201D)
0.116935	ssb(V104P) + murE(W381Q)
0.116892	metB(V153P) + leuD(I73D)
0.116858	purE(I29W) + murF(L347D)
0.116754	thrS(I218P) + carA(F266P)
0.116716	ribF(M53P) + metB(V153P)
0.116698	cysS(V45W) + carB(V322D)
0.116463	purM(I305W) + dnaE(L634D)
0.116323	murI(I40W) + murE(W381Q)
0.116127	ssb(V104P) + serB(M309P)
0.11604	ssb(V104P) + metA(F285W)
0.116011	pdxJ(V28D) + argA(M173P)
0.116009	rpoH(F60P) + metB(V153P)
0.115681	proC(V34P) + dapB(I123Q)
0.115611	pdxH(F81Q) + glyA(M201D)
0.115417	serB(M309P) + accA(V195D)
0.11539	murE(W381Q) + lpxD(F141D)
0.115205	tilS(L397Q) + purM(I305W)
0.115114	tilS(L397Q) + accC(V335Q)
0.115	purC(V188D) + lpxH(L111P)
0.114966	ppa(V70D) + metG(W306A)
0.114959	pdxJ(V28D) + dapD(V45Q)
0.114906	purD(V335Q) + ilvC(V150W)
0.114748	ubiA(F52P) + secA(V71P)
0.114455	dapD(V45Q) + carA(F266P)
0.114382	ssb(V104P) + leuC(V125P)
0.11438	ubiA(F52P) + aroB(V273Q)
0.113994	metC(M106D) + dapD(V45Q)
0.113911	ilvC(V150W) + cysE(V226A)
0.113686	trpS(F7A) + msbA(V550P)
0.113647	leuD(I73D) + ilvE(V51Q)
0.11348	ppc(V809D) + glyA(M201D)
0.113454	hisC(I336D) + glmU(L128P)
0.113186	purK(I213D) + ppc(V809D)
0.113108	glnS(V460Q) + fabG(I134A)
0.11302	metG(W306A) + dapD(V45Q)
0.112296	mrdA(M604W) + lpxD(F141D)
0.112249	purD(V335Q) + metA(F285W)
0.111728	ribF(M53P) + cysS(V45W)
0.111706	lysA(L280D) + leuB(I134P)
0.111652	ispU(V192Q) + ilvC(V150W)
0.111628	panB(L42Q) + cysD(I269Q)
0.11162	murE(W381Q) + cysD(I269Q)
0.111342	metG(W306A) + leuS(L259D)
0.111314	glyA(M201D) + folA(M92P)
0.11109	serS(W346Q) + ilvE(V51Q)
0.110998	cysH(V49Q) + accD(V120W)
0.110966	metA(F285W) + ilvC(V150W)
0.110767	mreC(V238P) + glyA(M201D)
0.11071	nadE(V157Q) + hisC(I336D)
0.110672	lysA(L280D) + cysD(I269Q)
0.110632	serB(M309P) + nadE(V157Q)
0.110553	ilvC(V150W) + folA(M92P)
0.110504	purM(I305W) + fabG(I134A)
0.110364	glmU(L128P) + birA(V160P)
0.109832	panC(I263W) + ilvC(V150W)
0.109797	msbA(V550P) + dnaX(L289Q)
0.109722	ppc(V809D) + ftsY(I457Q)
0.109599	ilvC(V150W) + frr(V117Q)
0.109478	murE(W381Q) + accD(V120W)
0.109424	frr(V117Q) + fabG(I134A)
0.109367	ribF(M53P) + msbA(V550P)
0.108929	rpoH(F60P) + argG(L114P)
0.108731	purD(V335Q) + metB(V153P)
0.108667	leuB(I134P) + folA(M92P)
0.108635	pdxJ(V28D) + dapB(I123Q)
0.108595	thrS(I218P) + pdxJ(V28D)
0.108576	proB(V46Q) + proA(M277P)
0.108282	purD(V335Q) + panB(L42Q)
0.108239	rpoH(F60P) + glnS(V460Q)
0.108202	ispE(V146W) + ilvE(V51Q)
0.108045	rpoH(F60P) + purE(I29W)
0.107937	msbA(V550P) + aroB(V273Q)
0.107935	ispG(L224D) + gmk(F100P)
0.107928	leuB(I134P) + ispU(V192Q)
0.107924	pdxH(F81Q) + accC(V335Q)
0.10789	purM(I305W) + dnaN(V70W)
0.107482	pdxH(F81Q) + dapD(V45Q)
0.107351	frr(V117Q) + coaD(L113W)
0.107327	purM(I305W) + carA(F266P)
0.107098	ppc(V809D) + mreC(V238P)
0.106858	asd(I110D) + accA(V195D)
0.106792	ssb(V104P) + argA(M173P)
0.106726	nadE(V157Q) + accA(V195D)
0.106605	guaB(I247P) + aroB(V273Q)
0.106596	ilvC(V150W) + hisC(I336D)
0.106296	thrB(F267D) + argA(M173P)
0.106192	leuS(L259D) + gyrB(F514W)
0.106075	purM(I305W) + purC(V188D)
0.105824	proC(V34P) + asnS(V74Q)
0.10582	purK(I213D) + lysA(L280D)
0.105818	metG(W306A) + gyrB(F514W)
0.105648	proC(V34P) + cysD(I269Q)
0.105583	purM(I305W) + purK(I213D)
0.105326	pdxH(F81Q) + leuB(I134P)
0.105244	proC(V34P) + msbA(V550P)
0.105236	hemD(L212D) + dnaE(L634D)
0.104995	proA(M277P) + glnS(V460Q)
0.104882	nadE(V157Q) + leuD(I73D)
0.104566	mrdA(M604W) + ispU(V192Q)
0.10372	proA(M277P) + hisS(L240D)
0.103682	purD(V335Q) + lysA(L280D)
0.103661	lpxH(L111P) + carA(F266P)
0.10361	leuS(L259D) + dnaE(L634D)
0.103104	cysE(V226A) + carB(V322D)
0.103001	metG(W306A) + leuD(I73D)
0.102699	murI(I40W) + mreC(V238P)
0.10219	ftsQ(I74Q) + cysB(V171Q)
0.102092	purC(V188D) + aroC(V339P)
0.101894	purM(I305W) + mreC(V238P)
0.101893	ligA(V121D) + ilvC(V150W)
0.101718	ilvC(V150W) + cysH(V49Q)
0.101605	pdxJ(V28D) + lpxH(L111P)
0.101479	thrB(F267D) + lysA(L280D)
0.101363	murF(L347D) + dnaE(L634D)
0.101154	dapD(V45Q) + coaD(L113W)
0.101079	frr(V117Q) + argG(L114P)
0.100631	serB(M309P) + accC(V335Q)
0.100587	pdxH(F81Q) + ispE(V146W)
0.100537	ubiA(F52P) + purE(I29W)
0.100347	purD(V335Q) + gmk(F100P)
0.10034	gmk(F100P) + ftsQ(I74Q)
0.100315	msbA(V550P) + accA(V195D)
0.100137	ubiA(F52P) + purC(V188D)
0.0998653	thrB(F267D) + dnaN(V70W)
0.0996879	lpxD(F141D) + gmk(F100P)
0.0995731	ppc(V809D) + gyrB(F514W)
0.0993687	murI(I40W) + leuD(I73D)
0.0993386	ilvC(V150W) + coaD(L113W)
0.0989981	purC(V188D) + pdxH(F81Q)
0.0988905	mreC(V238P) + dnaN(V70W)
0.0988545	ilvE(V51Q) + dapD(V45Q)
0.098804	ribF(M53P) + cysD(I269Q)
0.0986241	thrB(F267D) + cysB(V171Q)
0.098597	serB(M309P) + ispU(V192Q)
0.0985766	mrdA(M604W) + lpxH(L111P)
0.0984171	trpS(F7A) + accD(V120W)
0.0983861	purK(I213D) + pdxH(F81Q)
0.0982064	ssb(V104P) + murI(I40W)
0.098095	tmk(I86A) + ppc(V809D)
0.0979487	serB(M309P) + cysE(V226A)
0.0979138	panB(L42Q) + leuB(I134P)
0.0978395	thrB(F267D) + folA(M92P)
0.0977344	leuB(I134P) + accA(V195D)
0.0973943	ssb(V104P) + coaD(L113W)
0.097337	purE(I29W) + proC(V34P)
0.0973078	thrB(F267D) + ssb(V104P)
0.0971353	ribF(M53P) + gapA(V17W)
0.096982	serB(M309P) + ribF(M53P)
0.0968728	tmk(I86A) + carA(F266P)
0.0963875	leuS(L259D) + dapD(V45Q)
0.0963356	cysH(V49Q) + carB(V322D)
0.0963113	ssb(V104P) + ftsY(I457Q)
0.0962402	panC(I263W) + dapB(I123Q)
0.0961955	tilS(L397Q) + gyrB(F514W)
0.0961203	ssb(V104P) + ribF(M53P)
0.0960506	nadE(V157Q) + asnS(V74Q)
0.0958198	metC(M106D) + glnA(I88Q)
0.0957389	mrdA(M604W) + glmU(L128P)
0.0956906	lpxD(F141D) + ilvE(V51Q)
0.0956414	nadE(V157Q) + leuC(V125P)
0.0953761	folA(M92P) + cysD(I269Q)
0.0953686	pdxJ(V28D) + ilvE(V51Q)
0.0953377	purM(I305W) + lpxD(F141D)
0.0951898	trpS(F7A) + nadE(V157Q)
0.0949114	leuD(I73D) + accA(V195D)
0.0948484	purK(I213D) + control
0.0944626	purC(V188D) + ispG(L224D)
0.0944219	gapA(V17W) + accA(V195D)
0.0944011	murF(L347D) + cysB(V171Q)
0.0943681	ppa(V70D) + dnaN(V70W)
0.0939104	secA(V71P) + hemD(L212D)
0.0939026	gyrB(F514W) + aroC(V339P)
0.0937963	ubiA(F52P) + purK(I213D)
0.0937668	msbA(V550P) + dnaE(L634D)
0.093435	thrB(F267D) + cysH(V49Q)
0.0933969	mrdA(M604W) + glyA(M201D)
0.0933022	leuD(I73D) + dfp(L347D)
0.0932732	murI(I40W) + hisC(I336D)
0.0932636	murF(L347D) + ftsY(I457Q)
0.0932048	ssb(V104P) + leuB(I134P)
0.0931541	thrS(I218P) + dapB(I123Q)
0.0929814	purC(V188D) + proC(V34P)
0.0928407	ispE(V146W) + gmk(F100P)
0.0927825	tsaC(V124Q) + lpxH(L111P)
0.0927369	msbA(V550P) + grpE(V190Q)
0.0927282	lpxH(L111P) + accD(V120W)
0.0922093	leuB(I134P) + cysE(V226A)
0.0921232	ftsY(I457Q) + cysD(I269Q)
0.0920508	tilS(L397Q) + mreC(V238P)
0.0920418	purD(V335Q) + metG(W306A)
0.0920042	pdxJ(V28D) + glyA(M201D)
0.0919756	ilvC(V150W) + accA(V195D)
0.0917252	lpxH(L111P) + gyrB(F514W)
0.0912951	gmk(F100P) + control
0.0911014	leuS(L259D) + fabG(I134A)
0.0909785	glyA(M201D) + birA(V160P)
0.0907866	purE(I29W) + gmk(F100P)
0.0906541	serS(W346Q) + guaB(I247P)
0.090603	tilS(L397Q) + purC(V188D)
0.0905739	ubiA(F52P) + metC(M106D)
0.0905521	metG(W306A) + guaB(I247P)
0.09039	proB(V46Q) + murI(I40W)
0.090355	purD(V335Q) + coaD(L113W)
0.0901066	folA(M92P) + coaD(L113W)
0.0900717	nadE(V157Q) + carB(V322D)
0.0898215	glnA(I88Q) + dnaN(V70W)
0.089643	ispU(V192Q) + birA(V160P)
0.0895571	lpxH(L111P) + control
0.0894386	metB(V153P) + asd(I110D)
0.0893441	purD(V335Q) + ligA(V121D)
0.0893348	ssb(V104P) + ilvC(V150W)
0.0891846	mreC(V238P) + birA(V160P)
0.0886409	tsaC(V124Q) + dnaN(V70W)
0.0886234	ispG(L224D) + glyA(M201D)
0.0881523	ilvE(V51Q) + fabG(I134A)
0.0881409	proA(M277P) + accA(V195D)
0.0881024	ppa(V70D) + murF(L347D)
0.0875695	murI(I40W) + gapA(V17W)
0.0875478	tsaC(V124Q) + ftsY(I457Q)
0.0874343	leuB(I134P) + frr(V117Q)
0.0873819	panB(L42Q) + folA(M92P)
0.087279	tilS(L397Q) + ispE(V146W)
0.0869636	purD(V335Q) + grpE(V190Q)
0.0868132	ilvC(V150W) + asd(I110D)
0.0867001	thrB(F267D) + leuC(V125P)
0.0866853	glyA(M201D) + frr(V117Q)
0.0865314	hisS(L240D) + frr(V117Q)
0.0862928	rpoH(F60P) + msbA(V550P)
0.0859913	mreC(V238P) + metB(V153P)
0.0858048	serB(M309P) + birA(V160P)
0.085762	serB(M309P) + dfp(L347D)
0.0857058	ubiA(F52P) + control
0.08561	glnA(I88Q) + control
0.0855536	purE(I29W) + guaB(I247P)
0.085137	msbA(V550P) + guaB(I247P)
0.0849293	thrB(F267D) + dfp(L347D)
0.0846903	ispG(L224D) + hisS(L240D)
0.084133	mrdA(M604W) + dnaX(L289Q)
0.0840744	purC(V188D) + metB(V153P)
0.0840458	proC(V34P) + mreC(V238P)
0.0836876	nadE(V157Q) + leuB(I134P)
0.0835943	purK(I213D) + nadE(V157Q)
0.0834557	thrS(I218P) + ribF(M53P)
0.083436	hisS(L240D) + birA(V160P)
0.08332	ispG(L224D) + dapD(V45Q)
0.0833083	purK(I213D) + aroB(V273Q)
0.0831855	thrB(F267D) + metB(V153P)
0.0831638	dapB(I123Q) + carB(V322D)
0.0831175	tmk(I86A) + tilS(L397Q)
0.0831113	glyA(M201D) + accD(V120W)
0.0830919	hemD(L212D) + ftsY(I457Q)
0.0830096	murI(I40W) + cysS(V45W)
0.0830069	ssb(V104P) + guaB(I247P)
0.0829466	ribF(M53P) + leuC(V125P)
0.0829227	murE(W381Q) + frr(V117Q)
0.0827322	ppa(V70D) + carA(F266P)
0.0826161	ligA(V121D) + ftsQ(I74Q)
0.0825584	glnS(V460Q) + accD(V120W)
0.082082	ssb(V104P) + metG(W306A)
0.082069	tmk(I86A) + rpoH(F60P)
0.0820283	gyrB(F514W) + ftsQ(I74Q)
0.0819708	proB(V46Q) + cysD(I269Q)
0.0818654	panB(L42Q) + ilvC(V150W)
0.0818055	leuB(I134P) + dapD(V45Q)
0.0816625	secA(V71P) + purM(I305W)
0.0815677	pdxH(F81Q) + carA(F266P)
0.0813965	proB(V46Q) + dapB(I123Q)
0.0812936	proC(V34P) + murE(W381Q)
0.0812544	metA(F285W) + cysD(I269Q)
0.0812249	serB(M309P) + metG(W306A)
0.0812089	carB(V322D) + argA(M173P)
0.0809718	ftsQ(I74Q) + control
0.0805155	serS(W346Q) + glnA(I88Q)
0.0804872	secA(V71P) + ilvE(V51Q)
0.0804359	serB(M309P) + hisC(I336D)
0.0804166	panC(I263W) + accA(V195D)
0.0803329	guaB(I247P) + glnA(I88Q)
0.0802527	ispG(L224D) + fabG(I134A)
0.0802463	metB(V153P) + leuB(I134P)
0.0801537	thrB(F267D) + dnaE(L634D)
0.0798804	ssb(V104P) + ispU(V192Q)
0.0797717	serB(M309P) + proB(V46Q)
0.0797351	thrB(F267D) + coaD(L113W)
0.0797346	lpxH(L111P) + lpxD(F141D)
0.079197	mreC(V238P) + frr(V117Q)
0.0790003	murF(L347D) + aroC(V339P)
0.0789298	leuB(I134P) + dapB(I123Q)
0.0788054	hisS(L240D) + fabG(I134A)
0.0785731	purK(I213D) + murF(L347D)
0.0785372	ilvE(V51Q) + accC(V335Q)
0.0785057	ubiA(F52P) + purM(I305W)
0.0785023	hisS(L240D) + accD(V120W)
0.0784055	proC(V34P) + dnaN(V70W)
0.0783795	pdxJ(V28D) + birA(V160P)
0.0783385	proA(M277P) + accD(V120W)
0.0783248	glnS(V460Q) + dapD(V45Q)
0.078198	msbA(V550P) + gyrB(F514W)
0.0781148	ssb(V104P) + asd(I110D)
0.0780779	ispE(V146W) + glnA(I88Q)
0.0780361	purM(I305W) + ftsQ(I74Q)
0.0778894	purE(I29W) + glnS(V460Q)
0.0778252	glnS(V460Q) + dnaE(L634D)
0.0777966	serS(W346Q) + mreC(V238P)
0.0775614	mreC(V238P) + dxs(I443D)
0.0774049	thrB(F267D) + argG(L114P)
0.0774034	glnA(I88Q) + folA(M92P)
0.0774023	serB(M309P) + glnS(V460Q)
0.0773337	metG(W306A) + hisC(I336D)
0.0771609	gmk(F100P) + ftsY(I457Q)
0.0767598	pdxH(F81Q) + guaB(I247P)
0.0767573	leuD(I73D) + glmU(L128P)
0.0764759	pdxJ(V28D) + ilvC(V150W)
0.0764084	purM(I305W) + glnA(I88Q)
0.0762971	gapA(V17W) + cysD(I269Q)
0.0762708	pdxH(F81Q) + leuD(I73D)
0.0760901	secA(V71P) + hisS(L240D)
0.0760737	gapA(V17W) + coaD(L113W)
0.0758857	cysH(V49Q) + asd(I110D)
0.0757535	gmk(F100P) + cysD(I269Q)
0.0757095	murI(I40W) + birA(V160P)
0.0756404	secA(V71P) + birA(V160P)
0.0755427	purE(I29W) + dnaE(L634D)
0.0753146	purK(I213D) + dapB(I123Q)
0.0751808	carA(F266P) + asd(I110D)
0.0750177	tilS(L397Q) + purK(I213D)
0.0748416	ssb(V104P) + purD(V335Q)
0.0747269	thrB(F267D) + cysS(V45W)
0.0747034	ppc(V809D) + lpxD(F141D)
0.0745642	msbA(V550P) + ilvC(V150W)
0.0741651	panB(L42Q) + gapA(V17W)
0.0739642	carB(V322D) + argG(L114P)
0.0737819	glnS(V460Q) + carA(F266P)
0.073704	purC(V188D) + frr(V117Q)
0.073701	purD(V335Q) + carA(F266P)
0.07351	purK(I213D) + dnaX(L289Q)
0.0734042	glnA(I88Q) + dapB(I123Q)
0.073336	purC(V188D) + ilvE(V51Q)
0.0732427	serS(W346Q) + dnaN(V70W)
0.0731629	gapA(V17W) + dapB(I123Q)
0.0730723	ilvE(V51Q) + dnaN(V70W)
0.0730673	carA(F266P) + control
0.073042	mrdA(M604W) + guaB(I247P)
0.0729273	dnaN(V70W) + accC(V335Q)
0.0728185	ispE(V146W) + dapD(V45Q)
0.0726447	purK(I213D) + panC(I263W)
0.0725531	ubiA(F52P) + lpxD(F141D)
0.0722057	ribF(M53P) + ftsY(I457Q)
0.0718462	ribF(M53P) + metG(W306A)
0.0717248	lpxH(L111P) + dapD(V45Q)
0.0714651	ligA(V121D) + carB(V322D)
0.0710889	panB(L42Q) + dapB(I123Q)
0.0706484	panC(I263W) + folA(M92P)
0.070644	secA(V71P) + gyrB(F514W)
0.0704353	purM(I305W) + ispE(V146W)
0.0703348	serB(M309P) + carB(V322D)
0.070325	lpxD(F141D) + ispE(V146W)
0.0702601	rpoH(F60P) + purM(I305W)
0.0702588	proC(V34P) + carB(V322D)
0.0702177	ribF(M53P) + carB(V322D)
0.0701291	msbA(V550P) + lpxD(F141D)
0.0699144	leuB(I134P) + leuA(I7W)
0.0698335	ftsY(I457Q) + accA(V195D)
0.0698333	frr(V117Q) + aroB(V273Q)
0.0698321	serB(M309P) + fabG(I134A)
0.0697761	purD(V335Q) + cysD(I269Q)
0.06962	tmk(I86A) + murE(W381Q)
0.0695851	murI(I40W) + gyrB(F514W)
0.0695474	lpxH(L111P) + glnA(I88Q)
0.06949	metA(F285W) + carB(V322D)
0.0687788	nadE(V157Q) + cysS(V45W)
0.0687602	proA(M277P) + dxs(I443D)
0.068559	pdxH(F81Q) + glnS(V460Q)
0.0684112	trpS(F7A) + murE(W381Q)
0.0683783	purM(I305W) + hisS(L240D)
0.0682564	panC(I263W) + gapA(V17W)
0.0681966	murF(L347D) + control
0.0678471	lysA(L280D) + carB(V322D)
0.0676928	lpxD(F141D) + accD(V120W)
0.0676599	mrdA(M604W) + glnS(V460Q)
0.0674466	purD(V335Q) + dapB(I123Q)
0.0672244	purK(I213D) + dxs(I443D)
0.067182	proC(V34P) + guaB(I247P)
0.067166	panB(L42Q) + accA(V195D)
0.0670665	proC(V34P) + dapD(V45Q)
0.0669199	ribF(M53P) + folA(M92P)
0.0667758	ubiA(F52P) + accC(V335Q)
0.0665426	purC(V188D) + pdxJ(V28D)
0.0664221	proC(V34P) + metG(W306A)
0.0662459	purM(I305W) + ilvE(V51Q)
0.0662103	ribF(M53P) + metA(F285W)
0.0661735	tsaC(V124Q) + ispE(V146W)
0.0661638	mrdA(M604W) + fabG(I134A)
0.066061	purK(I213D) + ispG(L224D)
0.0660563	secA(V71P) + glnA(I88Q)
0.065721	metG(W306A) + lpxH(L111P)
0.0657169	proA(M277P) + gapA(V17W)
0.0649357	fabG(I134A) + dapD(V45Q)
0.0648124	murI(I40W) + carB(V322D)
0.064802	dapB(I123Q) + argG(L114P)
0.0647375	pdxJ(V28D) + dxs(I443D)
0.0646447	ilvC(V150W) + dapB(I123Q)
0.0646175	mrdA(M604W) + aroC(V339P)
0.0645493	leuD(I73D) + dapB(I123Q)
0.0643947	purC(V188D) + ppc(V809D)
0.0642825	lpxD(F141D) + dapD(V45Q)
0.0642131	cysD(I269Q) + coaD(L113W)
0.0640535	mreC(V238P) + gmk(F100P)
0.0640413	thrB(F267D) + gapA(V17W)
0.0639364	ilvE(V51Q) + carA(F266P)
0.0639306	proC(V34P) + argA(M173P)
0.063741	leuS(L259D) + glnA(I88Q)
0.0637026	cysD(I269Q) + argA(M173P)
0.0634086	serS(W346Q) + secA(V71P)
0.0631209	mrdA(M604W) + grpE(V190Q)
0.0630729	proC(V34P) + gapA(V17W)
0.0630304	thrB(F267D) + serB(M309P)
0.0628136	ssb(V104P) + dnaE(L634D)
0.0626974	secA(V71P) + ppa(V70D)
0.0626524	serB(M309P) + folA(M92P)
0.0626116	rpoH(F60P) + metC(M106D)
0.0625393	hisC(I336D) + cysD(I269Q)
0.0623877	purK(I213D) + metC(M106D)
0.0623395	ssb(V104P) + leuD(I73D)
0.0622709	purM(I305W) + murF(L347D)
0.0619826	ssb(V104P) + proB(V46Q)
0.0617147	pdxJ(V28D) + msbA(V550P)
0.0615147	argG(L114P) + accA(V195D)
0.0612891	carB(V322D) + accA(V195D)
0.0611935	frr(V117Q) + dfp(L347D)
0.0611789	metG(W306A) + accC(V335Q)
0.0611067	tilS(L397Q) + cysD(I269Q)
0.0610898	dapD(V45Q) + accC(V335Q)
0.0606571	ubiA(F52P) + dapD(V45Q)
0.0602856	glnA(I88Q) + aroB(V273Q)
0.0602351	pdxH(F81Q) + lpxH(L111P)
0.0601947	purC(V188D) + argA(M173P)
0.059649	murE(W381Q) + ispU(V192Q)
0.0596093	nadE(V157Q) + leuA(I7W)
0.0595289	serB(M309P) + grpE(V190Q)
0.0594702	pdxJ(V28D) + dnaE(L634D)
0.0591295	tilS(L397Q) + ftsQ(I74Q)
0.0587547	ftsQ(I74Q) + folA(M92P)
0.0585673	cysD(I269Q) + birA(V160P)
0.0585531	nadE(V157Q) + birA(V160P)
0.0581051	tilS(L397Q) + msbA(V550P)
0.0578593	serB(M309P) + pdxJ(V28D)
0.0577988	gmk(F100P) + accD(V120W)
0.0576963	ubiA(F52P) + panC(I263W)
0.0574417	thrB(F267D) + leuD(I73D)
0.0574363	purE(I29W) + dnaN(V70W)
0.0574011	ispE(V146W) + guaB(I247P)
0.057303	thrB(F267D) + metG(W306A)
0.0572833	rpoH(F60P) + carA(F266P)
0.0571794	ftsQ(I74Q) + carB(V322D)
0.056717	leuD(I73D) + carA(F266P)
0.056594	purC(V188D) + carA(F266P)
0.0564511	tmk(I86A) + thrB(F267D)
0.056376	ssb(V104P) + cysS(V45W)
0.0563007	murI(I40W) + ftsY(I457Q)
0.0560301	murF(L347D) + carA(F266P)
0.0559995	proC(V34P) + ftsY(I457Q)
0.0559732	leuS(L259D) + accD(V120W)
0.0550149	serB(M309P) + gapA(V17W)
0.0547138	purD(V335Q) + nadE(V157Q)
0.0546964	tmk(I86A) + glnA(I88Q)
0.054544	mreC(V238P) + lpxD(F141D)
0.0544487	ftsQ(I74Q) + fabG(I134A)
0.0542998	rpoH(F60P) + lpxD(F141D)
0.0542747	msbA(V550P) + metB(V153P)
0.0542164	ftsY(I457Q) + control
0.0541965	metA(F285W) + lpxH(L111P)
0.0541958	ribF(M53P) + purD(V335Q)
0.0541907	proC(V34P) + pdxH(F81Q)
0.0540563	birA(V160P) + asd(I110D)
0.0538751	serB(M309P) + murE(W381Q)
0.0538647	proC(V34P) + murI(I40W)
0.0535869	msbA(V550P) + hisS(L240D)
0.0534652	purE(I29W) + lysA(L280D)
0.053314	murE(W381Q) + dnaN(V70W)
0.0530765	serB(M309P) + asd(I110D)
0.0530499	murF(L347D) + ilvE(V51Q)
0.0529008	dnaN(V70W) + birA(V160P)
0.0528219	trpS(F7A) + ftsY(I457Q)
0.0528036	leuB(I134P) + birA(V160P)
0.0527126	mrdA(M604W) + cysD(I269Q)
0.0526745	murE(W381Q) + carB(V322D)
0.0526641	purC(V188D) + dapB(I123Q)
0.0524754	serB(M309P) + ftsY(I457Q)
0.0522735	gmk(F100P) + aroB(V273Q)
0.0521096	ispG(L224D) + carA(F266P)
0.0520091	purK(I213D) + lpxH(L111P)
0.0519895	glmU(L128P) + argA(M173P)
0.0519326	metG(W306A) + dapB(I123Q)
0.0517727	glnA(I88Q) + asd(I110D)
0.0516047	proC(V34P) + ispU(V192Q)
0.0514397	dfp(L347D) + dapB(I123Q)
0.0514191	nadE(V157Q) + coaD(L113W)
0.0512352	metC(M106D) + gmk(F100P)
0.0510957	proA(M277P) + msbA(V550P)
0.0510334	purC(V188D) + dnaX(L289Q)
0.0508784	metC(M106D) + lpxH(L111P)
0.0505953	dfp(L347D) + carB(V322D)
0.0505765	lpxH(L111P) + leuS(L259D)
0.0504366	serB(M309P) + msbA(V550P)
0.0502973	grpE(V190Q) + ftsY(I457Q)
0.0502852	ssb(V104P) + proA(M277P)
0.0500325	proA(M277P) + dnaN(V70W)
0.049954	dfp(L347D) + accD(V120W)
0.0497298	ispG(L224D) + glnA(I88Q)
0.0494951	leuB(I134P) + aroB(V273Q)
0.0494458	cysB(V171Q) + asd(I110D)
0.0493849	leuB(I134P) + cysS(V45W)
0.0492307	dnaN(V70W) + dapD(V45Q)
0.0490506	ispE(V146W) + gapA(V17W)
0.0489669	mreC(V238P) + grpE(V190Q)
0.0486306	ilvC(V150W) + glmU(L128P)
0.0485033	trpS(F7A) + proA(M277P)
0.0484524	msbA(V550P) + asnS(V74Q)
0.0483319	metA(F285W) + dapB(I123Q)
0.0480549	metB(V153P) + birA(V160P)
0.0479297	mrdA(M604W) + leuB(I134P)
0.0478802	ispU(V192Q) + dapB(I123Q)
0.0476925	ubiA(F52P) + ilvE(V51Q)
0.0476404	pdxJ(V28D) + aroB(V273Q)
0.0476232	proA(M277P) + leuS(L259D)
0.0476025	mreC(V238P) + carB(V322D)
0.0474851	purE(I29W) + lpxH(L111P)
0.0474504	metG(W306A) + hemD(L212D)
0.0471896	rpoH(F60P) + lpxH(L111P)
0.0471889	coaD(L113W) + asd(I110D)
0.0471135	proC(V34P) + ligA(V121D)
0.0469919	tmk(I86A) + ftsY(I457Q)
0.0469895	ilvE(V51Q) + frr(V117Q)
0.0469887	proC(V34P) + folA(M92P)
0.046876	grpE(V190Q) + birA(V160P)
0.0468154	mreC(V238P) + aroB(V273Q)
0.0466916	tmk(I86A) + carB(V322D)
0.0466558	murE(W381Q) + glnS(V460Q)
0.0466107	lpxH(L111P) + argA(M173P)
0.0463503	purC(V188D) + panC(I263W)
0.0463049	thrS(I218P) + proC(V34P)
0.0459963	murF(L347D) + dnaX(L289Q)
0.0457894	ilvC(V150W) + dfp(L347D)
0.0456457	secA(V71P) + grpE(V190Q)
0.0455201	grpE(V190Q) + accD(V120W)
0.0452177	leuB(I134P) + glmU(L128P)
0.0449705	leuD(I73D) + dapD(V45Q)
0.0448819	cysD(I269Q) + carA(F266P)
0.0447804	purD(V335Q) + frr(V117Q)
0.0447339	pdxJ(V28D) + ispG(L224D)
0.0446268	mreC(V238P) + glnA(I88Q)
0.0444353	leuB(I134P) + argG(L114P)
0.0443659	metG(W306A) + ispG(L224D)
0.0440575	leuA(I7W) + carB(V322D)
0.044046	thrB(F267D) + grpE(V190Q)
0.0439613	metG(W306A) + folA(M92P)
0.0438367	serS(W346Q) + serB(M309P)
0.0437365	gyrB(F514W) + dapD(V45Q)
0.0435841	leuC(V125P) + frr(V117Q)
0.0435773	frr(V117Q) + cysE(V226A)
0.0434956	dnaN(V70W) + aroB(V273Q)
0.0434875	dnaE(L634D) + carA(F266P)
0.0433463	metG(W306A) + dnaE(L634D)
0.043286	glmU(L128P) + ftsY(I457Q)
0.0430132	ftsY(I457Q) + dnaX(L289Q)
0.0429806	gyrB(F514W) + gmk(F100P)
0.0428796	murE(W381Q) + aroC(V339P)
0.0426376	carA(F266P) + accC(V335Q)
0.0424426	leuC(V125P) + ilvE(V51Q)
0.0419392	pdxH(F81Q) + dnaN(V70W)
0.0418762	murE(W381Q) + glmU(L128P)
0.0414043	dnaN(V70W) + control
0.0413465	cysB(V171Q) + birA(V160P)
0.0412586	serS(W346Q) + frr(V117Q)
0.0410179	ilvC(V150W) + grpE(V190Q)
0.0409932	tilS(L397Q) + glnS(V460Q)
0.0409385	proC(V34P) + cysB(V171Q)
0.0408482	proC(V34P) + leuA(I7W)
0.0407604	tsaC(V124Q) + purM(I305W)
0.0406113	ilvE(V51Q) + accD(V120W)
0.0405825	pdxJ(V28D) + accD(V120W)
0.0405648	secA(V71P) + glnS(V460Q)
0.0405349	ssb(V104P) + pdxJ(V28D)
0.0404734	purK(I213D) + aroC(V339P)
0.0403699	purK(I213D) + dnaN(V70W)
0.0400881	ribF(M53P) + argG(L114P)
0.040001	lpxH(L111P) + ispE(V146W)
0.0399101	ubiA(F52P) + mreC(V238P)
0.0394644	trpS(F7A) + mrdA(M604W)
0.0393403	ribF(M53P) + ilvC(V150W)
0.0391201	purC(V188D) + metC(M106D)
0.038842	metB(V153P) + ftsY(I457Q)
0.0386572	purE(I29W) + carA(F266P)
0.0385298	purM(I305W) + ftsY(I457Q)
0.0383486	tmk(I86A) + gmk(F100P)
0.0381302	ispU(V192Q) + accD(V120W)
0.0379144	metC(M106D) + carA(F266P)
0.0377751	gmk(F100P) + birA(V160P)
0.0376852	metG(W306A) + ilvE(V51Q)
0.0374675	tmk(I86A) + serS(W346Q)
0.037334	lpxH(L111P) + dxs(I443D)
0.0373245	hemD(L212D) + dapB(I123Q)
0.0372804	glnS(V460Q) + dapB(I123Q)
0.0372674	murF(L347D) + metC(M106D)
0.0371718	tmk(I86A) + ispU(V192Q)
0.0371374	mrdA(M604W) + ilvE(V51Q)
0.0370939	rpoH(F60P) + cysB(V171Q)
0.0370466	lpxH(L111P) + frr(V117Q)
0.0369392	metG(W306A) + dnaX(L289Q)
0.036647	ilvC(V150W) + cysD(I269Q)
0.0366156	purC(V188D) + dnaE(L634D)
0.0366015	murE(W381Q) + metG(W306A)
0.0365239	pdxJ(V28D) + carA(F266P)
0.0364803	metB(V153P) + ilvC(V150W)
0.036474	purE(I29W) + dapB(I123Q)
0.0364332	purC(V188D) + leuS(L259D)
0.036058	ilvC(V150W) + argG(L114P)
0.0360295	purC(V188D) + gmk(F100P)
0.0359749	thrB(F267D) + purD(V335Q)
0.0359576	purC(V188D) + cysB(V171Q)
0.0357562	glyA(M201D) + dnaN(V70W)
0.035639	serS(W346Q) + purK(I213D)
0.0353708	murF(L347D) + hemD(L212D)
0.0353477	mrdA(M604W) + birA(V160P)
0.035114	metG(W306A) + argA(M173P)
0.0349083	murF(L347D) + metG(W306A)
0.0346471	msbA(V550P) + glnS(V460Q)
0.0345741	rpoH(F60P) + leuS(L259D)
0.0345622	rpoH(F60P) + glnA(I88Q)
0.0344769	leuC(V125P) + dapB(I123Q)
0.0344145	ubiA(F52P) + glyA(M201D)
0.0342179	proC(V34P) + accA(V195D)
0.034185	ispE(V146W) + dnaX(L289Q)
0.0340801	dnaX(L289Q) + carA(F266P)
0.0340267	trpS(F7A) + tmk(I86A)
0.0339817	purC(V188D) + leuB(I134P)
0.0339572	purD(V335Q) + birA(V160P)
0.0339192	proA(M277P) + accC(V335Q)
0.0337652	lpxH(L111P) + asd(I110D)
0.0336008	ubiA(F52P) + ribF(M53P)
0.0335112	murE(W381Q) + grpE(V190Q)
0.0334343	pdxJ(V28D) + metC(M106D)
0.0333723	ppc(V809D) + dnaN(V70W)
0.0332366	leuB(I134P) + gyrB(F514W)
0.0330232	fabG(I134A) + accD(V120W)
0.0328701	secA(V71P) + control
0.0325283	proA(M277P) + lpxH(L111P)
0.0324444	glmU(L128P) + carB(V322D)
0.0324427	lpxH(L111P) + ftsY(I457Q)
0.0322608	proC(V34P) + lysA(L280D)
0.032243	murF(L347D) + hisS(L240D)
0.0321364	ribF(M53P) + hisC(I336D)
0.0319846	lpxD(F141D) + ftsQ(I74Q)
0.0319366	ssb(V104P) + glmU(L128P)
0.0315904	pdxJ(V28D) + gapA(V17W)
0.0315275	secA(V71P) + carA(F266P)
0.0313388	guaB(I247P) + dapB(I123Q)
0.0311795	thrB(F267D) + murF(L347D)
0.031086	murF(L347D) + ispE(V146W)
0.0307264	proC(V34P) + mrdA(M604W)
0.0303895	glnA(I88Q) + frr(V117Q)
0.0301379	frr(V117Q) + argA(M173P)
0.0301278	leuS(L259D) + ispE(V146W)
0.0301256	ftsQ(I74Q) + coaD(L113W)
0.0301063	tilS(L397Q) + lpxH(L111P)
0.0295194	pdxJ(V28D) + dnaN(V70W)
0.029346	serS(W346Q) + pdxJ(V28D)
0.0293055	thrS(I218P) + ssb(V104P)
0.029225	ubiA(F52P) + nadE(V157Q)
0.0291214	pdxJ(V28D) + carB(V322D)
0.0288919	purD(V335Q) + ispU(V192Q)
0.028864	purD(V335Q) + dapD(V45Q)
0.0287842	purM(I305W) + metG(W306A)
0.0286083	purD(V335Q) + proA(M277P)
0.028445	murE(W381Q) + aroB(V273Q)
0.0283327	lysA(L280D) + accC(V335Q)
0.0280755	proA(M277P) + cysS(V45W)
0.0279508	ilvC(V150W) + birA(V160P)
0.0279155	proC(V34P) + lpxH(L111P)
0.0278378	proC(V34P) + carA(F266P)
0.0277543	dnaE(L634D) + aroC(V339P)
0.0276901	serB(M309P) + glmU(L128P)
0.0273891	proC(V34P) + glnS(V460Q)
0.0272554	purE(I29W) + hisS(L240D)
0.0271018	ftsY(I457Q) + ftsQ(I74Q)
0.0270902	frr(V117Q) + birA(V160P)
0.0270521	ubiA(F52P) + pdxJ(V28D)
0.0269448	ribF(M53P) + leuD(I73D)
0.026733	ribF(M53P) + mrdA(M604W)
0.0267245	panC(I263W) + nadE(V157Q)
0.0263834	thrB(F267D) + leuB(I134P)
0.0263306	rpoH(F60P) + hisS(L240D)
0.0263116	murF(L347D) + leuC(V125P)
0.0262737	lysA(L280D) + ilvC(V150W)
0.0262223	ilvC(V150W) + carB(V322D)
0.025997	serB(M309P) + ilvE(V51Q)
0.0259949	murE(W381Q) + coaD(L113W)
0.0259375	glmU(L128P) + asd(I110D)
0.0258453	secA(V71P) + fabG(I134A)
0.0258043	proC(V34P) + dnaX(L289Q)
0.0255404	purM(I305W) + dapB(I123Q)
0.0253824	ribF(M53P) + proC(V34P)
0.0253274	purK(I213D) + fabG(I134A)
[truncated: 2,466 more rows]
