# Supplementary material for: Mapping temperature‐sensitive mutations at a genome scale to engineer growth switches in Escherichia coli
Source: Mol Syst Biol. 2023 Aug 29;19(10):e11596. doi: 10.15252/msb.202311596 (PMC10568205; doi:10.15252/msb.202311596)
Supplement: Supplementary file 12 — Dataset EV10 [file MSB-19-e11596-s006.xlsx]

## Sheet: Description
	Expanded View Dataset
	Dataset	EV	10
	Mapping temperature-sensitive mutations at a genome-scale to engineer growth-switches in E. coli
	Thorben Schramm (1,2), Paul Lubrano (1), Vanessa Pahl (1), Amelie Stadelmann (1), Andreas Verhülsdonk (1), Hannes Link (1,*)
	(1) Bacterial Metabolomics, University of Tübingen, Auf der Morgenstelle 24, 72076 Tübingen, Germany
	(2) Present address: Institute of Molecular Systems Biology, Department of Biology, ETH Zurich, Otto-Stern-Weg 3, 8093 Zürich, Switzerland
	(*) Correspondence: hannes.link@uni-tuebingen.de

## Sheet: Pathway-metabolites
Metabolite	bXXXXX	Pathway
(aminomethyl)phosphonate	C11033	(aminomethyl)phosphonate-deg
(acetamidomethyl)phosphonate	x	(aminomethyl)phosphonate-deg
D-ribose-1-(acetamidomethylphosphnate) 5-triphosphate	x	(aminomethyl)phosphonate-deg
D-ribose-1-(2-N-acetamidomethylphosphonate) 5-phosphate	x	(aminomethyl)phosphonate-deg
S-adenosyl-L-methionine	C00019	(aminomethyl)phosphonate-deg
L-methionine	C00073	(aminomethyl)phosphonate-deg
5-phospho-D-ribose 1,2-cyclic phosphate	C20440	(aminomethyl)phosphonate-deg
D-ribose 1,5-bisphosphate	C01151	(aminomethyl)phosphonate-deg
5-phospho-D-ribose 1-diphosphate	C00119	(aminomethyl)phosphonate-deg
pyruvate	C00022	ala-syn
L-Alanine	C00041	ala-syn
L-cysteine	C00097	ala-syn
L-valine	C00183	ala-syn
2-ketovaline	C00141	ala-syn
pyruvate	C00022	ala-deg
L-Alanine	C00041	ala-deg
L-glutamate	C00025	arg-syn
N-acetyl-L-glutamate	C00624	arg-syn
N-acetylglutamyl-phosphate	C04133	arg-syn
N-acetyl-L-glutamate 5-semialdehyde	C01250	arg-syn
N-acetyl-L-ornithine	C00437	arg-syn
L-ornithine	C01602	arg-syn
hydrogencarbonate	C00288	arg-syn
carbamoyl phosphate	C00169	arg-syn
L-aspartate	C00049	arg-syn
L-citrulline	C00327	arg-syn
L-arginino-succinate	C03406	arg-syn
L-arginine	C00062	arg-syn
L-arginine	C00062	arg-deg
agmatine	C00179	arg-deg
L-ornithine	C01602	arg-deg
putrescine	C00134	arg-deg
gamma-glutamyl-L-putrescine	C15699	arg-deg
4-(gamma-L-glutamylamino)butanal	C15700	arg-deg
4-(gamma-L-glutamylamino)butanoate	C15767	arg-deg
4-aminobutanoate	C00334	arg-deg
succinate semialdehyde	C00232	arg-deg
succinate	C00042	arg-deg
4-aminobutanal	C00555	arg-deg
1-pyrroline	C15668	arg-deg
N-succinyl-L-arginine	C03296	arg-deg
N-succinyl-L-ornithine	C03415	arg-deg
N-succinyl-L-glutamate 5-semialdehyde	C05932	arg-deg
N-succinylglutamate	C05931	arg-deg
L-glutamate	C00025	arg-deg
Urea	C00086	arg-deg
acetyl-CoA	C00024	acetate-formation
acetyl phosphate	C00227	acetate-formation
acetate	C00033	acetate-formation
AMP	C00020	adenosine-nucleotide-deg
phosphate	C00009	adenosine-nucleotide-deg
Adenosine	C00212	adenosine-nucleotide-deg
Inosine	C00294	adenosine-nucleotide-deg
Ribose-1-phosphate	C00620	adenosine-nucleotide-deg
hypoxanthine	C00262	adenosine-nucleotide-deg
NAD	C00003	adenosine-nucleotide-deg
NADH	C00004	adenosine-nucleotide-deg
Xanthine	C00385	adenosine-nucleotide-deg
Urate	C00366	adenosine-nucleotide-deg
Adenine	C00147	adenosine-nucleotide-deg
5,6-dimethylbenzimidazole	C03114	Adenosylcobalamin-Syn
nicotinate-D-ribonucleotide	C01185	Adenosylcobalamin-Syn
ribazole-5-phosphate	C04778	Adenosylcobalamin-Syn
GMP	C00144	Adenosylcobalamin-Syn
Adenosylcobalamin 5-phosphate	x	Adenosylcobalamin-Syn
Adenosylcobinamide-GDP	C06510	Adenosylcobalamin-Syn
Nicotinate	C00253	Adenosylcobalamin-Syn
S-adenosyl-Methionine	C00019	biotin-syn
S-adenosyl-Homocysteine	C00021	biotin-syn
NADPH	C00005	biotin-syn
NADP	C00006	biotin-syn
NADH	C00004	biotin-syn
NAD	C00003	biotin-syn
Methanol	C00132	biotin-syn
L-alanine	C00041	biotin-syn
8-amino-7-oxononanoate	C01092	biotin-syn
S-adenosyl-4-methylsulfanyl-2-oxobutanoate	C04425	biotin-syn
diaminononanoate	C01037	biotin-syn
dethiobiotin	C01909	biotin-syn
ATP	C00002	biotin-syn
ADP	C00008	biotin-syn
L-methionine	C00073	biotin-syn
4,5-secobiotin	x	biotin-syn
5-deoxyadenosine	C00559	biotin-syn
Biotin	C00120	biotin-syn
4-hydroxybutanoate	C00989	butanoate-met
butanoate	C00246	butanoate-met
acetoacetate	C00164	butanoate-met
acetyl-CoA	C00024	butanoate-met
acetate	C00033	butanoate-met
acetoacetyl-CoA	C00332	butanoate-met
butanal	C01412	butanoate-met
CoA	C00010	butanoate-met
glutamate	C00025	butanoate-met
4-aminobutanoate	C00334	butanoate-met
2-oxoglutarate	C00026	butanoate-met
glutamate	C00025	butanoate-met
succinate semialdehyde	C00232	butanoate-met
NAD	C00003	butanoate-met
NADH	C00004	butanoate-met
succinate	C00042	butanoate-met
quinate	C00296	chorismate-syn
erythrose-5-phosphate	C00279	chorismate-syn
phosphoenolpyruvate	C00074	chorismate-syn
3-deoxy-D-arabino-heptulosonate 7-phosphate	C04691	chorismate-syn
3-dehydroquinate	C00944	chorismate-syn
3-dehydroshikimate	C02637	chorismate-syn
shikimate	C00493	chorismate-syn
ATP	C00002	chorismate-syn
ADP	C00008	chorismate-syn
NADPH	C00005	chorismate-syn
NADP	C00006	chorismate-syn
shikimate-3-phosphate	C03175	chorismate-syn
5-enolpyrovoyl-shikimate-3-phosphate	x	chorismate-syn
chorismate	C00251	chorismate-syn
L-cysteine	C00097	cys-met
2-aminoprop-2-enoate	C02218	cys-met
2-iminopropanoate	C20904	cys-met
pyruvate	C00022	cys-met
4-phosphopantothenate	C03492	cys-met
L-cysteine	C00097	cys-met
CMP	C00055	cys-met
4-phosphopantothenoyl	x	cys-met
4-phosphopantetheine	C01134	cys-met
ATP	C00002	cys-met
3-dephospho-CoA	C00882	cys-met
CoA	C00010	cys-met
ADP	C00008	cys-met
L-serine	C00065	cys-met
acetyl-CoA	C00024	cys-met
coenzyme A	C00010	cys-met
O-acetyl-L-serine	C00979	cys-met
acetate	C00033	cys-met
L-cysteine	C00097	cys-met
L-serine	C00065	cys-met
O-acetyl-L-serine	C00979	cys-met
thiosulfate	C00320	cys-met
acetate	C00033	cys-met
S-sulfo-L-cysteine	C05824	cys-met
glutathione	C00051	cys-met
glutathione disulfide	C00127	cys-met
L-cysteine	C00097	cys-met
UDP	C00015	deoxyribonucleotides-syn
dUDP	C01346	deoxyribonucleotides-syn
dUTP	C00460	deoxyribonucleotides-syn
dUMP	C00365	deoxyribonucleotides-syn
dTMP	C00364	deoxyribonucleotides-syn
dTDP	C00363	deoxyribonucleotides-syn
dTTP	C00459	deoxyribonucleotides-syn
ATP	C00002	deoxyribonucleotides-syn
ADP	C00008	deoxyribonucleotides-syn
CTP	C00063	deoxyribonucleotides-syn
CDP	C00112	deoxyribonucleotides-syn
dCDP	C00705	deoxyribonucleotides-syn
dCTP	C00458	deoxyribonucleotides-syn
D-glucopyranose 6-phosphate	C00668	dtdp-l-rhamnose-syn
D-glucopyranose 1-phosphate	C00103	dtdp-l-rhamnose-syn
dTTP	C00459	dtdp-l-rhamnose-syn
dTDP-D-glucose	C00842	dtdp-l-rhamnose-syn
dTDP-4-dehydro-6-deoxy-D-glucopyranose	C11907	dtdp-l-rhamnose-syn
dTDP-4-dehydro-L-rhamnose	x	dtdp-l-rhamnose-syn
NADPH	C00005	dtdp-l-rhamnose-syn
NADP	C00006	dtdp-l-rhamnose-syn
dTDP-rhamnose	C00688	dtdp-l-rhamnose-syn
succinate	C00042	electron-transfer
fumarate	C00122	electron-transfer
ubiquinol	C00390	electron-transfer
ubiquinone	C00399	electron-transfer
NADH	C00004	electron-transfer
NAD	C00003	electron-transfer
chorismate	C00251	enterobactin-syn
isochorismate	C00885	enterobactin-syn
dihydroxy-2,3-dihydrobenzoate	C04171	enterobactin-syn
2,3-dihydroxybenzoate	C00196	enterobactin-syn
2,3-dihydroxybenzoyl adenylate	C04030	enterobactin-syn
L-serine	C00065	enterobactin-syn
L-seryl adenylate	C05820	enterobactin-syn
enterobactin	C05821	enterobactin-syn
D-gluconate 6-phosphate	C04442	entner-doudoroff
2-dehydro-3-deoxy-D-gluconate 6-phosphate	C00204	entner-doudoroff
pyruvate	C00022	entner-doudoroff
D-glcyceraldehyde 3-phosphate	C00118	entner-doudoroff
ATP	C00002	fatty-acid-oxidation
CoA	C00010	fatty-acid-oxidation
AMP	C00020	fatty-acid-oxidation
NAD	C00003	fatty-acid-oxidation
NADH	C00004	fatty-acid-oxidation
2-enoyl-CoA	C05271	fatty-acid-oxidation
Octanoate	C06423	fatty-acid-syn
Decanoate	C01571	fatty-acid-syn
Dodecanoate	C02679	fatty-acid-syn
Tetradecanoate	C06424	fatty-acid-syn
Hexadecanoate	C00249	fatty-acid-syn
Hexadecanoyl-CoA	C00154	fatty-acid-syn
(9Z)-Hexadecenoic acid	C08362	fatty-acid-syn
Stearate	C01530	fatty-acid-syn
Oleate	C00712	fatty-acid-syn
acetyl-CoA	C00024	fatty-acid-syn
malonyl-CoA	C00083	fatty-acid-syn
CoA	C00010	fatty-acid-syn
GTP	C00044	ribo-flavin-met
2,5-diamino-6-(5-phospho-D-ribosylamino)pyrimidin-4(3H)-one	C01304	ribo-flavin-met
5-amino-6-(5-phospho-D-ribosylamino)uracil	C04454	ribo-flavin-met
5-amino-6-(D-ribitylamino)uracil	C04732	ribo-flavin-met
D-ribulose-5-phosphate	C00199	ribo-flavin-met
1-deoxy-L-glycero-tetrulose 4-phosphate	C15556	ribo-flavin-met
6,7-demethyl-8-(1-D-ribityl)lumazine	C04332	ribo-flavin-met
riboflavin	C00255	ribo-flavin-met
FMN	C00061	ribo-flavin-met
FAD	C00016	ribo-flavin-met
prenol	C01390	ribo-flavin-met
dimethylallyl diphosphate	C00235	ribo-flavin-met
dimethylallyl phosphate	C21214	ribo-flavin-met
prenylated FMNH2	C21215	ribo-flavin-met
FMNH2	C01847	ribo-flavin-met
reduced riboflavin	C01007	ribo-flavin-met
GTP	C00044	folate-met
Formamidopyrimidine nucleoside triphosphate	C05922	folate-met
2,5-Diaminopyrimidine nucleoside triphosphate	C05923	folate-met
2,5-Diamino-6-(5'-triphosphoryl-3',4'-trihydroxy-2'-oxopentyl)-amino-4-oxopyrimidine	C06148	folate-met
7,8-dihydroneopterin 3-triphosphate	C04895	folate-met
6-carboxy-5,6,7,8-tetrahydropterin	C20239	folate-met
7-carboxy-7-deazaguanine	C20248	folate-met
7-cyano-7-carbaguanine	C15996	folate-met
7-aminomethyl-7-carbaguanine	C16675	folate-met
6-Pyruvoyltetrahydropterin	C03684	folate-met
7,8-Dihydromonapterin 3'-triphosphate	C21094	folate-met
5,6,7,8-Tetrahydromonapterin	C21007	folate-met
7,8-Dihydromonapterin	C21008	folate-met
7,8-Dihydroneopterin	C04874	folate-met
7,8-Dihydroxanthopterin	C21065	folate-met
6-(Hydroxymethyl)-7,8-dihydropterin	C01300	folate-met
Glycolaldehyde	C00266	folate-met
7,8-Dihydropterin pyrophosphate	C04807	folate-met
7,8-dihydropteroate	C00921	folate-met
4-aminobenzoate	C00568	folate-met
4-Amino-4-deoxychorismate	C11355	folate-met
Chorismate	C00251	folate-met
7,8-dihydrofolate	C00415	folate-met
folate	C00504	folate-met
tetrahydrofolate	C00101	folate-met
THF-L-glutamate	C09332	folate-met
THF-polyglutamate	C03541	folate-met
ATP	C00002	folate-met
glutamate	C00025	folate-met
ADP	C00008	folate-met
NADPH	C00005	folate-met
NADP	C00006	folate-met
L-glutamate	C00025	glu-deg
oxaloacetate	C00036	glu-deg
2-oxoglutarate	C00026	glu-deg
L-aspartate	C00049	glu-deg
fumarate	C00122	glu-deg
L-glutamine	C00064	glu-gln-syn
L-glutamate	C00025	glu-gln-syn
2-oxoglutarate	C00026	glu-gln-syn
NADPH	C00005	glu-gln-syn
NADP	C00006	glu-gln-syn
L-proline	C00148	glu-gln-syn
ubiquinol	C00390	glu-gln-syn
ubiquinone	C00399	glu-gln-syn
1-pyrroline-5-carboxylate	C03912	glu-gln-syn
L-glutamate-5-semialdehyde	C01165	glu-gln-syn
NADH	C00004	glu-gln-syn
NAD	C00003	glu-gln-syn
glutathione (GSH)	C00051	glutaredoxin-system
glutathione disulfide (GSSG)	C00127	glutaredoxin-system
NADP	C00006	glutaredoxin-system
NADPH	C00005	glutaredoxin-system
L-glutamate	C00064	glutathione-met
L-cysteine	C00097	glutathione-met
ATP	C00002	glutathione-met
ADP	C00008	glutathione-met
glycine	C00037	glutathione-met
L-glutamyl-L-cysteine	C00669	glutathione-met
glutathione	C00051	glutathione-met
cys-gly	C01419	glutathione-met
glutathione (GSH)	C00051	glutathione-met
glutathione disulfide (GSSG)	C00127	glutathione-met
glutathionylspermidine	C05730	glutathione-met
(5-L-Glutamyl)-L-amino acid	C03740	glutathione-met
spermidine	C00315	glutathione-met
L-serine	C00065	gly-syn
glycine	C00037	gly-syn
tetrahydrofolate	C00101	gly-syn
5,10-methylenetetrahydrofolate	C00143	gly-syn
glycerol	C00116	glycerol-deg
NAD	C00003	glycerol-deg
NADH	C00004	glycerol-deg
dihydroxyacetone	C00111	glycerol-deg
phosphoenolpyruvate	C00074	glycerol-deg
pyruvate	C00022	glycerol-deg
glycerone phosphate	C00111	glycerol-deg
1-Acyl-sn-glycero-3-phosphoglycerol	C18126	glycerophospholipid-met
Lecithin	C00157	glycerophospholipid-met
2-Lysolecithin	C04230	glycerophospholipid-met
Lysolecithin	C04233	glycerophospholipid-met
Glycerophosphocholine	C00670	glycerophospholipid-met
Choline	C00114	glycerophospholipid-met
Betaine aldehyde	C00576	glycerophospholipid-met
Betaine	C00719	glycerophospholipid-met
Acetaldehyde	C00084	glycerophospholipid-met
Ethanolamine	C00189	glycerophospholipid-met
Glycerophosphoethanolamine	C01233	glycerophospholipid-met
2-Acyl-sn-glycero-3-phosphoethanolamine	C05973	glycerophospholipid-met
1-Acyl-sn-glycero-3-phosphoethanolamine	C04438	glycerophospholipid-met
CDP-diacylglycerol	C00269	glycerophospholipid-met
L-serine	C00065	glycerophospholipid-met
CMP	C00055	glycerophospholipid-met
phosphatidylserine	C02737	glycerophospholipid-met
phosphatidylethanolamine	C00350	glycerophospholipid-met
glycerone phosphate	C00111	glycerophospholipid-met
NADPH	C00005	glycerophospholipid-met
NADP	C00006	glycerophospholipid-met
glycerol-3-phosphate	C00093	glycerophospholipid-met
acyl-CoA	C00024	glycerophospholipid-met
CoA	C00010	glycerophospholipid-met
2-lysophosphatidate	C00681	glycerophospholipid-met
phosphatidate	C00416	glycerophospholipid-met
CTP	C00063	glycerophospholipid-met
CDP-diacylglycerol	C00269	glycerophospholipid-met
glucose-6-phosphate	C00668	glycolysis
fructose-6-phosphate	C00085	glycolysis
fructose-1,6,-bisphosphate	C05378	glycolysis
glyceraldehyde-3-phosphate	C00118	glycolysis
dihydroxy acetone phosphate	C00111	glycolysis
3-phospho-D-glycerate	C00197	glycolysis
2-phospho-D-glycerate	C00631	glycolysis
phosphoenolpyruvate	C00074	glycolysis
pyruvate	C00022	glycolysis
(S)-Allantoin	C02350	glyoxylate-met
Allantoate	C00499	glyoxylate-met
(S)-Ureidoglycine	C02091	glyoxylate-met
(S)-Ureidoglycolate	C00603	glyoxylate-met
Oxalureate	C00802	glyoxylate-met
glycolaldehyde	C00266	glyoxylate-met
ethylene glycole	C01380	glyoxylate-met
phosphoglycolate	C00988	glyoxylate-met
glycolate	C00160	glyoxylate-met
methylglyoxylate	C00546	glyoxylate-met
glyoxylate	C00048	glyoxylate-met
acetyl-CoA	C00024	glyoxylate-met
CoA	C00010	glyoxylate-met
malate	C00149	glyoxylate-met
oxaloacetate	C00036	glyoxylate-met
NAD	C00003	glyoxylate-met
NADH	C00004	glyoxylate-met
citrate	C00158	glyoxylate-met
aconitate	C00417	glyoxylate-met
isocitrate	C00311	glyoxylate-met
succinate	C00042	glyoxylate-met
allantoin	C02350	glyoxylate-met
allantoate	C00499	glyoxylate-met
ureidoglycine	C02091	glyoxylate-met
ureidoglycolate	C00603	glyoxylate-met
tartronate semialdehyde	C01146	glyoxylate-met
glycerate	C00258	glyoxylate-met
2-phospho-D-glycerate	C00631	glyoxylate-met
uroporphyrinogen	C01051	heme-syn
coproporphyrinogen	C03263	heme-syn
protoporpyrinogen	C02191	heme-syn
ubiquinone	C00399	heme-syn
ubiquinol	C00390	heme-syn
protoporphyrin	C02191	heme-syn
protoheme	C00032	heme-syn
5-phospho-ribose 1 diphosphate	C00119	his-syn
1-(5-phospho-ribosyl)-ATP	C02739	his-syn
1-(5-phospho-ribosyl)-AMP	C02741	his-syn
1-(5-phospho-β-D-ribosyl)-5-[(5-phosphoribosylamino)methylideneamino]imidazole-4-carboxamide	C04896	his-syn
phosphoribulosylformimino-AICAR-phosphate	C04916	his-syn
D-erythro-1-(imidazol-4-yl)-glycerol 3-phosphate	C04666	his-syn
3-(imidazol-4-yl)-2-oxopropyl phosphate	C01267	his-syn
histidinol-phosphate	C01100	his-syn
L-Histidinol	C00860	his-syn
-Histidinal	C01929	his-syn
histidine	C00135	his-syn
5-amino-1-(5-phospho-D-ribosyl)imidazole-4-carboxamide	C04751	his-syn
L-threonine	C00188	ile-syn
2-aminobutenoate	C02356	ile-syn
2-iminobutanoate	C20905	ile-syn
2-oxobutanoate	C00109	ile-syn
pyruvate	C00022	ile-syn
2-aceto-2-hydroxybutanoate	C06006	ile-syn
NADPH	C00005	ile-syn
NADP	C00006	ile-syn
2,3-dihydroxy-3-methylpentanoate	C06007	ile-syn
3-methyl-2-oxopentanoate	C00671	ile-syn
L-glutamate	C00025	ile-syn
2-oxoglutarate	C00026	ile-syn
L-isoleucine	C00407	ile-syn
CMP-KDO	L00055	lipopolysaccharide-met
UDP-N-acetyl-a-D-glucosamine	C00043	lipopolysaccharide-met
acetate	C00033	lipopolysaccharide-met
UDP-3-O-hydroxymyristoyl-D-glucosamine	x	lipopolysaccharide-met
UDP-2-N,3-O-bis[(3R)-3-hydroxytetradecanoyl]-a-D-glucosamine	C04652	lipopolysaccharide-met
UMP	C00105	lipopolysaccharide-met
lipid X	C04824	lipopolysaccharide-met
UDP	C00015	lipopolysaccharide-met
lipid A disaccharide	C04932	lipopolysaccharide-met
ATP	C00002	lipopolysaccharide-met
ADP	C00008	lipopolysaccharide-met
lipid IV	C06024	lipopolysaccharide-met
D-ribulose-5-phosphate	C00199	lipopolysaccharide-met
D-arabinofuranose 5-phosphate	C01112	lipopolysaccharide-met
phosphoenolpyruvate	C00074	lipopolysaccharide-met
3-deoxy-D-manno-octulosonate-8phosphate	C04478	lipopolysaccharide-met
CTP	C00063	lipopolysaccharide-met
KDO	C01187	lipopolysaccharide-met
Sedoheptulose 7-phosphate	C05382	lipopolysaccharide-met
D-glycero-alpha-D-manno-Heptose 7-phosphate	C19878	lipopolysaccharide-met
D-glycero-beta-D-manno-Heptose 7-phosphate	C07836	lipopolysaccharide-met
D-glycero-beta-D-manno-Heptose 1,7-bisphosphate	C11472	lipopolysaccharide-met
D-glycero-beta-D-manno-Heptose 1-phosphate	C07838	lipopolysaccharide-met
ADP-D-glycero-beta-D-manno-heptose	C06397	lipopolysaccharide-met
ADP-L-glycero-beta-D-manno-heptose	C06398	lipopolysaccharide-met
CMP-3-deoxy-D-manno-octulosonate	C04121	lipopolysaccharide-met
Palmitoleoyl-myristoyl-KDO2-lipid A	C21991	lipopolysaccharide-met
Palmitoleoyl-KDO2-lipid IV(A)	C20933	lipopolysaccharide-met
KDO2-lipid IV	C06025	lipopolysaccharide-met
Lipid IVA	C04919	lipopolysaccharide-met
Lauroyl-KDO2-lipid IV(A)	C06251	lipopolysaccharide-met
UDP-3-O-(3-hydroxytetradecanoyl)-D-glucosamine	C06022	lipopolysaccharide-met
UDP-3-O-(3-hydroxytetradecanoyl)-N-acetylglucosamine	C04738	lipopolysaccharide-met
KDO2-lipid A	C06026	lipopolysaccharide-met
C16-KDO2-lipid A	C21993	lipopolysaccharide-met
alpha-Kdo-(2->4)-alpha-Kdo-(2->6)-[4-P-L-Ara4N]-lipid A	C19890	lipopolysaccharide-met
PEtN-KDO2-lipid A	C21173	lipopolysaccharide-met
KDO2-lipid A 1-(2-aminoethyl diphosphate)	C21461	lipopolysaccharide-met
KDO2-lipid A 1-diphosphate	C21157	lipopolysaccharide-met
KDO2-lipid A 1,4'-bis(2-aminoethyl diphosphate)	C21463	lipopolysaccharide-met
3-methyl-2-oxobutanoate	C00141	leu-syn
acetyl-CoA	C00024	leu-syn
coenzyme A	C00010	leu-syn
2-isopropylmalate	C02504	leu-syn
2-isopropylmaleate	C02504	leu-syn
3-isopropylmalate	C04411	leu-syn
2-isopropyl-3-oxosuccinate	C04236	leu-syn
NADH	C0004	leu-syn
NAD	C0003	leu-syn
4-methyl-2-oxopentanoate	C00233	leu-syn
L-glutamate	C00025	leu-syn
2-oxoglutarate	C00026	leu-syn
L-leucine	C00123	leu-syn
octanoate	C06423	lipoate-syn
S-adenosyl-L-methionine	C00019	lipoate-syn
5-deoxyadenosine	C05198	lipoate-syn
lipoate	C00725	lipoate-syn
lipoyl-AMP	C16238	lipoate-syn
L-methionine	C00073	lipoate-syn
L-lysine	C00047	lys-deg
cadaverine	C01672	lys-deg
2-oxoglutarate	C00026	lys-deg
L-glutamate	C00025	lys-deg
5-aminopentanal	C12455	lys-deg
NAD	C00003	lys-deg
NADH	C00004	lys-deg
5-aminopentanoate	C00431	lys-deg
glutarate semialdehyde	C01165	lys-deg
glutarate	C00489	lys-deg
succinate	C00042	lys-deg
2-hydroxyglutarate	C01087	lys-deg
L-aspartate	C00049	lys-syn
ATP	C00002	lys-syn
ADP	C00008	lys-syn
L-aspartyl-4-phosphate	C03082	lys-syn
NADPH	C00005	lys-syn
NADP	C00006	lys-syn
L-aspartate 4-semialdehyde	C00441	lys-syn
pyruvate	C00022	lys-syn
2,3,4,5-tetrahydrodipicolinate	C03972	lys-syn
succinyl-CoA	C00091	lys-syn
CoA	C00010	lys-syn
N-succinyl-2-amino-6-ketopimelate	C04472	lys-syn
L-glutamate	C00025	lys-syn
2-oxoglutarate	C00026	lys-syn
N-succinyl-L,L-2,6-diaminopimelate	C04421	lys-syn
succinate	C00042	lys-syn
L,L-diaminopimelate	C00666	lys-syn
meso-diaminopimelate	C00680	lys-syn
L-lysine	C00047	lys-syn
demethylmenaquinol-8	C19847	menaquinol-8-syn
S-adenossyl-L-methionine	C00019	menaquinol-8-syn
S-adenosyl-L-homocysteine	C00021	menaquinol-8-syn
menaquinol-8	C00828	menaquinol-8-syn
all-trans-octaprenyl diphosphate	C04146	menaquinol-8-syn
1,4-dihydroxy-2-naphthoate	C03657	menaquinol-8-syn
demethylmenaquinol-8	C19847	menaquinol-8-syn
chorismate	C00251	menaquinol-8-syn
isochorismate	C00885	menaquinol-8-syn
2-oxoglutarate	C00026	menaquinol-8-syn
2-succinyl-5-enolpyruvoyl-6-hydroxy-3-hcyclohexene-1-carboxylate	C16519	menaquinol-8-syn
pyruvate	C00022	menaquinol-8-syn
6-hydroxy-2-succinylcyclohexa-2,5,diene-1-carboxylate	C05817	menaquinol-8-syn
2-succinylbenzoate	C02730	menaquinol-8-syn
CoA	C00010	menaquinol-8-syn
4-(2'-carboxyphenyl)-4-oxobutyryl-CoA	C11062	menaquinol-8-syn
1,4-dihydroxy-2-naphthoate	C03657	menaquinol-8-syn
pyruvate	C00022	mep
D-glyceraldehyde-3-phosphate	C00118	mep
1-deoxy-D-xylulose-5-phosphate	C11437	mep
2-C-methyl-D-erythritol 4-phosphate	C11434	mep
4-(cytidine 5-diphospho)-2-C-methyl-D-erythritol	C11435	mep
2-phospho-4-(cytidine 5-diphospho)-2-C-methyl-D-erythritol	C11436	mep
2-C-methyl-D-erythritol-2,4-cyclodiphosphate	C11453	mep
4-hydroxy-3-methylbut-2-en-1-yl diphosphate	C11811	mep
prenyl diphosphate	C00235	mep
3-methylbut-3-en-1-yl diphosphate	C00129	mep
methylphosphonate	C20396	methylphosphonate-deg
ATP	C00002	methylphosphonate-deg
adenine	C00147	methylphosphonate-deg
ribose-1-methylphosphonate-5-triphosphate	C20422	methylphosphonate-deg
ribose-1-methylphosphonate-5-phosphate	C20423	methylphosphonate-deg
S-adenosyl-L-methionine	C00019	methylphosphonate-deg
L-methionine	C00073	methylphosphonate-deg
5-deoxyadenosine	C05198	methylphosphonate-deg
5-phospho-ribose-1,2-cyclic phosphate	C20440	methylphosphonate-deg
ribose 1,5-bisphosphate	C01151	methylphosphonate-deg
L-aspartate	C00049	nad-syn
2-iminosuccinate	C05840	nad-syn
glycerone phosphate	C00111	nad-syn
quinolinate	C03722	nad-syn
5-phospho-ribose-1-diphosphate	C00119	nad-syn
beta-nicotinate D-ribonucleotide	C01185	nad-syn
ATP	C00002	nad-syn
nicotinate adenine dinucleotide	C13051	nad-syn
L-glutamine	C00064	nad-syn
L-glutamate	C00025	nad-syn
NAD	C00003	nad-syn
UDP-N-acetyl-a-D-glucosamine	C00043	peptidoglycan-syn
UDP-N-acetyl-a-D-glucosamine-enolpyruvate	C04631	peptidoglycan-syn
L-alanine	C00041	peptidoglycan-syn
UDP-N-acetyl-a-D-muramate	C01050	peptidoglycan-syn
UDP-N-acetyl-a-D-muramoyl-L-alanine	C01212	peptidoglycan-syn
D-glutamate	C00217	peptidoglycan-syn
meso-diaminopimelate	C00680	peptidoglycan-syn
UDP-N-acetyl-a-D-muramoyl-L-alanyl-D-glutamate	C00692	peptidoglycan-syn
UDP-MurNAc-L-Ala-y-D-Glu-meso-DAP	C22053	peptidoglycan-syn
D-alanyl-D-alanine	C00993	peptidoglycan-syn
chorismate	C00251	phe-syn
prephenate	C00254	phe-syn
3-phenyl-2-oxopropanoate	C00166	phe-syn
L-glutamate	C00025	phe-syn
2-oxoglutarate	C00026	phe-syn
L-phenylalanine	C00079	phe-syn
phenylacetate	C07086	phenylac-deg
CoA	C00010	phenylac-deg
phenylacetyl-CoA	C00582	phenylac-deg
NADPH	C00005	phenylac-deg
NADP	C00006	phenylac-deg
2-(1,2,-epoxy-1,2-dihydrophenyl)acetyl-CoA	C20062	phenylac-deg
2-oxepin-2(3H)-ylideneacetyl-CoA	C19975	phenylac-deg
NADP	C00006	phenylac-deg
NADPH	C00005	phenylac-deg
3-oxo-5,6-dihydrosuberyl-CoA	C19945	phenylac-deg
acetyl-CoA	C00024	phenylac-deg
5-carboy-2-pentenoyl-CoA	C14144	phenylac-deg
hydroxyadipyl-CoA	C14145	phenylac-deg
3-oxoadipoyl-CoA	C02232	phenylac-deg
succinyl-CoA	C00091	phenylac-deg
glycerone phosphate	C00111	phospholipid-syn
NADPH	C00005	phospholipid-syn
NAD	C00003	phospholipid-syn
NADP	C00006	phospholipid-syn
glycerol 3-phosphate	C00093	phospholipid-syn
acyl-CoA	C00024	phospholipid-syn
CoA	C00010	phospholipid-syn
2-lysophosphatidate	C00681	phospholipid-syn
phosphatidate	C00416	phospholipid-syn
CDP-diacylglycerol	C00269	phospholipid-syn
phosphatidylglycerophosphate	C03892	phospholipid-syn
phosphatidylglycerol	C00344	phospholipid-syn
cardiolipin	C05980	phospholipid-syn
3-methyl-2-oxobutanoate	C00141	phosphopantothenate-syn
5,10-methylenetetrahydrofolate	C00143	phosphopantothenate-syn
tetrahydrofolate	C00101	phosphopantothenate-syn
2-dehydropantoate	C00966	phosphopantothenate-syn
NADPH	C00005	phosphopantothenate-syn
NADP	C00006	phosphopantothenate-syn
pantoate	C00522	phosphopantothenate-syn
beta-alanine	C00099	phosphopantothenate-syn
ATP	C00002	phosphopantothenate-syn
AMP	C00020	phosphopantothenate-syn
pantothenate	C00864	phosphopantothenate-syn
4-phosphopantothenate	C03492	phosphopantothenate-syn
L-arginine	C00062	polyamine-syn
agmatine	C00179	polyamine-syn
putrescine	C00134	polyamine-syn
S-adenosyl-L-methionine	C00019	polyamine-syn
S-adenosyl-3-(methylsulfanyl)propylamine	C01137	polyamine-syn
S-methyl-5-thioadenosine	C00170	polyamine-syn
spermidine	C00315	polyamine-syn
N-acetylspermidine	C00612	polyamine-syn
prenyl diphosphate	C00235	polyisoprenoid-syn
geranyl diphosphate	C00341	polyisoprenoid-syn
3-methylbut-3-en-1-y- diphosphate	C00129	polyisoprenoid-syn
farnesyl diphosphate	C00448	polyisoprenoid-syn
ppGpp	C01228	ppgpp-syn
GDP	C00035	ppgpp-syn
ATP	C00002	ppgpp-syn
ADP	C00008	ppgpp-syn
AMP	C00020	ppgpp-syn
GTP	C00044	ppgpp-syn
gluconate	C00257	gluconate-met
gluconate 6-phosphate	C00345	gluconate-met
fructuronate	C00905	gluconate-met
mannonate	C00514	gluconate-met
2-dehydro-3-deoxy-D-gluconate 6-phosphate	C04442	gluconate-met
D-glyceraldehyde 3-phosphate	C00118	gluconate-met
pyruvate	C00022	gluconate-met
NADH	C00004	gluconate-met
NAD	C00003	gluconate-met
ATP	C00002	gluconate-met
ADP	C00008	gluconate-met
D-glucopyranose 6-phosphate	C00668	ppp
6-phospho D-glucono-1,5-lactone	C01236	ppp
D-gluconate 6-phosphate	C04442	ppp
D-ribulose 5-phosphate	C00199	ppp
D-xylulose 5-phosphate	C00231	ppp
D-ribose 5-phosphate	C00117	ppp
D-sedoheptulose 7-phosphate	C05382	ppp
D-glyceraldehyde 3-phosphate	C00118	ppp
D-erythrose 4-phosphate	C00279	ppp
fructofuranose 6-phosphate	C00085	ppp
glutamate	C00025	pro-syn
ATP	C00002	pro-syn
ADP	C00008	pro-syn
glutamyl 5-phosphate	C03287	pro-syn
NADPH	C00005	pro-syn
NADP	C00006	pro-syn
L-glutamate-5-semialdehyde	C01165	pro-syn
1-pyrroline-5-carboxylate	C03912	pro-syn
NAD	C00003	pro-syn
NADH	C00004	pro-syn
proline	C00148	pro-syn
2-deoxyadenosine	C00559	purine-met
adenine	C00147	purine-met
2-deoxyinosine	C05512	purine-met
dIMP	C06196	purine-met
dIDP	C01344	purine-met
dITP	C01345	purine-met
dAMP	C00360	purine-met
dADP	C00206	purine-met
dATP	C00131	purine-met
adenosine	C00212	purine-met
inosine	C00294	purine-met
IMP	C00130	purine-met
XMP	C00655	purine-met
GMP	C00144	purine-met
GDP	C00035	purine-met
GTP	C00044	purine-met
dGTP	C00286	purine-met
dGMP	C00362	purine-met
dGDP	C00361	purine-met
aspartate	C00049	purine-met
adenylosuccinate	C03794	purine-met
fumarate	C00122	purine-met
dATP	C00131	purine-met
dADP	C00206	purine-met
hypoxanthine	C00262	purine-met
2-deoxy-D-ribose-1-phosphate	C00672	purine-met
2-deoxyguanosine	C00330	purine-met
guanine	C00242	purine-met
2-deoxycytidine	C00881	purine-met
2-deoxyuridine	C00526	purine-met
dUMP	C00365	purine-met
uracil	C00106	purine-met
2-deoxy-D-ribose 1-phosphate	C00672	purine-met
thymine	C00178	purine-met
thymidine	C00214	purine-met
dTMP	C00364	purine-met
AMP	C00020	purine-met
ADP	C00008	purine-met
ATP	C00002	purine-met
XTP	C00700	purine-met
XMP	C00655	purine-met
Xanthosine	C01762	purine-met
Xanthine	C00385	purine-met
Guanine	C00242	purine-met
Guanosine	C00387	purine-met
ITP	C00081	purine-met
IDP	C00104	purine-met
XDP	C01337	purine-met
5-phospho-D-ribose-1-diphosphate	C00119	purine-syn
L-glutamine	C00064	purine-syn
L-glutamate	C00025	purine-syn
5-phospho-D-ribosylamine	C03090	purine-syn
ATP	C00002	purine-syn
ADP	C00008	purine-syn
N1-(5-phospho-β-D-ribosyl)glycinamide	C03838	purine-syn
N2-formyl-N1-(5-phospho-β-D-ribosyl)glycinamide	C04376	purine-syn
2-(formamido)-N1-(5-phospho-β-D-ribosyl)acetamidine	C04640	purine-syn
2-(formamido)-N1-(5-phospho-β-D-ribosyl)acetamidine	C04640	purine-syn
5-amino-1-(5-phospho-β-D-ribosyl)imidazole	C03373	purine-syn
N5-carboxyaminoimidazole ribonucleotide	C15667	purine-syn
5-amino-1-(5-phospho-D-ribosyl)imidazole-4-carboxylate	C04751	purine-syn
5'-phosphoribosyl-4-(N-succinocarboxamide)-5-aminoimidazole	C04823	purine-syn
5-amino-1-(5-phospho-D-ribosyl)imidazole-4-carboxamide	C04677	purine-syn
5-formamido-1-(5-phospho-D-ribosyl)-imidazole-4-carboxamide	C04734	purine-syn
IMP	C00130	purine-syn
L-arginine	C00062	put-syn
agmatine	C00179	put-syn
putrescine	C00134	put-syn
L-ornithine	C01602	put-syn
pyridoxal	C00250	pyridoxal-5-salvage
NADPH	C00005	pyridoxal-5-salvage
NADP	C00006	pyridoxal-5-salvage
pyridoxine	C00314	pyridoxal-5-salvage
pyridoxine-5-phosphate	C00647	pyridoxal-5-salvage
pyridoxal-5-phosphate	C00018	pyridoxal-5-salvage
pyridoxamine	C00534	pyridoxal-5-salvage
pyridoxamine-5-phosphate	C00647	pyridoxal-5-salvage
D-erythrose 5-phosphate	C00117	pyridoxal-5-syn
NAD	C00003	pyridoxal-5-syn
NADH	C00004	pyridoxal-5-syn
4-phospho-D-erythronate	C03393	pyridoxal-5-syn
3-hydroxy-2-oxo-4-phosphooxybutanoate	C06054	pyridoxal-5-syn
L-glutamate	C00025	pyridoxal-5-syn
2-oxoglutarate	C00026	pyridoxal-5-syn
4-phosphooxy-L-threonine	C06055	pyridoxal-5-syn
3-amino-1-hydroxyacetone-1-phosphate	C11638	pyridoxal-5-syn
1-deoxy-D-xylulose-5-phosphate	C11437	pyridoxal-5-syn
pyridoxine-5-phosphate	C00627	pyridoxal-5-syn
pyridoxal-5-phosphate	C00018	pyridoxal-5-syn
pyruvate	C00022	pyridoxal-5-syn
glyceraldehyde 3-phosphate	C00118	pyridoxal-5-syn
(Z)-3-peroxyaminoacrylate	C20249	pyrimidine-deg
(Z)-3-ureidoacrylate	C20254	pyrimidine-deg
uracil	C00106	pyrimidine-deg
NADH	C00004	pyrimidine-deg
FMNH2	C01847	pyrimidine-deg
NAD	C00003	pyrimidine-deg
ureidoacrylate	C20231	pyrimidine-deg
carbamate	C01563	pyrimidine-deg
3-aminoacrylate	C20253	pyrimidine-deg
3-oxopropanoate	C00222	pyrimidine-deg
3-hydroxypropanoate	C01013	pyrimidine-deg
2-deoxycytidine	C00881	pyrimidine-deg
deoxyuridine	C00365	pyrimidine-deg
2-deoxy-D-ribose-1-phosphate	C00672	pyrimidine-deg
thymidine	C00214	pyrimidine-deg
3-Ureidopropionate	C02642	pyrimidine-salvage
5,6-dihydrouracil	C00429	pyrimidine-salvage
uracil	C00106	pyrimidine-salvage
pseudouridine	C02067	pyrimidine-salvage
pseudouridine 5-phosphate	C01168	pyrimidine-salvage
3-UMP	C01368	pyrimidine-salvage
cUMP	C02355	pyrimidine-salvage
cytidine	C00475	pyrimidine-salvage
uridine	C00299	pyrimidine-salvage
cytosine	C00380	pyrimidine-salvage
uracil	C00106	pyrimidine-salvage
CMP	C00055	pyrimidine-salvage
CDP-diacylglycerol	C00269	pyrimidine-salvage
CTP	C00063	pyrimidine-salvage
UMP	C00105	pyrimidine-salvage
L-aspartate	C00049	pyrimidine-syn
N-carbamoyl-aspartate	C00438	pyrimidine-syn
dihydroorotate	C00337	pyrimidine-syn
orotate	C00295	pyrimidine-syn
5-phospho-D-ribose-1-diphosphate	C00119	pyrimidine-syn
orotidine-5-phosphate	C01103	pyrimidine-syn
UMP	C00105	pyrimidine-syn
UTP	C00075	pyrimidine-syn
L-glutamine	C00064	pyrimidine-syn
L-glutamate	C00025	pyrimidine-syn
CTP	C00063	pyrimidine-syn
ATP	C00002	pyrimidine-syn
ADP	C00008	pyrimidine-syn
pyruvate	C00022	pyruvate-decarbox
CoA	C00010	pyruvate-decarbox
acetyl-CoA	C00024	pyruvate-decarbox
NAD	C00003	pyruvate-decarbox
NADH	C00004	pyruvate-decarbox
L-methionine	C00073	sam-syn
S-adenosyl-L-Mmethionine	C00019	sam-syn
ATP	C00002	sam-syn
L-homocysteine	C00155	sam-syn
5-methyltetrahydropteroyl-tri-L-glutamate	C04489	sam-syn
tetrahydropteroyl tri-L-glutamate	C04144	sam-syn
tetrahydrofolate	C00101	sam-syn
5-methyltetrahydrofolate	C00440	sam-syn
3-phospho-D-glycerate	C00197	ser-met
NAD	C00003	ser-met
NADH	C00004	ser-met
3-phosphooxypyruvate	C03232	ser-met
L-glutamate	C00025	ser-met
2-oxoglutarate	C00026	ser-met
O-phospho-L-serine	C01005	ser-met
L-serine	C00065	ser-met
2-aminoprop-2-enoate	C02218	ser-met
2-iminopropanoate	C20904	ser-met
pyruvate	C00022	ser-met
CDP-diacylglycerol	C00269	ser-met
phosphatidylserine	C02737	ser-met
phosphatidylethanolamine	C00350	ser-met
uroporphyrinogen	C01051	siroheme-syn
precorrin	x	siroheme-syn
S-adenosyl-L-methionine	C00019	siroheme-syn
S-adenosyl-L-homocysteine	C00021	siroheme-syn
precorrin-1	x	siroheme-syn
precorrin-2	C02463	siroheme-syn
sirohydrochlorin	C05778	siroheme-syn
NAD	C00003	siroheme-syn
NADH	C00004	siroheme-syn
siroheme	C00748	siroheme-syn
Dimethylsulfone	C11142	sulfur-met
Methanesulfonate	C11145	sulfur-met
Dimethyl sulfoxide	C11143	sulfur-met
Methyl thioether	C00580	sulfur-met
sulfite	C00094	sulfur-met
sulfide	C00283	sulfur-met
acetate	C00033	sulfur-met
thiosulfate	C00320	sulfur-met
taurine	C00245	sulfur-met
L-homoserine	C00263	sulfur-met
O-succinyl-L-homoserine	C01118	sulfur-met
L-homocysteine	C00155	sulfur-met
L-serine	C00065	sulfur-met
acetyl-CoA	C00024	sulfur-met
CoA	C00010	sulfur-met
O-acetyl-L-serine	C00979	sulfur-met
acetate	C00033	sulfur-met
L-cysteine	C00097	sulfur-met
hydrogen sulfide	C00283	sulfur-met
S-sulfo-L-cysteine	C05827	sulfur-met
glutathione	C00051	sulfur-met
glutathione disulfide	C00127	sulfur-met
sulfate	C00059	sulfur-met
adenosine-5-phosphosulfate	C00224	sulfur-met
ATP	C00002	sulfur-met
ADP	C00008	sulfur-met
3-phosphoadenylyl-sulfate	C00053	sulfur-met
oxaloacetate	C00036	tca-and-anapleurotic
citrate	C00158	tca-and-anapleurotic
cis-aconitate	C00417	tca-and-anapleurotic
D-threo-isocitrate	C00311	tca-and-anapleurotic
2-oxoglutarate	C00026	tca-and-anapleurotic
succinyl-CoA	C00091	tca-and-anapleurotic
succinate	C00042	tca-and-anapleurotic
fumarate	C00122	tca-and-anapleurotic
malate	C00149	tca-and-anapleurotic
pyruvate	C00022	tca-and-anapleurotic
phosphoenolpyruvate	C00074	tca-and-anapleurotic
4-aminobenzoate	C00568	tetrahydrofolate-syn
(7,8-dihydropterin-6-yl)methyl diphosphate	C04807	tetrahydrofolate-syn
7,8-dihydropteroate	C00921	tetrahydrofolate-syn
ATP	C00002	tetrahydrofolate-syn
glutamate	C00025	tetrahydrofolate-syn
ADP	C00008	tetrahydrofolate-syn
7,8-dihydrofolate	C00415	tetrahydrofolate-syn
NADPH	C00005	tetrahydrofolate-syn
NADP	C00006	tetrahydrofolate-syn
tetrahydrofolate	C00101	tetrahydrofolate-syn
L-glutamate	C00025	tetrapyrrole-syn
ATP	C00002	tetrapyrrole-syn
AMP	C00020	tetrapyrrole-syn
4-amino-5-oxopentanoate	C03741	tetrapyrrole-syn
5-aminolevulinate	C00430	tetrapyrrole-syn
porphobilinogen	C00931	tetrapyrrole-syn
preuroporphyrinogen	C01024	tetrapyrrole-syn
uroporphyrinogen	C01051	tetrapyrrole-syn
4-amino-2-methyl-5-pyrimidinemethanol	C01279	thiamine-dp-salvage
ATP	C00002	thiamine-dp-salvage
ADP	C00008	thiamine-dp-salvage
4-amino-2-methyl-5-(phosphooxymethyl)pyrimidine	C04556	thiamine-dp-salvage
4-amino-2-methyl-5-(diphosphooxymethyl)pyrimidine	C04752	thiamine-dp-salvage
thiamine phosphate	C01081	thiamine-dp-salvage
thiamine diphosphate	C00068	thiamine-dp-salvage
4-methyl-5-(2-phosphooxyethyl)thiazole	C04327	thiamine-dp-salvage
5-(2-hydroxyethyl)-4-methylthiazole	C04294	thiamine-dp-salvage
4-methylphenol	C01468	thiamine-dp-syn
5-amino-1-(5-phospho-beta-D-ribosyl)imidazole	C03373	thiamine-dp-syn
S-adenosyl-L-methionine	C00019	thiamine-dp-syn
L-methionine	C00073	thiamine-dp-syn
5-deoxyadenosine	C05198	thiamine-dp-syn
4-amino-2-methyl-5-(phosphooxymethyl)pyrimidine	C04556	thiamine-dp-syn
ATP	C00002	thiamine-dp-syn
ADP	C00008	thiamine-dp-syn
4-amino-2-methyl-5-(diphosphooxymethyl)pyrimidine	C04752	thiamine-dp-syn
L-cysteine	C00097	thiamine-dp-syn
L-alanine	C00041	thiamine-dp-syn
L-tyrosine	C00082	thiamine-dp-syn
2-iminoacetate	C15809	thiamine-dp-syn
2-carboxy-4-methylthiazol-5-ylidene ethyl phosphate	C20246	thiamine-dp-syn
1-deoxy-D-xylulose 5-phosphate	C11437	thiamine-dp-syn
D-glyceraldehyde 3-phosphate	C00118	thiamine-dp-syn
pyruvate	C00022	thiamine-dp-syn
L-threonine	C00188	thr-deg
aminoacetone	C01888	thr-deg
2-aminobutenoate	x	thr-deg
2-iminobutanoate	C02356	thr-deg
2-oxobutanoate	C00109	thr-deg
propanoyl-CoA	C00100	thr-deg
formate	C00058	thr-deg
CoA	C00010	thr-deg
propanoyl phosphate	C02876	thr-deg
propanoate	C00163	thr-deg
acetaldehyde	C00084	thr-deg
acetyl-CoA	C00024	thr-deg
glycine	C00037	thr-deg
NAD	C00003	thr-deg
NADH	C00004	thr-deg
L-2-amino-3-oxobutanoate	C03508	thr-deg
methylglyoxale	C00546	thr-deg
L-homoserine	C00263	thr-syn
ATP	C00002	thr-syn
ADP	C00008	thr-syn
O-phospho-L-homoserine	C01102	thr-syn
L-threonine	C00188	thr-syn
L-cysteine	C00097	trna-uridine-2-thiolation-selenation
L-alanine	C00041	trna-uridine-2-thiolation-selenation
ATP	C00002	trna-uridine-2-thiolation-selenation
AMP	C00020	trna-uridine-2-thiolation-selenation
chorismate	C00251	trp-syn
L-glutamine	C00064	trp-syn
L-glutamate	C00025	trp-syn
anthranilate	C00108	trp-syn
5-phospho-a-D-ribose-1-diphosphate	C00119	trp-syn
N-(5-phosphoribosyl)-anthranilate	C04302	trp-syn
1-(2-carboxyphenylamino)-1-deoxy-D-ribulose-5-phosphate	C01302	trp-syn
1-C-(indol-3-yl)glycerol-3-phosphate	C03506	trp-syn
D-glyceraldehyde-3-phosphate	C00118	trp-syn
indole	C00463	trp-syn
L-serine	C00065	trp-syn
L-tryptophan	C00078	trp-syn
4-hydroxybenzoate	C00156	ubiquinol-8-syn
all-trans-octaprenyl diphosphate	C04146	ubiquinol-8-syn
4-hydroxy-3-octaprenylbenzoate	C05848	ubiquinol-8-syn
2-octaprenylphenol	C05807	ubiquinol-8-syn
3-(all-trans-octaprenyl)benzene-1,2-diol	C05811	ubiquinol-8-syn
S-adenosyl-L-methionine	C00019	ubiquinol-8-syn
S-adenosyl-L-homocysteine	C00021	ubiquinol-8-syn
2-methoxy-6-(all-trans-octaprenyl)phenol	C05812	ubiquinol-8-syn
NADPH	C00005	ubiquinol-8-syn
NADP	C00006	ubiquinol-8-syn
2-methoxy-6-all trans-octaprenyl-1,4-benoquinol	C05813	ubiquinol-8-syn
6-methoxy-3-methyl-2-all-trans-octaprenyl-1,4-benzoquinol	C19859	ubiquinol-8-syn
3-demethylubiquinol-8	C05815	ubiquinol-8-syn
ubiquinol-8	C00390	ubiquinol-8-syn
UDP-N-acetyl-a-D-glucosamine	C00043	udp-mannosaminouronate-syn
UDP-N-acetyl-a-D-mannosamine	C01170	udp-mannosaminouronate-syn
UDP-N-acetyl-a-D-mannosaminuronate	C06240	udp-mannosaminouronate-syn
glucose-6-phosphate	C00668	udpglcnac-syn
fructose-6-phosphate	C00085	udpglcnac-syn
glucosamine-6-phosphate	C00352	udpglcnac-syn
glucosamine-1-phosphate	C06156	udpglcnac-syn
N-acetyl-glucosamine-1-phosphate	C04501	udpglcnac-syn
UDP-N-acetyl-a-D-glucosamine	C00043	udpglcnac-syn
pyruvate	C00022	val-syn
2-acetolactate	C06010	val-syn
2,3-dihydroxy-3-methylbutanoate	C04272	val-syn
3-methyl-2-oxobutanoate	C00141	val-syn
L-glutamate	C00064	val-syn
2-oxoglutarate	C00026	val-syn
L-valine	C00183	val-syn
dimethyl sulfide	C00580	dimethyl-sulfoxide-electron-transfer
dimethyl sulfoxide	C11143	dimethyl-sulfoxide-electron-transfer
nitrate	C00244	nitrogen-met
nitrite	C00088	nitrogen-met
ammonia	C00014	nitrogen-met
hydroxyamine	C00192	nitrogen-met
L-glutamine	C00064	nitrogen-met
L-glutamate	C00025	nitrogen-met
carbamoyl phosphate	C00196	nitrogen-met
carbamate	C01563	nitrogen-met
hydrogen carbonate	C00288	nitrogen-met
cyanate	C01417	nitrogen-met
3-sulfino-L-alanine	C00606	hypo-taurine-met
hypotaurine	C00519	hypo-taurine-met
L-cysteate	C00506	hypo-taurine-met
taurine	C00245	hypo-taurine-met
aminoacetaldehyde	C06735	hypo-taurine-met
sulfite	C00094	hypo-taurine-met
oxaloacetate	C00036	asn-asp-syn
L-aspartate	C00049	asn-asp-syn
L-asparagine	C00152	asn-asp-syn
D-ribose	C00121	ppp
D-ribose 5-phosphate	C00177	ppp
D-ribose 1-phosphate	C00620	ppp
D-ribose 1,5-bisphosphate	C01151	ppp
PRPP	C00119	ppp
trans-cinnamate	C00423	cinnamate-deg
cis-3-(3-carboxyethenyl)-3,5-cyclohexadiene-1,2-diol	C12622	cinnamate-deg
trans-2,3-dihydroxycinnamate	C12623	cinnamate-deg
2-hydroxy-6-ketononatrienedioate	C12624	cinnamate-deg
2-hydroxy-2,4-pentadienoate	C00596	cinnamate-deg
trans-3-hydroxy-cinnamate	C12621	cinnamate-deg
phenylpropanoate	C05629	cinnamate-deg
cis-3-(carboxy-ethyl)-3,5-cyclo-hexadiene-1,2-diol	C11588	cinnamate-deg
3-(2,3-dihydroxyphenyl)propanoate	C04044	cinnamate-deg
2-hydroxy-6-oxonona-2,4-diene-1,9-dioate	C04479	cinnamate-deg
3-(3-hydroxyphenyl)propanoate	C11457	cinnamate-deg
4-hydroxy-2-oxopentanoate	C03589	cinnamate-deg
acetaldehyde	C00084	cinnamate-deg
2-Oxobutanoate	C00109	propanoate-met
Propanoyl phosphate	C02876	propanoate-met
Propanoate	C00163	propanoate-met
Propionyladenylate	C05983	propanoate-met
Propanoyl-CoA	C00100	propanoate-met
D-Methylmalonyl-CoA	C00683	propanoate-met
3-Hydroxypropionyl-CoA	C05668	propanoate-met
Propenoyl-CoA	C00894	propanoate-met
2-Methylcitrate	C02225	propanoate-met
cis-2-Methylaconitate	C04225	propanoate-met
Methylisocitrate	C04593	propanoate-met
Succinate	C00042	propanoate-met
Succinyl-CoA	C00091	propanoate-met
L-Methylmalonyl-CoA	C01213	propanoate-met
tetrahydrofolate	C00101	methionine-cysteine-met
5-methyltetrahydrofolate	C00440	methionine-cysteine-met
tetrahydropteroyl tri-L-glutamate	C04144	methionine-cysteine-met
5-methyletatrahydropteroyl tri-L-glutamate	C01165	methionine-cysteine-met
Ophthalmate	C21016	methionine-cysteine-met
gamma-L-Glutamyl-L-2-aminobutyrate	C21015	methionine-cysteine-met
(S)-2-Aminobutanoate	C02356	methionine-cysteine-met
2-Oxobutanoate	C00109	methionine-cysteine-met
O-Succinyl-L-homoserine	C01118	methionine-cysteine-met
L-Homoserine	C00263	methionine-cysteine-met
O-Acetyl-L-homoserine	C01077	methionine-cysteine-met
4-Phospho-L-aspartate	C03082	methionine-cysteine-met
L-Aspartate	C00049	methionine-cysteine-met
L-Cystathionine	C02291	methionine-cysteine-met
L-Aspartate 4-semialdehyde	C00441	methionine-cysteine-met
L-Homocysteine	C00155	methionine-cysteine-met
S-Ribosyl-L-homocysteine	C03539	methionine-cysteine-met
S-Adenosyl-L-homocysteine	C00021	methionine-cysteine-met
S-Adenosyl-L-methionine	C00019	methionine-cysteine-met
S-Adenosylmethioninamine	C01137	methionine-cysteine-met
Methylthioadenosine	C00170	methionine-cysteine-met
5-Methylthio-D-ribose	C03089	methionine-cysteine-met
S-Methyl-5-thio-D-ribose 1-phosphate	C04188	methionine-cysteine-met
L-Methionine	C00073	methionine-cysteine-met
L-Methionine S-oxide	C02989	methionine-cysteine-met
4-Methylthio-2-oxobutanoate	C01180	methionine-cysteine-met
L-cysteine	C00097	methionine-cysteine-met
NADP	C00006	nicotinate-amid-met
NAD	C00003	nicotinate-amid-met
deamino-NAD	C00857	nicotinate-amid-met
nicotinate D-ribonucleotide	C01185	nicotinate-amid-met
quinolinate	C03722	nicotinate-amid-met
L-aspartate	C00049	nicotinate-amid-met
iminoaspartate	C05840	nicotinate-amid-met
glycerone phosphate	C00111	nicotinate-amid-met
nicotinate D-ribonucleoside	C05841	nicotinate-amid-met
nicotinate	C00253	nicotinate-amid-met
nicotinamide	C00153	nicotinate-amid-met
N-ribosylnicotinamide	C03150	nicotinate-amid-met
NMN	C00455	nicotinate-amid-met
pyruvate	C00022	methylglyoxale-met
methylglyoxale	C00546	methylglyoxale-met
(R)-S-Lactoylglutathione	C03451	methylglyoxale-met
D-Lactate	C00256	methylglyoxale-met
D-Lactaldehyde	C00937	methylglyoxale-met
glutathione	C00051	methylglyoxale-met
D-glucopyranose 6-phosphate	C00092	dTDP-beta-L-rhamnose-syn
glucose 1-phosphate	C00103	dTDP-beta-L-rhamnose-syn
dTTP	C00459	dTDP-beta-L-rhamnose-syn
dTDP-glucose	C00842	dTDP-beta-L-rhamnose-syn
dTDP-4-oxo-6-deoxy--α-D-glucose	C11907	dTDP-beta-L-rhamnose-syn
dTDP-4-keto-L-rhamnose	C00688	dTDP-beta-L-rhamnose-syn
dTDP-L-rhamnose	C03319	dTDP-beta-L-rhamnose-syn
N-Acetylmuramate	C02713	UDP-sugar-met
MurNAc 6-phosphate	C16698	UDP-sugar-met
1,6-Anhydro-N-acetyl-beta-muramate	C19769	UDP-sugar-met
UDP-MurNAc	C01050	UDP-sugar-met
UDP-N-acetyl-3-(1-carboxyvinyl)-D-glucosamine	C04631	UDP-sugar-met
D-Glucosamine 6-phosphate	C00352	UDP-sugar-met
D-Glucosamine 1-phosphate	C06156	UDP-sugar-met
UDP-N-acetyl-D-mannosamine	C01170	UDP-sugar-met
UDP-N-acetyl-D-mannosaminouronate	C06240	UDP-sugar-met
UDP-glucose	C00029	UDP-sugar-met
UDP-glucuronate	C00167	UDP-sugar-met
UDP-L-Ara4O	C16155	UDP-sugar-met
UDP-L-Ara4N	C16153	UDP-sugar-met
UDP-L-Ara4FN	C16154	UDP-sugar-met
Undecaprenyl phosphate alpha-L-Ara4FN	C16156	UDP-sugar-met
Undecaprenyl phosphate alpha-L-Ara4N	C16157	UDP-sugar-met
UDP-D-galactose	C00052	UDP-sugar-met
alpha-D-Galactose 1-phosphate	C00446	UDP-sugar-met
UDP-alpha-D-galactofuranose	C03733	UDP-sugar-met
alpha-D-Galactose	C00984	UDP-sugar-met
GlcNAc	C00140	UDP-sugar-met
Chitin	C00461	UDP-sugar-met
Chitobiose	C01674	UDP-sugar-met
N-Acetyl-D-glucosamine 6-phosphate	C00357	UDP-sugar-met
N-Acetyl-alpha-D-glucosamine 1-phosphate	C04501	UDP-sugar-met
UDP-N-acetylglucosamine	C00043	UDP-sugar-met
GDP-mannose	C00096	GDP-sugar-met
GDP-4-dehydro-6-deoxy-D-mannose	C01222	GDP-sugar-met
GDP-L-fucose	C00325	GDP-sugar-met
ADP-glucose	C00498	ADP-sugar-met
Inositol 4-phosphate	C03546	inostiol-met
Inositol 3-monophosphate	C04006	inostiol-met
Inositol	C00137	inostiol-met
Inositol 1-phosphate	C01177	inostiol-met
Phytate	C01204	inostiol-met
Inositol 1,2,3,5,6-pentakisphosphate	C04579	inostiol-met
chorismate	C00251	tyr-syn
prephenate	C00254	tyr-syn
3-(4-hydroxyphenyl)pyruvate	C01179	tyr-syn
L-tyrosine	C00082	tyr-syn
hydrogencarbonate	C00288	carbonic-anhydrase
Carbon dioxide	C00011	carbonic-anhydrase
ADP	C00008	atpase
ATP	C00002	atpase
phosphate	C00009	atpase
pyruvate	C00022	acetolactate
Carbon dioxide	C00011	acetolactate
(S)-2-acetolactate	C06010	acetolactate

## Sheet: Pathway-genes
Pathway	Gene	bXXXXX
(aminomethyl)phosphonate-deg	phnO	b4093
(aminomethyl)phosphonate-deg	phnL	b4096
(aminomethyl)phosphonate-deg	phnH	b4100
(aminomethyl)phosphonate-deg	phnG	b4101
(aminomethyl)phosphonate-deg	phnI	b4099
(aminomethyl)phosphonate-deg	phnM	b4095
(aminomethyl)phosphonate-deg	phnJ	b4098
(aminomethyl)phosphonate-deg	phnP	b4092
(aminomethyl)phosphonate-deg	phnN	b4094
(aminomethyl)phosphonate-deg	apt	b0469
(aminomethyl)phosphonate-deg	ppa	b4226
(aminomethyl)phosphonate-deg	phoA	b0383
acetate-formation	ackA	b2296
acetate-formation	pta	b2297
acetate-formation	eutD	b2458
acetolactate	ilvI	b0077
acetolactate	ilvH	b0078
acetolactate	ilvG	b3767
acetolactate	ilvN	b3670
acetolactate	ilvB	b3671
acetolactate	ilvM	b3769
adenosine-nucleotide-deg	deoD	b4384
adenosine-nucleotide-deg	xapA	b2407
adenosine-nucleotide-deg	ppnP	b0391
adenosine-nucleotide-deg	pgeF	b2593
adenosine-nucleotide-deg	add	b1623
adenosine-nucleotide-deg	xdhA	b2866
adenosine-nucleotide-deg	xdhB	b2867
adenosine-nucleotide-deg	xdhC	b2868
adenosine-nucleotide-deg	aphA	b4055
adenosine-nucleotide-deg	umpH	b0675
adenosine-nucleotide-deg	umpG	b2744
adenosine-nucleotide-deg	ushA	b0480
adenosine-nucleotide-deg	phoA	b0383
adenosylcobalamin-Syn	cobS	b1992
adenosylcobalamin-Syn	cobC	b0638
adenosylcobalamin-Syn	cobT	b1991
adenosylcobalamin-Syn	cobU	b1993
adenosylcobalamin-Syn	btuR	b1270
ala-deg	malY	b1622
ala-deg	metC	b3008
ala-deg	alr	b4053
ala-deg	dadX	b1190
ala-deg	dadA	b1189
ala-syn	alaA	b2290
ala-syn	alaC	b2379
ala-syn	sufs	b1680
ala-syn	iscs	b2530
ala-syn	avta	b3572
ala-syn	ilve	b3770
arg-deg	adiA	b4117
arg-deg	speB	b2937
arg-deg	sad	b1525
arg-deg	gabD	b2661
arg-deg	speF	b0693
arg-deg	patD	b1444
arg-deg	patA	b3073
arg-deg	puuD	b1298
arg-deg	puuC	b1300
arg-deg	puuB	b1301
arg-deg	puuA	b1297
arg-deg	astA	b1747
arg-deg	astB	b1745
arg-deg	astC	b1748
arg-deg	astD	b1746
arg-deg	astE	b1744
arg-syn	argA	b2818
arg-syn	argB	b3959
arg-syn	argC	b3958
arg-syn	gabT	b2662
arg-syn	argD	b3359
arg-syn	carA	b0032
arg-syn	carB	b0033
arg-syn	argE	b3957
arg-syn	argF	b0273
arg-syn	argI	b4254
arg-syn	argG	b3172
arg-syn	argH	b3960
asn-asp-syn	aspC	b0928
asn-asp-syn	asnA	b3744
asn-asp-syn	asnB	b0674
asn-asp-syn	iaaA	b0828
atpase	atpB	b3738
atpase	atpF	b3736
atpase	atpE	b3737
atpase	atpD	b3732
atpase	atpG	b3733
atpase	atpA	b3734
atpase	atpH	b3735
atpase	atpI	b3739
atpase	atpH	b3735
atpase	atpC	b3731
biotin-syn	bioH	b3412
biotin-syn	fabF	b1095
biotin-syn	fabB	b2323
biotin-syn	fabI	b1288
biotin-syn	fabZ	b0180
biotin-syn	fabG	b1093
biotin-syn	bioC	b0777
biotin-syn	bioF	b0776
biotin-syn	ynfK	b1593
biotin-syn	bioD	b0778
biotin-syn	bioA	b0774
biotin-syn	bioB	b0775
biotin-syn	acpP	b1094
biotin-syn	thiS	b4407
biotin-syn	fdx	b2525
butanoate-met	ydiF	b1694
butanoate-met	atoB	b2224
butanoate-met	atoA	b2222
butanoate-met	mhpF	b0351
butanoate-met	adhE	b1241
butanoate-met	yihU	b3882
butanoate-met	sad	b1525
butanoate-met	gabD	b2661
butanoate-met	puuE	b1302
butanoate-met	gabT	b2662
butanoate-met	gadB	b1493
butanoate-met	gadA	b3517
carbonic-anhydrase	can	b0126
carbonic-anhydrase	cynT	b0339
chorismate-syn	aroB	b3389
chorismate-syn	aroG	b0754
chorismate-syn	aroH	b1704
chorismate-syn	aroF	b2601
chorismate-syn	aroC	b2329
chorismate-syn	aroA	b0908
chorismate-syn	aroL	b0388
chorismate-syn	aroK	b3390
chorismate-syn	aroE	b3281
chorismate-syn	aroD	b1693
chorismate-syn	ydiB	b1692
cys-met	ygeA	b2840
cys-met	dcyD	b1919
cys-met	malY	b1622
cys-met	metC	b3008
cys-met	aspC	b0928
cys-met	sseA	b2521
cys-met	panC	b0133
cys-met	panE	b0425
cys-met	ilvC	b3774
cys-met	panB	b0134
cys-met	coaA	b3974
cys-met	coaD	b3634
cys-met	coaE	b0103
cys-met	dfp	b3639
cys-met	panD	b0131
cys-met	cysD	b2752
cys-met	cysN	b2751
cys-met	cysC	b2750
cys-met	cysH	b2762
cys-met	cysJ	b2764
cys-met	cysI	b2763
cys-met	cysE	b3607
cys-met	cysM	b2421
cys-met	cysK	b2414
cys-met	#N/A	b2422
cys-met	cysP	b2425
cys-met	cysQ	b4214
cys-met	cysU	b2424
cys-met	cysW	b2423
cys-met	cysM	b2421
cys-met	cysE	b3607
cys-met	nrdH	b2673
cys-met	grxC	b3610
cys-met	grxA	b0849
cys-met	grxB	b1064
deoxyribonucleotides-syn	mazG	b2781
deoxyribonucleotides-syn	dut	b3640
deoxyribonucleotides-syn	nudI	b2251
deoxyribonucleotides-syn	thyA	b2827
deoxyribonucleotides-syn	tmk	b1098
deoxyribonucleotides-syn	ndk	b2518
deoxyribonucleotides-syn	adk	b0474
deoxyribonucleotides-syn	nrdE	b2675
deoxyribonucleotides-syn	nrdF	b2676
deoxyribonucleotides-syn	nrdA	b2234
deoxyribonucleotides-syn	nrdB	b2235
deoxyribonucleotides-syn	trxC	b2582
deoxyribonucleotides-syn	trxA	b3781
deoxyribonucleotides-syn	yfbR	b2291
deoxyribonucleotides-syn	dcd	b2065
deoxyribonucleotides-syn	nrdD	b4238
dimethyl-sulfoxide-electron-transfer	dmsA	b0894
dimethyl-sulfoxide-electron-transfer	dmsB	b0895
dimethyl-sulfoxide-electron-transfer	dmsC	b0896
dtdp-l-rhamnose-syn	rfbC	b2038
dtdp-l-rhamnose-syn	rfbD	b2040
dtdp-l-rhamnose-syn	rfbA	b2039
dtdp-l-rhamnose-syn	rffH	b3789
dtdp-l-rhamnose-syn	rfbB	b2041
dtdp-l-rhamnose-syn	pgm	b0688
dtdp-l-rhamnose-syn	rffC	b3790
dtdp-l-rhamnose-syn	wecE	b3791
dtdp-l-rhamnose-syn	rfbA	b2039
dtdp-l-rhamnose-syn	rffH	b3789
dtdp-l-rhamnose-syn	rfbB	b2041
dtdp-l-rhamnose-syn	rffG	b3788
electron-transfer	sdhD	b0722
electron-transfer	sdhC	b0721
electron-transfer	sdhB	b0724
electron-transfer	sdhA	b0723
electron-transfer	cydA	b0733
electron-transfer	cydB	b0734
electron-transfer	cydX	b4515
electron-transfer	cydH	b4602
electron-transfer	cyoD	b0429
electron-transfer	cyoA	b0432
electron-transfer	cyoB	b0431
electron-transfer	cyoC	b0430
electron-transfer	ndh	b1109
enterobactin-syn	entC	b0593
enterobactin-syn	entA	b0596
enterobactin-syn	acpT	b3475
enterobactin-syn	acpS	b2563
enterobactin-syn	entD	b0583
enterobactin-syn	entE	b0594
enterobactin-syn	entB	b0595
enterobactin-syn	fepC	b0588
enterobactin-syn	fepD	b0590
enterobactin-syn	fepG	b0589
entner-doudoroff	edd	b1851
entner-doudoroff	eda	b1850
enterobactin-syn	entF	b0586
fatty-acid-oxidation	fadA	b3845
fatty-acid-oxidation	fadI	b2342
fatty-acid-oxidation	fadD	b1805
fatty-acid-oxidation	fadK	b1701
fatty-acid-oxidation	fadE	b0221
fatty-acid-oxidation	fadJ	b2341
fatty-acid-oxidation	fadB	b3846
fatty-acid-oxidation	fre	b3844
fatty-acid-syn	fabD	b1092
fatty-acid-syn	accA	b0185
fatty-acid-syn	accD	b2316
fatty-acid-syn	fabH	b1091
fatty-acid-syn	fabA	b0954
fatty-acid-syn	fabZ	b0180
fatty-acid-syn	fabG	b1093
fatty-acid-syn	fabB	b2323
fatty-acid-syn	fabF	b1095
fatty-acid-syn	fabI	b1288
fatty-acid-syn	acpP	b1094
fatty-acid-syn	accB	b3255
fatty-acid-syn	accC	b3256
ribo-flavin-met	ribF	b0025
ribo-flavin-met	ribC	b1662
ribo-flavin-met	ribE	b0415
ribo-flavin-met	ybjI	b0844
ribo-flavin-met	yigB	b3812
ribo-flavin-met	ribB	b3041
ribo-flavin-met	ribD	b0414
ribo-flavin-met	ribA	b1277
ribo-flavin-met	appA	b0980
ribo-flavin-met	aphA	b4055
ribo-flavin-met	fre	b3844
ribo-flavin-met	ssuE	b0937
ribo-flavin-met	nudJ	b1134
ribo-flavin-met	nudF	b3034
ribo-flavin-met	thiM	b2104
ribo-flavin-met	ubiX	b2311
folate-met	folA	b0048
folate-met	folM	b1606
folate-met	fau	b2912
folate-met	metF	b3941
folate-met	metH	b4019
folate-met	lpd	b0116
folate-met	gcvP	b2903
folate-met	gcvH	b2904
folate-met	gcvT	b2905
folate-met	folD	b0529
folate-met	glyA	b2551
folate-met	thyA	b2827
folate-met	pabB	b1812
folate-met	pabA	b3360
folate-met	pabC	b1096
folate-met	folP	b3177
folate-met	folC	b2315
folate-met	folK	b0142
folate-met	folB	b3058
folate-met	folX	b2303
folate-met	phoA	b0383
folate-met	folE	b2153
folate-met	queD	b2765
folate-met	queE	b2777
folate-met	queC	b0444
folate-met	queF	b2794
glu-deg	aspC	b0928
glu-deg	aspA	b4139
glu-deg	gadA	b3517
glu-deg	gadB	b1493
glu-gln-syn	gltB	b3212
glu-gln-syn	gltD	b3213
glu-gln-syn	pabB	b1812
glu-gln-syn	pabA	b3360
glu-gln-syn	trpE	b1264
glu-gln-syn	trpD	b1263
glu-gln-syn	gdhA	b1761
glu-gln-syn	putA	b1014
glu-gln-syn	glnA	b3870
glutaredoxin-system	dsbA	b3860
glutaredoxin-system	grxB	b1064
glutaredoxin-system	nrdH	b2673
glutaredoxin-system	grxC	b3610
glutaredoxin-system	grxA	b0849
glutathione-met	gshA	b2688
glutathione-met	gshB	b2947
glutathione-met	gor	b3500
glutathione-met	btuE	b1710
glutathione-met	ggt	b3447
glutathione-met	chaC	b1218
glutathione-met	gss	b2988
glutathione-met	gstB	b0838
glutathione-met	gstA	b1635
glutathione-met	yfcF	b2301
glutathione-met	pepN	b0932
glutathione-met	pepA	b4260
glutathione-met	pepB	b2523
glutathione-met	pepD	b0237
glutathione-met	ybdK	b0581
gly-syn	glyA	b2551
glycerol-deg	gldA	b3945
glycerol-deg	dhaK	b1200
glycerol-deg	dhaL	b1199
glycerol-deg	dhaM	b1198
glycerophospholipid-met	aas	b2836
glycerophospholipid-met	pldA	b3821
glycerophospholipid-met	pldB	b3825
glycerophospholipid-met	glpQ	b2239
glycerophospholipid-met	ugpQ	b3449
glycerophospholipid-met	glpT	b2240
glycerophospholipid-met	eutB	b2441
glycerophospholipid-met	eutA	b2451
glycerophospholipid-met	psd	b4160
glycerophospholipid-met	pssA	b2585
glycerophospholipid-met	pgsA	b1912
glycerophospholipid-met	pgpA	b0418
glycerophospholipid-met	pgpB	b1278
glycerophospholipid-met	pgpC	b2560
glycerophospholipid-met	clsB	b0789
glycerophospholipid-met	clsA	b1249
glycerophospholipid-met	clsC	b1046
glycerophospholipid-met	cdsA	b0175
glycerophospholipid-met	ynbB	b1409
glycerophospholipid-met	cdh	b3918
glycerophospholipid-met	dgkA	b4042
glycerophospholipid-met	plsC	b3018
glycerophospholipid-met	plsB	b4041
glycerophospholipid-met	plsY	b3059
glycerophospholipid-met	gpsA	b3608
glycerophospholipid-met	glpA	b2241
glycerophospholipid-met	glpB	b2242
glycerophospholipid-met	glpC	b2243
glycerophospholipid-met	beta	b0311
glycerophospholipid-met	betb	b0312
glycerophospholipid-met	glpD	b3426
glycolysis	pykA	b1854
glycolysis	pykF	b1676
glycolysis	eno	b2779
glycolysis	gpmM	b3612
glycolysis	pgk	b2926
glycolysis	gapA	b1779
glycolysis	tpiA	b3919
glycolysis	fbaA	b2925
glycolysis	fbaB	b2097
glycolysis	pfkB	b1723
glycolysis	pfkA	b3916
glycolysis	kduI	b2843
glycolysis	pgi	b4025
glycolysis	ppsA	b1702
glycolysis	fbp	b4232
glycolysis	glpX	b3925
glycolysis	ybhA	b0766
glycolysis	yggF	b2930
glycolysis	gpmA	b0755
glycolysis	ptsH	b2415
glycolysis	ptsI	b2416
glyoxylate-met	allb	b0512
glyoxylate-met	allc	b0516
glyoxylate-met	alle	b0515
glyoxylate-met	alla	b0505
glyoxylate-met	alld	b0517
glyoxylate-met	fucO	b2799
glyoxylate-met	aldA	b1415
glyoxylate-met	aceA	b4015
glyoxylate-met	aceB	b4014
glyoxylate-met	glcB	b2976
glyoxylate-met	acs	b4069
glyoxylate-met	gltA	b0720
glyoxylate-met	acnB	b0118
glyoxylate-met	acnA	b1276
glyoxylate-met	ybhJ	b0771
glyoxylate-met	mdh	b3236
glyoxylate-met	eda	b1850
glyoxylate-met	glcD	b2979
glyoxylate-met	glcF	b4467
glyoxylate-met	glcE	b4468
glyoxylate-met	ghrA	b1033
glyoxylate-met	ghrB	b3553
glyoxylate-met	glxK	b0514
glyoxylate-met	garK	b3124
glyoxylate-met	glxR	b0509
glyoxylate-met	garR	b3125
glyoxylate-met	hyi	b0508
heme-syn	hemE	b3997
heme-syn	hemH	b0475
heme-syn	hemF	b2436
heme-syn	hemG	b3850
heme-syn	yfeX	b2431
his-syn	hisD	b2020
his-syn	hisC	b2021
his-syn	hisB	b2022
his-syn	hisH	b2023
his-syn	hisF	b2025
his-syn	hisA	b2024
his-syn	hisI	b2026
his-syn	hisG	b2019
ile-syn	ilvD	b3771
ile-syn	ilvE	b3770
ile-syn	ilvC	b3774
ile-syn	ilvI	b0077
ile-syn	ilvH	b0078
ile-syn	ilvG	b4488
ile-syn	ilvM	b3769
ile-syn	ilvA	b3772
hypo-taurine-met	gadB	b1493
hypo-taurine-met	gadA	b3517
hypo-taurine-met	ggt	b3447
hypo-taurine-met	tauD	b0368
lipopolysaccharide-met	lpxB	b0182
lipopolysaccharide-met	lpxK	b0915
lipopolysaccharide-met	lpxH	b0524
lipopolysaccharide-met	lpxD	b0179
lipopolysaccharide-met	lpxC	b0096
lipopolysaccharide-met	lpxA	b0181
lipopolysaccharide-met	kdsB	b0918
lipopolysaccharide-met	kdsC	b3198
lipopolysaccharide-met	kdsA	b1215
lipopolysaccharide-met	kdsD	b3197
lipopolysaccharide-met	gutQ	b2708
lipopolysaccharide-met	waaA	b3633
lipopolysaccharide-met	lpxL	b1054
lipopolysaccharide-met	lpxM	b1855
lipopolysaccharide-met	waaC	b3621
lipopolysaccharide-met	waaF	b3620
lipopolysaccharide-met	waaY	b3625
lipopolysaccharide-met	waaB	b3628
lipopolysaccharide-met	waaO	b3627
lipopolysaccharide-met	waaJ	b3626
lipopolysaccharide-met	waaU	b3623
lipopolysaccharide-met	waaP	b3630
lipopolysaccharide-met	waaQ	b3632
lipopolysaccharide-met	waaG	b3631
lipopolysaccharide-met	acpP	b1094
lipopolysaccharide-met	lpxp	b2378
lipopolysaccharide-met	pagp	b0622
lipopolysaccharide-met	arnt	b2257
lipopolysaccharide-met	lpxt	b2174
lipopolysaccharide-met	epta	b4114
lipopolysaccharide-met	eptb	b3546
lipopolysaccharide-met	lpca	b0222
lipopolysaccharide-met	rfae	b3052
lipopolysaccharide-met	gmhb	b0200
lipopolysaccharide-met	rfad	b3619
leu-syn	leuB	b0073
leu-syn	dmlA	b1800
leu-syn	ilvE	b3770
leu-syn	tyrB	b4054
leu-syn	leuA	b0074
leu-syn	leuC	b0072
leu-syn	leuD	b0071
lipoate-syn	lipA	b0628
lipoate-syn	lipB	b0630
lipoate-syn	fdx	b2525
lipoate-syn	acpP	b1094
lipoate-syn	lplA	b4386
lys-deg	cadA	b4131
lys-deg	ldcC	b0186
lys-deg	patA	b3073
lys-deg	patD	b1444
lys-deg	sad	b1525
lys-deg	gabD	b2661
lys-deg	puuE	b1302
lys-deg	gabT	b2662
lys-deg	glaH	b2659
lys-deg	lhgD	b2660
lys-syn	dapF	b3809
lys-syn	lysA	b2838
lys-syn	dapE	b2472
lys-syn	argD	b3359
lys-syn	serC	b0907
lys-syn	dapD	b0166
lys-syn	dapA	b2478
lys-syn	asd	b3433
lys-syn	lysC	b4024
lys-syn	dapB	b0031
menaquinol-8-syn	ispB	b3187
menaquinol-8-syn	menE	b2260
menaquinol-8-syn	menC	b2261
menaquinol-8-syn	menF	b2265
menaquinol-8-syn	menD	b2264
menaquinol-8-syn	menH	b2263
menaquinol-8-syn	menB	b2262
menaquinol-8-syn	menI	b1686
menaquinol-8-syn	ubiE	b3833
menaquinol-8-syn	menA	b3930
mep	dxs	b0420
mep	dxr	b0173
mep	ispH	b0029
mep	ispD	b2747
mep	ispE	b1208
mep	ispF	b2746
mep	idi	b2889
mep	ispG	b2515
mep	fdx	b2525
mep	fldB	b2895
mep	fldA	b0684
methylphosphonate-deg	phnL	b4096
methylphosphonate-deg	phnH	b4100
methylphosphonate-deg	phnG	b4101
methylphosphonate-deg	phnI	b4099
methylphosphonate-deg	phnM	b4095
methylphosphonate-deg	phnJ	b4098
methylphosphonate-deg	phnP	b4092
nad-syn	nadD	b0639
nad-syn	nadE	b1740
nad-syn	nadC	b0109
nad-syn	nadA	b0750
nad-syn	nadB	b2574
nad-syn	nadR	b4390
nad-syn	nadK	b2615
nad-syn	pntB	b1602
nad-syn	pntA	b1603
nitrogen-met	narK	b1223
nitrogen-met	narU	b1469
nitrogen-met	narG	b1224
nitrogen-met	narH	b1225
nitrogen-met	narI	b1227
nitrogen-met	narV	b1465
nitrogen-met	narY	b1467
nitrogen-met	narZ	b1468
nitrogen-met	napB	b2203
nitrogen-met	napA	b2206
nitrogen-met	nirB	b3365
nitrogen-met	nirD	b3366
nitrogen-met	nrfA	b4070
nitrogen-met	hcp	b0873
nitrogen-met	yahL	b0326
nitrogen-met	ybcF	b0521
nitrogen-met	yqeA	b2874
nitrogen-met	cynS	b0340
nitrogen-met	gdhA	b1761
nitrogen-met	gltB	b3212
nitrogen-met	gltD	b3213
nitrogen-met	glnA	b3870
peptidoglycan-syn	murG	b0090
peptidoglycan-syn	mraY	b0087
peptidoglycan-syn	murA	b3189
peptidoglycan-syn	murB	b3972
peptidoglycan-syn	murF	b0086
peptidoglycan-syn	murC	b0091
peptidoglycan-syn	murD	b0088
peptidoglycan-syn	murI	b3967
peptidoglycan-syn	murE	b0085
peptidoglycan-syn	ddlA	b0381
peptidoglycan-syn	ddlB	b0092
peptidoglycan-syn	murJ	b1069
phe-syn	tyrB	b4054
phe-syn	aspC	b0928
phe-syn	ilvE	b3770
phe-syn	pheA	b2599
phe-syn	tyrA	b2600
phenylac-deg	paaH	b1395
phenylac-deg	paaE	b1392
phenylac-deg	paaA	b1388
phenylac-deg	paaC	b1390
phenylac-deg	paaB	b1389
phenylac-deg	paaJ	b1397
phenylac-deg	paaG	b1394
phenylac-deg	paaZ	b1387
phenylac-deg	paaK	b1398
phenylac-deg	paaF	b1393
phospholipid-syn	clsA	b1249
phospholipid-syn	clsB	b0789
phospholipid-syn	pssA	b2585
phospholipid-syn	psd	b4160
phospholipid-syn	gpsA	b3608
phospholipid-syn	plsC	b3018
phospholipid-syn	cdsA	b0175
phospholipid-syn	plsB	b4041
phospholipid-syn	pgsA	b1912
phospholipid-syn	pgpA	b0418
phospholipid-syn	pgpB	b1278
phospholipid-syn	pgpC	b2560
phospholipid-syn	clsC	b1046
phospholipid-syn	acpP	b1094
phosphopantothenate-syn	panC	b0133
phosphopantothenate-syn	panE	b0425
phosphopantothenate-syn	ilvC	b3774
phosphopantothenate-syn	panB	b0134
phosphopantothenate-syn	coaA	b3974
polyamine-syn	speA	b2938
polyamine-syn	speB	b2937
polyamine-syn	speC	b2965
polyamine-syn	speD	b0120
polyamine-syn	speE	b0121
polyamine-syn	ldcC	b0186
polyamine-syn	cadA	b4131
polyamine-syn	speG	b1584
polyisoprenoid-syn	ispA	b0421
polyisoprenoid-syn	ispU	b0174
polyisoprenoid-syn	bacA	b3057
polyisoprenoid-syn	ybjG	b0841
polyisoprenoid-syn	pgpB	b1278
polyisoprenoid-syn	ispB	b3187
ppgpp-syn	gpp	b3779
ppgpp-syn	spoT	b3650
ppgpp-syn	adk	b0474
ppgpp-syn	ndk	b2518
ppgpp-syn	relA	b2784
gluconate-met	kdgK	b3526
gluconate-met	gntK	b3437
gluconate-met	ghrB	b3553
gluconate-met	idnK	b4268
gluconate-met	rspA	b1581
gluconate-met	uxuA	b4322
gluconate-met	ydfI	b1542
gluconate-met	uxuB	b4323
gluconate-met	uxaC	b3092
gluconate-met	rspB	b1580
gluconate-met	uxaA	b3091
gluconate-met	kduD	b2842
gluconate-met	kduI	b2843
gluconate-met	uxaB	b1521
gluconate-met	uxaC	b3092
ppp	prs	b1207
ppp	pgm	b0688
ppp	deoB	b4383
ppp	yhfW	b3380
ppp	phnN	b4094
ppp	rbsK	b3752
ppp	talB	b0008
ppp	talA	b2464
ppp	tktA	b2935
ppp	tktB	b2465
ppp	rpe	b3386
ppp	rpiB	b4090
ppp	rpiA	b2914
ppp	pgl	b0767
ppp	zwf	b1852
ppp	gnd	b2029
pro-syn	proC	b0386
pro-syn	proA	b0243
pro-syn	proB	b0242
purine-met	add	b1623
purine-met	pgeF	b2593
purine-met	deoD	b4384
purine-met	xapA	b2407
purine-met	ppnP	b0391
purine-met	deoB	b4383
purine-met	cdd	b2143
purine-met	deoA	b4382
purine-met	ppnP	b0391
purine-met	tdk	b1238
purine-met	usha	b0480
purine-met	umph	b0675
purine-met	umpg	b2744
purine-met	rdgb	b2954
purine-met	hpt	b0125
purine-met	ppnp	b0391
purine-met	xapa	b2407
purine-met	deod	b4384
purine-met	gpt	b0238
purine-met	guad	b2883
purine-met	pgef	b2593
purine-met	ndk	b2518
purine-met	yjjX	b4394
purine-met	rdgb	b2954
purine-met	guaa	b2507
purine-syn	purF	b2312
purine-syn	purD	b4005
purine-syn	purL	b2557
purine-syn	purM	b2499
purine-syn	purT	b1849
purine-syn	purC	b2476
purine-syn	purH	b4006
purine-syn	purE	b0523
purine-syn	purK	b0522
purine-syn	guaB	b2508
purine-syn	guaA	b2507
purine-syn	rdgB	b2954
purine-syn	yjjX	b4394
purine-syn	gmk	b3648
purine-syn	purA	b4177
purine-syn	purB	b1131
purine-syn	adk	b0474
purine-syn	nrdA	b2234
purine-syn	nrdB	b2235
purine-syn	nrdE	b2675
purine-syn	nrdF	b2676
purine-syn	ndk	b2518
purine-syn	nrdD	b4238
purine-syn	trxC	b2582
purine-syn	trxA	b3781
purine-syn	nrdH	b2673
purine-syn	prs	b1207
purine-syn	purN	b2500
put-syn	speA	b2938
put-syn	speB	b2937
put-syn	speC	b2965
put-syn	speD	b0120
pyridoxal-5-salvage	pdxH	b1638
pyridoxal-5-salvage	pdxK	b2418
pyridoxal-5-salvage	pdxY	b1636
pyridoxal-5-salvage	pdxI	b1406
pyridoxal-5-syn	pdxH	b1638
pyridoxal-5-syn	epd	b2927
pyridoxal-5-syn	dxs	b0420
pyridoxal-5-syn	pdxJ	b2564
pyridoxal-5-syn	pdxB	b2320
pyridoxal-5-syn	serC	b0907
pyridoxal-5-syn	pdxA	b0052
pyrimidine-deg	cdd	b2143
pyrimidine-deg	deoA	b4382
pyrimidine-deg	ppnP	b0391
pyrimidine-deg	rutF	b1007
pyrimidine-deg	rutA	b1012
pyrimidine-deg	rutC	b1010
pyrimidine-deg	rutD	b1009
pyrimidine-deg	ydfG	b1539
pyrimidine-deg	rutE	b1008
pyrimidine-salvage	hyuA	b2873
pyrimidine-salvage	preA	b2147
pyrimidine-salvage	preT	b2146
pyrimidine-salvage	upp	b2498
pyrimidine-salvage	ndk	b2518
pyrimidine-salvage	adk	b0474
pyrimidine-salvage	udp	b3831
pyrimidine-salvage	ppnP	b0391
pyrimidine-salvage	cdd	b2143
pyrimidine-salvage	codA	b0337
pyrimidine-salvage	udk	b2066
pyrimidine-salvage	cmk	b0910
pyrimidine-salvage	cpdb	b4213
pyrimidine-salvage	umpg	b2744
pyrimidine-syn	carB	b0033
pyrimidine-syn	carA	b0032
pyrimidine-syn	pyrB	b4245
pyrimidine-syn	pyrI	b4244
pyrimidine-syn	pyrC	b1062
pyrimidine-syn	pyrE	b3642
pyrimidine-syn	pyrF	b1281
pyrimidine-syn	pyrD	b0945
pyrimidine-syn	pyrH	b0171
pyrimidine-syn	ndk	b2518
pyrimidine-syn	adk	b0474
pyrimidine-syn	pyrG	b2780
pyruvate-decarbox	aceF	b0115
pyruvate-decarbox	lpd	b0116
pyruvate-decarbox	aceE	b0114
sam-syn	mtn	b0159
sam-syn	luxS	b2687
sam-syn	metH	b4019
sam-syn	metE	b3829
sam-syn	metK	b2942
ser-met	serA	b2913
ser-met	serC	b0907
ser-met	serB	b4388
ser-met	glyA	b2551
ser-met	trpA	b1260
ser-met	trpB	b1261
ser-met	dsdA	b2366
ser-met	ygeA	b2840
ser-met	sdaA	b1814
ser-met	sdaB	b2797
ser-met	tdcG	b4471
ser-met	gpmA	b0755
ser-met	ytjC	b4395
ser-met	glxK	b0514
ser-met	garK	b3124
ser-met	ghrA	b1033
ser-met	ghrB	b3553
ser-met	pssA	b2585
siroheme-syn	cysG	b3368
sulfur-met	ydhU	b1670
sulfur-met	cysE	b3607
sulfur-met	cysK	b2414
sulfur-met	metB	b3939
sulfur-met	metA	b4013
sulfur-met	cysI	b2763
sulfur-met	cysJ	b2764
sulfur-met	sseA	b2521
sulfur-met	glpE	b3425
sulfur-met	ssuD	b0935
sulfur-met	ssuE	b0937
sulfur-met	tauD	b0368
sulfur-met	cysH	b2762
sulfur-met	dmsA	b0894
sulfur-met	dmsB	b0895
sulfur-met	dmsC	b0896
sulfur-met	cysC	b2750
sulfur-met	cysQ	b4214
sulfur-met	cysN	b2751
sulfur-met	cysD	b2752
tca-and-anapleurotic	maeA	b1479
tca-and-anapleurotic	mdh	b3236
tca-and-anapleurotic	fumC	b1611
tca-and-anapleurotic	fumB	b4122
tca-and-anapleurotic	fumA	b1612
tca-and-anapleurotic	fumD	b1675
tca-and-anapleurotic	fumE	b2929
tca-and-anapleurotic	sucD	b0729
tca-and-anapleurotic	sucC	b0728
tca-and-anapleurotic	sucA	b0726
tca-and-anapleurotic	sucB	b0727
tca-and-anapleurotic	lpd	b0116
tca-and-anapleurotic	icd	b1136
tca-and-anapleurotic	gltA	b0720
tca-and-anapleurotic	acnA	b1276
tca-and-anapleurotic	acnB	b0118
tca-and-anapleurotic	sdhD	b0722
tca-and-anapleurotic	sdhC	b0721
tca-and-anapleurotic	sdhB	b0724
tca-and-anapleurotic	sdhA	b0723
tca-and-anapleurotic	mqo	b2210
tca-and-anapleurotic	ppc	b3956
tca-and-anapleurotic	#N/A	b3403
tca-and-anapleurotic	ydbK	b1378
tca-and-anapleurotic	aceE	b0114
tca-and-anapleurotic	aceF	b0115
tca-and-anapleurotic	mqo	b2210
tca-and-anapleurotic	frdA	b4154
tca-and-anapleurotic	frdB	b4153
tca-and-anapleurotic	frdC	b4152
tca-and-anapleurotic	frdD	b4151
tca-and-anapleurotic	ybhJ	b0771
tca-and-anapleurotic	aceA	b4015
tca-and-anapleurotic	aceB	b4014
tca-and-anapleurotic	glcB	b2976
tca-and-anapleurotic	acs	b4069
tetrahydrofolate-syn	folP	b3177
tetrahydrofolate-syn	folC	b2315
tetrahydrofolate-syn	folA	b0048
tetrahydrofolate-syn	folM	b1606
tetrahydrofolate-syn	folK	b0142
tetrahydrofolate-syn	folB	b3058
tetrahydrofolate-syn	nudB	b1865
tetrahydrofolate-syn	folE	b2153
tetrahydrofolate-syn	pabB	b1812
tetrahydrofolate-syn	pabA	b3360
tetrahydrofolate-syn	pabC	b1096
tetrapyrrole-syn	hemD	b3804
tetrapyrrole-syn	hemC	b3805
tetrapyrrole-syn	hemB	b0369
tetrapyrrole-syn	hemL	b0154
tetrapyrrole-syn	hemA	b1210
tetrapyrrole-syn	gltX	b2400
tetrapyrrole-syn	gltV	b4008
tetrapyrrole-syn	gltW	b2590
tetrapyrrole-syn	gltT	b3969
tetrapyrrole-syn	gltU	b3757
thiamine-dp-salvage	thiM	b2104
thiamine-dp-salvage	thiE	b3993
thiamine-dp-salvage	thiL	b0417
thiamine-dp-salvage	pdxK	b2418
thiamine-dp-salvage	thiD	b2103
thiamine-dp-salvage	yjjG	b4374
thiamine-dp-syn	thiD	b2103
thiamine-dp-syn	thiC	b3994
thiamine-dp-syn	thiL	b0417
thiamine-dp-syn	thiE	b3993
thiamine-dp-syn	thiG	b3991
thiamine-dp-syn	dxs	b0420
thiamine-dp-syn	thiF	b3992
thiamine-dp-syn	thiH	b3990
thiamine-dp-syn	iscS	b2530
thiamine-dp-syn	fdx	b2525
thiamine-dp-syn	thiS	b4407
thiamine-dp-syn	thiI	b0423
thr-deg	tdcE	b3114
thr-deg	pflB	b0903
thr-deg	pta	b2297
thr-deg	tdcD	b3115
thr-deg	acka	b2296
thr-deg	tdcb	b3117
thr-deg	yiaY	b3589
thr-deg	tdh	b3616
thr-deg	kbl	b3617
thr-deg	yiaY	b3589
thr-deg	tdh	b3616
thr-deg	tyna	b1386
thr-deg	ltae	b0870
thr-deg	eute	b2455
thr-deg	adhe	b1241
thr-deg	mhpF	b0351
thr-syn	lysc	b4024
thr-syn	asd	b3433
thr-syn	thra	b0002
thr-syn	metl	b3940
thr-syn	thrb	b0003
thr-syn	thrc	b0004
thr-syn	aspc	b0928
trna-uridine-2-thiolation-selenation	mnmc	b2324
trna-uridine-2-thiolation-selenation	mnma	b1133
trna-uridine-2-thiolation-selenation	tusb	b3343
trna-uridine-2-thiolation-selenation	tusc	b3344
trna-uridine-2-thiolation-selenation	tusd	b3345
trna-uridine-2-thiolation-selenation	tusa	b3470
trna-uridine-2-thiolation-selenation	mnme	b3706
trna-uridine-2-thiolation-selenation	mnmg	b3741
trna-uridine-2-thiolation-selenation	selu	b0503
trna-uridine-2-thiolation-selenation	tuse	b0969
trna-uridine-2-thiolation-selenation	sufs	b1680
trna-uridine-2-thiolation-selenation	iscs	b2530
trp-syn	trpc	b1262
trp-syn	trpe	b1264
trp-syn	trpd	b1263
trp-syn	trpa	b1260
trp-syn	trpb	b1261
trp-syn	tnaa	b3708
tyr-syn	tyrb	b4054
tyr-syn	aspc	b0928
tyr-syn	phea	b2599
tyr-syn	tyra	b2600
ubiquinol-8-syn	ubic	b4039
ubiquinol-8-syn	ubiF	b0662
ubiquinol-8-syn	ubie	b3833
ubiquinol-8-syn	ubih	b2907
ubiquinol-8-syn	ubig	b2232
ubiquinol-8-syn	ubii	b2906
ubiquinol-8-syn	ubid	b3843
ubiquinol-8-syn	ubia	b4040
ubiquinol-8-syn	ispb	b3187
ubiquinol-8-syn	ispa	b0421
udp-mannosaminouronate-syn	wecc	b3787
udp-mannosaminouronate-syn	wecb	b3786
udpglcnac-syn	glmu	b3730
udpglcnac-syn	glms	b3729
udpglcnac-syn	glmm	b3176
udpglcnac-syn	kdui	b2843
udpglcnac-syn	pgi	b4025
val-syn	ilvd	b3771
val-syn	ilve	b3770
val-syn	ilvc	b3774
val-syn	ilvb	b3671
val-syn	ilvn	b3670
val-syn	ilvg	b4488
val-syn	ilvm	b3769
val-syn	ilvi	b0077
val-syn	ilvh	b0078
cinnamate-deg	hcae	b2538
cinnamate-deg	hcaf	b2539
cinnamate-deg	hcac	b2540
cinnamate-deg	hcad	b2542
cinnamate-deg	hcab	b2541
cinnamate-deg	mhpb	b0348
cinnamate-deg	mhpc	b0349
cinnamate-deg	mhpa	b0347
cinnamate-deg	mhpd	b0350
cinnamate-deg	mhpe	b0352
cinnamate-deg	mhpf	b0351
propanoate-met	acka	b2296
propanoate-met	tdcd	b3115
propanoate-met	prpe	b0335
propanoate-met	acs	b4069
propanoate-met	scpb	b2919
propanoate-met	prpc	b0333
propanoate-met	prpd	b0334
propanoate-met	acnb	b0118
propanoate-met	prpb	b0331
propanoate-met	yhdh	b3253
propanoate-met	paaf	b1393
propanoate-met	fadj	b2341
propanoate-met	fadb	b3846
propanoate-met	pta	b2297
propanoate-met	pflb	b0903
propanoate-met	tdce	b3114
propanoate-met	scpc	b2920
propanoate-met	scpa	b2917
methionine-cysteine-met	gshb	b2947
methionine-cysteine-met	gsha	b2688
methionine-cysteine-met	ilve	b3770
methionine-cysteine-met	metb	b3939
methionine-cysteine-met	meta	b4013
methionine-cysteine-met	thra	b0002
methionine-cysteine-met	metl	b3940
methionine-cysteine-met	asd	b3433
methionine-cysteine-met	lysc	b4024
methionine-cysteine-met	maly	b1622
methionine-cysteine-met	metc	b3008
methionine-cysteine-met	luxs	b2687
methionine-cysteine-met	mtn	b0159
methionine-cysteine-met	dcm	b1961
methionine-cysteine-met	mmum	b0261
methionine-cysteine-met	mete	b3829
methionine-cysteine-met	meth	b4019
methionine-cysteine-met	msrc	b1832
methionine-cysteine-met	metk	b2942
methionine-cysteine-met	sped	b0120
methionine-cysteine-met	spee	b0121
methionine-cysteine-met	mtn	b0159
methionine-cysteine-met	pgef	b2593
methionine-cysteine-met	tyrb	b4054
nicotinate-amid-met	xapA	b2407
nicotinate-amid-met	deoD	b4384
nicotinate-amid-met	nadR	b4390
nicotinate-amid-met	ushA	b0480
nicotinate-amid-met	umpH	b0675
nicotinate-amid-met	umpG	b2744
nicotinate-amid-met	cobB	b1120
nicotinate-amid-met	nadD	b0639
nicotinate-amid-met	mazG	b2781
nicotinate-amid-met	nudC	b3996
nicotinate-amid-met	pncC	b2700
nicotinate-amid-met	nadE	b1740
nicotinate-amid-met	nadK	b2615
nicotinate-amid-met	sthA	b3962
nicotinate-amid-met	pntB	b1602
nicotinate-amid-met	pntA	b1603
nicotinate-amid-met	nadC	b0109
nicotinate-amid-met	nadA	b0750
nicotinate-amid-met	nadB	b2574
nicotinate-amid-met	ushA	b0480
nicotinate-amid-met	umpH	b0675
nicotinate-amid-met	umpG	b2744
nicotinate-amid-met	pncA	b1768
nicotinate-amid-met	pncb	b0931
methylglyoxale-met	alda	b1415
methylglyoxale-met	hcha	b1967
methylglyoxale-met	gloa	b1651
methylglyoxale-met	glob	b0212
methylglyoxale-met	gloc	b0927
methylglyoxale-met	ghra	b1033
methylglyoxale-met	ghrb	b3553
dTDP-beta-L-rhamnose-syn	pgm	b0688
dTDP-beta-L-rhamnose-syn	rffh	b3789
dTDP-beta-L-rhamnose-syn	rfba	b2039
dTDP-beta-L-rhamnose-syn	rfbb	b2041
dTDP-beta-L-rhamnose-syn	rfbc	b2038
dTDP-beta-L-rhamnose-syn	rfbd	b2040
UDP-sugar-met	crr	b2417
UDP-sugar-met	murp	b2429
UDP-sugar-met	anmk	b1640
UDP-sugar-met	murq	b2428
UDP-sugar-met	nage	b0679
UDP-sugar-met	nane	b3223
UDP-sugar-met	murb	b3972
UDP-sugar-met	mura	b3189
UDP-sugar-met	wecb	b3786
UDP-sugar-met	wecc	b3787
UDP-sugar-met	glmu	b3730
UDP-sugar-met	glmm	b3176
UDP-sugar-met	naga	b0677
UDP-sugar-met	nagk	b1119
UDP-sugar-met	nagz	b1107
UDP-sugar-met	chia	b3338
UDP-sugar-met	nagb	b0678
UDP-sugar-met	glms	b3729
UDP-sugar-met	mak	b0394
UDP-sugar-met	mana	b1613
UDP-sugar-met	pgi	b4025
UDP-sugar-met	ptsg	b1101
UDP-sugar-met	malx	b1621
UDP-sugar-met	glk	b2388
UDP-sugar-met	pgm	b0688
UDP-sugar-met	galu	b1236
UDP-sugar-met	galf	b2042
UDP-sugar-met	ugd	b2028
UDP-sugar-met	arna	b2255
UDP-sugar-met	arnb	b2253
UDP-sugar-met	arnc	b2254
UDP-sugar-met	arnd	b2256
UDP-sugar-met	gale	b0759
UDP-sugar-met	galt	b0758
UDP-sugar-met	glf	b2036
UDP-sugar-met	galk	b0757
GDP-sugar-met	manx	b1817
GDP-sugar-met	many	b1818
GDP-sugar-met	manz	b1819
GDP-sugar-met	cpsg	b2048
GDP-sugar-met	cpsb	b2049
GDP-sugar-met	gmd	b2053
GDP-sugar-met	fcl	b2052
ADP-sugar-met	ptsg	b1101
ADP-sugar-met	malx	b1621
ADP-sugar-met	crr	b2417
ADP-sugar-met	glk	b2388
ADP-sugar-met	pgm	b0688
ADP-sugar-met	glgc	b3430
inostiol-met	suhb	b2533
inostiol-met	appa	b0980
