# Supplementary material for: Mapping temperature‐sensitive mutations at a genome scale to engineer growth switches in Escherichia coli
Source: Mol Syst Biol. 2023 Aug 29;19(10):e11596. doi: 10.15252/msb.202311596 (PMC10568205; doi:10.15252/msb.202311596)
Supplement: Supplementary file 15 — Source Data for Figure 1 [file MSB-19-e11596-s016.zip]

Archive with 2 entries (2 files):
- Figure_1_Source_Data/Figure_1_B.xlsx
- Figure_1_Source_Data/Figure_1_D.xlsx
