# Supplementary material for: Mapping temperature‐sensitive mutations at a genome scale to engineer growth switches in Escherichia coli
Source: Mol Syst Biol. 2023 Aug 29;19(10):e11596. doi: 10.15252/msb.202311596 (PMC10568205; doi:10.15252/msb.202311596)
Supplement: Supplementary file 15 — Source Data for Figure 1 [file MSB-19-e11596-s016.zip › Figure_1_Source_Data/Figure_1_B.xlsx]

## Sheet: description
	Source Data
	Figure	1	B
	Mapping temperature-sensitive mutations at a genome-scale to engineer growth-switches in E. coli
	Thorben Schramm (1,2), Paul Lubrano (1), Vanessa Pahl (1), Amelie Stadelmann (1), Andreas Verhülsdonk (1), Hannes Link (1,*)
	(1) Bacterial Metabolomics, University of Tübingen, Auf der Morgenstelle 24, 72076 Tübingen, Germany
	(2) Present address: Institute of Molecular Systems Biology, Department of Biology, ETH Zurich, Otto-Stern-Weg 3, 8093 Zürich, Switzerland
	(*) Correspondence: hannes.link@uni-tuebingen.de

## Sheet: cluster means
time (h)	0	2	4	6.22	8.12	10.12	12.13
mean of high fitness 30 °C cluster 1	1	1.35592	1.57027	1.58382	1.73811	1.79302	1.70429
std of high fitness 30 °C cluster 1	0	0.215863	0.232616	0.226879	0.242316	0.245178	0.244037
mean of high fitness 30 °C cluster 2	1	1.16877	1.24771	1.26225	1.35232	1.37247	1.28607
std of high fitness 30 °C cluster 2	0	0.185183	0.18659	0.17882	0.191597	0.191433	0.208219
mean of high fitness 30 °C cluster 3	1	0.991678	0.950918	0.93777	0.968408	0.952606	0.870636
std of high fitness 30 °C cluster 3	0	0.196534	0.188809	0.173335	0.184906	0.182997	0.195949
mean of high fitness 30 °C cluster 4	1	1.6458	2.02	2.16252	2.40576	2.56382	2.6224
std of high fitness 30 °C cluster 4	0	0.359472	0.368883	0.356655	0.443528	0.513326	0.707768
mean of reduced fitness 30 °C cluster	1	0.810443	0.615516	0.597071	0.556744	0.521251	0.454293
std of reduced fitness 30 °C cluster	0	0.250435	0.170328	0.146477	0.154104	0.164557	0.164953
mean of low fitness 30 °C cluster	1	0.534947	0.242428	0.235356	0.150933	0.109896	0.0827201
std of low fitness 30 °C cluster	0	0.209136	0.152623	0.136418	0.11511	0.0971257	0.0900619
time (h)	0	0.122525	0.245051	0.367576	0.490101	0.612626	0.735152	0.857677	0.980202	1.10273	1.22525	1.34778	1.4703	1.59283	1.71535	1.83788	1.9604	2.08293	2.20545	2.32798	2.45051	2.57303	2.69556	2.81808	2.94061	3.06313	3.18566	3.30818	3.43071	3.55323	3.67576	3.79828	3.92081	4.04333	4.16586	4.28838	4.41091	4.53343	4.65596	4.77848	4.90101	5.02354	5.14606	5.26859	5.39111	5.51364	5.63616	5.75869	5.88121
smoothed mean of high fitness 30 °C cluster 1	1.01664	1.038	1.05934	1.0806	1.10177	1.1228	1.14366	1.16433	1.18476	1.20492	1.22479	1.24432	1.26348	1.28224	1.30057	1.31843	1.33579	1.35262	1.36889	1.38462	1.3998	1.41441	1.42846	1.44194	1.45485	1.46718	1.47894	1.49011	1.50069	1.51068	1.52007	1.52887	1.53706	1.54464	1.55163	1.55809	1.56405	1.56958	1.57474	1.57956	1.58411	1.58843	1.59258	1.59661	1.60058	1.60454	1.60853	1.61262	1.61685
smoothed mean of high fitness 30 °C cluster 2	1.00934	1.01917	1.02898	1.03875	1.04846	1.05811	1.06765	1.07709	1.08639	1.09555	1.10453	1.11333	1.12192	1.13029	1.13841	1.14628	1.15386	1.16114	1.16812	1.1748	1.1812	1.18732	1.19315	1.19872	1.20403	1.20908	1.21388	1.21844	1.22275	1.22684	1.2307	1.23435	1.23778	1.24101	1.24404	1.24691	1.24962	1.25221	1.25469	1.25709	1.25943	1.26172	1.26401	1.2663	1.26861	1.27098	1.27341	1.27595	1.27859
smoothed mean of high fitness 30 °C cluster 3	1.00242	1.00149	1.00056	0.999626	0.998673	0.997701	0.996704	0.995679	0.994619	0.99352	0.992378	0.991187	0.989943	0.988641	0.987276	0.985842	0.984336	0.982754	0.981099	0.979384	0.977618	0.975813	0.973981	0.97213	0.970274	0.968421	0.966584	0.964773	0.963	0.961274	0.959607	0.95801	0.956493	0.955068	0.953741	0.952516	0.951392	0.950373	0.949458	0.948651	0.947952	0.947364	0.946887	0.946523	0.946274	0.946142	0.946128	0.946233	0.946459
smoothed mean of high fitness 30 °C cluster 4	1.0289	1.06728	1.1056	1.14381	1.18184	1.21963	1.25714	1.2943	1.33106	1.36735	1.40312	1.4383	1.47285	1.50671	1.53981	1.5721	1.60352	1.63401	1.66357	1.69218	1.71987	1.74664	1.77249	1.79744	1.82149	1.84464	1.8669	1.88828	1.90879	1.92844	1.94722	1.96515	1.98224	1.99849	2.01392	2.02861	2.0426	2.05597	2.06876	2.08105	2.0929	2.10436	2.11551	2.12639	2.13707	2.14761	2.15808	2.16853	2.17902
smoothed mean of reduced fitness 30 °C cluster	0.997117	0.984789	0.972466	0.960155	0.947862	0.935591	0.92335	0.911143	0.898977	0.886857	0.874789	0.862779	0.850832	0.838955	0.827153	0.815432	0.803798	0.792258	0.78083	0.769541	0.758418	0.747487	0.736775	0.726309	0.716114	0.706219	0.696649	0.687431	0.678592	0.670158	0.662156	0.654613	0.647554	0.641008	0.634977	0.629436	0.624355	0.619707	0.61546	0.611587	0.608059	0.604846	0.601919	0.59925	0.596809	0.594567	0.592495	0.590564	0.588745
smoothed mean of low fitness 30 °C cluster	0.979215	0.950959	0.922746	0.894615	0.86661	0.838771	0.811142	0.783762	0.756674	0.72992	0.703541	0.677579	0.652076	0.627074	0.602613	0.578737	0.555486	0.532901	0.511007	0.489819	0.469353	0.449624	0.430647	0.412438	0.395012	0.378383	0.362568	0.347582	0.33344	0.320157	0.307748	0.29623	0.285616	0.275923	0.267135	0.259199	0.252055	0.245645	0.23991	0.234792	0.230231	0.226171	0.222551	0.219313	0.216399	0.213751	0.211308	0.209014	0.206809
time (h)	0	2	4	6.22	8.12	10.12	12.13
mean of high fitness 42 °C cluster 1	1	1.36577	1.52347	1.5785	1.76201	1.82656	1.76474
std of high fitness 42 °C cluster 1	0	0.211997	0.22405	0.232332	0.229688	0.251555	0.249879
mean of high fitness 42 °C cluster 2	1	0.893461	0.852628	0.816261	0.829484	0.80529	0.744663
std of high fitness 42 °C cluster 2	0	0.237368	0.229215	0.207476	0.172211	0.202569	0.220469
mean of high fitness 42 °C cluster 3	1	1.70938	1.98852	2.0811	2.35484	2.41181	2.4141
std of high fitness 42 °C cluster 3	0	0.320886	0.334146	0.345973	0.382306	0.416246	0.416955
mean of high fitness 42 °C cluster 4	1	1.1356	1.17573	1.19745	1.3149	1.31636	1.24822
std of high fitness 42 °C cluster 4	0	0.212533	0.202619	0.216444	0.202696	0.212951	0.236642
mean of reduced fitness 42 °C cluster	1	0.807174	0.589527	0.45613	0.379063	0.326443	0.28705
std of reduced fitness 42 °C cluster	0	0.293834	0.216427	0.169602	0.164545	0.185266	0.18789
mean of low fitness 42 °C cluster	1	0.377767	0.176726	0.11261	0.0671136	0.052231	0.045002
std of low fitness 42 °C cluster	0	0.190802	0.119914	0.0940443	0.0779813	0.0778718	0.0782982
time (h)	0	0.121212	0.242424	0.363636	0.484848	0.606061	0.727273	0.848485	0.969697	1.09091	1.21212	1.33333	1.45455	1.57576	1.69697	1.81818	1.93939	2.06061	2.18182	2.30303	2.42424	2.54545	2.66667	2.78788	2.90909	3.0303	3.15152	3.27273	3.39394	3.51515	3.63636	3.75758	3.87879	4	4.12121	4.24242	4.36364	4.48485	4.60606	4.72727	4.84848	4.9697	5.09091	5.21212	5.33333	5.45455	5.57576	5.69697	5.81818
smoothed mean of high fitness 42 °C cluster 1	1.02074	1.04164	1.06249	1.08326	1.10392	1.12441	1.1447	1.16475	1.18451	1.20396	1.22304	1.24172	1.25995	1.2777	1.29493	1.31159	1.32765	1.34307	1.35783	1.37196	1.38546	1.39837	1.41069	1.42246	1.43368	1.44437	1.45456	1.46426	1.47349	1.48227	1.49061	1.49855	1.50609	1.51325	1.52006	1.52655	1.53276	1.53873	1.54449	1.55009	1.55556	1.56094	1.56628	1.5716	1.57695	1.58236	1.58788	1.59354	1.59939
smoothed mean of high fitness 42 °C cluster 2	0.99413	0.988056	0.981994	0.975954	0.969948	0.963988	0.958085	0.95225	0.946495	0.940832	0.935271	0.929824	0.924502	0.919318	0.914281	0.909405	0.904699	0.900175	0.895836	0.891677	0.88769	0.883871	0.880212	0.876709	0.873356	0.870145	0.867072	0.86413	0.861313	0.858616	0.856032	0.853555	0.851179	0.848899	0.846709	0.84461	0.842603	0.840689	0.838869	0.837145	0.835518	0.833989	0.832559	0.83123	0.830002	0.828878	0.827859	0.826945	0.826138
smoothed mean of high fitness 42 °C cluster 3	1.04208	1.08247	1.12277	1.16291	1.2028	1.24237	1.28153	1.3202	1.35829	1.39573	1.43244	1.46833	1.50332	1.53733	1.57027	1.60207	1.63265	1.66191	1.68986	1.71651	1.7419	1.76609	1.7891	1.81097	1.83174	1.85146	1.87015	1.88786	1.90462	1.92048	1.93548	1.94964	1.96302	1.97564	1.98755	1.99882	2.0095	2.01966	2.02936	2.03866	2.04764	2.05634	2.06484	2.0732	2.08149	2.08976	2.09808	2.10651	2.11513
smoothed mean of high fitness 42 °C cluster 4	1.009	1.01647	1.02392	1.03134	1.03871	1.046	1.05321	1.06031	1.0673	1.07414	1.08082	1.08733	1.09365	1.09976	1.10564	1.11127	1.11665	1.12174	1.12656	1.1311	1.1354	1.13945	1.14329	1.14691	1.15034	1.15358	1.15666	1.15959	1.16238	1.16505	1.1676	1.17007	1.17245	1.17476	1.17703	1.17925	1.18146	1.18367	1.18588	1.18813	1.19042	1.19277	1.19521	1.19773	1.20037	1.20313	1.20603	1.20909	1.21233
smoothed mean of reduced fitness 42 °C cluster	1.00067	0.988386	0.976095	0.963802	0.951505	0.939203	0.926895	0.914578	0.902252	0.889916	0.877568	0.865207	0.852832	0.840441	0.828032	0.815606	0.803159	0.790693	0.778214	0.765741	0.753294	0.74089	0.728548	0.716286	0.704124	0.692079	0.680171	0.668418	0.656839	0.645452	0.634276	0.623329	0.61263	0.602197	0.592046	0.582173	0.572574	0.563242	0.554171	0.545356	0.536789	0.528465	0.520378	0.512522	0.504891	0.497479	0.49028	0.483288	0.476497
smoothed mean of low fitness 42 °C cluster	0.960136	0.924904	0.88975	0.85475	0.819983	0.785525	0.751455	0.717849	0.684786	0.652342	0.620595	0.589622	0.559501	0.53031	0.502125	0.475025	0.449086	0.424383	0.400938	0.378716	0.357679	0.337791	0.319015	0.301315	0.284653	0.268993	0.254298	0.240531	0.227655	0.215634	0.204431	0.194009	0.18433	0.17536	0.16706	0.159396	0.152335	0.145842	0.139882	0.134423	0.129429	0.124867	0.120702	0.1169	0.113427	0.110249	0.107332	0.104641	0.102143
[truncated: 51 more columns]

## Sheet: high fitness 30 °C - cluster 1
time (h)	0	0.122525	0.245051	0.367576	0.490101	0.612626	0.735152	0.857677	0.980202	1.10273	1.22525	1.34778	1.4703	1.59283	1.71535	1.83788	1.9604	2.08293	2.20545	2.32798	2.45051	2.57303	2.69556	2.81808	2.94061	3.06313	3.18566	3.30818	3.43071	3.55323	3.67576	3.79828	3.92081	4.04333	4.16586	4.28838	4.41091	4.53343	4.65596	4.77848	4.90101	5.02354	5.14606	5.26859	5.39111	5.51364	5.63616	5.75869	5.88121
6	0.998339	1.0097	1.02106	1.03243	1.04381	1.0552	1.06661	1.07804	1.0895	1.10098	1.11249	1.12403	1.13561	1.14723	1.15889	1.1706	1.18236	1.19417	1.20602	1.21788	1.22972	1.24151	1.25323	1.26485	1.27635	1.28769	1.29886	1.30981	1.32054	1.331	1.34117	1.35103	1.36055	1.36969	1.37846	1.38684	1.39486	1.40251	1.4098	1.41674	1.42333	1.42958	1.4355	1.44109	1.44636	1.45131	1.45596	1.4603	1.46435
7	1.02029	1.03659	1.05285	1.06902	1.08508	1.10097	1.11666	1.1321	1.14726	1.1621	1.17656	1.19062	1.20423	1.21736	1.22995	1.24198	1.25339	1.26416	1.2743	1.28388	1.29295	1.30158	1.30982	1.31774	1.32539	1.33283	1.34013	1.34734	1.35452	1.36173	1.36903	1.37649	1.38415	1.39209	1.40032	1.40884	1.41763	1.42667	1.43594	1.44544	1.45513	1.46501	1.47505	1.48525	1.49558	1.50602	1.51657	1.5272	1.53789
11	1.04872	1.07603	1.10324	1.13026	1.15699	1.18332	1.20917	1.23443	1.259	1.2828	1.30571	1.32765	1.34851	1.3682	1.38662	1.40367	1.41925	1.43327	1.44574	1.45669	1.46618	1.47426	1.48097	1.48636	1.49049	1.4934	1.49515	1.49578	1.49534	1.49388	1.49145	1.48809	1.48387	1.47883	1.47306	1.46671	1.45994	1.45291	1.44577	1.43869	1.43181	1.42531	1.41932	1.41402	1.40956	1.40609	1.40378	1.40277	1.40324
12	1.03028	1.05268	1.07502	1.09724	1.11928	1.14108	1.16257	1.1837	1.2044	1.22461	1.24428	1.26335	1.28174	1.2994	1.31628	1.3323	1.34741	1.36156	1.37472	1.38691	1.39813	1.40841	1.41774	1.42615	1.43364	1.44022	1.4459	1.4507	1.45463	1.4577	1.45991	1.46128	1.46183	1.46155	1.4605	1.45874	1.45635	1.45341	1.45	1.4462	1.44208	1.43773	1.43321	1.42861	1.42401	1.41948	1.41511	1.41096	1.40713
13	1.05247	1.08419	1.11582	1.14723	1.17832	1.20899	1.23914	1.26865	1.29743	1.32537	1.35236	1.37829	1.40307	1.42659	1.44873	1.4694	1.4885	1.50592	1.5217	1.53598	1.54886	1.56049	1.57097	1.58043	1.58899	1.59679	1.60393	1.61056	1.61678	1.62272	1.6285	1.63426	1.64011	1.64617	1.6525	1.65908	1.66588	1.67285	1.67997	1.68719	1.69449	1.70183	1.70916	1.71647	1.72371	1.73085	1.73785	1.74468	1.75131
17	1.02341	1.04125	1.05904	1.07674	1.0943	1.11167	1.1288	1.14566	1.16218	1.17833	1.19406	1.20931	1.22405	1.23823	1.25179	1.2647	1.2769	1.28836	1.29906	1.30901	1.31824	1.32675	1.33457	1.3417	1.34816	1.35397	1.35913	1.36367	1.3676	1.37093	1.37367	1.37585	1.37748	1.37857	1.37915	1.37931	1.37911	1.37862	1.37793	1.3771	1.37621	1.37534	1.37454	1.37391	1.37351	1.37342	1.37371	1.37445	1.37572
18	1.03477	1.05898	1.08311	1.1071	1.13088	1.15439	1.17754	1.20028	1.22253	1.24422	1.26528	1.28564	1.30524	1.324	1.34185	1.35873	1.37456	1.38928	1.40291	1.41552	1.42719	1.438	1.448	1.45728	1.46591	1.47397	1.48152	1.48864	1.4954	1.50187	1.50814	1.51426	1.52033	1.52639	1.53254	1.5388	1.54524	1.55191	1.55887	1.56615	1.57381	1.58191	1.59049	1.59961	1.60932	1.61968	1.63072	1.6425	1.65508
31	0.99898	1.024	1.04902	1.07405	1.09908	1.12413	1.14918	1.17424	1.19932	1.22441	1.24953	1.27466	1.29982	1.325	1.3502	1.37544	1.40071	1.426	1.45127	1.47641	1.50135	1.52599	1.55024	1.57401	1.59721	1.61974	1.64153	1.66247	1.68248	1.70146	1.71933	1.736	1.75137	1.76535	1.77794	1.78921	1.79926	1.8082	1.81611	1.8231	1.82926	1.83469	1.83949	1.84375	1.84757	1.85105	1.85428	1.85737	1.8604
32	1.02014	1.04131	1.06245	1.0835	1.10443	1.12521	1.14577	1.1661	1.18615	1.20587	1.22522	1.24418	1.26269	1.28071	1.29821	1.31514	1.33147	1.34715	1.36217	1.37652	1.3902	1.40319	1.41549	1.42711	1.43802	1.44823	1.45773	1.46651	1.47456	1.48189	1.48848	1.49434	1.49944	1.50379	1.50741	1.51032	1.51257	1.51421	1.51527	1.5158	1.51584	1.51543	1.51461	1.51342	1.51191	1.51011	1.50807	1.50583	1.50344
33	1.04041	1.07054	1.10059	1.13048	1.16013	1.18945	1.21837	1.2468	1.27467	1.30188	1.32836	1.35404	1.37882	1.40263	1.42539	1.44701	1.46741	1.48652	1.50436	1.52097	1.53644	1.55081	1.56415	1.57653	1.588	1.59864	1.60849	1.61764	1.62614	1.63405	1.64143	1.64836	1.65488	1.66107	1.66697	1.6726	1.67797	1.68309	1.68797	1.69264	1.6971	1.70138	1.70547	1.70941	1.71319	1.71684	1.72037	1.7238	1.72713
36	0.965901	0.987349	1.00887	1.03052	1.05238	1.07451	1.09699	1.11987	1.14324	1.16715	1.19168	1.21689	1.24285	1.26964	1.29731	1.32595	1.35561	1.38634	1.41806	1.45052	1.48354	1.51689	1.55035	1.58373	1.61679	1.64934	1.68115	1.71201	1.74171	1.77004	1.79679	1.82173	1.84465	1.86536	1.88377	1.90005	1.91436	1.92686	1.93773	1.94713	1.95524	1.96222	1.96823	1.97344	1.97803	1.98216	1.986	1.98972	1.99348
37	1.07457	1.10263	1.13054	1.15816	1.18532	1.21189	1.23771	1.26263	1.2865	1.30918	1.33051	1.35034	1.36853	1.38492	1.39937	1.41172	1.42183	1.42956	1.43503	1.43848	1.44018	1.44036	1.4393	1.43724	1.43445	1.43116	1.42765	1.42416	1.42095	1.41827	1.41638	1.41554	1.416	1.418	1.42171	1.42714	1.43426	1.44309	1.45361	1.46581	1.4797	1.49526	1.51249	1.53139	1.55194	1.57414	1.59799	1.62348	1.6506
46	0.984149	1.00912	1.03412	1.05919	1.08435	1.10964	1.13509	1.16072	1.18659	1.2127	1.2391	1.26582	1.29289	1.32034	1.34821	1.37652	1.40531	1.43459	1.46427	1.49417	1.52409	1.55387	1.58332	1.61226	1.64051	1.66788	1.6942	1.71928	1.74294	1.765	1.78528	1.80359	1.81976	1.83361	1.84508	1.85434	1.86153	1.86683	1.8704	1.8724	1.873	1.87236	1.87064	1.86801	1.86463	1.86066	1.85627	1.85163	1.84688
48	1.01167	1.02985	1.04802	1.06614	1.08418	1.10214	1.11997	1.13767	1.1552	1.17255	1.18968	1.20658	1.22322	1.23959	1.25564	1.27137	1.28675	1.30176	1.3164	1.33068	1.34464	1.3583	1.37166	1.38475	1.39759	1.4102	1.4226	1.43481	1.44685	1.45874	1.4705	1.48215	1.49371	1.50519	1.51662	1.52799	1.53932	1.5506	1.56183	1.57303	1.5842	1.59533	1.60645	1.61753	1.6286	1.63966	1.65071	1.66175	1.67279
51	1.04114	1.06903	1.09683	1.12447	1.15185	1.17891	1.20556	1.23171	1.25728	1.28219	1.30636	1.32971	1.35214	1.37359	1.39396	1.41317	1.43115	1.44782	1.46321	1.47742	1.49056	1.50273	1.51403	1.52456	1.53443	1.54374	1.55259	1.56108	1.56932	1.57741	1.58544	1.59353	1.60178	1.61028	1.61911	1.6283	1.63786	1.64782	1.6582	1.66903	1.68033	1.69211	1.70441	1.71724	1.73063	1.7446	1.75917	1.77436	1.79021
58	1.02375	1.05057	1.07734	1.10401	1.13054	1.15688	1.18298	1.2088	1.23428	1.25938	1.28405	1.30825	1.33192	1.35502	1.3775	1.39931	1.42041	1.44074	1.46029	1.47902	1.49692	1.51396	1.53012	1.54539	1.55974	1.57315	1.58561	1.59708	1.60755	1.61699	1.62539	1.63273	1.63898	1.64413	1.6482	1.65129	1.65353	1.65501	1.65584	1.65615	1.65602	1.65558	1.65493	1.65418	1.65345	1.65283	1.65245	1.6524	1.6528
68	1.00697	1.02296	1.03893	1.05488	1.07078	1.08663	1.10241	1.1181	1.13369	1.14918	1.16453	1.17975	1.19481	1.20971	1.22442	1.23894	1.25325	1.26733	1.28123	1.29498	1.30864	1.32226	1.3359	1.34959	1.36341	1.37739	1.39158	1.40605	1.42084	1.436	1.45158	1.46764	1.48423	1.50139	1.51912	1.53732	1.55587	1.57467	1.5936	1.61257	1.63146	1.65017	1.66858	1.68658	1.70408	1.72096	1.7371	1.75241	1.76678
72	1.02137	1.03735	1.0533	1.06915	1.08488	1.10044	1.11578	1.13086	1.14565	1.16009	1.17415	1.18777	1.20093	1.21357	1.22565	1.23713	1.24797	1.25813	1.2676	1.27639	1.28452	1.29201	1.29887	1.30512	1.31076	1.31582	1.32031	1.32424	1.32764	1.33051	1.33287	1.33474	1.33612	1.33705	1.33755	1.33773	1.33768	1.3375	1.33728	1.33712	1.33712	1.33736	1.33796	1.339	1.34057	1.34279	1.34573	1.3495	1.3542
73	0.987067	0.992897	0.998752	1.00466	1.01065	1.01674	1.02295	1.02933	1.03589	1.04265	1.04965	1.0569	1.06445	1.0723	1.08049	1.08905	1.09799	1.10735	1.11714	1.12737	1.13804	1.14918	1.16078	1.17286	1.18543	1.19849	1.21206	1.22614	1.24075	1.25589	1.27158	1.28781	1.30461	1.32198	1.3399	1.35829	1.37707	1.39615	1.41547	1.43494	1.45448	1.47401	1.49346	1.51273	1.53176	1.55046	1.56875	1.58656	1.6038
74	1.01264	1.03443	1.05619	1.0779	1.09954	1.12107	1.14248	1.16374	1.18481	1.20569	1.22634	1.24673	1.26685	1.28666	1.30614	1.32526	1.34401	1.36235	1.38027	1.39774	1.41477	1.43132	1.44738	1.46295	1.47799	1.49251	1.50647	1.51988	1.5327	1.54493	1.55656	1.56755	1.57791	1.58761	1.5967	1.60526	1.61341	1.62127	1.62893	1.63651	1.64411	1.65185	1.65983	1.66816	1.67696	1.68632	1.69636	1.70719	1.71891
89	1.07954	1.13154	1.18339	1.23491	1.28595	1.33636	1.38596	1.43461	1.48215	1.5284	1.57322	1.61645	1.65791	1.69747	1.73494	1.77019	1.80304	1.83334	1.86109	1.88632	1.90911	1.9295	1.94757	1.96336	1.97694	1.98836	1.99768	2.00496	2.01026	2.01363	2.01515	2.01485	2.01281	2.00908	2.00374	1.9969	1.98867	1.97916	1.96849	1.95676	1.94408	1.93057	1.91633	1.90149	1.88614	1.87041	1.8544	1.83822	1.82198
92	0.99229	1.0179	1.04352	1.06917	1.09487	1.12064	1.14648	1.17241	1.19845	1.22461	1.25092	1.27738	1.30401	1.33082	1.35784	1.38507	1.41253	1.44024	1.46811	1.49603	1.52388	1.55154	1.57888	1.60578	1.63213	1.65779	1.68265	1.70659	1.72949	1.75122	1.77166	1.79069	1.8082	1.82405	1.83821	1.85074	1.86172	1.87123	1.87935	1.88615	1.89172	1.89612	1.89944	1.90174	1.90312	1.90365	1.9034	1.90246	1.90089
101	1.04219	1.06048	1.07868	1.09671	1.11449	1.13193	1.14895	1.16546	1.18138	1.19662	1.21109	1.22472	1.23742	1.24911	1.25969	1.26909	1.27722	1.284	1.2895	1.29385	1.29718	1.29963	1.30134	1.30245	1.30309	1.3034	1.30351	1.30357	1.30372	1.30408	1.30479	1.306	1.30783	1.31043	1.31388	1.31816	1.32327	1.32919	1.33592	1.34343	1.35172	1.36077	1.37058	1.38113	1.39241	1.4044	1.4171	1.43049	1.44455
119	1.02324	1.03892	1.05455	1.07009	1.08549	1.10071	1.11569	1.13039	1.14476	1.15876	1.17234	1.18546	1.19806	1.2101	1.22154	1.23232	1.24241	1.25175	1.26042	1.26851	1.27616	1.28347	1.29057	1.29756	1.30457	1.3117	1.31908	1.32682	1.33505	1.34386	1.35339	1.36374	1.37503	1.38738	1.40082	1.41527	1.43062	1.4468	1.4637	1.48122	1.49928	1.51779	1.53663	1.55573	1.57499	1.59431	1.6136	1.63277	1.65172
127	1.02689	1.04414	1.06133	1.07842	1.09535	1.11206	1.1285	1.14462	1.16036	1.17567	1.19049	1.20477	1.21846	1.2315	1.24384	1.25543	1.26621	1.27613	1.2852	1.29347	1.301	1.30784	1.31402	1.31962	1.32466	1.32921	1.33331	1.33702	1.34038	1.34345	1.34627	1.3489	1.35138	1.35377	1.35611	1.35844	1.36082	1.36329	1.36589	1.36867	1.37166	1.37493	1.3785	1.38243	1.38676	1.39154	1.3968	1.4026	1.40898
128	0.976883	0.983483	0.990128	0.996867	1.00374	1.01081	1.0181	1.02568	1.03357	1.04184	1.05053	1.05968	1.06934	1.07956	1.09038	1.10185	1.11401	1.12691	1.1405	1.15466	1.1693	1.18431	1.19959	1.21502	1.23051	1.24595	1.26123	1.27625	1.2909	1.30508	1.31868	1.3316	1.34373	1.35497	1.36529	1.37477	1.38351	1.39159	1.39911	1.40616	1.41284	1.41922	1.42541	1.4315	1.43758	1.44374	1.45007	1.45666	1.46362
132	1.02869	1.05778	1.08681	1.11572	1.14446	1.17297	1.2012	1.22908	1.25655	1.28357	1.31006	1.33598	1.36127	1.38587	1.40972	1.43276	1.45494	1.4762	1.49652	1.51589	1.53431	1.55177	1.56826	1.58379	1.59835	1.61193	1.62452	1.63613	1.64675	1.65636	1.66498	1.67258	1.67918	1.68476	1.68934	1.69297	1.69573	1.69767	1.69884	1.69931	1.69913	1.69837	1.69708	1.69532	1.69315	1.69064	1.68783	1.6848	1.68159
134	0.994597	1.01427	1.03394	1.05364	1.07338	1.09315	1.11298	1.13288	1.15285	1.17291	1.19307	1.21333	1.23371	1.25423	1.27488	1.29569	1.31666	1.3378	1.35909	1.38051	1.40201	1.42356	1.44513	1.46669	1.4882	1.50963	1.53094	1.5521	1.57308	1.59384	1.61435	1.63457	1.65447	1.67403	1.69321	1.71201	1.73043	1.74848	1.76614	1.78342	1.80031	1.81682	1.83294	1.84867	1.86401	1.87895	1.8935	1.90765	1.9214
294	1.01746	1.03718	1.05687	1.07649	1.096	1.11537	1.13457	1.15356	1.1723	1.19077	1.20891	1.22671	1.24412	1.26111	1.27765	1.29369	1.30921	1.32417	1.33853	1.35225	1.36528	1.37758	1.38911	1.39983	1.4097	1.41866	1.42669	1.43373	1.43975	1.4447	1.44854	1.45123	1.45272	1.45298	1.45206	1.45015	1.44746	1.44419	1.44055	1.43674	1.43298	1.42945	1.42638	1.42396	1.42241	1.42191	1.42269	1.42495	1.42888
300	1.01731	1.03245	1.04755	1.06258	1.07751	1.09231	1.10692	1.12133	1.1355	1.14939	1.16296	1.17619	1.18904	1.20147	1.21345	1.22494	1.23591	1.24633	1.25622	1.26565	1.27466	1.28332	1.29168	1.29981	1.30775	1.31558	1.32334	1.3311	1.33891	1.34683	1.35492	1.36323	1.37183	1.38078	1.39008	1.39971	1.40961	1.41976	1.43009	1.44058	1.45117	1.46183	1.47251	1.48317	1.49376	1.50425	1.51458	1.52473	1.53463
423	1.02874	1.04512	1.06145	1.07766	1.0937	1.1095	1.12502	1.1402	1.15497	1.16927	1.18306	1.19628	1.20886	1.22074	1.23188	1.24221	1.25167	1.26022	1.26788	1.27472	1.28081	1.28622	1.29103	1.2953	1.29912	1.30255	1.30567	1.30854	1.31124	1.31384	1.31641	1.31903	1.32177	1.32469	1.32785	1.33127	1.33494	1.33888	1.3431	1.34761	1.35242	1.35754	1.36298	1.36875	1.37486	1.38132	1.38814	1.39533	1.4029
523	1.00553	1.02975	1.05395	1.07813	1.10228	1.12638	1.15043	1.17441	1.19832	1.22213	1.24585	1.26945	1.29294	1.31629	1.33949	1.36254	1.38542	1.40812	1.43057	1.45264	1.47424	1.49525	1.51556	1.53505	1.55363	1.57117	1.58756	1.6027	1.61647	1.62876	1.63947	1.64847	1.65566	1.66093	1.66427	1.66582	1.66572	1.66413	1.66118	1.65704	1.65184	1.64574	1.63888	1.63141	1.62349	1.61525	1.60684	1.59843	1.59014
536	0.995829	1.01501	1.03419	1.0534	1.07263	1.09189	1.11119	1.13055	1.14996	1.16944	1.18899	1.20863	1.22836	1.2482	1.26814	1.28819	1.30838	1.32869	1.34911	1.3696	1.39012	1.41063	1.43108	1.45143	1.47165	1.4917	1.51153	1.5311	1.55037	1.5693	1.58785	1.60598	1.62365	1.64081	1.65741	1.67335	1.68852	1.70284	1.71619	1.72849	1.73964	1.74952	1.75806	1.76514	1.77067	1.77455	1.77668	1.77696	1.7753
538	1.05033	1.07937	1.10831	1.13704	1.16548	1.19351	1.22103	1.24795	1.27416	1.29957	1.32406	1.34755	1.36992	1.39109	1.41094	1.42937	1.44629	1.46161	1.47534	1.48758	1.49841	1.50793	1.51624	1.52342	1.52956	1.53476	1.5391	1.54269	1.54561	1.54795	1.54981	1.55127	1.55244	1.55339	1.55422	1.55497	1.55572	1.5565	1.55739	1.55844	1.55971	1.56125	1.56313	1.56541	1.56813	1.57136	1.57516	1.57958	1.58469
553	1.0037	1.02625	1.04879	1.07131	1.09381	1.11628	1.13872	1.16111	1.18345	1.20573	1.22794	1.25008	1.27213	1.2941	1.31597	1.33774	1.35939	1.38092	1.40225	1.42327	1.44386	1.46391	1.48331	1.50193	1.51967	1.53641	1.55203	1.56643	1.57948	1.59108	1.60111	1.60945	1.61599	1.62062	1.62333	1.62424	1.62352	1.62129	1.61772	1.61295	1.60713	1.6004	1.59291	1.5848	1.57623	1.56734	1.55828	1.5492	1.54023
605	1.05516	1.07983	1.10439	1.12874	1.15274	1.17631	1.19933	1.22167	1.24325	1.26394	1.28363	1.30222	1.31959	1.33563	1.35023	1.36328	1.37468	1.38431	1.39227	1.39872	1.40385	1.40784	1.41088	1.41313	1.4148	1.41604	1.41705	1.41802	1.41911	1.42051	1.42241	1.42497	1.4284	1.43286	1.43844	1.4451	1.45278	1.46142	1.47098	1.48138	1.49258	1.50452	1.51714	1.53039	1.54421	1.55854	1.57334	1.58853	1.60406
606	1.01655	1.04008	1.06359	1.08702	1.11036	1.13356	1.1566	1.17943	1.20204	1.22438	1.24642	1.26813	1.28947	1.31042	1.33093	1.35098	1.37053	1.38955	1.40801	1.42589	1.44317	1.45981	1.4758	1.49112	1.50573	1.51962	1.53276	1.54512	1.5567	1.56745	1.57735	1.58639	1.59454	1.60177	1.60811	1.61362	1.6184	1.62253	1.62608	1.62915	1.63181	1.63415	1.63625	1.63819	1.64005	1.64193	1.64389	1.64602	1.64841
619	1.02046	1.03917	1.05783	1.07642	1.09488	1.11317	1.13126	1.14911	1.16667	1.18389	1.20075	1.2172	1.2332	1.2487	1.26368	1.27807	1.29185	1.30498	1.31745	1.32929	1.34053	1.35118	1.36126	1.37082	1.37985	1.3884	1.39647	1.40411	1.41132	1.41813	1.42457	1.43065	1.43641	1.44187	1.44705	1.45198	1.45672	1.46128	1.46571	1.47005	1.47433	1.47858	1.48285	1.48717	1.49157	1.49609	1.50077	1.50565	1.51076
628	1.10893	1.1478	1.18645	1.22466	1.26222	1.29891	1.3345	1.36878	1.40153	1.43253	1.46156	1.48841	1.51286	1.53468	1.55366	1.56958	1.58222	1.5914	1.59722	1.60001	1.60009	1.59777	1.59338	1.58723	1.57964	1.57093	1.56142	1.55143	1.54128	1.53128	1.52176	1.51303	1.50541	1.49923	1.49465	1.49164	1.49017	1.49019	1.49165	1.49451	1.49872	1.50425	1.51103	1.51903	1.52821	1.53852	1.54991	1.56234	1.57577
634	1.03222	1.05572	1.07916	1.10247	1.12558	1.14844	1.17098	1.19312	1.21482	1.23599	1.25659	1.27653	1.29577	1.31423	1.33185	1.34857	1.36432	1.37903	1.39273	1.40544	1.41722	1.4281	1.43814	1.44738	1.45586	1.46363	1.47073	1.4772	1.4831	1.48846	1.49333	1.49776	1.50178	1.50545	1.50881	1.51191	1.5148	1.51752	1.52012	1.52266	1.52517	1.52772	1.53034	1.53309	1.53602	1.53916	1.54258	1.54632	1.55042
641	1.00609	1.02313	1.04015	1.05715	1.07411	1.09102	1.10787	1.12465	1.14134	1.15794	1.17442	1.19078	1.20701	1.22309	1.23901	1.25476	1.27033	1.2857	1.30083	1.31564	1.33007	1.34405	1.35753	1.37042	1.38266	1.39418	1.40492	1.41482	1.42379	1.43178	1.43871	1.44453	1.44916	1.45254	1.45471	1.45586	1.45621	1.45598	1.45535	1.45456	1.4538	1.4533	1.45325	1.45388	1.45538	1.45797	1.46186	1.46727	1.47439
645	1.01025	1.02534	1.04041	1.05544	1.0704	1.08528	1.10006	1.11472	1.12923	1.14358	1.15774	1.1717	1.18543	1.19891	1.21213	1.22506	1.23768	1.24997	1.26194	1.27363	1.28504	1.29621	1.30717	1.31793	1.32853	1.33899	1.34933	1.35959	1.36978	1.37993	1.39007	1.40023	1.41042	1.42068	1.431	1.44137	1.45177	1.46216	1.47253	1.48284	1.49308	1.50322	1.51324	1.52311	1.5328	1.5423	1.55157	1.5606	1.56935
647	1.05999	1.10028	1.14044	1.18037	1.21994	1.25902	1.2975	1.33526	1.37218	1.40813	1.443	1.47667	1.50901	1.53991	1.56925	1.59689	1.62274	1.64666	1.66858	1.68845	1.70623	1.72185	1.73527	1.74644	1.75532	1.76183	1.76595	1.76762	1.76678	1.76339	1.75739	1.74875	1.73739	1.72329	1.70656	1.68756	1.6667	1.64436	1.62092	1.59678	1.57233	1.54796	1.52405	1.501	1.47919	1.45902	1.44087	1.42514	1.4122
650	0.933531	0.931341	0.929285	0.927495	0.926105	0.925249	0.92506	0.925671	0.927215	0.929827	0.933638	0.938784	0.945396	0.953609	0.963556	0.97537	0.989184	1.00511	1.02304	1.04272	1.06388	1.08628	1.10965	1.13374	1.15829	1.18305	1.20775	1.23215	1.25598	1.27898	1.30091	1.3215	1.34049	1.35764	1.37284	1.3862	1.39786	1.40795	1.41662	1.42398	1.43019	1.43536	1.43964	1.44317	1.44607	1.44848	1.45053	1.45237	1.45411
704	0.970036	0.982066	0.994156	1.00637	1.01876	1.03139	1.04432	1.05762	1.07133	1.08552	1.10026	1.1156	1.1316	1.14832	1.16582	1.18416	1.20341	1.2236	1.24468	1.26648	1.28886	1.31166	1.33474	1.35794	1.38111	1.4041	1.42676	1.44894	1.47048	1.49124	1.51106	1.52979	1.54729	1.5634	1.57803	1.59123	1.60301	1.6134	1.62245	1.63018	1.63663	1.64182	1.64579	1.64857	1.65019	1.65068	1.65008	1.64841	1.64571
991	1.02145	1.04272	1.06395	1.08509	1.1061	1.12694	1.14757	1.16793	1.188	1.20772	1.22705	1.24596	1.26439	1.2823	1.29965	1.31641	1.33251	1.34793	1.36265	1.37666	1.38996	1.40256	1.41446	1.42564	1.43611	1.44587	1.45492	1.46326	1.47088	1.47779	1.48398	1.48946	1.49421	1.49825	1.50159	1.50429	1.50643	1.50804	1.50922	1.51	1.51046	1.51065	1.51065	1.51051	1.51029	1.51006	1.50988	1.50981	1.50992
1049	1.02334	1.04329	1.0632	1.08301	1.10268	1.12217	1.14142	1.16039	1.17903	1.1973	1.21515	1.23252	1.24939	1.26569	1.28138	1.29642	1.31075	1.32434	1.33719	1.34933	1.3608	1.37165	1.38189	1.39157	1.40072	1.40938	1.41758	1.42536	1.43276	1.43981	1.44654	1.45299	1.4592	1.4652	1.47103	1.47671	1.48226	1.48773	1.49313	1.49849	1.50384	1.50921	1.51462	1.5201	1.52569	1.5314	1.53726	1.54331	1.54957
1051	1.03795	1.06273	1.08743	1.11198	1.1363	1.16031	1.18395	1.20713	1.22977	1.25181	1.27316	1.29375	1.3135	1.33234	1.35019	1.36697	1.38261	1.39704	1.41026	1.42231	1.43325	1.44311	1.45195	1.45981	1.46674	1.47278	1.47799	1.4824	1.48607	1.48904	1.49136	1.49307	1.49422	1.49487	1.49504	1.49481	1.4942	1.49328	1.4921	1.4907	1.48913	1.48744	1.48568	1.48391	1.48216	1.48049	1.47896	1.4776	1.47647
1053	1.0499	1.07449	1.09899	1.12329	1.14728	1.17088	1.19397	1.21647	1.23826	1.25925	1.27934	1.29843	1.31642	1.33321	1.3487	1.36278	1.37536	1.38635	1.39579	1.40378	1.41044	1.41589	1.42023	1.42359	1.42607	1.42778	1.42885	1.42939	1.42951	1.42931	1.42893	1.42847	1.42804	1.42776	1.42772	1.42799	1.42865	1.42975	1.43136	1.43355	1.43639	1.43995	1.44428	1.44946	1.45556	1.46264	1.47077	1.48001	1.49044
1056	1.01063	1.03859	1.06653	1.09442	1.12225	1.14999	1.17763	1.20514	1.2325	1.25969	1.28669	1.31347	1.34002	1.36631	1.39233	1.41804	1.44344	1.46849	1.49312	1.51723	1.54071	1.56345	1.58536	1.60632	1.62623	1.64499	1.66249	1.67863	1.69329	1.70639	1.7178	1.72744	1.73518	1.74093	1.74469	1.74662	1.74688	1.74565	1.74308	1.73935	1.73462	1.72906	1.72285	1.71614	1.70911	1.70192	1.69474	1.68774	1.68108
1058	1.03701	1.07609	1.1151	1.15396	1.1926	1.23094	1.26891	1.30643	1.34343	1.37984	1.41559	1.45059	1.48477	1.51806	1.55039	1.58167	1.61184	1.64083	1.66857	1.69502	1.72012	1.74382	1.76609	1.78686	1.80608	1.82372	1.83971	1.85401	1.86658	1.87735	1.88628	1.89332	1.89843	1.90155	1.90271	1.90204	1.89971	1.89584	1.8906	1.88412	1.87656	1.86806	1.85877	1.84883	1.83839	1.8276	1.81661	1.80556	1.7946
1071	1.03049	1.05848	1.08641	1.11422	1.14184	1.16922	1.19629	1.223	1.24927	1.27506	1.3003	1.32492	1.34888	1.3721	1.39452	1.41609	1.43674	1.45641	1.47511	1.49287	1.50972	1.52571	1.54085	1.55519	1.56877	1.58161	1.59375	1.60523	1.61607	1.62633	1.63602	1.64518	1.65385	1.66207	1.66985	1.67718	1.68407	1.69051	1.69649	1.70201	1.70706	1.71164	1.71575	1.71937	1.72251	1.72516	1.72731	1.72896	1.7301
1074	1.08389	1.11618	1.14829	1.18007	1.21134	1.24194	1.2717	1.30044	1.32801	1.35423	1.37894	1.40196	1.42314	1.44229	1.45925	1.47386	1.48594	1.49535	1.50218	1.50669	1.50911	1.50971	1.50872	1.5064	1.50299	1.49875	1.49393	1.48877	1.48353	1.47845	1.47379	1.46978	1.46669	1.46476	1.4641	1.46465	1.46632	1.46902	1.47267	1.47717	1.48245	1.48842	1.49499	1.50207	1.50958	1.51743	1.52554	1.53382	1.54218
1076	1.01257	1.03423	1.05587	1.07746	1.09898	1.12039	1.14168	1.16281	1.18377	1.20453	1.22506	1.24534	1.26534	1.28504	1.30441	1.32342	1.34206	1.3603	1.3781	1.39544	1.41229	1.42862	1.4444	1.4596	1.47419	1.48814	1.50142	1.51401	1.52586	1.53696	1.54726	1.55676	1.5654	1.57317	1.58007	1.58617	1.59153	1.59623	1.60032	1.60389	1.607	1.60972	1.61212	1.61425	1.61621	1.61804	1.61983	1.62163	1.62352
1078	1.0348	1.06696	1.09905	1.13101	1.16275	1.19421	1.22532	1.25601	1.28622	1.31586	1.34488	1.3732	1.40075	1.42746	1.45327	1.4781	1.50188	1.52454	1.54606	1.56642	1.58561	1.60362	1.62044	1.63606	1.65047	1.66365	1.6756	1.6863	1.69574	1.70392	1.71082	1.71644	1.72075	1.72375	1.72549	1.72611	1.72574	1.72454	1.72263	1.72016	1.71728	1.71413	1.71084	1.70757	1.70444	1.70161	1.69922	1.69741	1.69632
1079	1.05319	1.08525	1.11719	1.14893	1.18034	1.21133	1.24178	1.2716	1.30066	1.32888	1.35613	1.38231	1.40733	1.43106	1.4534	1.47425	1.4935	1.51105	1.52696	1.54135	1.55439	1.56619	1.5769	1.58667	1.59562	1.60391	1.61167	1.61904	1.62615	1.63316	1.6402	1.6474	1.65492	1.66288	1.67136	1.68033	1.68975	1.69959	1.7098	1.72036	1.73122	1.74235	1.75372	1.76527	1.77699	1.78882	1.80074	1.81271	1.82469
1080	0.970198	0.981204	0.99227	1.00346	1.01482	1.02642	1.03833	1.05059	1.06327	1.07643	1.09012	1.10442	1.11937	1.13504	1.15149	1.16877	1.18696	1.20608	1.22608	1.24677	1.26801	1.28963	1.31147	1.33337	1.35516	1.37668	1.39777	1.41828	1.43803	1.45686	1.47462	1.49114	1.50626	1.51981	1.53177	1.54223	1.55135	1.55925	1.56606	1.57194	1.57699	1.58137	1.58521	1.58864	1.59179	1.59481	1.59781	1.60095	1.60435
1082	1.01193	1.03387	1.05579	1.07766	1.09945	1.12116	1.14274	1.16418	1.18545	1.20653	1.22739	1.24802	1.26838	1.28846	1.30822	1.32765	1.34672	1.36541	1.38373	1.40173	1.41943	1.43687	1.4541	1.47114	1.48803	1.50482	1.52152	1.5382	1.55486	1.57157	1.58834	1.60523	1.62226	1.63946	1.65686	1.6744	1.69203	1.70972	1.72743	1.7451	1.76269	1.78015	1.79746	1.81454	1.83138	1.84791	1.86409	1.87989	1.89525
1083	0.93982	0.942207	0.944715	0.947464	0.950576	0.954171	0.958369	0.963292	0.96906	0.975794	0.983615	0.992644	1.003	1.01481	1.02818	1.04325	1.06012	1.07892	1.09954	1.12178	1.14544	1.1703	1.19616	1.22281	1.25004	1.27765	1.30542	1.33315	1.36063	1.38765	1.41401	1.43949	1.46388	1.48699	1.50872	1.52915	1.54838	1.56648	1.58357	1.59973	1.61505	1.62963	1.64355	1.65692	1.66982	1.68235	1.6946	1.70666	1.71862
1095	1.00507	1.02237	1.03966	1.05693	1.07417	1.09137	1.10851	1.1256	1.14261	1.15955	1.17639	1.19313	1.20976	1.22627	1.24264	1.25888	1.27496	1.29087	1.30656	1.32195	1.33695	1.35149	1.36548	1.37883	1.39147	1.40332	1.41429	1.4243	1.43327	1.44112	1.44776	1.45312	1.45711	1.45965	1.46075	1.46056	1.45924	1.45693	1.45381	1.45002	1.44572	1.44107	1.43623	1.43135	1.42658	1.4221	1.41804	1.41457	1.41185
1114	1.04224	1.06946	1.0966	1.12357	1.15028	1.17666	1.20261	1.22805	1.2529	1.27708	1.30048	1.32305	1.34468	1.36529	1.3848	1.40312	1.42018	1.43588	1.45023	1.46324	1.47497	1.48544	1.49468	1.50274	1.50963	1.51541	1.5201	1.52374	1.52636	1.52799	1.52867	1.52844	1.52732	1.52536	1.52261	1.51917	1.51515	1.51064	1.50576	1.5006	1.49526	1.48985	1.48447	1.47923	1.47422	1.46955	1.46532	1.46164	1.4586
1116	1.03893	1.06208	1.08514	1.10805	1.13073	1.15309	1.17506	1.19657	1.21752	1.23785	1.25748	1.27633	1.29432	1.31137	1.3274	1.34234	1.35611	1.36864	1.37998	1.39023	1.39951	1.40794	1.41563	1.4227	1.42926	1.43543	1.44132	1.44705	1.45273	1.45847	1.4644	1.47062	1.47725	1.48441	1.49213	1.50036	1.50903	1.51808	1.52742	1.537	1.54675	1.55659	1.56646	1.57629	1.58602	1.59556	1.60487	1.61386	1.62247
1117	0.99397	1.01145	1.02895	1.04647	1.06402	1.08163	1.09929	1.11703	1.13485	1.15277	1.1708	1.18895	1.20723	1.22565	1.24424	1.26299	1.28193	1.30105	1.32031	1.33963	1.35891	1.37808	1.39704	1.41571	1.434	1.45184	1.46912	1.48578	1.50171	1.51684	1.53107	1.54433	1.55653	1.56758	1.57745	1.58621	1.59392	1.60064	1.60644	1.61138	1.61554	1.61896	1.62173	1.62391	1.62555	1.62673	1.62751	1.62796	1.62813
1119	0.99422	1.00518	1.01616	1.02716	1.03819	1.04927	1.06041	1.07162	1.08291	1.09429	1.10577	1.11737	1.1291	1.14097	1.15299	1.16517	1.17753	1.19007	1.20278	1.21562	1.22857	1.2416	1.25467	1.26776	1.28083	1.29385	1.3068	1.31964	1.33234	1.34486	1.35719	1.36928	1.38112	1.39265	1.40389	1.41484	1.42552	1.43595	1.44616	1.45616	1.46598	1.47563	1.48513	1.4945	1.50377	1.51294	1.52206	1.53112	1.54015
1266	1.00791	1.02501	1.04209	1.05914	1.07614	1.09308	1.10994	1.1267	1.14335	1.15988	1.17626	1.19249	1.20854	1.2244	1.24005	1.25548	1.27067	1.28561	1.30026	1.31458	1.32852	1.34204	1.35509	1.36764	1.37964	1.39104	1.4018	1.41188	1.42124	1.42982	1.43759	1.44451	1.45052	1.45558	1.45971	1.46296	1.46542	1.46717	1.46827	1.46881	1.46886	1.46849	1.4678	1.46684	1.4657	1.46445	1.46318	1.46195	1.46084
1272	1.05192	1.07827	1.10452	1.13056	1.15628	1.18159	1.20638	1.23054	1.25397	1.27657	1.29823	1.31885	1.33832	1.35655	1.37342	1.38883	1.40267	1.41487	1.42547	1.43465	1.44256	1.44936	1.45522	1.4603	1.46476	1.46876	1.47247	1.47604	1.47964	1.48343	1.48758	1.49223	1.49757	1.50374	1.5108	1.51869	1.5273	1.53654	1.54632	1.55655	1.56713	1.57798	1.58899	1.60008	1.61115	1.62212	1.63288	1.64335	1.65344
1285	1.10436	1.14956	1.19456	1.23914	1.28309	1.3262	1.36826	1.40907	1.44841	1.48608	1.52186	1.55555	1.58693	1.6158	1.64195	1.66517	1.68525	1.702	1.71551	1.72604	1.73385	1.73919	1.74233	1.74352	1.74304	1.74112	1.73805	1.73406	1.72943	1.72442	1.71928	1.71428	1.70966	1.7057	1.7025	1.69998	1.69801	1.69648	1.69529	1.69432	1.69347	1.69261	1.69164	1.69045	1.68892	1.68694	1.6844	1.68119	1.6772
1355	1.03294	1.05632	1.07963	1.10281	1.12579	1.1485	1.17089	1.19288	1.2144	1.2354	1.2558	1.27554	1.29455	1.31277	1.33014	1.34657	1.36201	1.3764	1.38972	1.40198	1.41318	1.42333	1.43245	1.44055	1.44763	1.4537	1.45877	1.46286	1.46596	1.4681	1.46927	1.4695	1.46878	1.46713	1.4646	1.4613	1.45735	1.45286	1.44796	1.44274	1.43734	1.43187	1.42645	1.42118	1.41619	1.4116	1.40751	1.40405	1.40133
1388	1.01492	1.02026	1.02556	1.03081	1.03597	1.041	1.04589	1.0506	1.0551	1.05936	1.06334	1.06703	1.0704	1.0734	1.07601	1.0782	1.07995	1.08122	1.08209	1.08267	1.08309	1.08347	1.08392	1.08458	1.08556	1.08699	1.08898	1.09166	1.09515	1.09957	1.10504	1.11168	1.11962	1.12897	1.13978	1.15195	1.16539	1.18001	1.19572	1.21241	1.22999	1.24838	1.26747	1.28716	1.30737	1.328	1.34896	1.37014	1.39146
1410	0.995118	0.993346	0.991584	0.989842	0.988129	0.986456	0.984831	0.983266	0.981768	0.980349	0.979019	0.977786	0.976661	0.975654	0.974774	0.974031	0.973435	0.972998	0.972764	0.972795	0.973152	0.973899	0.975098	0.976811	0.979101	0.982029	0.98566	0.990054	0.995274	1.00138	1.00844	1.01652	1.02567	1.03595	1.04739	1.05993	1.07351	1.08807	1.10356	1.11991	1.13706	1.15497	1.17356	1.19278	1.21257	1.23288	1.25364	1.27479	1.29628
1411	1.00344	1.00892	1.0144	1.01986	1.02531	1.03072	1.0361	1.04144	1.04673	1.05197	1.05714	1.06225	1.06728	1.07223	1.07708	1.08184	1.0865	1.09105	1.09553	1.09999	1.1045	1.10912	1.11389	1.11889	1.12417	1.12979	1.13581	1.14229	1.14928	1.15685	1.16505	1.17395	1.18359	1.19405	1.20535	1.21745	1.23034	1.24397	1.25833	1.27339	1.2891	1.30546	1.32242	1.33995	1.35804	1.37664	1.39574	1.4153	1.43528
1412	0.999867	1.00236	1.00485	1.00735	1.00984	1.01234	1.01484	1.01734	1.01984	1.02234	1.02485	1.02736	1.02987	1.03238	1.0349	1.03742	1.03995	1.04248	1.04506	1.04775	1.05061	1.0537	1.05708	1.06082	1.06497	1.0696	1.07478	1.08055	1.08699	1.09415	1.10211	1.11091	1.12062	1.1313	1.14298	1.15562	1.16917	1.1836	1.19887	1.21494	1.23176	1.2493	1.26752	1.28637	1.30581	1.32582	1.34634	1.36733	1.38876
1413	0.997045	0.997969	0.998899	0.999841	1.0008	1.00178	1.0028	1.00385	1.00494	1.00607	1.00726	1.00852	1.00983	1.01122	1.01268	1.01423	1.01586	1.0176	1.01947	1.02153	1.02384	1.02647	1.02946	1.03288	1.03678	1.04122	1.04626	1.05195	1.05837	1.06555	1.07356	1.08247	1.09231	1.10316	1.11504	1.1279	1.14171	1.15642	1.17201	1.18842	1.20562	1.22357	1.24223	1.26155	1.2815	1.30205	1.32314	1.34474	1.36681
1414	1.00549	1.00831	1.01112	1.01391	1.01667	1.01938	1.02204	1.02463	1.02715	1.02958	1.0319	1.03412	1.03622	1.03818	1.04001	1.04167	1.04317	1.04451	1.04572	1.04691	1.04817	1.04959	1.05126	1.05328	1.05574	1.05873	1.06234	1.06667	1.0718	1.07784	1.08488	1.093	1.1023	1.11287	1.12474	1.13788	1.15222	1.16771	1.18431	1.20194	1.22057	1.24013	1.26058	1.28186	1.30391	1.32669	1.35013	1.37419	1.39881
1426	1.00709	1.02347	1.03984	1.05618	1.07247	1.08871	1.10488	1.12096	1.13694	1.15281	1.16855	1.18414	1.19958	1.21485	1.22994	1.24483	1.2595	1.27394	1.28818	1.30222	1.31611	1.32987	1.34352	1.35709	1.37061	1.38411	1.39761	1.41115	1.42474	1.43842	1.45221	1.46615	1.48025	1.49454	1.50902	1.52361	1.53825	1.55287	1.5674	1.58176	1.59589	1.60971	1.62316	1.63616	1.64865	1.66055	1.6718	1.68232	1.69204
1470	1.04853	1.07505	1.10147	1.1277	1.15364	1.17919	1.20425	1.22873	1.25252	1.27554	1.29768	1.31884	1.33894	1.35786	1.37552	1.39182	1.40666	1.41995	1.4317	1.44201	1.45096	1.45864	1.46512	1.4705	1.47486	1.47828	1.48085	1.48266	1.48379	1.48433	1.48436	1.48396	1.48323	1.48224	1.48107	1.47976	1.47835	1.47689	1.47542	1.47397	1.4726	1.47135	1.47025	1.46936	1.4687	1.46834	1.4683	1.46863	1.46937
1510	1.04532	1.08195	1.11848	1.15484	1.19092	1.22664	1.26191	1.29663	1.33071	1.36407	1.39661	1.42824	1.45886	1.4884	1.51676	1.54384	1.56956	1.59383	1.61664	1.63804	1.65806	1.67674	1.69413	1.71026	1.72517	1.73891	1.75151	1.76301	1.77346	1.78289	1.79135	1.79887	1.8055	1.81127	1.81624	1.82048	1.82407	1.82707	1.82958	1.83165	1.83337	1.83481	1.83604	1.83714	1.83818	1.83924	1.8404	1.84172	1.84328
1513	1.04957	1.07744	1.10522	1.13279	1.16006	1.18694	1.21332	1.2391	1.26419	1.28848	1.31188	1.33428	1.35558	1.3757	1.39452	1.41195	1.42788	1.44224	1.45504	1.46641	1.47646	1.48528	1.493	1.49973	1.50557	1.51064	1.51505	1.5189	1.52232	1.5254	1.52826	1.53102	1.53378	1.53664	1.53968	1.54284	1.54608	1.54937	1.55267	1.55592	1.5591	1.56215	1.56504	1.56773	1.57017	1.57232	1.57415	1.5756	1.57663
1517	0.985614	0.981952	0.978319	0.974743	0.971254	0.967881	0.964652	0.961596	0.958742	0.956119	0.953756	0.951681	0.949924	0.948513	0.947478	0.946846	0.946648	0.946913	0.947683	0.94901	0.950945	0.953538	0.956841	0.960905	0.965781	0.971519	0.978171	0.985788	0.99442	1.00412	1.01494	1.02692	1.04013	1.0546	1.07034	1.08724	1.10521	1.12414	1.14394	1.16449	1.18571	1.20749	1.22972	1.25231	1.27516	1.29816	1.32121	1.34422	1.36708
1524	0.971242	0.972377	0.973571	0.97488	0.976362	0.978075	0.980077	0.982425	0.985176	0.98839	0.992122	0.996432	1.00138	1.00701	1.0134	1.02059	1.02866	1.03763	1.04751	1.05823	1.06972	1.08194	1.09481	1.10828	1.12228	1.13675	1.15164	1.16689	1.18242	1.19819	1.21412	1.23016	1.24625	1.26233	1.27833	1.2942	1.30985	1.32525	1.3403	1.35496	1.36916	1.38284	1.39592	1.40835	1.42006	1.43099	1.44107	1.45023	1.45842
1554	1.02945	1.04381	1.05811	1.07229	1.0863	1.10007	1.11354	1.12666	1.13937	1.1516	1.16331	1.17442	1.18488	1.19463	1.20362	1.21177	1.21905	1.22538	1.23084	1.23556	1.23967	1.24329	1.24656	1.24962	1.25259	1.25561	1.2588	1.2623	1.26623	1.27074	1.27596	1.282	1.28901	1.29712	1.30636	1.31664	1.32787	1.33995	1.35276	1.36622	1.38022	1.39466	1.40944	1.42445	1.43961	1.4548	1.46992	1.48489	1.49958
1555	1.02434	1.03808	1.05176	1.06534	1.07878	1.09202	1.10502	1.11772	1.13009	1.14206	1.15359	1.16464	1.17514	1.18506	1.19435	1.20295	1.21082	1.21791	1.22427	1.22998	1.23514	1.23983	1.24413	1.24815	1.25198	1.25569	1.25938	1.26315	1.26707	1.27124	1.27575	1.28069	1.28615	1.29222	1.29896	1.30642	1.31462	1.32361	1.33342	1.34408	1.35562	1.36809	1.38152	1.39594	1.41138	1.42789	1.4455	1.46424	1.48414
1594	1.0228	1.02669	1.03054	1.03429	1.03791	1.04134	1.04454	1.04747	1.05008	1.05232	1.05415	1.05552	1.05639	1.05671	1.05644	1.05552	1.05392	1.0516	1.0486	1.04506	1.04107	1.03676	1.03223	1.02761	1.02302	1.01855	1.01434	1.01048	1.00711	1.00433	1.00226	1.00101	1.0007	1.00143	1.0033	1.0063	1.01045	1.01576	1.02223	1.02988	1.03871	1.04873	1.05995	1.07239	1.08604	1.10092	1.11703	1.1344	1.15301
1622	1.01833	1.03822	1.05807	1.07784	1.09751	1.11703	1.13637	1.15548	1.17434	1.1929	1.21114	1.229	1.24646	1.26348	1.28002	1.29605	1.31152	1.32641	1.34071	1.35443	1.36758	1.38018	1.39225	1.40379	1.41481	1.42534	1.43538	1.44494	1.45405	1.46271	1.47094	1.47875	1.48615	1.49315	1.49979	1.50612	1.51219	1.51805	1.52376	1.52936	1.53492	1.54049	1.54612	1.55186	1.55776	1.56389	1.57029	1.57701	1.58412
1624	1.03641	1.08235	1.12821	1.17393	1.21944	1.26464	1.30949	1.35389	1.39779	1.44109	1.48375	1.52567	1.56678	1.60703	1.64632	1.68458	1.72176	1.75776	1.79255	1.82608	1.85833	1.88924	1.91879	1.94694	1.97365	1.99888	2.0226	2.04477	2.06535	2.08431	2.10161	2.11721	2.13108	2.14318	2.1535	2.16208	2.16898	2.17422	2.17787	2.17995	2.18052	2.17961	2.17728	2.17356	2.16851	2.16215	2.15455	2.14573	2.13576
1627	1.04607	1.07785	1.10953	1.14103	1.17225	1.2031	1.23349	1.26333	1.29251	1.32096	1.34858	1.37527	1.40094	1.42551	1.44887	1.47094	1.49162	1.51083	1.52855	1.54479	1.55959	1.57295	1.58492	1.5955	1.60472	1.61261	1.61918	1.62446	1.62847	1.63123	1.63276	1.6331	1.63225	1.63024	1.62712	1.62291	1.61769	1.6115	1.60439	1.59642	1.58764	1.5781	1.56785	1.55695	1.54544	1.53338	1.52082	1.50782	1.49443
1638	1.03044	1.05216	1.07383	1.09537	1.11674	1.13785	1.15866	1.17911	1.19913	1.21866	1.23764	1.25601	1.2737	1.29067	1.30684	1.32215	1.33655	1.34998	1.36243	1.37395	1.38456	1.3943	1.4032	1.41129	1.41862	1.42521	1.4311	1.43633	1.44092	1.44491	1.44834	1.45124	1.45364	1.45557	1.4571	1.45829	1.45922	1.45996	1.4606	1.4612	1.46185	1.46262	1.46358	1.46482	1.46641	1.46842	1.47094	1.47403	1.47777
1650	1.08255	1.12382	1.16492	1.2057	1.24598	1.28559	1.32438	1.36217	1.39881	1.43412	1.46793	1.5001	1.53044	1.55879	1.58499	1.60887	1.63027	1.64903	1.66519	1.67891	1.69034	1.69962	1.70692	1.71238	1.71616	1.71842	1.7193	1.71896	1.71755	1.71522	1.71214	1.70845	1.7043	1.69985	1.69523	1.69057	1.68597	1.68155	1.67743	1.67372	1.67054	1.66799	1.6662	1.66528	1.66534	1.6665	1.66887	1.67257	1.67771
1659	1.03144	1.06288	1.09425	1.1255	1.15656	1.18736	1.21785	1.24796	1.27763	1.3068	1.33539	1.36336	1.39063	1.41715	1.44284	1.46765	1.49152	1.51438	1.53624	1.55714	1.57712	1.59622	1.61448	1.63195	1.64866	1.66465	1.67997	1.69466	1.70876	1.7223	1.73534	1.74791	1.76005	1.7718	1.78318	1.79417	1.80474	1.81486	1.82451	1.83366	1.84229	1.85037	1.85788	1.86479	1.87108	1.87671	1.88167	1.88593	1.88946
1660	0.957837	0.970749	0.983746	0.996912	1.01033	1.02409	1.03827	1.05296	1.06824	1.0842	1.10092	1.11848	1.13698	1.15649	1.1771	1.19889	1.22196	1.24636	1.27205	1.29888	1.32671	1.3554	1.38481	1.41478	1.44519	1.47589	1.50673	1.53757	1.56827	1.5987	1.6287	1.65813	1.68686	1.71473	1.74165	1.76757	1.79243	1.81619	1.8388	1.86022	1.88041	1.8993	1.91686	1.93304	1.94779	1.96107	1.97283	1.98302	1.9916
1667	0.995581	1.01146	1.02734	1.04324	1.05917	1.07513	1.09114	1.1072	1.12333	1.13952	1.15579	1.17216	1.18862	1.20518	1.22187	1.23867	1.25561	1.27269	1.2899	1.30723	1.32464	1.34214	1.35968	1.37727	1.39487	1.41247	1.43005	1.44759	1.46508	1.48248	1.49979	1.51698	1.53404	1.55094	1.56766	1.58416	1.60038	1.61628	1.63182	1.64696	1.66164	1.67583	1.68947	1.70253	1.71495	1.7267	1.73772	1.74797	1.75742
1669	1.00566	1.01974	1.03381	1.04785	1.06186	1.07582	1.08973	1.10357	1.11733	1.13099	1.14456	1.15801	1.17134	1.18453	1.19757	1.21045	1.22317	1.2357	1.24806	1.26025	1.27229	1.2842	1.29598	1.30766	1.31924	1.33073	1.34216	1.35353	1.36485	1.37615	1.38743	1.39871	1.41	1.42131	1.43264	1.44397	1.45528	1.46653	1.4777	1.48877	1.49971	1.51049	1.52109	1.53148	1.54165	1.55155	1.56117	1.57049	1.57947
1671	0.99643	1.01878	1.04115	1.06352	1.08592	1.10834	1.13081	1.15331	1.17586	1.19848	1.22115	1.2439	1.26673	1.28964	1.31265	1.33575	1.35897	1.38229	1.40564	1.42891	1.45196	1.47468	1.49695	1.51863	1.53961	1.55976	1.57897	1.5971	1.61404	1.62967	1.64385	1.65647	1.66741	1.67654	1.68385	1.68949	1.69361	1.69637	1.69793	1.69844	1.69806	1.69695	1.69527	1.69317	1.6908	1.68834	1.68592	1.68372	1.68189
1673	1.02097	1.03943	1.05785	1.07619	1.0944	1.11245	1.13028	1.14786	1.16515	1.1821	1.19867	1.21482	1.23051	1.2457	1.26033	1.27438	1.2878	1.30054	1.3126	1.32395	1.33459	1.34451	1.3537	1.36215	1.36986	1.37681	1.38299	1.3884	1.39303	1.39686	1.39989	1.40212	1.40352	1.40409	1.40387	1.40295	1.40142	1.39938	1.39694	1.39418	1.39121	1.38812	1.38501	1.38198	1.37913	1.37655	1.37434	1.37261	1.37143
1676	1.04089	1.06638	1.09179	1.11703	1.14203	1.1667	1.19096	1.21473	1.23793	1.26046	1.28226	1.30324	1.32332	1.34241	1.36043	1.37731	1.39296	1.4073	1.42036	1.43222	1.44297	1.45268	1.46145	1.46935	1.47648	1.48291	1.48872	1.49401	1.49885	1.50334	1.50754	1.51155	1.51546	1.51933	1.52325	1.52723	1.53132	1.53554	1.53992	1.5445	1.5493	1.55437	1.55972	1.56538	1.5714	1.5778	1.58462	1.59187	1.5996
1677	1.01596	1.03905	1.0621	1.0851	1.10799	1.13076	1.15337	1.17578	1.19797	1.21991	1.24155	1.26288	1.28385	1.30444	1.32462	1.34434	1.36359	1.38232	1.40052	1.41818	1.43528	1.45181	1.46776	1.48312	1.49787	1.51199	1.52549	1.53834	1.55053	1.56205	1.57289	1.58303	1.59246	1.60117	1.60916	1.61648	1.62316	1.62924	1.63476	1.63975	1.64425	1.64831	1.65196	1.65524	1.65819	1.66085	1.66325	1.66543	1.66744
1678	1.01905	1.05065	1.08221	1.11369	1.14506	1.17628	1.20731	1.23811	1.26863	1.29886	1.32874	1.35824	1.38731	1.41593	1.44405	1.47164	1.49865	1.52506	1.55081	1.57586	1.60017	1.6237	1.64641	1.66824	1.68917	1.70913	1.7281	1.74603	1.76288	1.77859	1.79314	1.80647	1.81854	1.82932	1.83882	1.84716	1.85446	1.86086	1.86649	1.87145	1.87589	1.87992	1.88368	1.88729	1.89087	1.89455	1.89846	1.90272	1.90746
1679	1.00681	1.03203	1.05724	1.08242	1.10756	1.13264	1.15766	1.18259	1.20743	1.23216	1.25676	1.28123	1.30555	1.3297	1.35368	1.37746	1.40104	1.4244	1.44744	1.47005	1.4921	1.51347	1.53402	1.55363	1.57217	1.58952	1.60555	1.62014	1.63316	1.64448	1.65398	1.66153	1.66701	1.67028	1.67135	1.6704	1.66761	1.66318	1.65729	1.65014	1.64191	1.6328	1.62299	1.61268	1.60206	1.59131	1.58063	1.5702	1.56023
1680	0.985574	1.00029	1.01504	1.02984	1.04474	1.05974	1.0749	1.09022	1.10575	1.12151	1.13753	1.15384	1.17047	1.18745	1.2048	1.22256	1.24075	1.25939	1.27843	1.29772	1.31715	1.33658	1.3559	1.37496	1.39366	1.41186	1.42943	1.44625	1.4622	1.47713	1.49094	1.50349	1.51465	1.52431	1.53242	1.53909	1.54443	1.54854	1.55154	1.55355	1.55466	1.55499	1.55465	1.55375	1.5524	1.55072	1.5488	1.54677	1.54474
1681	0.9876	0.999233	1.01089	1.0226	1.03438	1.04626	1.05827	1.07042	1.08275	1.09528	1.10803	1.12103	1.13431	1.14788	1.16178	1.17602	1.19064	1.20565	1.221	1.23661	1.25238	1.26822	1.28403	1.29974	1.31524	1.33045	1.34527	1.35962	1.37339	1.38651	1.39887	1.41039	1.42098	1.43055	1.43908	1.44668	1.45348	1.45959	1.46512	1.47019	1.47493	1.47944	1.48385	1.48827	1.49282	1.49762	1.50278	1.50842	1.51466
1682	1.03145	1.0582	1.08489	1.11146	1.13783	1.16395	1.18976	1.21519	1.24017	1.26466	1.28857	1.31185	1.33444	1.35627	1.37728	1.39741	1.41659	1.43477	1.45195	1.46818	1.48352	1.49802	1.51172	1.52468	1.53694	1.54856	1.55958	1.57006	1.58005	1.58959	1.59875	1.60756	1.61607	1.62435	1.63244	1.64041	1.64832	1.65624	1.66422	1.67234	1.68065	1.68923	1.69813	1.70742	1.71716	1.72742	1.73826	1.74975	1.76194
1684	1.02484	1.04503	1.06518	1.08522	1.10511	1.12481	1.14426	1.1634	1.1822	1.2006	1.21855	1.236	1.25291	1.26921	1.28487	1.29983	1.31404	1.32746	1.34009	1.35194	1.36306	1.37346	1.38318	1.39224	1.40067	1.40849	1.41574	1.42243	1.42861	1.43428	1.4395	1.44427	1.44862	1.4526	1.45622	1.45958	1.46272	1.46571	1.46864	1.47155	1.47452	1.47761	1.4809	1.48445	1.48832	1.49259	1.49731	1.50257	1.50842
1685	1.01493	1.03114	1.04732	1.06343	1.07946	1.09537	1.11113	1.1267	1.14207	1.1572	1.17206	1.18662	1.20085	1.21472	1.2282	1.24126	1.25388	1.26601	1.27765	1.28881	1.29947	1.30964	1.31931	1.32849	1.33717	1.34536	1.35304	1.36023	1.36691	1.37309	1.37877	1.38394	1.38861	1.39277	1.39644	1.39967	1.40251	1.40501	1.40722	1.40919	1.41096	1.41259	1.41413	1.41563	1.41713	1.41869	1.42035	1.42217	1.42419
1686	1.00875	1.02049	1.03222	1.0439	1.05554	1.0671	1.07858	1.08995	1.1012	1.11231	1.12326	1.13403	1.14461	1.15499	1.16513	1.17502	1.18466	1.19401	1.20309	1.21193	1.22053	1.22893	1.23714	1.2452	1.25311	1.2609	1.2686	1.27622	1.28379	1.29133	1.29886	1.30641	1.31399	1.32163	1.32934	1.33712	1.34499	1.35295	1.361	1.36915	1.3774	1.38575	1.39422	1.40281	1.41152	1.42035	1.42932	1.43842	1.44766
1687	1.00728	1.02658	1.04588	1.06514	1.08436	1.10351	1.1226	1.1416	1.1605	1.17928	1.19793	1.21643	1.23477	1.25294	1.27091	1.28868	1.30624	1.32356	1.34061	1.35736	1.37376	1.38978	1.40538	1.42052	1.43516	1.44925	1.46277	1.47566	1.4879	1.49944	1.51024	1.52027	1.52948	1.53783	1.54534	1.55206	1.55807	1.56345	1.56826	1.57259	1.57649	1.58005	1.58334	1.58643	1.5894	1.59231	1.59524	1.59827	1.60146
1696	0.965207	0.971226	0.977315	0.983544	0.989982	0.996699	1.00377	1.01125	1.01922	1.02776	1.03692	1.04678	1.0574	1.06887	1.08124	1.09459	1.10899	1.12449	1.14104	1.15851	1.17677	1.19568	1.21511	1.23493	1.25501	1.27521	1.29541	1.31547	1.33526	1.35464	1.37349	1.39167	1.40906	1.42551	1.44094	1.45531	1.4686	1.48077	1.4918	1.50166	1.51031	1.51772	1.52388	1.52874	1.53229	1.53448	1.53529	1.53469	1.53266
1699	1.00687	1.02531	1.04374	1.06213	1.08049	1.09879	1.11702	1.13517	1.15323	1.17117	1.18899	1.20667	1.2242	1.24156	1.25874	1.27573	1.29252	1.30908	1.32541	1.34147	1.35726	1.37275	1.38792	1.40275	1.41722	1.43131	1.445	1.45828	1.47111	1.48349	1.49539	1.50678	1.51766	1.528	1.5378	1.54709	1.5559	1.56426	1.5722	1.57976	1.58696	1.59384	1.60042	1.60674	1.61283	1.61872	1.62443	1.63001	1.63549
1700	1.02786	1.05319	1.07847	1.10363	1.12862	1.15339	1.17788	1.20204	1.2258	1.24912	1.27193	1.29419	1.31583	1.3368	1.35704	1.3765	1.39512	1.41285	1.42971	1.44575	1.46104	1.47562	1.48957	1.50292	1.51576	1.52812	1.54008	1.55168	1.56298	1.57405	1.58494	1.59571	1.60641	1.61711	1.62783	1.63855	1.64923	1.65986	1.67042	1.68086	1.69118	1.70134	1.71132	1.72109	1.73062	1.7399	1.7489	1.75758	1.76593
1704	1.03177	1.05231	1.07278	1.09312	1.11328	1.13318	1.15276	1.17195	1.1907	1.20895	1.22661	1.24364	1.25997	1.27554	1.29027	1.30411	1.317	1.32887	1.33974	1.34964	1.35861	1.36672	1.37399	1.38049	1.38624	1.3913	1.39571	1.39952	1.40277	1.4055	1.40777	1.40962	1.41109	1.41222	1.41308	1.41374	1.41426	1.41473	1.4152	1.41576	1.41647	1.41741	1.41866	1.42027	1.42233	1.42491	1.42807	1.4319	1.43646
1706	0.999309	1.01305	1.02679	1.04054	1.05428	1.06804	1.0818	1.09557	1.10935	1.12314	1.13694	1.15076	1.16459	1.17844	1.19231	1.20619	1.2201	1.23402	1.24794	1.26181	1.27558	1.2892	1.30264	1.31585	1.32878	1.34139	1.35363	1.36546	1.37683	1.3877	1.39802	1.40776	1.41685	1.42527	1.43302	1.44019	1.44689	1.45322	1.45927	1.46515	1.47095	1.47678	1.48273	1.48891	1.49542	1.50236	1.50982	1.5179	1.52671
1714	1.00214	1.02072	1.0393	1.05787	1.07642	1.09496	1.11348	1.13197	1.15043	1.16886	1.18725	1.20559	1.22389	1.24214	1.26033	1.27846	1.29653	1.31453	1.33242	1.35017	1.36773	1.38505	1.40209	1.4188	1.43515	1.45107	1.46653	1.48148	1.49588	1.50968	1.52284	1.53531	1.54704	1.55799	1.56813	1.57745	1.58591	1.59352	1.60025	1.60609	1.61102	1.61504	1.61811	1.62023	1.62139	1.62157	1.62074	1.6189	1.61604
1715	1.00655	1.01644	1.02631	1.03616	1.04596	1.05572	1.0654	1.07501	1.08453	1.09394	1.10324	1.1124	1.12142	1.13028	1.13897	1.14747	1.15578	1.16388	1.1718	1.17958	1.18727	1.19492	1.20256	1.21026	1.21805	1.22599	1.23411	1.24247	1.2511	1.26007	1.2694	1.27916	1.28938	1.30012	1.31137	1.32309	1.33522	1.34771	1.36049	1.37352	1.38673	1.40007	1.41349	1.42693	1.44033	1.45363	1.46679	1.47974	1.49243
1730	1.01752	1.03373	1.04991	1.06602	1.08202	1.09788	1.11356	1.12904	1.14427	1.15921	1.17384	1.18812	1.20201	1.21548	1.22849	1.24101	1.25301	1.26444	1.2753	1.28561	1.29536	1.30457	1.31324	1.32138	1.32901	1.33612	1.34273	1.34884	1.35447	1.35962	1.36429	1.36851	1.37226	1.37558	1.37847	1.38103	1.38332	1.3854	1.38737	1.38928	1.39121	1.39324	1.39544	1.39787	1.40062	1.40375	1.40734	1.41146	1.41618
1733	1.0216	1.04712	1.07259	1.09798	1.12324	1.14833	1.1732	1.19781	1.22212	1.24608	1.26965	1.29279	1.31545	1.33759	1.35917	1.38014	1.40046	1.42009	1.43903	1.45732	1.47497	1.49203	1.50851	1.52445	1.53987	1.55481	1.56929	1.58335	1.597	1.61028	1.62323	1.63586	1.64821	1.6603	1.67215	1.68372	1.695	1.70596	1.71658	1.72682	1.73668	1.74611	1.75509	1.76361	1.77163	1.77912	1.78608	1.79246	1.79825
1737	1.05126	1.08683	1.12231	1.15757	1.19253	1.22708	1.26111	1.29452	1.32722	1.35909	1.39004	1.41995	1.44874	1.47629	1.50251	1.52728	1.55052	1.57211	1.59203	1.61027	1.62685	1.64176	1.65501	1.6666	1.67655	1.68484	1.69149	1.6965	1.69987	1.7016	1.70171	1.7002	1.69706	1.6923	1.68598	1.6782	1.66907	1.65871	1.64724	1.63476	1.6214	1.60727	1.59248	1.57715	1.56139	1.54532	1.52905	1.5127	1.49638
1750	1.01996	1.03558	1.05117	1.06668	1.08206	1.09729	1.11231	1.1271	1.1416	1.15579	1.16961	1.18304	1.19602	1.20852	1.22051	1.23193	1.24275	1.25293	1.2625	1.27149	1.27995	1.28793	1.29547	1.30263	1.30945	1.31598	1.32226	1.32834	1.33426	1.34009	1.34585	1.3516	1.35739	1.36326	1.36922	1.37522	1.3812	1.38711	1.3929	1.3985	1.40387	1.40896	1.41369	1.41803	1.42191	1.42529	1.4281	1.43029	1.43181
1753	1.01652	1.03979	1.06303	1.0862	1.10927	1.13221	1.15498	1.17756	1.1999	1.22198	1.24376	1.26521	1.28629	1.30698	1.32723	1.34702	1.36632	1.38508	1.40329	1.42091	1.43792	1.45429	1.47	1.48502	1.49933	1.51289	1.52569	1.53769	1.54888	1.55922	1.56869	1.57726	1.5849	1.5916	1.59736	1.60223	1.60627	1.60954	1.6121	1.614	1.61532	1.6161	1.6164	1.61629	1.61581	1.61504	1.61403	1.61283	1.61151
1755	1.03667	1.06986	1.10298	1.13596	1.16871	1.20117	1.23326	1.26491	1.29605	1.3266	1.35648	1.38563	1.41397	1.44143	1.46793	1.4934	1.51776	1.54096	1.563	1.58393	1.60381	1.6227	1.64065	1.65773	1.67399	1.68949	1.70428	1.71842	1.73196	1.74498	1.75751	1.76963	1.78138	1.79282	1.804	1.81493	1.82564	1.83615	1.84647	1.85663	1.86664	1.87652	1.8863	1.89599	1.90561	1.91518	1.92473	1.93427	1.94382
1808	1.03245	1.05509	1.07766	1.10011	1.12236	1.14435	1.16601	1.18729	1.20811	1.2284	1.24811	1.26717	1.28552	1.30308	1.3198	1.3356	1.35043	1.36422	1.37699	1.38878	1.39964	1.40964	1.41882	1.42723	1.43492	1.44195	1.44837	1.45423	1.45958	1.46448	1.46898	1.47313	1.47697	1.48057	1.48398	1.48725	1.49045	1.49362	1.49684	1.50015	1.50361	1.50729	1.51123	1.5155	1.52015	1.52525	1.53084	1.537	1.54376
1810	0.997545	1.0075	1.01745	1.02742	1.0374	1.0474	1.05742	1.06748	1.07756	1.08769	1.09786	1.10809	1.11836	1.1287	1.13909	1.14956	1.1601	1.17072	1.18141	1.19215	1.20291	1.21369	1.22446	1.2352	1.2459	1.25653	1.26708	1.27752	1.28785	1.29804	1.30806	1.31792	1.32757	1.33701	1.34623	1.35527	1.36415	1.37289	1.38154	1.39011	1.39864	1.40716	1.41569	1.42426	1.4329	1.44165	1.45053	1.45956	1.46878
1832	0.945619	0.946837	0.948165	0.949711	0.951585	0.953895	0.95675	0.96026	0.964534	0.969681	0.97581	0.98303	0.991451	1.00118	1.01233	1.025	1.03932	1.05536	1.07299	1.09195	1.11197	1.13278	1.1541	1.17566	1.1972	1.21845	1.23912	1.25896	1.2777	1.29505	1.31076	1.32454	1.33613	1.34527	1.35192	1.35639	1.35902	1.36015	1.36011	1.35925	1.35789	1.35638	1.35506	1.35426	1.35432	1.35558	1.35838	1.36305	1.36993
1850	0.978817	0.986338	0.993901	1.00155	1.00933	1.01727	1.02543	1.03384	1.04255	1.0516	1.06104	1.0709	1.08122	1.09206	1.10345	1.11543	1.12805	1.14135	1.15532	1.16993	1.18514	1.20093	1.21726	1.2341	1.25142	1.26918	1.28735	1.3059	1.3248	1.34401	1.3635	1.38324	1.4032	1.42334	1.44361	1.46392	1.48419	1.50434	1.52426	1.54388	1.5631	1.58185	1.60003	1.61755	1.63434	1.65029	1.66532	1.67936	1.6923
1858	1.00503	1.02681	1.04858	1.07033	1.09205	1.11373	1.13536	1.15692	1.17842	1.19984	1.22116	1.24239	1.2635	1.28449	1.30535	1.32607	1.34664	1.36705	1.38723	1.40713	1.42665	1.44574	1.4643	1.48227	1.49957	1.51612	1.53185	1.54667	1.56053	1.57333	1.58501	1.59549	1.60468	1.61253	1.619	1.62417	1.62809	1.63085	1.63251	1.63313	1.63279	1.63157	1.62952	1.62671	1.62323	1.61912	1.61448	1.60936	1.60383
1946	0.982079	1.00057	1.01909	1.03769	1.05639	1.07524	1.09426	1.11351	1.133	1.15278	1.17289	1.19335	1.21421	1.23551	1.25727	1.27953	1.30233	1.3257	1.34956	1.37379	1.39824	1.42279	1.44729	1.47162	1.49564	1.51921	1.54221	1.56449	1.58592	1.60637	1.6257	1.64379	1.66048	1.67566	1.68926	1.70133	1.71192	1.72109	1.72889	1.73538	1.74061	1.74464	1.74752	1.74931	1.75006	1.74983	1.74867	1.74664	1.74379
1947	0.984104	1.00661	1.02914	1.05174	1.07443	1.09726	1.12024	1.14341	1.16681	1.19046	1.2144	1.23865	1.26326	1.28825	1.31366	1.33951	1.36584	1.39267	1.41992	1.44745	1.47511	1.50275	1.53023	1.55741	1.58413	1.61025	1.63563	1.66012	1.68357	1.70584	1.72678	1.74625	1.7641	1.78019	1.79445	1.80699	1.81787	1.82721	1.83507	1.84157	1.84679	1.85081	1.85374	1.85566	1.85666	1.85683	1.85627	1.85507	1.85331
1949	0.983124	0.996943	1.0108	1.02472	1.03874	1.0529	1.06722	1.08175	1.09652	1.11156	1.1269	1.14258	1.15863	1.17509	1.19199	1.20937	1.22725	1.24567	1.26455	1.28379	1.30325	1.32281	1.34236	1.36177	1.38092	1.39969	1.41795	1.43559	1.45248	1.4685	1.48353	1.49745	1.51013	1.52146	1.53141	1.5401	1.54765	1.5542	1.55987	1.56479	1.56908	1.57288	1.57632	1.57951	1.5826	1.5857	1.58894	1.59246	1.59638
1971	1.00258	1.01786	1.03313	1.04839	1.06363	1.07886	1.09405	1.10922	1.12435	1.13944	1.15448	1.16947	1.18441	1.19928	1.21408	1.22881	1.24346	1.25803	1.2725	1.28682	1.30098	1.31494	1.32867	1.34213	1.35531	1.36816	1.38065	1.39276	1.40445	1.41569	1.42645	1.4367	1.44641	1.45554	1.46411	1.47216	1.47976	1.48697	1.49384	1.50044	1.50683	1.51306	1.5192	1.52531	1.53144	1.53766	1.54402	1.55059	1.55742
1972	0.993926	1.00562	1.01733	1.02906	1.04083	1.05264	1.06452	1.07647	1.0885	1.10064	1.11288	1.12525	1.13774	1.15039	1.16319	1.17617	1.18932	1.20267	1.21618	1.22979	1.24344	1.25708	1.27064	1.28408	1.29732	1.31032	1.32301	1.33534	1.34724	1.35867	1.36955	1.37985	1.38948	1.39841	1.40661	1.41413	1.42104	1.42738	1.43321	1.43858	1.44356	1.44819	1.45254	1.45665	1.46059	1.4644	1.46814	1.47188	1.47565
1974	0.993765	1.01084	1.02792	1.04503	1.06218	1.07937	1.09663	1.11397	1.13139	1.14891	1.16654	1.1843	1.2022	1.22025	1.23846	1.25684	1.27542	1.29419	1.31311	1.33212	1.35115	1.37012	1.38897	1.40762	1.42601	1.44406	1.4617	1.47887	1.49549	1.51149	1.5268	1.54136	1.55509	1.56792	1.57981	1.59077	1.6008	1.60993	1.61815	1.62548	1.63192	1.63749	1.64219	1.64604	1.64904	1.65121	1.65254	1.65306	1.65278
1975	1.03138	1.06052	1.0896	1.11855	1.14731	1.17582	1.20402	1.23184	1.25922	1.28609	1.3124	1.33808	1.36306	1.38729	1.41071	1.43324	1.45482	1.4754	1.49493	1.51338	1.5307	1.54688	1.56187	1.57565	1.58817	1.59941	1.60933	1.6179	1.62508	1.63084	1.63515	1.63797	1.63928	1.63903	1.63727	1.63415	1.62983	1.62446	1.61822	1.61124	1.6037	1.59576	1.58756	1.57927	1.57105	1.56306	1.55545	1.54838	1.54202
2211	1.00848	1.02675	1.045	1.06322	1.08139	1.09948	1.1175	1.13541	1.1532	1.17086	1.18837	1.2057	1.22285	1.23979	1.25651	1.27299	1.28922	1.30518	1.32083	1.33613	1.35104	1.36551	1.37951	1.39299	1.40592	1.41823	1.42991	1.4409	1.45115	1.46064	1.46931	1.47712	1.48404	1.49002	1.49506	1.49925	1.50269	1.50545	1.50763	1.50931	1.51059	1.51155	1.51227	1.51286	1.51339	1.51396	1.51465	1.51555	1.51676
2251	0.982765	0.987984	0.993238	0.99856	1.00399	1.00955	1.01529	1.02123	1.02742	1.03389	1.04066	1.04778	1.05528	1.0632	1.07156	1.08041	1.08978	1.0997	1.11015	1.12108	1.13245	1.14421	1.15631	1.1687	1.18134	1.19417	1.20715	1.22024	1.23337	1.24651	1.25961	1.27262	1.28549	1.29817	1.31064	1.32288	1.33488	1.34664	1.35815	1.3694	1.38038	1.3911	1.40153	1.41167	1.42152	1.43106	1.44029	1.44921	1.45779
2280	1.07719	1.1051	1.13284	1.16028	1.18726	1.21361	1.23919	1.26384	1.28741	1.30974	1.33067	1.35006	1.36774	1.38356	1.39737	1.40901	1.41833	1.42519	1.42968	1.43205	1.43253	1.43135	1.42876	1.42499	1.42029	1.41489	1.40902	1.40293	1.39686	1.39104	1.38572	1.38112	1.37749	1.37507	1.37395	1.37408	1.37535	1.37767	1.38095	1.38511	1.39004	1.39566	1.40187	1.40859	1.41571	1.42316	1.43084	1.43865	1.44651
2281	1.01176	1.03585	1.05992	1.08394	1.10789	1.13174	1.15548	1.17907	1.2025	1.22574	1.24877	1.27156	1.2941	1.31635	1.33829	1.3599	1.38116	1.40204	1.42249	1.44245	1.46186	1.48066	1.49878	1.51617	1.53275	1.54847	1.56327	1.57709	1.58985	1.60151	1.61199	1.62125	1.6292	1.6358	1.64105	1.64509	1.64804	1.65003	1.6512	1.65167	1.65159	1.65107	1.65026	1.64929	1.64828	1.64737	1.64669	1.64637	1.64654
2283	0.990529	1.00862	1.02674	1.04489	1.0631	1.08138	1.09976	1.11825	1.13688	1.15566	1.17461	1.19375	1.2131	1.23267	1.2525	1.27259	1.29296	1.31363	1.33445	1.3552	1.37566	1.3956	1.4148	1.43303	1.45005	1.46566	1.47962	1.49171	1.5017	1.50937	1.51448	1.51682	1.51616	1.51228	1.5052	1.49531	1.48302	1.46875	1.4529	1.43591	1.41817	1.40011	1.38213	1.36465	1.34809	1.33286	1.31937	1.30804	1.29928
2318	1.00617	1.03633	1.06648	1.0966	1.12668	1.15671	1.18668	1.21658	1.24639	1.2761	1.3057	1.33518	1.36452	1.39371	1.42274	1.45159	1.48026	1.50873	1.53685	1.56445	1.59131	1.61725	1.64206	1.66556	1.68754	1.7078	1.72616	1.74241	1.75635	1.76779	1.77654	1.78239	1.78514	1.78462	1.78079	1.77394	1.76433	1.75225	1.73798	1.7218	1.704	1.68485	1.66464	1.64364	1.62215	1.60044	1.57879	1.55749	1.53682
2321	1.02963	1.05214	1.07459	1.09693	1.11908	1.14099	1.16261	1.18387	1.20472	1.22509	1.24492	1.26416	1.28275	1.30062	1.31772	1.33399	1.34936	1.36379	1.37725	1.38976	1.40133	1.41196	1.42166	1.43045	1.43834	1.44533	1.45143	1.45666	1.46103	1.46454	1.4672	1.46902	1.47002	1.4702	1.4696	1.46828	1.46632	1.46377	1.46071	1.45721	1.45334	1.44917	1.44476	1.44018	1.4355	1.4308	1.42613	1.42158	1.4172
2341	1.01801	1.03475	1.05146	1.06809	1.08461	1.10099	1.11719	1.13317	1.1489	1.16434	1.17946	1.19421	1.20857	1.22249	1.23594	1.24889	1.26129	1.27312	1.28436	1.29499	1.30502	1.31443	1.32322	1.33138	1.33892	1.34581	1.35205	1.35764	1.36258	1.36684	1.37044	1.37335	1.37558	1.37712	1.37801	1.37837	1.37834	1.37803	1.37758	1.3771	1.37673	1.37658	1.3768	1.37749	1.3788	1.38083	1.38373	1.38762	1.39261
2366	0.979607	0.987145	0.994723	1.00238	1.01017	1.01811	1.02626	1.03466	1.04334	1.05235	1.06173	1.07152	1.08176	1.09249	1.10375	1.11558	1.12803	1.14113	1.15485	1.16915	1.18398	1.19926	1.21496	1.231	1.24735	1.26394	1.28071	1.29762	1.31461	1.33161	1.34858	1.36546	1.3822	1.39873	1.41502	1.431	1.44664	1.46189	1.4767	1.49103	1.50484	1.51806	1.53067	1.54261	1.55384	1.56431	1.57397	1.58278	1.5907
2391	1.01558	1.03183	1.04805	1.06422	1.08028	1.09622	1.11201	1.12761	1.14299	1.15811	1.17296	1.1875	1.20169	1.2155	1.22891	1.24189	1.25439	1.2664	1.27791	1.28896	1.29958	1.30978	1.3196	1.32906	1.3382	1.34704	1.3556	1.36392	1.37202	1.37993	1.38767	1.39528	1.40277	1.41019	1.41753	1.42478	1.43193	1.43896	1.44584	1.45258	1.45914	1.46551	1.47168	1.47762	1.48332	1.48876	1.49394	1.49882	1.50339
2545	1.02038	1.04705	1.07368	1.10023	1.12666	1.15292	1.17898	1.2048	1.23032	1.25552	1.28035	1.30478	1.32875	1.35223	1.37518	1.39756	1.41933	1.44044	1.46087	1.48062	1.49966	1.51797	1.53556	1.5524	1.56847	1.58377	1.59828	1.61199	1.62487	1.63693	1.64814	1.65848	1.66795	1.67654	1.68425	1.69116	1.69733	1.70283	1.70773	1.71211	1.71602	1.71954	1.72273	1.72567	1.72842	1.73106	1.73364	1.73624	1.73893
2547	0.992561	1.01567	1.03879	1.06194	1.08513	1.10839	1.13172	1.15514	1.17866	1.20231	1.22608	1.25001	1.2741	1.29837	1.32284	1.34751	1.37241	1.39753	1.4228	1.44806	1.47315	1.49793	1.52224	1.54593	1.56885	1.59084	1.61176	1.63146	1.64977	1.66656	1.68166	1.69492	1.7062	1.71534	1.72232	1.72727	1.73036	1.73174	1.73157	1.73002	1.72724	1.72338	1.71862	1.71309	1.70698	1.70042	1.69359	1.68664	1.67972
2548	1.01676	1.0333	1.04981	1.06625	1.08259	1.0988	1.11483	1.13067	1.14627	1.1616	1.17662	1.19132	1.20564	1.21955	1.23304	1.24605	1.25855	1.27052	1.28195	1.29287	1.3033	1.31324	1.32273	1.33178	1.34042	1.34866	1.35652	1.36402	1.37118	1.37803	1.38457	1.39084	1.39685	1.40261	1.40817	1.41357	1.41885	1.42406	1.42925	1.43447	1.43976	1.44517	1.45075	1.45654	1.4626	1.46896	1.47569	1.48281	1.49039
2553	1.02273	1.03761	1.05244	1.06718	1.08179	1.09621	1.11041	1.12433	1.13793	1.15117	1.164	1.17637	1.18824	1.19956	1.21029	1.22038	1.22979	1.23848	1.24649	1.25392	1.26089	1.26748	1.27381	1.27997	1.28607	1.2922	1.29847	1.30499	1.31184	1.31914	1.32699	1.33549	1.34474	1.35483	1.36581	1.37761	1.39014	1.40333	1.41711	1.43139	1.4461	1.46117	1.47651	1.49205	1.50772	1.52343	1.53912	1.55469	1.57009
2609	1.00033	1.01846	1.03659	1.05471	1.07283	1.09095	1.10907	1.12718	1.14529	1.1634	1.18149	1.19958	1.21767	1.23574	1.25381	1.27187	1.28991	1.30795	1.32593	1.34382	1.36154	1.37906	1.39631	1.41324	1.4298	1.44593	1.46158	1.47669	1.49121	1.50509	1.51826	1.53068	1.54229	1.55304	1.56293	1.57205	1.58049	1.58835	1.59571	1.60267	1.60933	1.61577	1.62209	1.62838	1.63474	1.64126	1.64803	1.65514	1.66269
2610	1.03348	1.05921	1.08487	1.11039	1.13572	1.16078	1.1855	1.20982	1.23366	1.25697	1.27968	1.30171	1.32301	1.3435	1.36311	1.38179	1.39946	1.41606	1.4316	1.44615	1.45977	1.47251	1.48444	1.49561	1.5061	1.51595	1.52523	1.534	1.54233	1.55026	1.55786	1.5652	1.57233	1.57931	1.58619	1.59298	1.59972	1.6064	1.61306	1.61971	1.62637	1.63306	1.63979	1.64659	1.65347	1.66045	1.66755	1.67479	1.68219
2611	0.993944	1.0271	1.06027	1.09346	1.12669	1.15997	1.19331	1.22673	1.26022	1.29382	1.32752	1.36135	1.39531	1.42941	1.46367	1.49811	1.53272	1.56753	1.60244	1.63735	1.67213	1.70665	1.74079	1.77443	1.80744	1.8397	1.87109	1.90148	1.93075	1.95877	1.98543	2.0106	2.03415	2.05596	2.07595	2.09405	2.11022	2.12442	2.13659	2.14669	2.15467	2.16049	2.1641	2.16544	2.16448	2.16117	2.15545	2.14729	2.13663
2612	1.03297	1.06409	1.09514	1.12606	1.15678	1.18724	1.21737	1.24709	1.27636	1.3051	1.33324	1.36072	1.38747	1.41343	1.43852	1.4627	1.48587	1.508	1.52905	1.54904	1.56797	1.58585	1.6027	1.61852	1.63332	1.64711	1.6599	1.6717	1.68252	1.69236	1.70124	1.70917	1.71615	1.7222	1.72734	1.73164	1.73516	1.73798	1.74015	1.74175	1.74284	1.74349	1.74376	1.74372	1.74343	1.74297	1.74239	1.74177	1.74117
2613	1.0426	1.06703	1.09136	1.11553	1.13943	1.163	1.18614	1.20877	1.23079	1.25214	1.27271	1.29243	1.31121	1.32897	1.34561	1.36105	1.37522	1.38802	1.39951	1.40978	1.41894	1.42711	1.43438	1.44087	1.44669	1.45194	1.45673	1.46118	1.46538	1.46944	1.47348	1.4776	1.48191	1.48652	1.49148	1.4968	1.50247	1.50847	1.51481	1.52147	1.52844	1.53571	1.54328	1.55114	1.55928	1.56769	1.57637	1.58529	1.59446
2614	1.06225	1.08922	1.11606	1.14266	1.16888	1.1946	1.21969	1.24404	1.26751	1.28998	1.31133	1.33143	1.35016	1.36738	1.38299	1.39684	1.40882	1.41882	1.42687	1.43312	1.43769	1.44074	1.44239	1.44279	1.44207	1.44037	1.43783	1.4346	1.43079	1.42656	1.42204	1.41738	1.4127	1.40815	1.40383	1.39983	1.3962	1.39302	1.39036	1.38829	1.38688	1.38619	1.3863	1.38727	1.38918	1.39209	1.39608	1.40121	1.40756
2621	0.995801	1.00974	1.02368	1.03764	1.05163	1.06565	1.07971	1.09382	1.10799	1.12223	1.13655	1.15095	1.16544	1.18003	1.19474	1.20956	1.2245	1.23958	1.25476	1.26997	1.28516	1.30027	1.31523	1.32999	1.34449	1.35867	1.37247	1.38583	1.39869	1.41098	1.42265	1.43365	1.4439	1.45336	1.462	1.46989	1.47708	1.48364	1.48963	1.49511	1.50014	1.50478	1.5091	1.51315	1.517	1.52071	1.52434	1.52795	1.53161
2623	1.00222	1.01658	1.03093	1.04528	1.05962	1.07394	1.08823	1.1025	1.11674	1.13094	1.1451	1.15922	1.17329	1.1873	1.20126	1.21516	1.22899	1.24274	1.25641	1.26996	1.28336	1.2966	1.30964	1.32246	1.33502	1.34731	1.3593	1.37096	1.38227	1.39319	1.40371	1.41379	1.42341	1.43255	1.44118	1.44935	1.45707	1.46436	1.47124	1.47775	1.4839	1.48971	1.49521	1.50043	1.50538	1.51009	1.51458	1.51888	1.523
2652	1.04194	1.08085	1.11967	1.15832	1.19672	1.23479	1.27243	1.30957	1.34612	1.38199	1.41711	1.45139	1.48474	1.51708	1.54833	1.5784	1.6072	1.63467	1.66078	1.68556	1.70904	1.73124	1.7522	1.77193	1.79046	1.80783	1.82406	1.83917	1.85319	1.86614	1.87807	1.88898	1.89891	1.90789	1.91596	1.9232	1.9297	1.93554	1.9408	1.94556	1.94991	1.95393	1.95771	1.96132	1.96484	1.96837	1.97198	1.97576	1.97979
2654	1.03735	1.06422	1.09102	1.11766	1.14409	1.17021	1.19596	1.22126	1.24603	1.2702	1.29371	1.31646	1.33838	1.35941	1.37946	1.39847	1.41635	1.43303	1.44853	1.46287	1.4761	1.48827	1.49941	1.50957	1.5188	1.52713	1.5346	1.54127	1.54717	1.55234	1.55683	1.56068	1.56394	1.56664	1.56885	1.57068	1.57221	1.57356	1.57482	1.5761	1.57749	1.57911	1.58104	1.58338	1.58626	1.58975	1.59396	1.599	1.60497
2656	1.04103	1.0752	1.10929	1.14321	1.17689	1.21023	1.24317	1.27561	1.30747	1.33868	1.36914	1.39878	1.42752	1.45527	1.48194	1.50747	1.53176	1.55474	1.57639	1.59674	1.61582	1.63365	1.65026	1.66567	1.67992	1.69302	1.705	1.7159	1.72573	1.73452	1.7423	1.74909	1.75492	1.75982	1.76384	1.76706	1.76957	1.77147	1.77283	1.77375	1.77431	1.77461	1.77474	1.77477	1.77481	1.77493	1.77523	1.7758	1.77672
2677	0.993361	1.0106	1.02784	1.04512	1.06243	1.0798	1.09724	1.11475	1.13236	1.15007	1.16791	1.18587	1.20399	1.22226	1.24071	1.25934	1.27818	1.29722	1.31642	1.33571	1.355	1.37422	1.39327	1.4121	1.4306	1.44871	1.46635	1.48342	1.49987	1.51559	1.53052	1.54458	1.55767	1.56974	1.58078	1.59096	1.60041	1.60932	1.61782	1.62609	1.63427	1.64254	1.65104	1.65993	1.66938	1.67955	1.69058	1.70264	1.71589
2701	1.0575	1.08038	1.10314	1.12567	1.14786	1.16959	1.19074	1.2112	1.23085	1.24957	1.26726	1.2838	1.29906	1.31295	1.32533	1.33609	1.34513	1.35233	1.35773	1.36144	1.36357	1.36424	1.36356	1.36165	1.35862	1.35459	1.34967	1.34397	1.33762	1.33072	1.32338	1.31574	1.30789	1.29995	1.29203	1.28424	1.27667	1.26942	1.26259	1.25628	1.2506	1.24563	1.24149	1.23826	1.23606	1.23497	1.2351	1.23656	1.23943
2717	1.00603	1.02055	1.03506	1.04955	1.064	1.0784	1.09275	1.10702	1.1212	1.13529	1.14927	1.16313	1.17686	1.19044	1.20386	1.21712	1.23019	1.24307	1.25573	1.26815	1.28031	1.29216	1.30369	1.31487	1.32568	1.33608	1.34604	1.35555	1.36458	1.37309	1.38106	1.38847	1.39528	1.40148	1.40707	1.41212	1.41672	1.42093	1.42484	1.42852	1.43205	1.4355	1.43895	1.44248	1.44615	1.45006	1.45427	1.45886	1.46391
2720	0.99189	1.01967	1.04746	1.07529	1.10317	1.13111	1.15913	1.18726	1.21549	1.24386	1.27237	1.30104	1.32989	1.35894	1.3882	1.41769	1.44742	1.47741	1.50755	1.53771	1.56772	1.59744	1.62672	1.6554	1.68333	1.71036	1.73633	1.7611	1.78452	1.80642	1.82667	1.8451	1.86156	1.87591	1.88811	1.89827	1.90655	1.91307	1.91797	1.9214	1.92348	1.92436	1.92417	1.92305	1.92113	1.91856	1.91548	1.91201	1.9083
2721	1.02693	1.0487	1.07042	1.09203	1.11348	1.13471	1.15567	1.17631	1.19657	1.2164	1.23574	1.25454	1.27275	1.2903	1.30716	1.32326	1.33855	1.35298	1.36653	1.37924	1.3911	1.40214	1.41237	1.42181	1.43047	1.43837	1.44552	1.45195	1.45767	1.46268	1.46702	1.47069	1.47371	1.47609	1.47788	1.47915	1.47998	1.48045	1.48062	1.48058	1.48041	1.48019	1.47998	1.47987	1.47993	1.48024	1.48088	1.48193	1.48346
2722	1.02874	1.0616	1.09439	1.12708	1.15959	1.19187	1.22386	1.2555	1.28675	1.31753	1.34779	1.37747	1.40652	1.43488	1.46249	1.48929	1.51523	1.54024	1.56427	1.58725	1.60912	1.62982	1.64928	1.66744	1.68423	1.6996	1.71347	1.72579	1.7365	1.74552	1.7528	1.75827	1.76187	1.76353	1.76331	1.76138	1.75797	1.75327	1.7475	1.74084	1.73352	1.72574	1.7177	1.70961	1.70167	1.6941	1.68709	1.68085	1.67559
2728	1.05292	1.08451	1.11599	1.14726	1.1782	1.20873	1.23872	1.26808	1.29669	1.32446	1.35126	1.37701	1.40159	1.42489	1.44681	1.46725	1.4861	1.50325	1.51868	1.5324	1.54443	1.55479	1.56349	1.57055	1.57598	1.5798	1.58203	1.58268	1.58177	1.57931	1.57533	1.56982	1.56283	1.55435	1.54449	1.53348	1.52156	1.50895	1.4959	1.48264	1.46941	1.45644	1.44398	1.43224	1.42148	1.41193	1.40381	1.39738	1.39286
2730	0.992757	1.00483	1.01692	1.02904	1.0412	1.05342	1.06571	1.07809	1.09057	1.10317	1.1159	1.12877	1.14181	1.15501	1.16841	1.18201	1.19583	1.20988	1.22412	1.23849	1.25292	1.26736	1.28173	1.29598	1.31004	1.32385	1.33733	1.35044	1.36309	1.37524	1.38681	1.39775	1.40798	1.41744	1.42615	1.4342	1.44172	1.44881	1.4556	1.46219	1.46871	1.47526	1.48196	1.48893	1.49628	1.50412	1.51258	1.52176	1.53178
2757	1.00113	1.03402	1.06691	1.09979	1.13267	1.16554	1.1984	1.23124	1.26407	1.29688	1.32967	1.36243	1.39517	1.42789	1.46057	1.49323	1.52584	1.55842	1.59083	1.62289	1.65442	1.68523	1.71514	1.74395	1.7715	1.79758	1.82202	1.84462	1.86521	1.8836	1.8996	1.91303	1.9237	1.93143	1.93619	1.93821	1.93769	1.93487	1.92997	1.92323	1.91487	1.90512	1.8942	1.88234	1.86976	1.85671	1.84339	1.83004	1.81689
2768	1.02692	1.05085	1.07473	1.0985	1.12211	1.1455	1.16862	1.19142	1.21384	1.23583	1.25733	1.27829	1.29866	1.31838	1.3374	1.35566	1.37311	1.38971	1.40542	1.42028	1.4343	1.44748	1.45985	1.47141	1.48218	1.49218	1.50141	1.50989	1.51764	1.52467	1.53098	1.5366	1.54154	1.54582	1.54946	1.55255	1.55515	1.55735	1.55922	1.56083	1.56225	1.56358	1.56487	1.5662	1.56765	1.5693	1.57122	1.57348	1.57616
2769	1.01029	1.02223	1.03414	1.04602	1.05783	1.06956	1.08119	1.09269	1.10405	1.11524	1.12625	1.13705	1.14762	1.15795	1.168	1.17777	1.18723	1.19636	1.20515	1.21362	1.22177	1.2296	1.23713	1.24435	1.25128	1.25792	1.26427	1.27034	1.27615	1.28168	1.28696	1.29199	1.29676	1.3013	1.30562	1.30976	1.31379	1.31773	1.32165	1.32559	1.3296	1.33373	1.33802	1.34252	1.34729	1.35236	1.35779	1.36363	1.36993
2773	1.07493	1.10898	1.14287	1.17647	1.20962	1.24216	1.27396	1.30485	1.33469	1.36333	1.39061	1.41639	1.44052	1.46284	1.48321	1.50147	1.51748	1.5311	1.5424	1.55155	1.55876	1.5642	1.56807	1.57056	1.57184	1.57212	1.57157	1.57039	1.56877	1.56688	1.56493	1.5631	1.56157	1.56054	1.56011	1.56029	1.56107	1.56243	1.56438	1.5669	1.56999	1.57363	1.57782	1.58256	1.58782	1.59361	1.59992	1.60674	1.61406
2792	0.963714	0.97391	0.98418	0.994595	1.00523	1.01615	1.02744	1.03917	1.0514	1.06422	1.07769	1.09189	1.1069	1.12277	1.13959	1.15744	1.17637	1.19646	1.21767	1.23992	1.26311	1.28714	1.31193	1.33738	1.3634	1.38989	1.41677	1.44393	1.4713	1.49876	1.52624	1.55364	1.58086	1.60781	1.63443	1.66066	1.68646	1.71179	1.73661	1.76087	1.78453	1.80755	1.82989	1.8515	1.87234	1.89237	1.91154	1.92981	1.94715
2793	1.05589	1.08941	1.12282	1.156	1.18884	1.22124	1.25308	1.28424	1.31462	1.3441	1.37257	1.39992	1.42604	1.45081	1.47412	1.49587	1.51593	1.53421	1.55073	1.5656	1.57892	1.59081	1.60136	1.61069	1.61889	1.62609	1.63238	1.63787	1.64267	1.64688	1.65061	1.65397	1.65707	1.66	1.66284	1.66557	1.66819	1.6707	1.67309	1.67535	1.67747	1.67944	1.68127	1.68293	1.68443	1.68576	1.6869	1.68786	1.68862
2794	1.0042	1.02376	1.04332	1.06285	1.08236	1.10184	1.12127	1.14066	1.15998	1.17924	1.19842	1.21751	1.23652	1.25542	1.27421	1.29289	1.31144	1.32985	1.34811	1.36618	1.38406	1.4017	1.41909	1.4362	1.45301	1.46949	1.48561	1.50136	1.5167	1.53161	1.54607	1.56005	1.57353	1.58647	1.59889	1.6108	1.62223	1.63322	1.64378	1.65394	1.66375	1.67322	1.68238	1.69126	1.69989	1.70829	1.71651	1.72455	1.73246
2804	1.00307	1.01752	1.03195	1.04638	1.06079	1.07517	1.08952	1.10384	1.11811	1.13233	1.1465	1.16061	1.17465	1.18861	1.20249	1.21629	1.23	1.2436	1.25711	1.27051	1.28381	1.29699	1.31007	1.32304	1.33589	1.34862	1.36124	1.37374	1.38612	1.39837	1.4105	1.4225	1.43437	1.44611	1.45772	1.46922	1.4806	1.49189	1.5031	1.51422	1.52529	1.5363	1.54727	1.55821	1.56913	1.58003	1.59094	1.60186	1.61281
2817	0.921421	0.9257	0.930136	0.934888	0.940113	0.945968	0.952612	0.960202	0.968896	0.978851	0.990225	1.00318	1.01786	1.03444	1.05306	1.0739	1.0971	1.12279	1.15083	1.18087	1.21259	1.24563	1.27966	1.31434	1.34934	1.38431	1.41892	1.45283	1.48569	1.51718	1.54695	1.57467	1.59999	1.62258	1.64229	1.65927	1.67367	1.68563	1.69533	1.70291	1.70854	1.71236	1.71454	1.71523	1.71459	1.71277	1.70993	1.70623	1.70183
2859	1.01595	1.03257	1.04914	1.06566	1.08208	1.09837	1.1145	1.13044	1.14615	1.16161	1.17678	1.19163	1.20613	1.22024	1.23394	1.24719	1.25996	1.27222	1.284	1.29536	1.30637	1.31708	1.32755	1.33785	1.34804	1.35818	1.36833	1.37856	1.38892	1.39948	1.4103	1.42144	1.43296	1.44492	1.45734	1.47017	1.48336	1.49685	1.5106	1.52454	1.53862	1.55279	1.56701	1.5812	1.59532	1.60932	1.62315	1.63674	1.65005
2872	0.975476	0.996092	1.01676	1.03752	1.05843	1.07954	1.10089	1.12254	1.14454	1.16693	1.18976	1.21308	1.23694	1.2614	1.28649	1.31227	1.33879	1.36609	1.39412	1.42275	1.45187	1.48137	1.51112	1.54102	1.57095	1.60078	1.63041	1.65972	1.68858	1.7169	1.74453	1.77138	1.79733	1.82225	1.84607	1.86873	1.89021	1.91046	1.92943	1.9471	1.96342	1.97835	1.99185	2.00389	2.01441	2.02339	2.03078	2.03655	2.04065
2873	1.02959	1.05785	1.08605	1.11413	1.14203	1.1697	1.19707	1.22408	1.25068	1.2768	1.30239	1.32738	1.35172	1.37535	1.3982	1.42023	1.44136	1.46155	1.4808	1.49912	1.51657	1.53317	1.54896	1.56396	1.57821	1.59175	1.6046	1.61681	1.62839	1.6394	1.64985	1.65978	1.66922	1.67822	1.68677	1.69484	1.70242	1.70946	1.71593	1.72181	1.72707	1.73167	1.73559	1.73879	1.74125	1.74293	1.7438	1.74384	1.74301
2874	0.993311	1.00549	1.01769	1.02991	1.04217	1.05449	1.06687	1.07934	1.0919	1.10456	1.11735	1.13027	1.14334	1.15657	1.16997	1.18356	1.19736	1.21136	1.22554	1.23985	1.25422	1.2686	1.28294	1.29716	1.31122	1.32506	1.33862	1.35184	1.36468	1.37705	1.38893	1.40023	1.41091	1.42092	1.43023	1.43892	1.44705	1.45469	1.46191	1.46877	1.47535	1.48171	1.48791	1.49403	1.50014	1.5063	1.51257	1.51904	1.52575
2898	1.02826	1.05953	1.09074	1.12184	1.15277	1.18348	1.2139	1.24398	1.27366	1.30289	1.33161	1.35976	1.38728	1.41413	1.44024	1.46556	1.49002	1.51358	1.53619	1.55779	1.57836	1.59784	1.6162	1.63339	1.64937	1.66409	1.67751	1.6896	1.7003	1.70957	1.71738	1.72367	1.72841	1.73155	1.73311	1.73316	1.73181	1.72915	1.72527	1.72027	1.71423	1.70726	1.69944	1.69087	1.68164	1.67185	1.66159	1.65095	1.64003
2909	0.976188	0.985413	0.994686	1.00405	1.01357	1.02327	1.03321	1.04344	1.054	1.06495	1.07632	1.08817	1.10055	1.1135	1.12708	1.14132	1.15628	1.17199	1.18841	1.20542	1.22291	1.24076	1.25887	1.27713	1.29541	1.31361	1.33162	1.34933	1.36661	1.38337	1.39948	1.41484	1.42933	1.44284	1.45532	1.46677	1.47722	1.48669	1.49521	1.50278	1.50944	1.51521	1.52011	1.52416	1.52737	1.52978	1.53141	1.53227	1.53239
2912	1.03762	1.06438	1.09107	1.11761	1.14392	1.16993	1.19556	1.22074	1.24538	1.26943	1.2928	1.31541	1.33719	1.35807	1.37796	1.3968	1.4145	1.431	1.4463	1.46043	1.47342	1.48531	1.49614	1.50594	1.51476	1.52262	1.52956	1.53563	1.54085	1.54526	1.54891	1.55181	1.55402	1.55557	1.5565	1.55686	1.55671	1.55611	1.5551	1.55373	1.55208	1.55018	1.54809	1.54587	1.54356	1.54123	1.53893	1.5367	1.53461
2913	1.00272	1.01551	1.02829	1.04106	1.05382	1.06655	1.07926	1.09193	1.10457	1.11716	1.1297	1.14219	1.15462	1.16698	1.17928	1.19149	1.20363	1.21567	1.22762	1.23947	1.2512	1.2628	1.27426	1.28557	1.29673	1.30772	1.31853	1.32915	1.33957	1.34978	1.35977	1.36953	1.37905	1.38831	1.39734	1.4062	1.41495	1.42364	1.43233	1.4411	1.45	1.45909	1.46844	1.4781	1.48813	1.4986	1.50957	1.5211	1.53325
2914	1.04689	1.08115	1.11531	1.14928	1.18297	1.21628	1.24912	1.2814	1.31302	1.34389	1.37391	1.40298	1.43103	1.45794	1.48363	1.50801	1.53097	1.55244	1.57241	1.59096	1.60815	1.62404	1.6387	1.6522	1.66459	1.67595	1.68634	1.69582	1.70447	1.71234	1.7195	1.72602	1.73196	1.73739	1.74235	1.74688	1.75102	1.75478	1.7582	1.76131	1.76414	1.76672	1.76908	1.77125	1.77326	1.77514	1.77691	1.77862	1.78029
2922	1.0279	1.05848	1.089	1.1194	1.14964	1.17966	1.20939	1.23879	1.2678	1.29635	1.32441	1.3519	1.37878	1.40499	1.43047	1.45517	1.47902	1.50198	1.52396	1.54485	1.56457	1.583	1.60006	1.61563	1.62963	1.64195	1.65249	1.66115	1.66783	1.67244	1.67487	1.67502	1.6728	1.66811	1.661	1.65177	1.64072	1.62816	1.6144	1.59975	1.58451	1.56899	1.55349	1.53834	1.52382	1.51025	1.49794	1.48719	1.47831
2923	1.03958	1.06028	1.0809	1.10136	1.12159	1.14149	1.161	1.18004	1.19851	1.21635	1.23348	1.24981	1.26527	1.27978	1.29325	1.30561	1.31679	1.3267	1.33541	1.34305	1.34976	1.35568	1.36094	1.36569	1.37005	1.37417	1.37817	1.38221	1.38642	1.39092	1.39587	1.40139	1.40762	1.41471	1.42268	1.43147	1.44095	1.45104	1.46163	1.47263	1.48394	1.49545	1.50707	1.51869	1.53022	1.54156	1.55261	1.56327	1.57343
2925	0.970357	0.989276	1.00826	1.02735	1.04663	1.06614	1.08595	1.10612	1.12671	1.14777	1.16936	1.19155	1.2144	1.23796	1.26229	1.28745	1.31351	1.34051	1.36836	1.39691	1.426	1.45545	1.4851	1.51479	1.54436	1.57364	1.60247	1.63068	1.65811	1.6846	1.70997	1.73408	1.75674	1.77781	1.79719	1.81491	1.831	1.84549	1.85843	1.86983	1.87975	1.88819	1.89522	1.90084	1.90511	1.90805	1.9097	1.91008	1.90924
2926	1.06374	1.09088	1.1179	1.14465	1.17103	1.19689	1.22211	1.24656	1.27012	1.29266	1.31404	1.33415	1.35285	1.37001	1.38551	1.39922	1.41101	1.42078	1.42857	1.43459	1.43901	1.44201	1.44378	1.4445	1.44435	1.44352	1.44218	1.44052	1.43873	1.43698	1.43546	1.43435	1.43383	1.43409	1.43523	1.43728	1.44025	1.44414	1.44896	1.45473	1.46144	1.46911	1.47775	1.48736	1.49796	1.50955	1.52214	1.53574	1.55036
2948	1.02808	1.05372	1.0793	1.10477	1.13007	1.15515	1.17995	1.2044	1.22846	1.25208	1.27518	1.29772	1.31964	1.34089	1.3614	1.38112	1.4	1.41798	1.43506	1.45123	1.46652	1.48095	1.49452	1.50726	1.51916	1.53026	1.54056	1.55007	1.55882	1.56681	1.57406	1.58058	1.5864	1.59151	1.59598	1.59992	1.60345	1.60668	1.60973	1.61272	1.61576	1.61898	1.62249	1.62641	1.63085	1.63593	1.64177	1.64849	1.6562
2951	1.01074	1.02528	1.0398	1.05428	1.06869	1.08301	1.09723	1.11132	1.12525	1.13902	1.15259	1.16595	1.17906	1.19192	1.2045	1.21678	1.22874	1.24035	1.25165	1.26268	1.27349	1.28414	1.29468	1.30515	1.31561	1.32611	1.33669	1.34742	1.35834	1.3695	1.38095	1.39274	1.40493	1.41757	1.43064	1.4441	1.45785	1.47183	1.48596	1.50016	1.51436	1.52848	1.54245	1.55619	1.56963	1.58269	1.5953	1.60737	1.61884
2972	1.01834	1.03558	1.05279	1.06992	1.08694	1.10382	1.12051	1.13698	1.15319	1.16911	1.1847	1.19992	1.21473	1.22911	1.243	1.25638	1.26921	1.28145	1.29311	1.3042	1.31474	1.32475	1.33425	1.34327	1.35181	1.35991	1.36758	1.37483	1.3817	1.3882	1.39434	1.40016	1.40566	1.41088	1.41582	1.42054	1.42506	1.42941	1.43364	1.43778	1.44186	1.44591	1.44997	1.45408	1.45828	1.46258	1.46704	1.47168	1.47654
2975	1.04839	1.07686	1.10522	1.1334	1.16128	1.18877	1.21578	1.24221	1.26796	1.29293	1.31702	1.34015	1.3622	1.38309	1.40272	1.42099	1.43781	1.45308	1.46686	1.47928	1.49047	1.50057	1.50971	1.51802	1.52564	1.5327	1.53934	1.54569	1.55188	1.55805	1.56432	1.57084	1.57774	1.58515	1.59314	1.60168	1.61074	1.6203	1.63031	1.64075	1.65158	1.66278	1.6743	1.68612	1.69821	1.71054	1.72306	1.73575	1.74858
2977	0.999131	1.02141	1.04368	1.06596	1.08825	1.11054	1.13284	1.15515	1.17747	1.19981	1.22216	1.24453	1.26692	1.28933	1.31177	1.33422	1.35671	1.37922	1.4017	1.42409	1.44631	1.46828	1.48993	1.51119	1.53198	1.55223	1.57185	1.59079	1.60896	1.62628	1.6427	1.65812	1.67247	1.68569	1.69776	1.70875	1.71875	1.72784	1.7361	1.74361	1.75047	1.75674	1.76252	1.76788	1.77291	1.77769	1.78231	1.78684	1.79137
3028	1.02914	1.05766	1.08611	1.11445	1.14261	1.17054	1.19817	1.22546	1.25234	1.27874	1.30463	1.32992	1.35458	1.37853	1.40172	1.42409	1.44559	1.46615	1.48578	1.50449	1.52231	1.53926	1.55537	1.57065	1.58514	1.59885	1.61182	1.62405	1.63558	1.64643	1.65662	1.66618	1.67513	1.68349	1.69128	1.69852	1.70523	1.71141	1.71709	1.72228	1.727	1.73125	1.73506	1.73844	1.7414	1.74396	1.74614	1.74795	1.74941
3029	1.04241	1.06944	1.09639	1.12316	1.14968	1.17586	1.20161	1.22685	1.2515	1.27547	1.29867	1.32102	1.34243	1.36282	1.38211	1.4002	1.41702	1.43249	1.44663	1.45955	1.47133	1.48207	1.49188	1.50084	1.50905	1.51661	1.52362	1.53016	1.53634	1.54225	1.54798	1.55364	1.55932	1.56511	1.57106	1.57713	1.58329	1.5895	1.59572	1.60191	1.60804	1.61406	1.61993	1.62563	1.6311	1.63632	1.64124	1.64583	1.65004
3084	0.98661	1.01039	1.0342	1.05806	1.08201	1.10606	1.13024	1.15459	1.17912	1.20387	1.22886	1.25412	1.27968	1.30556	1.33178	1.35839	1.38539	1.41282	1.44062	1.46866	1.49686	1.52509	1.55325	1.58123	1.60892	1.63621	1.66299	1.68915	1.71459	1.73919	1.76284	1.78544	1.80688	1.82705	1.84586	1.86328	1.87929	1.89383	1.90689	1.91842	1.9284	1.93679	1.94355	1.94866	1.95207	1.95376	1.95369	1.95183	1.94814
3118	0.979981	1.00309	1.02624	1.04947	1.07281	1.09632	1.12003	1.14399	1.16822	1.19277	1.21769	1.243	1.26876	1.295	1.32177	1.34909	1.37702	1.40558	1.43468	1.46417	1.49388	1.52364	1.5533	1.58268	1.61164	1.64	1.6676	1.69428	1.71988	1.74423	1.76717	1.78854	1.80817	1.8259	1.84166	1.8555	1.86746	1.87762	1.88603	1.89274	1.89781	1.90131	1.90328	1.90379	1.9029	1.90066	1.89713	1.89237	1.88643
3120	1.05977	1.10583	1.15178	1.19748	1.24282	1.28769	1.33195	1.3755	1.4182	1.45995	1.50061	1.54008	1.57823	1.61494	1.65009	1.68356	1.71523	1.74499	1.77279	1.79864	1.82253	1.84446	1.86443	1.88245	1.89851	1.91262	1.92477	1.93496	1.9432	1.94948	1.9538	1.95617	1.95659	1.95505	1.95159	1.94628	1.93921	1.93046	1.9201	1.90822	1.89491	1.88024	1.86429	1.84714	1.82888	1.80958	1.78934	1.76822	1.74631
3150	1.09128	1.12971	1.16796	1.20585	1.24319	1.27979	1.31548	1.35007	1.38338	1.41522	1.44542	1.47378	1.50013	1.52428	1.54605	1.56525	1.58171	1.59527	1.60602	1.61426	1.62027	1.62433	1.62672	1.62773	1.62763	1.62671	1.62526	1.62355	1.62187	1.6205	1.61972	1.61982	1.62108	1.62377	1.62806	1.6339	1.64126	1.65007	1.6603	1.6719	1.6848	1.69898	1.71437	1.73094	1.74862	1.76738	1.78716	1.80792	1.82961
3170	1.01971	1.04822	1.07668	1.10506	1.13333	1.16144	1.18935	1.21702	1.24441	1.27149	1.29822	1.32454	1.35043	1.37585	1.40076	1.4251	1.44886	1.47199	1.49453	1.51655	1.53813	1.55936	1.58031	1.60105	1.62167	1.64224	1.66285	1.68356	1.70447	1.72563	1.74715	1.76908	1.79152	1.81453	1.83811	1.86213	1.88647	1.91098	1.93552	1.95996	1.98417	2.008	2.03132	2.054	2.0759	2.09689	2.11681	2.13555	2.15297
3176	1.01071	1.04351	1.07628	1.10901	1.14168	1.17426	1.20674	1.23908	1.27127	1.3033	1.33513	1.36674	1.39812	1.42924	1.46008	1.49062	1.52083	1.5507	1.58016	1.60911	1.63746	1.66513	1.69201	1.71802	1.74307	1.76706	1.7899	1.8115	1.83177	1.85061	1.86794	1.88366	1.89768	1.90991	1.92033	1.92903	1.93612	1.9417	1.94586	1.9487	1.95033	1.95085	1.95035	1.94894	1.94672	1.94378	1.94023	1.93617	1.93169
3177	0.988236	0.987797	0.987381	0.987012	0.986713	0.98651	0.986424	0.98648	0.986701	0.987111	0.987733	0.988592	0.98971	0.991111	0.992819	0.994858	0.99725	1.00002	1.00323	1.00695	1.01125	1.0162	1.02189	1.02838	1.03574	1.04406	1.0534	1.06384	1.07544	1.0883	1.10247	1.11804	1.13507	1.15364	1.17376	1.19534	1.21829	1.24253	1.26796	1.29449	1.32204	1.3505	1.37979	1.40982	1.4405	1.47174	1.50344	1.53552	1.56788
3213	1.01525	1.03953	1.06377	1.08795	1.11203	1.136	1.15981	1.18344	1.20685	1.23002	1.25292	1.2755	1.29776	1.31964	1.34113	1.36218	1.38278	1.40289	1.42247	1.4415	1.45993	1.47774	1.49488	1.51133	1.52704	1.54198	1.55612	1.56942	1.58184	1.59336	1.60394	1.61353	1.62212	1.62965	1.63614	1.64164	1.64621	1.64991	1.65279	1.65491	1.65635	1.65714	1.65736	1.65706	1.65631	1.65515	1.65366	1.65188	1.64988
3236	0.999617	1.01407	1.02853	1.04299	1.05746	1.07192	1.08639	1.10087	1.11535	1.12983	1.14433	1.15883	1.17334	1.18786	1.20238	1.21692	1.23147	1.24604	1.26059	1.27512	1.2896	1.30399	1.31829	1.33246	1.34647	1.36031	1.37395	1.38737	1.40053	1.41342	1.42601	1.43827	1.45019	1.46174	1.47291	1.48376	1.49433	1.50467	1.51483	1.52485	1.53478	1.54466	1.55455	1.56449	1.57453	1.58471	1.59509	1.6057	1.61661
3241	1.01872	1.04289	1.06703	1.09109	1.11504	1.13884	1.16245	1.18584	1.20896	1.23178	1.25427	1.27638	1.29807	1.31932	1.34008	1.36031	1.37998	1.39904	1.41748	1.43527	1.45239	1.4688	1.4845	1.49945	1.51364	1.52703	1.53962	1.55137	1.56226	1.57227	1.58138	1.58956	1.59678	1.60304	1.60836	1.61285	1.61664	1.61984	1.62257	1.62495	1.6271	1.62914	1.6312	1.63338	1.63581	1.63861	1.64189	1.64578	1.6504
3293	0.964257	0.97199	0.979796	0.987744	0.995908	1.00436	1.01317	1.02241	1.03215	1.04247	1.05343	1.0651	1.07757	1.0909	1.10516	1.12042	1.13676	1.15424	1.17279	1.19226	1.21252	1.23342	1.25482	1.27657	1.29853	1.32054	1.34248	1.36419	1.38553	1.40636	1.42653	1.44589	1.46431	1.48164	1.49782	1.51293	1.52704	1.54024	1.55262	1.56424	1.57519	1.58555	1.59541	1.60485	1.61394	1.62276	1.63141	1.63996	1.64849
3295	0.915526	0.912255	0.909153	0.90639	0.904136	0.90256	0.901831	0.902119	0.903593	0.906424	0.91078	0.91683	0.924746	0.934695	0.946848	0.961373	0.978441	0.998195	1.02049	1.04498	1.07135	1.09926	1.12837	1.15834	1.18885	1.21956	1.25014	1.28024	1.30954	1.3377	1.36439	1.38927	1.41201	1.43228	1.44992	1.46505	1.47779	1.48829	1.49666	1.50305	1.50759	1.5104	1.51163	1.51139	1.50983	1.50707	1.50325	1.4985	1.49295
3296	1.00119	1.02011	1.03903	1.05795	1.07685	1.09575	1.11464	1.13351	1.15236	1.1712	1.19001	1.2088	1.22757	1.2463	1.26501	1.28368	1.30231	1.32091	1.33943	1.35783	1.37605	1.39406	1.41179	1.4292	1.44624	1.46285	1.479	1.49463	1.50968	1.52411	1.53787	1.55091	1.56319	1.57464	1.58528	1.5952	1.60449	1.61326	1.6216	1.62961	1.63739	1.64503	1.65262	1.66028	1.66809	1.67615	1.68456	1.69342	1.70282
3298	1.02981	1.06158	1.09328	1.12486	1.15626	1.18743	1.21829	1.2488	1.27888	1.30849	1.33756	1.36603	1.39385	1.42094	1.44726	1.47274	1.49733	1.52096	1.54366	1.5655	1.58655	1.60686	1.62652	1.64558	1.66412	1.68221	1.6999	1.71727	1.73439	1.75132	1.76813	1.78489	1.80167	1.81853	1.8355	1.85258	1.86975	1.88697	1.90425	1.92155	1.93885	1.95614	1.97341	1.99062	2.00777	2.02482	2.04178	2.0586	2.07528
3299	0.966917	0.97522	0.983589	0.992091	1.00079	1.00976	1.01906	1.02876	1.03892	1.04961	1.0609	1.07285	1.08554	1.09902	1.11336	1.12864	1.1449	1.16222	1.18049	1.19951	1.2191	1.23905	1.25917	1.27926	1.29914	1.3186	1.33745	1.35549	1.37254	1.38838	1.40284	1.41571	1.4268	1.43591	1.44302	1.44832	1.45204	1.4544	1.45563	1.45593	1.45554	1.45467	1.45355	1.4524	1.45143	1.45088	1.45096	1.4519	1.45391
3300	1.00247	1.02006	1.03763	1.0552	1.07275	1.09028	1.10779	1.12527	1.14271	1.16011	1.17747	1.19478	1.21203	1.22923	1.24636	1.26342	1.2804	1.29731	1.31411	1.33077	1.34726	1.36354	1.37958	1.39534	1.41079	1.42589	1.44061	1.45492	1.46877	1.48214	1.495	1.5073	1.51901	1.5301	1.54056	1.55045	1.5598	1.56867	1.57709	1.58513	1.59283	1.60023	1.60739	1.61435	1.62115	1.62785	1.6345	1.64113	1.64781
3301	0.930451	0.965172	1.00003	1.03517	1.07073	1.10685	1.14366	1.18131	1.21994	1.25968	1.30068	1.34308	1.38701	1.43262	1.48004	1.52941	1.58088	1.63454	1.69008	1.74694	1.80452	1.86225	1.91956	1.97587	2.03059	2.08315	2.13296	2.17947	2.22207	2.2602	2.29328	2.32073	2.34197	2.35643	2.36397	2.36507	2.36028	2.35012	2.33514	2.31587	2.29285	2.26662	2.2377	2.20664	2.17398	2.14025	2.10599	2.07173	2.03802
3303	0.984774	0.991708	0.998673	1.0057	1.01282	1.02006	1.02745	1.03503	1.04282	1.05085	1.05916	1.06777	1.07673	1.08604	1.09576	1.1059	1.1165	1.12759	1.13913	1.15106	1.16333	1.17587	1.18862	1.20152	1.21451	1.22752	1.24049	1.25336	1.26608	1.27856	1.29077	1.30263	1.31408	1.32506	1.33555	1.34558	1.3552	1.36443	1.37331	1.38189	1.39021	1.39829	1.40618	1.41392	1.42155	1.4291	1.43661	1.44412	1.45166
3304	0.993649	1.01297	1.03231	1.05167	1.07107	1.09052	1.11003	1.12962	1.1493	1.16909	1.18898	1.20901	1.22917	1.24949	1.26997	1.29063	1.31148	1.33253	1.35375	1.37506	1.39641	1.41772	1.43894	1.45999	1.48081	1.50134	1.52151	1.54126	1.56051	1.57921	1.59728	1.61467	1.63131	1.64713	1.66209	1.6762	1.68944	1.70183	1.71337	1.72406	1.73389	1.74287	1.751	1.75828	1.76472	1.77031	1.77506	1.77897	1.78203
3305	1.0274	1.07263	1.1178	1.16286	1.20775	1.25243	1.29683	1.3409	1.38459	1.42784	1.47059	1.51279	1.55439	1.59533	1.63555	1.675	1.71363	1.75138	1.78814	1.8238	1.85823	1.89132	1.92292	1.95293	1.98122	2.00767	2.03214	2.05453	2.0747	2.09254	2.10791	2.1207	2.13079	2.13804	2.14246	2.14422	2.14349	2.14045	2.1353	2.1282	2.11934	2.1089	2.09707	2.08401	2.06992	2.05497	2.03934	2.02322	2.00679
3306	0.977011	0.990466	1.00397	1.01756	1.03129	1.04521	1.05936	1.07378	1.08853	1.10364	1.11917	1.13517	1.15166	1.16872	1.18637	1.20467	1.22366	1.24338	1.26373	1.28457	1.30571	1.327	1.34827	1.36935	1.39008	1.41029	1.42982	1.44851	1.46618	1.48268	1.49783	1.51147	1.52344	1.53357	1.5418	1.54821	1.5529	1.55597	1.5575	1.5576	1.55636	1.55387	1.55024	1.54555	1.5399	1.5334	1.52612	1.51817	1.50965
3307	0.990175	0.991824	0.993493	0.995201	0.996968	0.998814	1.00076	1.00282	1.00502	1.00738	1.00992	1.01265	1.0156	1.01879	1.02223	1.02595	1.02996	1.03429	1.03895	1.04392	1.04922	1.05485	1.0608	1.06708	1.07369	1.08063	1.0879	1.0955	1.10344	1.11171	1.12032	1.12926	1.13854	1.14816	1.1581	1.16827	1.17862	1.18907	1.19956	1.21	1.22034	1.2305	1.2404	1.24999	1.25919	1.26792	1.27613	1.28373	1.29065
3314	1.00837	1.0302	1.05201	1.07379	1.09552	1.11718	1.13876	1.16024	1.1816	1.20282	1.2239	1.2448	1.26553	1.28605	1.30635	1.32642	1.34623	1.36578	1.38504	1.40398	1.4226	1.44085	1.45873	1.4762	1.49326	1.50986	1.526	1.54165	1.55679	1.57139	1.58543	1.59889	1.61175	1.62398	1.63557	1.64649	1.65671	1.66622	1.67499	1.68301	1.69023	1.69666	1.70225	1.70699	1.71086	1.71384	1.71589	1.71701	1.71716
3319	1.02283	1.05108	1.07929	1.10741	1.13539	1.16319	1.19076	1.21805	1.24502	1.27163	1.29782	1.32356	1.34879	1.37347	1.39756	1.421	1.44376	1.46579	1.48701	1.50734	1.52672	1.54505	1.56225	1.57824	1.59295	1.60629	1.61818	1.62854	1.63729	1.64435	1.64964	1.65307	1.65456	1.65405	1.65158	1.64745	1.64192	1.63531	1.62789	1.61995	1.61179	1.6037	1.59597	1.58888	1.58273	1.57781	1.57441	1.57282	1.57332
3320	0.999931	1.01305	1.02618	1.0393	1.05242	1.06554	1.07867	1.09179	1.10492	1.11805	1.13118	1.14431	1.15744	1.17057	1.1837	1.19684	1.20998	1.22312	1.23624	1.2493	1.26226	1.2751	1.28777	1.30025	1.31249	1.32445	1.33611	1.34743	1.35837	1.3689	1.37897	1.38857	1.39764	1.40616	1.4141	1.4215	1.42837	1.43472	1.4406	1.446	1.45096	1.45549	1.45962	1.46337	1.46676	1.4698	1.47253	1.47495	1.4771
3326	1.00117	1.03442	1.06767	1.10092	1.13416	1.16738	1.2006	1.23381	1.26699	1.30016	1.33331	1.36643	1.39953	1.4326	1.46564	1.49864	1.53162	1.56454	1.59734	1.62989	1.66205	1.6937	1.7247	1.75493	1.78425	1.81254	1.83968	1.86551	1.88993	1.9128	1.93399	1.95337	1.97081	1.98618	1.99948	2.01084	2.02045	2.02847	2.03506	2.0404	2.04464	2.04797	2.05053	2.05251	2.05407	2.05537	2.05659	2.05789	2.05943
3331	1.02388	1.05017	1.07641	1.10256	1.12856	1.15437	1.17994	1.20523	1.23018	1.25474	1.27887	1.30253	1.32566	1.34821	1.37014	1.3914	1.41194	1.43172	1.45072	1.46898	1.48651	1.50333	1.51945	1.5349	1.54969	1.56385	1.5774	1.59034	1.60271	1.61452	1.6258	1.63655	1.6468	1.65656	1.66588	1.67481	1.68338	1.69167	1.69973	1.7076	1.71534	1.72301	1.73066	1.73834	1.74611	1.75402	1.76212	1.77047	1.77912
3341	1.05409	1.08132	1.10844	1.13534	1.16192	1.18806	1.21366	1.23861	1.2628	1.28612	1.30847	1.32973	1.34979	1.36855	1.3859	1.40174	1.41594	1.42842	1.43923	1.44853	1.45646	1.46318	1.46884	1.4736	1.47759	1.48098	1.48392	1.48656	1.48906	1.49156	1.49421	1.49717	1.5006	1.50463	1.50935	1.51472	1.52069	1.52721	1.53424	1.54172	1.54962	1.55788	1.56646	1.5753	1.58437	1.59361	1.60298	1.61243	1.62191
3342	1.00864	1.02899	1.04932	1.06962	1.08986	1.11004	1.13013	1.15011	1.16998	1.1897	1.20927	1.22867	1.24787	1.26687	1.28564	1.30417	1.32244	1.34043	1.35812	1.37548	1.39248	1.4091	1.42531	1.44108	1.45639	1.4712	1.48549	1.49923	1.5124	1.52497	1.5369	1.54818	1.55877	1.56865	1.57782	1.58632	1.5942	1.60149	1.60825	1.61452	1.62034	1.62576	1.63082	1.63557	1.64004	1.6443	1.64837	1.65231	1.65616
3346	0.961433	0.964572	0.967789	0.971161	0.974765	0.978678	0.982979	0.987743	0.99305	0.998975	1.0056	1.01299	1.02124	1.03042	1.0406	1.05186	1.06429	1.07794	1.09272	1.10844	1.1249	1.14191	1.15928	1.17681	1.19431	1.21159	1.22845	1.24469	1.26013	1.27456	1.2878	1.29966	1.30993	1.31843	1.32509	1.33004	1.33343	1.33539	1.33607	1.33562	1.33417	1.33187	1.32885	1.32527	1.32127	1.31698	1.31255	1.30813	1.30385
3347	0.995099	1.00665	1.01821	1.02979	1.04139	1.05304	1.06474	1.07649	1.08832	1.10022	1.11221	1.1243	1.1365	1.14882	1.16126	1.17384	1.18657	1.19946	1.21249	1.22563	1.23886	1.25215	1.26549	1.27883	1.29215	1.30543	1.31864	1.33175	1.34474	1.35757	1.37024	1.38269	1.39492	1.40689	1.4186	1.43006	1.44129	1.45233	1.46317	1.47386	1.48441	1.49483	1.50516	1.51541	1.5256	1.53575	1.54589	1.55603	1.5662
3350	1.00153	1.02503	1.04853	1.07203	1.09552	1.11899	1.14245	1.16589	1.18931	1.21271	1.23607	1.25941	1.28271	1.30598	1.3292	1.35239	1.37552	1.39861	1.42158	1.44436	1.46685	1.48897	1.51063	1.53175	1.55222	1.57198	1.59092	1.60897	1.62603	1.64202	1.65685	1.67043	1.68267	1.6935	1.70291	1.71106	1.71812	1.72425	1.72961	1.73437	1.73869	1.74273	1.74667	1.75066	1.75486	1.75945	1.76458	1.77042	1.77713
3356	1.00568	1.01998	1.03427	1.04853	1.06277	1.07695	1.09108	1.10514	1.11912	1.13301	1.1468	1.16047	1.17402	1.18743	1.2007	1.2138	1.22673	1.23948	1.252	1.26422	1.27609	1.28754	1.2985	1.30891	1.31871	1.32783	1.33621	1.34379	1.35049	1.35627	1.36104	1.36476	1.36735	1.36875	1.36899	1.36817	1.36645	1.36395	1.36082	1.35719	1.35319	1.34897	1.34466	1.34039	1.33631	1.33255	1.32924	1.32652	1.32453
3360	0.99759	1.01236	1.02713	1.04192	1.05671	1.07153	1.08637	1.10124	1.11615	1.13109	1.14608	1.16111	1.1762	1.19135	1.20656	1.22183	1.23718	1.25261	1.26807	1.28351	1.29887	1.31409	1.3291	1.34386	1.3583	1.37236	1.38598	1.3991	1.41167	1.42361	1.43488	1.44541	1.45515	1.46402	1.47203	1.47922	1.48566	1.49139	1.49648	1.50098	1.50496	1.50847	1.51157	1.51431	1.51676	1.51898	1.52102	1.52293	1.52479
3391	0.961509	0.960939	0.960447	0.960109	0.960003	0.960206	0.960795	0.961847	0.96344	0.96565	0.968556	0.972234	0.976762	0.982217	0.988675	0.996215	1.00491	1.01484	1.02596	1.03817	1.05137	1.06548	1.08038	1.09597	1.11217	1.12887	1.14596	1.16336	1.18096	1.19866	1.21637	1.23398	1.25139	1.26852	1.2853	1.30179	1.31803	1.33406	1.34993	1.36567	1.38135	1.39699	1.41265	1.42837	1.4442	1.46017	1.47634	1.49275	1.50944
3440	1.01737	1.04533	1.07325	1.10111	1.12886	1.15647	1.18391	1.21114	1.23813	1.26483	1.29123	1.31727	1.34293	1.36818	1.39297	1.41727	1.44105	1.46427	1.48691	1.50895	1.53038	1.55116	1.57129	1.59074	1.60949	1.62753	1.64484	1.6614	1.67719	1.69219	1.70638	1.71974	1.73226	1.74391	1.7547	1.7647	1.77395	1.78251	1.79043	1.79778	1.8046	1.81095	1.81689	1.82248	1.82776	1.8328	1.83764	1.84235	1.84699
3515	1.07778	1.12395	1.16995	1.21565	1.26088	1.30548	1.34931	1.3922	1.43399	1.47454	1.51368	1.55126	1.58712	1.62112	1.65308	1.68286	1.71029	1.73525	1.75777	1.77803	1.79618	1.81241	1.82686	1.83972	1.85115	1.86131	1.87037	1.8785	1.88587	1.89264	1.89898	1.90506	1.91105	1.9171	1.92327	1.92944	1.93546	1.9412	1.94652	1.95129	1.95537	1.95862	1.96091	1.96209	1.96204	1.9606	1.95766	1.95306	1.94668
3540	0.993796	1.01375	1.03371	1.0537	1.07373	1.09381	1.11395	1.13416	1.15446	1.17486	1.19538	1.21602	1.23679	1.25771	1.2788	1.30006	1.32151	1.34315	1.36494	1.38681	1.40868	1.43047	1.45211	1.47352	1.49463	1.51536	1.53564	1.55538	1.57452	1.59297	1.61066	1.62752	1.64347	1.65844	1.6724	1.68546	1.6977	1.7092	1.72007	1.7304	1.74027	1.74978	1.75902	1.76807	1.77705	1.78602	1.79509	1.80435	1.81389
3547	1.03144	1.04994	1.06839	1.08671	1.10484	1.12271	1.14027	1.15746	1.1742	1.19043	1.2061	1.22114	1.23548	1.24907	1.26184	1.27372	1.28466	1.2946	1.30359	1.31174	1.31916	1.32598	1.33231	1.33826	1.34394	1.34948	1.35498	1.36056	1.36634	1.37243	1.37894	1.386	1.39371	1.40218	1.41147	1.42153	1.4323	1.44373	1.45576	1.46832	1.48138	1.49486	1.50873	1.52291	1.53735	1.552	1.5668	1.58169	1.59662
3624	1.00681	1.02442	1.04201	1.05958	1.0771	1.09457	1.11197	1.12929	1.14651	1.16363	1.18062	1.19747	1.21418	1.23072	1.24708	1.26325	1.27922	1.29496	1.31046	1.32568	1.34058	1.35513	1.36929	1.38303	1.39632	1.40911	1.42138	1.43309	1.4442	1.45467	1.46449	1.4736	1.48197	1.48958	1.49642	1.50256	1.50806	1.513	1.51743	1.52143	1.52507	1.52842	1.53153	1.53448	1.53733	1.54016	1.54303	1.546	1.54915
3625	1.02119	1.04302	1.0648	1.08649	1.10806	1.12945	1.15064	1.17156	1.1922	1.21249	1.23239	1.25188	1.27089	1.2894	1.30735	1.3247	1.34142	1.35746	1.3728	1.38743	1.40134	1.41452	1.42695	1.43864	1.44957	1.45973	1.46911	1.4777	1.48549	1.49248	1.49864	1.50398	1.50848	1.51213	1.51496	1.51702	1.51838	1.51911	1.51926	1.51892	1.51813	1.51698	1.51552	1.51382	1.51194	1.50996	1.50793	1.50592	1.504
3644	1.11926	1.17396	1.22842	1.2824	1.33567	1.38797	1.43908	1.48876	1.53676	1.58284	1.62678	1.66831	1.70722	1.74326	1.77618	1.80575	1.83174	1.85392	1.87236	1.88728	1.89892	1.90751	1.91329	1.91649	1.91735	1.91609	1.91296	1.90818	1.90198	1.89461	1.8863	1.87728	1.86778	1.85803	1.84824	1.83855	1.82909	1.82002	1.81146	1.80356	1.79647	1.79031	1.78523	1.78138	1.77889	1.7779	1.77855	1.78099	1.78535
3645	0.981193	1.00256	1.02396	1.04544	1.06703	1.08877	1.11071	1.13286	1.15529	1.17801	1.20107	1.22451	1.24837	1.27268	1.29748	1.32281	1.3487	1.37518	1.40215	1.42941	1.45677	1.48403	1.511	1.53749	1.5633	1.58824	1.61212	1.63473	1.65589	1.67541	1.69309	1.70873	1.72215	1.73315	1.74167	1.74788	1.75192	1.75396	1.75418	1.75273	1.74977	1.74548	1.74001	1.73353	1.72621	1.7182	1.70967	1.70079	1.69173
3650	1.05626	1.08997	1.12358	1.15695	1.18999	1.22257	1.25459	1.28594	1.31649	1.34614	1.37478	1.40228	1.42854	1.45345	1.47689	1.49876	1.51892	1.5373	1.5539	1.56883	1.58219	1.59409	1.60463	1.61391	1.62203	1.62911	1.63523	1.6405	1.64504	1.64893	1.65228	1.6552	1.65778	1.66014	1.66234	1.66442	1.66639	1.6683	1.67017	1.67203	1.6739	1.67581	1.67779	1.67987	1.68207	1.68443	1.68697	1.68973	1.69271
3661	0.963512	0.97424	0.98504	0.995987	1.00715	1.01861	1.03044	1.0427	1.05548	1.06884	1.08287	1.09762	1.11318	1.12962	1.14701	1.16542	1.18493	1.20561	1.22735	1.24999	1.27335	1.29725	1.32151	1.34595	1.3704	1.39467	1.4186	1.44199	1.46468	1.48648	1.50722	1.52671	1.54479	1.56126	1.57605	1.58918	1.60069	1.61062	1.61902	1.62593	1.63137	1.63541	1.63807	1.63941	1.63945	1.63824	1.63583	1.63224	1.62753
3727	1.10466	1.14779	1.1907	1.2332	1.27506	1.31609	1.35606	1.39478	1.43202	1.46759	1.50126	1.53284	1.5621	1.58884	1.61286	1.63393	1.65186	1.66644	1.67775	1.68601	1.69143	1.69425	1.69468	1.69294	1.68926	1.68386	1.67696	1.66879	1.65957	1.64952	1.63886	1.62782	1.61662	1.60547	1.59456	1.58398	1.57382	1.56417	1.55514	1.5468	1.53926	1.5326	1.52693	1.52232	1.51888	1.51669	1.51586	1.51647	1.51861
3728	1.01454	1.02699	1.03941	1.05177	1.06405	1.0762	1.08822	1.10005	1.11169	1.12309	1.13422	1.14507	1.15559	1.16577	1.17556	1.18495	1.19389	1.20238	1.21042	1.21806	1.22535	1.23233	1.23905	1.24555	1.25188	1.25809	1.26422	1.27032	1.27643	1.2826	1.28887	1.2953	1.30192	1.30878	1.31591	1.32329	1.3309	1.33874	1.34678	1.35502	1.36343	1.37201	1.38073	1.38958	1.39856	1.40763	1.41679	1.42602	1.43531
3738	1.00694	1.02582	1.04468	1.06352	1.08232	1.10106	1.11973	1.13831	1.1568	1.17518	1.19343	1.21155	1.22951	1.2473	1.26491	1.28233	1.29953	1.31652	1.33325	1.34969	1.36581	1.38157	1.39693	1.41186	1.42632	1.44027	1.45368	1.46651	1.47873	1.49029	1.50117	1.51133	1.52072	1.52932	1.53713	1.54422	1.55065	1.55652	1.56187	1.5668	1.57137	1.57565	1.57972	1.58365	1.5875	1.59137	1.59531	1.59939	1.6037
3750	0.999606	1.01311	1.02662	1.04013	1.05364	1.06716	1.08068	1.0942	1.10773	1.12127	1.13481	1.14836	1.16192	1.17549	1.18907	1.20266	1.21626	1.22988	1.24348	1.25702	1.27047	1.28378	1.29692	1.30985	1.32252	1.33489	1.34693	1.35859	1.36983	1.38062	1.39092	1.40067	1.40985	1.41841	1.42635	1.43371	1.44053	1.44687	1.45276	1.45825	1.46339	1.46822	1.47279	1.47715	1.48134	1.4854	1.48939	1.49334	1.49731
3766	0.984448	1.00796	1.03151	1.05512	1.07882	1.10265	1.12663	1.1508	1.17519	1.19982	1.22474	1.24997	1.27555	1.3015	1.32785	1.35464	1.3819	1.40965	1.43777	1.46609	1.4944	1.52251	1.55024	1.57738	1.60376	1.62918	1.65343	1.67635	1.69772	1.71737	1.7351	1.75071	1.76402	1.77483	1.78309	1.78895	1.79256	1.79407	1.79365	1.79144	1.78762	1.78233	1.77573	1.76798	1.75924	1.74966	1.73941	1.72863	1.71748
3769	0.993175	1.01814	1.04313	1.06814	1.09319	1.1183	1.14347	1.16873	1.19408	1.21954	1.24513	1.27085	1.29673	1.32276	1.34898	1.37539	1.402	1.42882	1.45578	1.48273	1.50954	1.53607	1.5622	1.58777	1.61267	1.63674	1.65986	1.68188	1.70268	1.72212	1.74006	1.75636	1.7709	1.78353	1.79422	1.80309	1.81026	1.81585	1.82	1.82283	1.82446	1.82502	1.82464	1.82344	1.82154	1.81907	1.81616	1.81294	1.80952
3796	1.01863	1.03721	1.05575	1.07422	1.09257	1.11077	1.12879	1.14658	1.16412	1.18135	1.19824	1.21477	1.23088	1.24654	1.26171	1.27637	1.29046	1.30395	1.31683	1.32908	1.34068	1.35163	1.36191	1.37151	1.38042	1.38863	1.39612	1.40288	1.4089	1.41416	1.41867	1.42239	1.42533	1.42746	1.42884	1.42957	1.42978	1.42961	1.42916	1.42856	1.42795	1.42743	1.42715	1.42721	1.42774	1.42888	1.43073	1.43344	1.43711
3822	1.01833	1.03411	1.04985	1.06551	1.08107	1.09647	1.1117	1.1267	1.14144	1.1559	1.17002	1.18377	1.19712	1.21002	1.22245	1.23436	1.24573	1.2565	1.2667	1.27636	1.2855	1.29417	1.3024	1.31021	1.31765	1.32475	1.33154	1.33806	1.34434	1.35041	1.3563	1.36206	1.36771	1.37329	1.37882	1.38434	1.38984	1.39537	1.40094	1.40656	1.41226	1.41806	1.42398	1.43004	1.43626	1.44265	1.44925	1.45607	1.46313
3826	1.00985	1.02315	1.03642	1.04966	1.06284	1.07594	1.08893	1.10182	1.11456	1.12714	1.13955	1.15176	1.16375	1.1755	1.187	1.19822	1.20914	1.21975	1.23006	1.24009	1.24989	1.25947	1.26887	1.27813	1.28726	1.2963	1.30528	1.31423	1.32319	1.33217	1.34122	1.35035	1.35961	1.36903	1.3786	1.38829	1.39809	1.40796	1.41785	1.42776	1.43763	1.44744	1.45717	1.46677	1.47621	1.48547	1.49451	1.50331	1.51182
3829	1.02014	1.04481	1.06943	1.09397	1.1184	1.14266	1.16671	1.19053	1.21406	1.23727	1.26012	1.28256	1.30456	1.32607	1.34706	1.36748	1.3873	1.40647	1.42495	1.44271	1.4597	1.4759	1.49125	1.50572	1.51927	1.53187	1.54347	1.55404	1.56353	1.57191	1.57914	1.58518	1.58999	1.59353	1.59583	1.59698	1.59709	1.59628	1.59464	1.59229	1.58934	1.58589	1.58205	1.57793	1.57364	1.56929	1.56498	1.56083	1.55694
3830	1.02611	1.05164	1.07712	1.1025	1.12772	1.15273	1.17747	1.20191	1.22597	1.24962	1.2728	1.29545	1.31752	1.33897	1.35974	1.37977	1.39902	1.41743	1.43501	1.45181	1.46786	1.48319	1.49786	1.51189	1.52533	1.53821	1.55059	1.56248	1.57395	1.58501	1.59572	1.60611	1.61623	1.6261	1.63577	1.64528	1.65465	1.66392	1.67313	1.6823	1.69148	1.7007	1.70998	1.71937	1.7289	1.7386	1.7485	1.75865	1.76907
3886	0.992741	1.00955	1.02638	1.04323	1.06013	1.07708	1.09411	1.11123	1.12844	1.14578	1.16324	1.18085	1.19863	1.21657	1.23471	1.25305	1.2716	1.29039	1.30935	1.32838	1.34739	1.36628	1.38496	1.40333	1.42129	1.43875	1.45561	1.47177	1.48714	1.50162	1.51511	1.52751	1.53874	1.54869	1.55735	1.56483	1.57124	1.5767	1.58132	1.58522	1.58852	1.59132	1.59374	1.5959	1.59792	1.59991	1.60198	1.60425	1.60684
3889	1.01474	1.03362	1.05248	1.07128	1.08999	1.10858	1.12702	1.14529	1.16335	1.18117	1.19873	1.21599	1.23293	1.24951	1.2657	1.28148	1.29682	1.31169	1.32605	1.33986	1.35309	1.36571	1.37767	1.38895	1.3995	1.40928	1.41826	1.42641	1.43369	1.44006	1.44548	1.44992	1.45334	1.45571	1.45704	1.45743	1.45699	1.45581	1.45401	1.45168	1.44892	1.44585	1.44256	1.43915	1.43574	1.43242	1.42929	1.42646	1.42404
3924	0.994621	1.01157	1.02853	1.04551	1.06252	1.07958	1.09669	1.11387	1.13112	1.14846	1.16589	1.18343	1.2011	1.21889	1.23682	1.2549	1.27314	1.29156	1.31009	1.32867	1.34722	1.36565	1.38389	1.40187	1.41949	1.43669	1.45339	1.4695	1.48495	1.49966	1.51355	1.52655	1.53857	1.54954	1.55942	1.56824	1.57604	1.58284	1.58868	1.5936	1.59763	1.6008	1.60314	1.60469	1.60548	1.60555	1.60493	1.60365	1.60174
3958	1.04369	1.06844	1.0931	1.11759	1.14181	1.16568	1.18912	1.21203	1.23432	1.25591	1.27672	1.29665	1.31561	1.33352	1.35029	1.36584	1.38007	1.39291	1.40446	1.41494	1.42453	1.43346	1.44193	1.45016	1.45833	1.46667	1.47539	1.48469	1.49477	1.50585	1.51813	1.53183	1.54714	1.56428	1.58328	1.60389	1.62587	1.64897	1.67294	1.69752	1.72246	1.74751	1.77242	1.79694	1.82081	1.84379	1.86562	1.88605	1.90482
3980	1.03388	1.05928	1.08461	1.1098	1.13479	1.15951	1.18389	1.20786	1.23135	1.2543	1.27664	1.29829	1.3192	1.3393	1.35851	1.37676	1.394	1.41016	1.42525	1.43932	1.45245	1.46468	1.47607	1.48669	1.4966	1.50584	1.51448	1.52259	1.53021	1.5374	1.54424	1.55076	1.55704	1.56314	1.5691	1.57502	1.58096	1.58699	1.59318	1.59961	1.60636	1.61348	1.62107	1.62918	1.63789	1.64727	1.6574	1.66834	1.68018
3981	1.01366	1.03505	1.05642	1.07774	1.09897	1.1201	1.14109	1.16191	1.18254	1.20295	1.22312	1.24301	1.2626	1.28186	1.30076	1.31928	1.33739	1.35506	1.37226	1.38893	1.40503	1.42052	1.43535	1.44948	1.46286	1.47545	1.4872	1.49807	1.50801	1.51698	1.52493	1.53182	1.5376	1.54223	1.54572	1.54817	1.54969	1.55037	1.55033	1.54967	1.54849	1.54691	1.54501	1.54291	1.54072	1.53853	1.53646	1.5346	1.53307
3985	1.13221	1.18742	1.24237	1.29678	1.3504	1.40296	1.45419	1.50383	1.55161	1.59727	1.64055	1.68117	1.71887	1.75339	1.78446	1.81181	1.83519	1.85435	1.86939	1.88059	1.88824	1.89266	1.89412	1.89292	1.88937	1.88375	1.87635	1.86748	1.85743	1.8465	1.83497	1.82314	1.81131	1.79978	1.78871	1.77814	1.76805	1.75845	1.74935	1.74075	1.73265	1.72505	1.71795	1.71137	1.70529	1.69973	1.69468	1.69015	1.68613
3993	1.02891	1.04464	1.06031	1.07586	1.09124	1.10639	1.12125	1.13575	1.14986	1.1635	1.17661	1.18915	1.20105	1.21225	1.2227	1.23233	1.2411	1.24894	1.2559	1.26204	1.26745	1.27221	1.27641	1.28012	1.28342	1.2864	1.28914	1.29171	1.29421	1.2967	1.29928	1.30201	1.305	1.3083	1.31198	1.31606	1.32054	1.32543	1.33075	1.33651	1.34272	1.34938	1.35652	1.36414	1.37225	1.38087	1.39	1.39966	1.40986
4039	1.01449	1.04621	1.0779	1.10954	1.14108	1.17251	1.2038	1.23491	1.26582	1.29649	1.3269	1.35703	1.38683	1.41628	1.44536	1.47402	1.50226	1.53002	1.55726	1.5839	1.60988	1.63511	1.65953	1.68306	1.70563	1.72716	1.7476	1.76685	1.78485	1.80152	1.8168	1.83061	1.84288	1.85353	1.86258	1.87016	1.87641	1.88146	1.88546	1.88855	1.89087	1.89255	1.89374	1.89458	1.89521	1.89577	1.8964	1.89723	1.89842
4040	0.95928	0.958325	0.957451	0.956741	0.956275	0.956137	0.956407	0.957167	0.958499	0.960485	0.963206	0.966744	0.971181	0.976599	0.983078	0.990702	0.99955	1.0097	1.0211	1.03363	1.04719	1.06165	1.07691	1.09283	1.1093	1.12622	1.14345	1.16089	1.17842	1.19591	1.21326	1.23035	1.24706	1.26327	1.27893	1.29406	1.30868	1.32284	1.33655	1.34984	1.36276	1.37532	1.38756	1.3995	1.41118	1.42262	1.43386	1.44493	1.45585
4058	1.0023	1.0233	1.04429	1.06527	1.08624	1.10719	1.12811	1.14901	1.16988	1.1907	1.21149	1.23223	1.25292	1.27356	1.29413	1.31464	1.33508	1.35545	1.37574	1.39595	1.41607	1.4361	1.45604	1.47588	1.49563	1.51527	1.5348	1.55422	1.57352	1.5927	1.61177	1.6307	1.64951	1.66818	1.68667	1.70491	1.72279	1.74023	1.75713	1.77341	1.78896	1.8037	1.81754	1.83038	1.84214	1.85271	1.86202	1.86996	1.87644
4062	1.00123	1.01655	1.03186	1.04718	1.06248	1.07777	1.09306	1.10832	1.12357	1.1388	1.15401	1.16919	1.18435	1.19947	1.21457	1.22963	1.24465	1.25963	1.27455	1.28939	1.30411	1.31869	1.3331	1.34731	1.36129	1.37502	1.38847	1.40161	1.41442	1.42685	1.4389	1.45053	1.4617	1.47241	1.48263	1.4924	1.50175	1.51071	1.51931	1.52758	1.53556	1.54327	1.55075	1.55802	1.56513	1.57209	1.57894	1.58571	1.59244
4063	0.994212	1.00702	1.01983	1.03267	1.04554	1.05846	1.07144	1.08448	1.09761	1.11083	1.12416	1.1376	1.15117	1.16488	1.17874	1.19276	1.20695	1.22133	1.23586	1.25048	1.26514	1.27978	1.29434	1.30876	1.32299	1.33697	1.35064	1.36395	1.37683	1.38923	1.4011	1.41237	1.42299	1.4329	1.44209	1.45059	1.45845	1.46571	1.47242	1.47862	1.48437	1.48969	1.49465	1.49927	1.50362	1.50772	1.51164	1.5154	1.51906
4064	0.970833	0.975635	0.980495	0.985473	0.990626	0.996013	1.00169	1.00772	1.01416	1.02107	1.02851	1.03653	1.04519	1.05456	1.06469	1.07564	1.08746	1.10021	1.11386	1.12829	1.14342	1.15914	1.17537	1.192	1.20894	1.22608	1.24333	1.2606	1.27779	1.29479	1.31151	1.32786	1.34374	1.35905	1.37373	1.3878	1.40126	1.41412	1.42641	1.43812	1.44927	1.45987	1.46994	1.47948	1.4885	1.49702	1.50505	1.51261	1.51969
4065	0.989638	1.00494	1.02027	1.03564	1.05107	1.06659	1.08221	1.09795	1.11384	1.12989	1.14614	1.16259	1.17927	1.1962	1.21339	1.23088	1.24869	1.26681	1.28521	1.30375	1.32234	1.34087	1.35921	1.37728	1.39494	1.41209	1.42863	1.44444	1.45941	1.47344	1.4864	1.49819	1.50871	1.51783	1.52553	1.53186	1.5369	1.54071	1.54337	1.54494	1.5455	1.54512	1.54386	1.5418	1.53901	1.53557	1.53153	1.52697	1.52196
4069	1.07391	1.11742	1.16078	1.20385	1.24648	1.28851	1.3298	1.37019	1.40956	1.44773	1.48457	1.51993	1.55365	1.5856	1.61562	1.64356	1.66928	1.69264	1.71361	1.73227	1.74867	1.76287	1.77494	1.78492	1.79289	1.7989	1.80302	1.8053	1.8058	1.80459	1.80172	1.79726	1.79127	1.7838	1.77498	1.76501	1.75411	1.74248	1.73034	1.71789	1.70536	1.69296	1.68088	1.66935	1.65858	1.64878	1.64016	1.63294	1.62732
4070	0.936124	0.942394	0.948792	0.955447	0.962486	0.970037	0.97823	0.987191	0.99705	1.00793	1.01997	1.03329	1.04802	1.06429	1.08222	1.10195	1.1236	1.14728	1.17286	1.20007	1.22864	1.25828	1.28872	1.31969	1.35091	1.3821	1.413	1.44331	1.47277	1.50109	1.52802	1.55326	1.57654	1.59759	1.61629	1.63272	1.647	1.65925	1.66957	1.67807	1.68487	1.69007	1.6938	1.69615	1.69725	1.69719	1.6961	1.69409	1.69126
4104	0.979944	0.986463	0.993023	0.999663	1.00642	1.01335	1.02047	1.02783	1.03548	1.04345	1.05178	1.06051	1.06969	1.07934	1.08952	1.10027	1.11162	1.1236	1.1362	1.14932	1.1629	1.17686	1.19112	1.20562	1.22027	1.235	1.24974	1.26441	1.27894	1.29324	1.30725	1.32089	1.33409	1.34677	1.35888	1.37044	1.38145	1.39192	1.40187	1.41129	1.42019	1.42859	1.4365	1.44392	1.45086	1.45733	1.46333	1.46889	1.474
4157	1.01204	1.03199	1.05192	1.0718	1.09161	1.11132	1.13091	1.15036	1.16964	1.18872	1.20759	1.22621	1.24457	1.26264	1.2804	1.29782	1.31487	1.33154	1.3478	1.36362	1.37897	1.39382	1.40816	1.42195	1.43516	1.44777	1.45975	1.47108	1.48172	1.49165	1.50084	1.50927	1.51691	1.52373	1.52974	1.53498	1.53951	1.54339	1.54666	1.54938	1.55161	1.5534	1.5548	1.55586	1.55665	1.55721	1.55759	1.55786	1.55806
4168	1.00645	1.02814	1.04981	1.07146	1.09308	1.11464	1.13613	1.15755	1.17887	1.2001	1.2212	1.24218	1.26302	1.2837	1.30421	1.32454	1.34468	1.3646	1.3843	1.40374	1.42288	1.4417	1.46018	1.47827	1.49595	1.51318	1.52995	1.54622	1.56195	1.57713	1.59171	1.60568	1.61899	1.63162	1.64359	1.65496	1.66581	1.67622	1.68626	1.69602	1.70556	1.71497	1.72432	1.7337	1.74316	1.7528	1.7627	1.77291	1.78353
4169	1.0348	1.05254	1.0702	1.08773	1.10505	1.12209	1.13878	1.15505	1.17083	1.18605	1.20065	1.21455	1.22767	1.23997	1.25135	1.26175	1.27111	1.27936	1.28651	1.2926	1.2977	1.30187	1.30514	1.30759	1.30926	1.3102	1.31048	1.31014	1.30925	1.30785	1.30599	1.30375	1.30115	1.29828	1.29519	1.292	1.28882	1.28577	1.28296	1.2805	1.27851	1.2771	1.27638	1.27646	1.27746	1.27949	1.28266	1.28709	1.29289
4170	1.05177	1.08352	1.11516	1.1466	1.17773	1.20844	1.23863	1.2682	1.29705	1.32506	1.35213	1.37817	1.40307	1.42671	1.44901	1.46986	1.48914	1.50678	1.52282	1.53741	1.5507	1.56284	1.57396	1.58422	1.59376	1.60274	1.61129	1.61956	1.62771	1.63587	1.64419	1.65282	1.66191	1.6716	1.68196	1.69291	1.70441	1.71636	1.72871	1.74139	1.75432	1.76744	1.78067	1.79395	1.8072	1.82037	1.83337	1.84614	1.8586
4171	0.990239	1.00203	1.01385	1.0257	1.03761	1.0496	1.06168	1.07389	1.08623	1.09873	1.1114	1.12428	1.13736	1.15068	1.16426	1.17811	1.19225	1.2067	1.22139	1.2362	1.251	1.26569	1.28014	1.29422	1.30783	1.32084	1.33313	1.34459	1.35508	1.3645	1.37273	1.37963	1.3851	1.38902	1.3914	1.39246	1.39242	1.39152	1.38997	1.38802	1.38589	1.3838	1.38199	1.38069	1.38012	1.3805	1.38208	1.38508	1.38972
4172	0.992392	1.00082	1.00926	1.01773	1.02625	1.03483	1.04348	1.05223	1.06108	1.07006	1.07917	1.08844	1.09787	1.10749	1.1173	1.12733	1.13759	1.14809	1.15884	1.16982	1.18103	1.19245	1.20409	1.21593	1.22796	1.24018	1.25258	1.26514	1.27787	1.29075	1.30377	1.31693	1.33022	1.34363	1.35714	1.37071	1.38432	1.39792	1.41148	1.42496	1.43833	1.45155	1.46458	1.47739	1.48995	1.50222	1.51416	1.52573	1.53691
4174	1.01226	1.02808	1.04387	1.05961	1.07527	1.09084	1.10628	1.12158	1.1367	1.15163	1.16634	1.1808	1.19498	1.20888	1.22245	1.23568	1.24854	1.26101	1.27309	1.28481	1.29619	1.30725	1.31801	1.3285	1.33874	1.34875	1.35856	1.36818	1.37764	1.38696	1.39617	1.40529	1.41433	1.42333	1.43228	1.44114	1.44988	1.45846	1.46683	1.47497	1.48283	1.49037	1.49755	1.50434	1.5107	1.51659	1.52196	1.52679	1.53103
4183	1.03765	1.0633	1.08887	1.1143	1.13949	1.16438	1.1889	1.21296	1.23649	1.25942	1.28167	1.30316	1.32382	1.34358	1.36235	1.38007	1.39665	1.41203	1.42624	1.43936	1.45148	1.46268	1.47306	1.48269	1.49167	1.50009	1.50802	1.51556	1.52279	1.5298	1.53668	1.5435	1.55037	1.55736	1.56452	1.57183	1.57925	1.58676	1.59434	1.60195	1.60957	1.61717	1.62473	1.63221	1.63959	1.64685	1.65395	1.66087	1.66758
4186	1.04429	1.06633	1.08829	1.11006	1.13158	1.15273	1.17344	1.19362	1.21318	1.23202	1.25007	1.26722	1.2834	1.29852	1.31247	1.32519	1.33657	1.34653	1.35511	1.36237	1.3684	1.37328	1.3771	1.37993	1.38186	1.38298	1.38335	1.38307	1.38222	1.38088	1.37913	1.37706	1.37474	1.37226	1.36969	1.36709	1.3645	1.36198	1.3596	1.35739	1.35541	1.35372	1.35237	1.35141	1.3509	1.3509	1.35144	1.3526	1.35442
4189	0.975967	0.989094	1.00227	1.01554	1.02896	1.04256	1.05641	1.07055	1.08503	1.09989	1.11519	1.13097	1.14728	1.16417	1.18168	1.19987	1.21878	1.23846	1.25881	1.27967	1.30088	1.32228	1.34371	1.36499	1.38598	1.40649	1.42638	1.44548	1.46362	1.48064	1.49638	1.51068	1.52336	1.53428	1.54339	1.5508	1.55665	1.56108	1.56422	1.56621	1.56719	1.56729	1.56664	1.56538	1.56365	1.56158	1.5593	1.55696	1.55469
4190	1.01556	1.03352	1.05144	1.06931	1.08708	1.10473	1.12222	1.13952	1.1566	1.17344	1.18999	1.20623	1.22213	1.23766	1.25277	1.26745	1.28167	1.29538	1.30855	1.32113	1.33307	1.34432	1.35484	1.36458	1.37348	1.3815	1.38859	1.39471	1.3998	1.40382	1.40671	1.40844	1.40895	1.40819	1.40621	1.4032	1.39934	1.39484	1.38988	1.38466	1.37937	1.37421	1.36936	1.36503	1.3614	1.35867	1.35704	1.35669	1.35782
4195	0.98416	0.992154	1.00018	1.00827	1.01645	1.02477	1.03324	1.0419	1.05078	1.05992	1.06935	1.07909	1.08918	1.09965	1.11054	1.12187	1.13368	1.14599	1.15878	1.17199	1.18557	1.19944	1.21355	1.22785	1.24228	1.25677	1.27126	1.28571	1.30004	1.3142	1.32813	1.34178	1.35507	1.36796	1.38041	1.39241	1.40397	1.41508	1.42575	1.43597	1.44574	1.45507	1.46395	1.47238	1.48036	1.4879	1.49499	1.50163	1.50782
4199	0.96301	0.971777	0.980618	0.989607	0.998819	1.00833	1.01821	1.02853	1.03938	1.05082	1.06293	1.07577	1.08944	1.104	1.11952	1.13608	1.15375	1.1726	1.19255	1.21346	1.23517	1.25752	1.28036	1.30354	1.3269	1.35029	1.37355	1.39654	1.41908	1.44104	1.46226	1.48258	1.50185	1.51992	1.5367	1.55224	1.56659	1.57979	1.59188	1.60291	1.61293	1.62198	1.63012	1.63737	1.6438	1.64945	1.65436	1.65858	1.66215
4200	1.02253	1.0432	1.06383	1.08438	1.10478	1.12501	1.14501	1.16473	1.18415	1.2032	1.22184	1.24003	1.25772	1.27488	1.29144	1.30737	1.32262	1.33716	1.35097	1.3641	1.37656	1.38838	1.3996	1.41024	1.42032	1.42988	1.43894	1.44753	1.45569	1.46342	1.47077	1.47777	1.48443	1.49079	1.4969	1.50285	1.50872	1.5146	1.52059	1.52677	1.53323	1.54006	1.54735	1.55519	1.56367	1.57288	1.5829	1.59382	1.60574
4201	1.00175	1.02748	1.0532	1.07892	1.10462	1.13032	1.15599	1.18165	1.20728	1.23288	1.25845	1.28399	1.30948	1.33494	1.36035	1.38571	1.41102	1.43626	1.4614	1.48636	1.51105	1.53541	1.55935	1.58281	1.6057	1.62796	1.64949	1.67024	1.69011	1.70905	1.72696	1.74378	1.75942	1.77382	1.78698	1.799	1.81001	1.82014	1.8295	1.83821	1.84641	1.8542	1.86171	1.86907	1.87639	1.8838	1.89142	1.89936	1.90776
4205	1.04429	1.06719	1.09	1.11264	1.135	1.15701	1.17858	1.19961	1.22002	1.23972	1.25862	1.27663	1.29366	1.30963	1.32444	1.33801	1.35024	1.36106	1.37052	1.37873	1.38581	1.39189	1.3971	1.40154	1.40534	1.40863	1.41153	1.41416	1.41663	1.41908	1.42162	1.42438	1.42748	1.43103	1.43508	1.43951	1.44422	1.44909	1.45401	1.45887	1.46357	1.46797	1.47199	1.4755	1.47839	1.48055	1.48187	1.48223	1.48153
4206	0.99547	1.01455	1.03365	1.05276	1.0719	1.09107	1.11029	1.12957	1.14891	1.16832	1.18781	1.2074	1.22708	1.24687	1.26679	1.28682	1.307	1.32731	1.3477	1.36804	1.38822	1.40813	1.42765	1.44666	1.46506	1.48273	1.49954	1.5154	1.53018	1.54377	1.55605	1.56691	1.57623	1.58391	1.58991	1.59434	1.59732	1.59896	1.59938	1.59869	1.59702	1.59447	1.59116	1.5872	1.58272	1.57782	1.57263	1.56725	1.56181
4209	1.04953	1.08467	1.11972	1.15457	1.18911	1.22326	1.25692	1.28998	1.32234	1.35391	1.38458	1.41426	1.44284	1.47024	1.49634	1.52105	1.54427	1.5659	1.58597	1.60452	1.62163	1.63736	1.65178	1.66497	1.67697	1.68787	1.69773	1.70661	1.71459	1.72173	1.72809	1.73375	1.73876	1.74321	1.74713	1.75058	1.75359	1.75619	1.75842	1.76032	1.76192	1.76326	1.76439	1.76533	1.76612	1.7668	1.7674	1.76797	1.76853
4211	0.97196	0.982205	0.992506	1.00292	1.0135	1.02431	1.0354	1.04682	1.05864	1.07091	1.08369	1.09703	1.11099	1.12562	1.14098	1.15714	1.17413	1.19202	1.21071	1.23005	1.24989	1.27005	1.29037	1.31071	1.33089	1.35075	1.37014	1.3889	1.40686	1.42386	1.43975	1.45436	1.46753	1.4791	1.48905	1.49754	1.50476	1.51088	1.51609	1.52056	1.52447	1.52802	1.53137	1.53472	1.53823	1.54209	1.54649	1.5516	1.5576
4225	1.05155	1.08306	1.11447	1.14566	1.17655	1.20703	1.23698	1.26632	1.29493	1.32271	1.34957	1.37539	1.40007	1.42351	1.4456	1.46625	1.48535	1.5028	1.51867	1.53311	1.54627	1.55831	1.56937	1.57962	1.5892	1.59827	1.60699	1.6155	1.62396	1.63252	1.64133	1.65056	1.66034	1.67085	1.68212	1.6941	1.70671	1.71985	1.73346	1.74744	1.76173	1.77623	1.79086	1.80555	1.8202	1.83475	1.84911	1.8632	1.87693
4227	1.03801	1.06836	1.09864	1.12876	1.15866	1.18825	1.21745	1.24621	1.27442	1.30203	1.32895	1.35511	1.38043	1.40484	1.42825	1.45059	1.4718	1.49178	1.51055	1.52811	1.5445	1.55975	1.57388	1.58692	1.5989	1.60985	1.61979	1.62875	1.63677	1.64385	1.65004	1.65536	1.65985	1.66351	1.66641	1.66859	1.67012	1.67106	1.67148	1.67144	1.67099	1.67021	1.66915	1.66787	1.66645	1.66493	1.66338	1.66187	1.66045
4229	1.03421	1.06096	1.08764	1.11418	1.14052	1.16658	1.1923	1.21761	1.24244	1.26672	1.29038	1.31335	1.33557	1.35696	1.37747	1.39701	1.41552	1.43294	1.44927	1.46455	1.47884	1.49216	1.50458	1.51613	1.52686	1.53682	1.54604	1.55457	1.56247	1.56977	1.57651	1.58275	1.58852	1.59388	1.59887	1.60357	1.60805	1.61237	1.61661	1.62084	1.62513	1.62954	1.63415	1.63903	1.64425	1.64987	1.65598	1.66263	1.6699
4265	0.998216	1.00974	1.02127	1.03281	1.04435	1.05592	1.06749	1.0791	1.09072	1.10238	1.11406	1.12579	1.13755	1.14935	1.1612	1.1731	1.18506	1.19707	1.20907	1.22098	1.23269	1.24413	1.2552	1.26579	1.27583	1.28522	1.29387	1.30169	1.30857	1.31444	1.31919	1.32274	1.325	1.32587	1.32537	1.32366	1.32095	1.3174	1.3132	1.30854	1.3036	1.29856	1.29361	1.28892	1.2847	1.28111	1.27834	1.27658	1.27601
4266	0.995712	1.01629	1.03689	1.05749	1.07813	1.0988	1.11951	1.14027	1.1611	1.18199	1.20296	1.22401	1.24516	1.26642	1.28778	1.30927	1.33088	1.35263	1.37443	1.39617	1.41771	1.43893	1.45972	1.47994	1.49948	1.5182	1.53598	1.55271	1.56825	1.58248	1.59528	1.60652	1.61608	1.62384	1.62981	1.63422	1.6373	1.63929	1.64043	1.64095	1.64109	1.64109	1.64119	1.64162	1.64261	1.64442	1.64727	1.6514	1.65705
4267	0.981997	0.989347	0.996733	1.00419	1.01176	1.01947	1.02736	1.03547	1.04383	1.05248	1.06146	1.07079	1.08053	1.09069	1.10133	1.11247	1.12416	1.13642	1.14922	1.1625	1.17621	1.19026	1.20461	1.21918	1.23391	1.24874	1.2636	1.27843	1.29317	1.30774	1.32209	1.33615	1.34986	1.36315	1.37603	1.3886	1.40096	1.41323	1.4255	1.4379	1.45052	1.46347	1.47687	1.49081	1.50541	1.52078	1.53702	1.55424	1.57254
4275	1.01578	1.03284	1.04987	1.06684	1.08372	1.10047	1.11706	1.13346	1.14964	1.16556	1.1812	1.19652	1.2115	1.2261	1.24028	1.25402	1.26729	1.28005	1.29229	1.304	1.31519	1.32584	1.33595	1.34552	1.35453	1.363	1.3709	1.37823	1.385	1.39119	1.39681	1.40184	1.40628	1.41012	1.4134	1.41619	1.41856	1.4206	1.42238	1.42398	1.42548	1.42696	1.42849	1.43016	1.43203	1.4342	1.43674	1.43972	1.44323
4278	1.0189	1.03847	1.058	1.07745	1.09679	1.11598	1.13498	1.15375	1.17226	1.19046	1.20832	1.2258	1.24287	1.25948	1.27559	1.29118	1.3062	1.32061	1.33441	1.34762	1.36024	1.37228	1.38376	1.39469	1.40508	1.41494	1.42429	1.43314	1.44149	1.44937	1.45678	1.46373	1.47024	1.47633	1.48201	1.48737	1.49246	1.49737	1.50214	1.50687	1.5116	1.51642	1.52139	1.52658	1.53206	1.5379	1.54416	1.55091	1.55823
4295	0.988597	0.999266	1.00996	1.02069	1.0315	1.0424	1.05341	1.06456	1.07587	1.08736	1.09906	1.11099	1.12316	1.13562	1.14837	1.16144	1.17485	1.18863	1.20268	1.21688	1.2311	1.24521	1.25906	1.27252	1.28547	1.29776	1.30927	1.31987	1.3294	1.33775	1.34479	1.35036	1.35436	1.35663	1.35717	1.35613	1.35368	1.35	1.34525	1.33959	1.33321	1.32627	1.31894	1.31139	1.30378	1.2963	1.2891	1.28236	1.27625
4299	1.06362	1.10512	1.14649	1.18761	1.22835	1.26858	1.30817	1.34699	1.38492	1.42183	1.45759	1.49207	1.52515	1.55669	1.58658	1.61468	1.64087	1.66502	1.6871	1.70714	1.72515	1.74117	1.7552	1.76727	1.77741	1.78564	1.79197	1.79644	1.79906	1.79986	1.79885	1.79607	1.79152	1.78525	1.77733	1.768	1.75747	1.74595	1.73368	1.72086	1.70773	1.6945	1.6814	1.66864	1.65644	1.64503	1.63463	1.62545	1.61773
4330	1.05631	1.08542	1.11442	1.14319	1.17162	1.1996	1.22701	1.25375	1.27969	1.30474	1.32876	1.35166	1.37331	1.3936	1.41243	1.42967	1.44522	1.45899	1.4711	1.48184	1.49149	1.50033	1.50864	1.51672	1.52483	1.53325	1.54229	1.5522	1.56328	1.57581	1.59006	1.60633	1.62489	1.64602	1.66977	1.69586	1.72398	1.75381	1.78505	1.81739	1.85051	1.88412	1.91789	1.95151	1.98469	2.0171	2.04843	2.07839	2.10665
4413	1.02137	1.04252	1.06363	1.08465	1.10555	1.12627	1.14678	1.16703	1.18698	1.20659	1.22581	1.24461	1.26293	1.28074	1.29799	1.31464	1.33065	1.34598	1.36064	1.37467	1.38813	1.40106	1.41351	1.42552	1.43713	1.4484	1.45937	1.47009	1.4806	1.49095	1.50118	1.51135	1.52149	1.53166	1.54189	1.5522	1.56264	1.57322	1.58397	1.59492	1.6061	1.61754	1.62925	1.64128	1.65364	1.66636	1.67948	1.69301	1.707
4427	1.03533	1.06138	1.08736	1.11319	1.13881	1.16415	1.18913	1.21369	1.23775	1.26124	1.2841	1.30625	1.32762	1.34813	1.36773	1.38633	1.40387	1.42028	1.43558	1.44984	1.46311	1.47547	1.48699	1.49772	1.50774	1.51711	1.5259	1.53417	1.542	1.54944	1.55657	1.56344	1.57014	1.57671	1.58323	1.58976	1.59634	1.60304	1.60992	1.61703	1.62444	1.63219	1.64035	1.64897	1.65811	1.66784	1.67819	1.68925	1.70105
4445	0.984153	0.987786	0.991451	0.995179	0.999002	1.00295	1.00706	1.01136	1.01589	1.02066	1.02573	1.03111	1.03684	1.04295	1.04948	1.05645	1.0639	1.07185	1.08029	1.08917	1.09843	1.10804	1.11793	1.12807	1.1384	1.14888	1.15946	1.17008	1.1807	1.19127	1.20174	1.21207	1.2222	1.23208	1.24172	1.25113	1.26038	1.26951	1.27856	1.28759	1.29663	1.30573	1.31495	1.32431	1.33388	1.3437	1.35381	1.36426	1.37509
4446	1.01251	1.02483	1.03711	1.04935	1.06151	1.07357	1.08551	1.0973	1.10891	1.12031	1.1315	1.14243	1.15308	1.16344	1.17346	1.18314	1.19244	1.20134	1.20986	1.21803	1.22589	1.23348	1.24085	1.24802	1.25503	1.26192	1.26874	1.27552	1.28229	1.2891	1.29598	1.30297	1.31011	1.31744	1.32499	1.33281	1.34093	1.34939	1.35822	1.36747	1.37717	1.38736	1.39808	1.40937	1.42125	1.43378	1.44698	1.4609	1.47558
4455	0.978695	0.992255	1.00586	1.01955	1.03336	1.04735	1.06155	1.07601	1.09077	1.10586	1.12135	1.13726	1.15364	1.17054	1.18799	1.20603	1.22472	1.24409	1.26405	1.28448	1.30521	1.32613	1.34707	1.3679	1.38847	1.40864	1.42828	1.44723	1.46535	1.48251	1.49855	1.51334	1.52673	1.53858	1.54886	1.55766	1.56513	1.57137	1.57651	1.58067	1.58397	1.58654	1.5885	1.58996	1.59106	1.59192	1.59265	1.59338	1.59423
4510	0.996442	1.01876	1.04109	1.06343	1.08579	1.10818	1.13061	1.15308	1.1756	1.19817	1.22081	1.24353	1.26632	1.28919	1.31216	1.33523	1.35841	1.38169	1.40503	1.42834	1.45154	1.47452	1.49721	1.51951	1.54135	1.56262	1.58324	1.60313	1.6222	1.64035	1.6575	1.67357	1.68845	1.70208	1.7144	1.72548	1.73535	1.74408	1.75172	1.75831	1.76391	1.76857	1.77234	1.77528	1.77743	1.77886	1.7796	1.77972	1.77927
4571	1.1173	1.15939	1.20124	1.24261	1.28329	1.32302	1.36157	1.39872	1.43421	1.46782	1.49932	1.52846	1.55501	1.57874	1.5994	1.61677	1.63062	1.64072	1.64721	1.65041	1.65064	1.64823	1.64352	1.63683	1.62848	1.61881	1.60814	1.5968	1.58512	1.57342	1.56204	1.5513	1.54154	1.53306	1.52606	1.52052	1.51639	1.51362	1.51218	1.51203	1.51311	1.5154	1.51885	1.52341	1.52904	1.53571	1.54337	1.55197	1.56148
4583	0.965688	0.968821	0.972022	0.975361	0.978907	0.982728	0.986893	0.991472	0.996532	1.00214	1.00837	1.01529	1.02297	1.03147	1.04087	1.05123	1.06263	1.07511	1.08866	1.10318	1.11857	1.13474	1.1516	1.16906	1.18702	1.2054	1.22409	1.24301	1.26206	1.28115	1.30018	1.31907	1.33772	1.35604	1.37399	1.39163	1.40899	1.42614	1.44314	1.46002	1.47685	1.49368	1.51055	1.52754	1.54468	1.56203	1.57965	1.59759	1.61589
4590	1.20649	1.28418	1.36146	1.43792	1.51312	1.58667	1.65815	1.72715	1.79324	1.85602	1.91507	1.96997	2.02032	2.0657	2.10569	2.13988	2.16785	2.18924	2.20415	2.21297	2.21612	2.21401	2.20703	2.1956	2.18012	2.161	2.13865	2.11347	2.08588	2.05627	2.02505	1.99264	1.95943	1.92583	1.89214	1.85849	1.825	1.79178	1.75896	1.72665	1.69497	1.66404	1.63398	1.60491	1.57694	1.55021	1.52481	1.50088	1.47853
4596	1.03436	1.05886	1.08329	1.10758	1.13166	1.15547	1.17894	1.20199	1.22456	1.24658	1.26797	1.28868	1.30863	1.32775	1.34598	1.36324	1.37946	1.39459	1.40863	1.42164	1.43367	1.44477	1.45501	1.46442	1.47308	1.48103	1.48832	1.49502	1.50117	1.50684	1.51207	1.51692	1.52145	1.5257	1.52974	1.53361	1.53736	1.54106	1.54475	1.54848	1.55231	1.55629	1.56047	1.5649	1.56963	1.57473	1.58023	1.5862	1.59268
4610	1.00143	1.01505	1.02867	1.04229	1.05589	1.06949	1.08307	1.09663	1.11018	1.1237	1.13719	1.15066	1.16409	1.17749	1.19086	1.20418	1.21746	1.23069	1.24386	1.25692	1.26985	1.28261	1.29517	1.30751	1.31957	1.33135	1.34279	1.35388	1.36457	1.37483	1.38464	1.39395	1.40275	1.41098	1.41867	1.42587	1.43264	1.43904	1.44515	1.45102	1.45672	1.46231	1.46786	1.47343	1.47908	1.48487	1.49088	1.49716	1.50378
4627	1.00446	1.03228	1.06008	1.08787	1.11562	1.14335	1.17103	1.19865	1.22621	1.2537	1.28111	1.30843	1.33565	1.36277	1.38976	1.41664	1.44337	1.46996	1.49634	1.52241	1.54806	1.57321	1.59775	1.62159	1.64462	1.66676	1.68789	1.70793	1.72677	1.74431	1.76047	1.77513	1.7882	1.79959	1.80926	1.81732	1.82384	1.82894	1.8327	1.83521	1.83659	1.83691	1.83628	1.83478	1.83253	1.8296	1.82611	1.82213	1.81777
4636	1.04434	1.07049	1.09655	1.12243	1.14805	1.17331	1.19812	1.2224	1.24606	1.269	1.29115	1.3124	1.33268	1.35189	1.36994	1.38675	1.40222	1.41628	1.42896	1.44035	1.45058	1.45972	1.4679	1.47521	1.48176	1.48765	1.49298	1.49786	1.50238	1.50666	1.51079	1.51488	1.51903	1.52334	1.52787	1.53258	1.53745	1.54245	1.54753	1.55267	1.55783	1.56298	1.5681	1.57314	1.57808	1.58287	1.5875	1.59193	1.59612
4664	0.977322	0.987198	0.99712	1.00713	1.01728	1.02761	1.03817	1.049	1.06015	1.07167	1.08359	1.09597	1.10885	1.12228	1.13629	1.15095	1.16629	1.18235	1.19912	1.21658	1.23467	1.25337	1.27263	1.29241	1.31268	1.3334	1.35453	1.37603	1.39786	1.41998	1.44236	1.46496	1.48774	1.51065	1.53362	1.5565	1.57912	1.60134	1.623	1.64394	1.66401	1.68305	1.70091	1.71742	1.73245	1.74582	1.75738	1.76699	1.77448
4665	1.05246	1.08522	1.11787	1.15031	1.18243	1.21413	1.24531	1.27585	1.30566	1.33463	1.36265	1.38961	1.41542	1.43997	1.46314	1.48485	1.50497	1.52342	1.5402	1.55539	1.56905	1.58126	1.59209	1.60161	1.6099	1.61704	1.62308	1.6281	1.63219	1.6354	1.63782	1.6395	1.64054	1.641	1.64093	1.64039	1.63941	1.63802	1.63627	1.6342	1.63185	1.62925	1.62645	1.62349	1.62039	1.61722	1.61399	1.61076	1.60756
4677	1.07536	1.11171	1.1479	1.18379	1.21923	1.25406	1.28814	1.3213	1.35342	1.38432	1.41386	1.44188	1.46825	1.4928	1.51538	1.53585	1.55405	1.56984	1.58326	1.59446	1.60356	1.61071	1.61606	1.61973	1.62189	1.62266	1.62218	1.62061	1.61807	1.61472	1.61069	1.60612	1.60116	1.59594	1.5906	1.58528	1.58009	1.57516	1.57062	1.56659	1.56321	1.5606	1.55888	1.55818	1.55864	1.56037	1.5635	1.56816	1.57448
4678	1.09499	1.13581	1.17644	1.21668	1.25636	1.29527	1.33323	1.37005	1.40553	1.43948	1.47173	1.50206	1.5303	1.55625	1.57973	1.60053	1.61848	1.63341	1.64542	1.65484	1.66195	1.66707	1.67048	1.6725	1.67343	1.67357	1.67322	1.67269	1.67227	1.67226	1.67299	1.67473	1.6778	1.68249	1.68894	1.69704	1.70665	1.71765	1.7299	1.74328	1.75764	1.77287	1.78883	1.80539	1.82242	1.83978	1.85736	1.87501	1.8926
4681	1.09219	1.13388	1.17538	1.21652	1.2571	1.29694	1.33586	1.37367	1.41018	1.44521	1.47858	1.51009	1.53958	1.56684	1.5917	1.61397	1.63346	1.65001	1.66364	1.6745	1.68272	1.68844	1.69182	1.693	1.69211	1.68931	1.68474	1.67853	1.67084	1.66181	1.65158	1.6403	1.62811	1.61514	1.60154	1.58741	1.57285	1.55797	1.54288	1.52767	1.51246	1.49736	1.48246	1.46787	1.4537	1.44005	1.42703	1.41475	1.40331
4781	1.00635	1.02318	1.04001	1.0568	1.07356	1.09027	1.10691	1.12348	1.13996	1.15634	1.1726	1.18874	1.20473	1.22057	1.23625	1.25175	1.26705	1.28216	1.29702	1.31162	1.32592	1.33986	1.35343	1.36658	1.37928	1.39148	1.40316	1.41427	1.42478	1.43465	1.44384	1.45232	1.46005	1.46699	1.47317	1.4787	1.48369	1.48825	1.49251	1.49657	1.50056	1.50459	1.50877	1.51323	1.51807	1.52341	1.52937	1.53606	1.5436
4782	1.01813	1.04286	1.06756	1.09218	1.11669	1.14106	1.16525	1.18921	1.21292	1.23635	1.25944	1.28217	1.3045	1.32639	1.34782	1.36873	1.38909	1.40888	1.42807	1.44668	1.46471	1.48215	1.49903	1.51533	1.53107	1.54624	1.56086	1.57493	1.58844	1.60142	1.61385	1.62574	1.63711	1.64794	1.65827	1.66811	1.67752	1.68652	1.69515	1.70345	1.71145	1.71919	1.7267	1.73402	1.74118	1.74822	1.75518	1.76209	1.76899
4783	0.995529	1.00837	1.02121	1.03408	1.04697	1.05989	1.07286	1.08589	1.09898	1.11214	1.12538	1.13871	1.15214	1.16567	1.17933	1.19311	1.20702	1.22107	1.23527	1.24959	1.26401	1.27854	1.29315	1.30784	1.32258	1.33737	1.3522	1.36704	1.38189	1.39673	1.41155	1.42634	1.44109	1.45577	1.47038	1.48486	1.49918	1.5133	1.52718	1.54079	1.55407	1.56699	1.57951	1.5916	1.60321	1.61429	1.62483	1.63476	1.64406
4785	1.01049	1.02979	1.04907	1.06831	1.08748	1.10657	1.12556	1.14442	1.16313	1.18167	1.20002	1.21816	1.23607	1.25373	1.27112	1.28821	1.30498	1.32141	1.33746	1.35305	1.36812	1.3826	1.39643	1.40953	1.42185	1.43332	1.44386	1.45342	1.46193	1.46932	1.47552	1.48047	1.4841	1.48635	1.48724	1.48692	1.48554	1.48326	1.48024	1.47665	1.47263	1.46834	1.46395	1.45961	1.45548	1.45172	1.44849	1.44594	1.44423
4786	1.00015	1.02499	1.04983	1.07467	1.09951	1.12435	1.14918	1.17402	1.19885	1.22368	1.24851	1.27333	1.29816	1.32297	1.34779	1.3726	1.3974	1.4222	1.44695	1.47161	1.49612	1.52043	1.54447	1.5682	1.59156	1.6145	1.63696	1.65889	1.68024	1.70094	1.72095	1.7402	1.75866	1.77625	1.79294	1.80868	1.82343	1.83714	1.84977	1.86129	1.87164	1.8808	1.88871	1.89533	1.90063	1.90455	1.90706	1.90812	1.90769
4790	0.998924	1.01022	1.02151	1.03281	1.04412	1.05543	1.06676	1.0781	1.08945	1.10082	1.11221	1.12362	1.13506	1.14652	1.15801	1.16953	1.18108	1.19267	1.20426	1.21582	1.22732	1.2387	1.24993	1.26098	1.27179	1.28234	1.29259	1.30248	1.312	1.32108	1.32971	1.33783	1.34541	1.3524	1.35884	1.36484	1.37051	1.37599	1.38139	1.38684	1.39246	1.39837	1.40469	1.41154	1.41905	1.42734	1.43653	1.44675	1.45811
4803	0.988127	1.01043	1.03277	1.05515	1.0776	1.10014	1.12281	1.14562	1.16859	1.19176	1.21513	1.23875	1.26263	1.2868	1.31127	1.33608	1.36125	1.38679	1.41257	1.43839	1.46404	1.48932	1.51401	1.5379	1.56079	1.58248	1.60274	1.62137	1.63817	1.65293	1.66543	1.67547	1.68284	1.68734	1.68896	1.68799	1.68476	1.67957	1.67274	1.6646	1.65545	1.64561	1.63539	1.62512	1.61511	1.60567	1.59712	1.58978	1.58396
4804	1.02152	1.04469	1.06781	1.09085	1.11376	1.1365	1.15902	1.18128	1.20324	1.22486	1.24608	1.26688	1.2872	1.307	1.32624	1.34487	1.36286	1.38016	1.39676	1.41265	1.42784	1.44233	1.45612	1.46921	1.4816	1.4933	1.5043	1.51461	1.52422	1.53314	1.54136	1.5489	1.55574	1.5619	1.56743	1.57244	1.57708	1.58149	1.58578	1.5901	1.59459	1.59936	1.60457	1.61034	1.6168	1.62409	1.63234	1.64169	1.65227
4817	1.00044	1.02702	1.0536	1.08018	1.10675	1.13332	1.15989	1.18645	1.213	1.23955	1.26609	1.29262	1.31914	1.34565	1.37215	1.39864	1.42511	1.45156	1.47795	1.5042	1.53024	1.55599	1.58139	1.60634	1.63079	1.65465	1.67786	1.70034	1.72201	1.7428	1.76264	1.78145	1.79916	1.8157	1.831	1.84504	1.85777	1.86917	1.8792	1.88783	1.89503	1.90076	1.905	1.90769	1.90883	1.90836	1.90626	1.9025	1.89704
4819	1.02075	1.03867	1.05655	1.07435	1.09202	1.10953	1.12683	1.14388	1.16064	1.17706	1.19311	1.20875	1.22392	1.2386	1.25274	1.26629	1.27922	1.29148	1.30307	1.31399	1.32424	1.33384	1.34277	1.35106	1.35871	1.36571	1.37208	1.37782	1.38294	1.38743	1.39132	1.3946	1.39727	1.39935	1.40086	1.4019	1.40255	1.40289	1.40302	1.40301	1.40296	1.40295	1.40307	1.40341	1.40404	1.40506	1.40656	1.40862	1.41132
4827	1.00686	1.02839	1.04992	1.07142	1.09287	1.11428	1.13561	1.15686	1.17801	1.19905	1.21997	1.24076	1.26139	1.28185	1.30214	1.32223	1.34212	1.36179	1.38123	1.40043	1.41939	1.4381	1.45655	1.47473	1.49264	1.51028	1.52762	1.54467	1.56142	1.57787	1.59399	1.6098	1.62527	1.64041	1.6552	1.66961	1.68362	1.69722	1.71037	1.72305	1.73523	1.7469	1.75803	1.7686	1.77858	1.78794	1.79667	1.80474	1.81213
4845	1.0165	1.04233	1.06814	1.09387	1.11951	1.14502	1.17036	1.1955	1.22041	1.24506	1.26941	1.29342	1.31708	1.34033	1.36316	1.38552	1.40738	1.42872	1.4495	1.4697	1.48929	1.50825	1.52656	1.54419	1.56111	1.5773	1.59275	1.60741	1.62127	1.6343	1.64649	1.65779	1.6682	1.67768	1.68623	1.69387	1.70063	1.70652	1.71156	1.71579	1.71922	1.72188	1.72379	1.72497	1.72545	1.72524	1.72437	1.72287	1.72075
4847	1.0368	1.06127	1.08566	1.10991	1.13393	1.15766	1.18102	1.20394	1.22634	1.24815	1.2693	1.28971	1.3093	1.32801	1.34576	1.36247	1.37808	1.39251	1.40576	1.41785	1.42881	1.43868	1.44747	1.45522	1.46196	1.46772	1.47252	1.4764	1.47938	1.48149	1.48277	1.48323	1.48291	1.48184	1.48009	1.47775	1.47495	1.47179	1.4684	1.46488	1.46136	1.45793	1.45472	1.45184	1.44941	1.44753	1.44633	1.44591	1.44639
4925	1.02997	1.05945	1.08886	1.11816	1.14727	1.17614	1.20472	1.23293	1.26072	1.28803	1.3148	1.34096	1.36647	1.39125	1.41525	1.43841	1.46067	1.48197	1.50232	1.52177	1.54037	1.55817	1.5752	1.59153	1.6072	1.62226	1.63676	1.65074	1.66426	1.67735	1.69008	1.70248	1.71461	1.72652	1.73821	1.74968	1.76088	1.7718	1.78241	1.79268	1.80258	1.81208	1.82116	1.82979	1.83794	1.84559	1.8527	1.85925	1.86522
4926	0.958532	0.967429	0.976409	0.985555	0.994952	1.00468	1.01483	1.02547	1.0367	1.04859	1.06123	1.0747	1.08909	1.10448	1.12095	1.13858	1.15746	1.17766	1.19914	1.22177	1.24544	1.27002	1.29538	1.32142	1.34801	1.37502	1.40233	1.42983	1.4574	1.4849	1.51223	1.53925	1.56585	1.5919	1.61732	1.64202	1.66597	1.68908	1.71131	1.73259	1.75286	1.77207	1.79014	1.80702	1.82265	1.83696	1.8499	1.86141	1.87142
4927	0.982248	0.991735	1.00126	1.01085	1.02055	1.0304	1.04042	1.05065	1.06114	1.07191	1.083	1.09445	1.10628	1.11855	1.13128	1.14451	1.15827	1.1726	1.18746	1.20279	1.21852	1.23459	1.25093	1.26746	1.28414	1.30088	1.31762	1.33429	1.35083	1.36717	1.38324	1.39898	1.41431	1.42918	1.44355	1.45742	1.47083	1.48378	1.4963	1.5084	1.5201	1.53141	1.54235	1.55295	1.56321	1.57316	1.5828	1.59217	1.60128
4936	1.07319	1.11844	1.16354	1.20834	1.25271	1.29649	1.33953	1.3817	1.42283	1.4628	1.50143	1.53861	1.57416	1.60795	1.63984	1.66967	1.69729	1.72258	1.74552	1.76619	1.78467	1.80103	1.81535	1.8277	1.83815	1.84679	1.85369	1.85893	1.86258	1.86471	1.8654	1.86474	1.86278	1.85962	1.85536	1.85014	1.84414	1.83751	1.8304	1.82299	1.81541	1.80784	1.80043	1.79334	1.78673	1.78075	1.77557	1.77135	1.76823
4960	1.06088	1.10133	1.14165	1.18174	1.22145	1.26068	1.2993	1.33719	1.37422	1.41027	1.44522	1.47895	1.51134	1.54227	1.5716	1.59923	1.62502	1.64887	1.67081	1.69094	1.7094	1.7263	1.74174	1.75586	1.76876	1.78056	1.79138	1.80134	1.81055	1.81913	1.8272	1.83487	1.84226	1.84948	1.85662	1.86371	1.87076	1.87779	1.88484	1.89191	1.89904	1.90625	1.91356	1.92098	1.92855	1.93629	1.94422	1.95236	1.96073
4962	0.999494	1.02075	1.04202	1.06328	1.08454	1.10582	1.12709	1.14837	1.16966	1.19096	1.21226	1.23358	1.25491	1.27625	1.2976	1.31896	1.34035	1.36174	1.38308	1.40425	1.42516	1.44569	1.46575	1.48522	1.504	1.52198	1.53905	1.55512	1.57007	1.5838	1.5962	1.60716	1.61659	1.62437	1.63048	1.63501	1.63805	1.63971	1.64008	1.63927	1.63736	1.63446	1.63067	1.62609	1.62081	1.61493	1.60855	1.60177	1.59468
5023	0.977904	0.998203	1.01855	1.03898	1.05954	1.08029	1.10125	1.12248	1.14402	1.16592	1.18821	1.21095	1.23418	1.25793	1.28227	1.30722	1.33284	1.35916	1.38605	1.41332	1.44074	1.4681	1.4952	1.52182	1.54775	1.57278	1.59669	1.61928	1.64032	1.65962	1.67696	1.69213	1.70491	1.7151	1.72266	1.72782	1.73083	1.73193	1.73138	1.72941	1.72627	1.72222	1.71749	1.71234	1.70701	1.70174	1.69679	1.69241	1.68882
5025	1.0055	1.01393	1.02235	1.03075	1.03911	1.04743	1.05569	1.06389	1.07201	1.08004	1.08798	1.0958	1.1035	1.11107	1.11849	1.12576	1.13287	1.1398	1.14659	1.15329	1.15996	1.16666	1.17344	1.18035	1.18746	1.19482	1.20248	1.2105	1.21894	1.22784	1.23728	1.2473	1.25796	1.26931	1.28137	1.29407	1.30736	1.32117	1.33544	1.35011	1.36512	1.3804	1.39589	1.41153	1.42726	1.44301	1.45873	1.47435	1.4898
5027	1.03996	1.06288	1.08571	1.10838	1.13082	1.15293	1.17464	1.19587	1.21654	1.23657	1.25587	1.27438	1.292	1.30866	1.32428	1.33877	1.35206	1.36408	1.37487	1.38456	1.39325	1.40106	1.40812	1.41455	1.42045	1.42596	1.43119	1.43625	1.44126	1.44635	1.45164	1.45723	1.46325	1.46982	1.47699	1.48474	1.49304	1.50184	1.51113	1.52086	1.53099	1.54151	1.55237	1.56354	1.57498	1.58667	1.59856	1.61063	1.62284
5028	1.01464	1.03304	1.05141	1.06972	1.08795	1.10605	1.12401	1.14179	1.15937	1.17671	1.19379	1.21057	1.22703	1.24314	1.25887	1.27418	1.28906	1.30346	1.31738	1.33079	1.34367	1.35602	1.36782	1.37905	1.3897	1.39974	1.40917	1.41797	1.42612	1.4336	1.44041	1.44653	1.45193	1.45661	1.4606	1.46397	1.46683	1.46927	1.47138	1.47325	1.47498	1.47667	1.4784	1.48028	1.48238	1.48482	1.48767	1.49104	1.49502
5040	1.03521	1.07427	1.11326	1.15211	1.19075	1.22911	1.26711	1.30469	1.34178	1.3783	1.41418	1.44936	1.48376	1.51732	1.54995	1.5816	1.61218	1.64165	1.66998	1.6972	1.72336	1.74848	1.77258	1.79571	1.81788	1.83914	1.8595	1.87901	1.8977	1.91558	1.9327	1.94908	1.96476	1.97976	1.99408	2.00765	2.02041	2.03228	2.04321	2.05312	2.06195	2.06963	2.07609	2.08126	2.08508	2.08748	2.0884	2.08776	2.08549
5055	1.01851	1.04396	1.06937	1.09471	1.11993	1.14501	1.1699	1.19456	1.21897	1.24308	1.26686	1.29026	1.31326	1.33581	1.35788	1.37943	1.40042	1.42082	1.44063	1.45987	1.47857	1.49676	1.51444	1.53166	1.54843	1.56478	1.58073	1.5963	1.61153	1.62642	1.64101	1.65533	1.66938	1.68321	1.6968	1.71011	1.72311	1.73575	1.74799	1.75978	1.77108	1.78185	1.79205	1.80164	1.81056	1.81878	1.82626	1.83295	1.83881
5056	0.994457	1.01652	1.0386	1.0607	1.08283	1.10501	1.12724	1.14954	1.17192	1.19439	1.21695	1.23963	1.26243	1.28536	1.30844	1.33168	1.35508	1.37865	1.40229	1.42584	1.44914	1.47202	1.49432	1.51589	1.53656	1.55616	1.57454	1.59152	1.60696	1.62069	1.63254	1.64236	1.64998	1.65523	1.65813	1.6589	1.65779	1.65504	1.65091	1.64563	1.63947	1.63266	1.62546	1.6181	1.61085	1.60395	1.59764	1.59217	1.5878
5057	1.04685	1.06784	1.08873	1.10943	1.12985	1.1499	1.16947	1.18848	1.20684	1.22444	1.24119	1.25701	1.27179	1.28544	1.29787	1.30899	1.31869	1.3269	1.33369	1.33918	1.34354	1.34692	1.34946	1.35131	1.35263	1.35355	1.35424	1.35484	1.35549	1.35635	1.35758	1.3593	1.36169	1.36487	1.36893	1.37382	1.37947	1.38584	1.39287	1.40049	1.40866	1.41732	1.42641	1.43588	1.44566	1.45571	1.46596	1.47637	1.48687
5069	1.15643	1.20484	1.25292	1.30038	1.3469	1.39216	1.43585	1.47766	1.51728	1.55438	1.58865	1.61979	1.64748	1.67139	1.69123	1.70668	1.71741	1.72316	1.72411	1.72071	1.71342	1.70272	1.68905	1.67289	1.65469	1.63492	1.61405	1.59252	1.57082	1.54939	1.52871	1.50923	1.49143	1.47575	1.46245	1.45151	1.44286	1.43644	1.43221	1.43009	1.43004	1.43199	1.43588	1.44167	1.44928	1.45867	1.46977	1.48252	1.49688
5078	1.03665	1.06239	1.08805	1.11357	1.13887	1.16387	1.1885	1.2127	1.23638	1.25947	1.28189	1.30359	1.32447	1.34447	1.36352	1.38153	1.39845	1.41419	1.42877	1.44224	1.45464	1.46605	1.4765	1.48605	1.49476	1.50268	1.50985	1.51634	1.5222	1.52747	1.53222	1.5365	1.54035	1.54384	1.54704	1.55008	1.55308	1.55617	1.55946	1.56309	1.56719	1.57187	1.57726	1.58348	1.59067	1.59894	1.60842	1.61924	1.63152
5093	0.995757	1.01676	1.03778	1.05882	1.07987	1.10097	1.1221	1.14329	1.16454	1.18585	1.20724	1.22872	1.25029	1.27196	1.29374	1.31565	1.33768	1.35983	1.38204	1.40415	1.42603	1.44754	1.46855	1.48891	1.50848	1.52714	1.54474	1.56114	1.57621	1.5898	1.60179	1.61202	1.62037	1.62669	1.63094	1.63317	1.63347	1.63191	1.62856	1.62349	1.61679	1.60853	1.59878	1.58763	1.57513	1.56138	1.54644	1.53039	1.51331
5113	1.01069	1.03016	1.0496	1.06901	1.08834	1.1076	1.12674	1.14576	1.16462	1.18332	1.20182	1.2201	1.23816	1.25595	1.27346	1.29068	1.30757	1.32412	1.34029	1.35606	1.37138	1.38623	1.40056	1.41435	1.42756	1.44015	1.45209	1.46334	1.47388	1.48366	1.49265	1.50082	1.50813	1.51455	1.52009	1.52484	1.52889	1.53232	1.53524	1.53774	1.53989	1.5418	1.54355	1.54525	1.54696	1.5488	1.55085	1.55319	1.55593
5116	0.990414	1.00982	1.02925	1.04872	1.06825	1.08785	1.10755	1.12737	1.14731	1.16742	1.18769	1.20816	1.22884	1.24975	1.27091	1.29234	1.31406	1.33608	1.35831	1.38061	1.40283	1.42483	1.44646	1.46757	1.48801	1.50764	1.52632	1.54389	1.56021	1.57513	1.58851	1.6002	1.61005	1.61793	1.62378	1.62776	1.62999	1.63063	1.62981	1.62768	1.62438	1.62006	1.61486	1.60892	1.60238	1.5954	1.5881	1.58064	1.57316
5156	1.0154	1.02728	1.03914	1.05093	1.06263	1.07421	1.08563	1.09687	1.10789	1.11867	1.12916	1.13935	1.1492	1.15868	1.16775	1.17639	1.18457	1.19226	1.19948	1.20628	1.2127	1.21879	1.22461	1.2302	1.2356	1.24088	1.24607	1.25123	1.25639	1.26162	1.26696	1.27246	1.27817	1.28413	1.29038	1.29691	1.30373	1.31084	1.31825	1.32594	1.33393	1.34221	1.35079	1.35967	1.36884	1.3783	1.38807	1.39814	1.4085
5184	0.979929	0.990041	1.00019	1.01042	1.02078	1.03129	1.04201	1.05297	1.0642	1.07577	1.08769	1.10002	1.11279	1.12604	1.13982	1.15416	1.1691	1.18468	1.20087	1.21757	1.23471	1.2522	1.26996	1.28791	1.30597	1.32404	1.34206	1.35994	1.37759	1.39494	1.41189	1.42837	1.4443	1.45958	1.4742	1.4882	1.50164	1.51456	1.52702	1.53907	1.55077	1.56216	1.57331	1.58426	1.59507	1.60578	1.61647	1.62716	1.63793
5186	1.02852	1.05718	1.08578	1.11427	1.14258	1.17067	1.19847	1.22592	1.25298	1.27957	1.30566	1.33117	1.35605	1.38024	1.40369	1.42634	1.44813	1.469	1.48896	1.50801	1.52616	1.54345	1.55987	1.57545	1.59021	1.60415	1.61731	1.62968	1.6413	1.65217	1.66231	1.67174	1.68047	1.68852	1.69592	1.70271	1.70892	1.71461	1.7198	1.72455	1.72889	1.73287	1.73653	1.7399	1.74303	1.74596	1.74874	1.7514	1.75399
5194	1.02796	1.05017	1.07233	1.09437	1.11624	1.13789	1.15926	1.18029	1.20093	1.22111	1.2408	1.25992	1.27843	1.29626	1.31336	1.32968	1.34516	1.35974	1.37347	1.38641	1.39865	1.41027	1.42134	1.43195	1.44218	1.4521	1.4618	1.47135	1.48084	1.49034	1.49994	1.50971	1.51973	1.53009	1.54083	1.55199	1.56356	1.57558	1.58806	1.60101	1.61445	1.6284	1.64288	1.65789	1.67347	1.68962	1.70636	1.72371	1.74169
5208	1.06731	1.10781	1.14817	1.18825	1.22794	1.26708	1.30555	1.34321	1.37992	1.41555	1.44997	1.48304	1.51462	1.54458	1.57278	1.59909	1.62338	1.64552	1.66554	1.68357	1.69972	1.71414	1.72693	1.73823	1.74816	1.75685	1.76442	1.771	1.77671	1.78168	1.78603	1.78989	1.79338	1.79663	1.79976	1.80288	1.8061	1.80954	1.81331	1.81751	1.82227	1.82769	1.83388	1.84097	1.84905	1.85824	1.86866	1.88041	1.89362
5235	0.994638	1.01051	1.02638	1.04228	1.05822	1.07419	1.09022	1.10631	1.12248	1.13874	1.15509	1.17155	1.18813	1.20483	1.22168	1.23868	1.25584	1.27316	1.29059	1.30803	1.32537	1.34252	1.35937	1.37582	1.39177	1.40713	1.42178	1.43562	1.44857	1.46051	1.47134	1.48097	1.48929	1.4962	1.5017	1.50593	1.50903	1.51114	1.51243	1.51302	1.51308	1.51274	1.51216	1.51148	1.51085	1.51042	1.51033	1.51072	1.51176
5236	1.04363	1.06118	1.07865	1.09594	1.11297	1.12964	1.14588	1.16159	1.1767	1.1911	1.20471	1.21745	1.22922	1.23994	1.24953	1.25789	1.26493	1.27059	1.27491	1.278	1.28002	1.28107	1.28129	1.2808	1.27973	1.27822	1.27638	1.27434	1.27224	1.2702	1.26834	1.2668	1.2657	1.26516	1.26528	1.26609	1.26759	1.26981	1.27278	1.27651	1.28102	1.28634	1.29249	1.29948	1.30735	1.3161	1.32577	1.33636	1.34791
5239	1.08711	1.11889	1.15049	1.18175	1.21248	1.24251	1.27166	1.29977	1.32665	1.35214	1.37605	1.39822	1.41846	1.4366	1.45248	1.4659	1.4767	1.48473	1.49008	1.49298	1.49368	1.49243	1.48947	1.48504	1.47939	1.47277	1.46542	1.45757	1.44949	1.44141	1.43358	1.42624	1.41963	1.414	1.40949	1.4061	1.4038	1.40259	1.40243	1.40331	1.40523	1.40814	1.41205	1.41693	1.42277	1.42954	1.43722	1.44581	1.45528
5264	0.989049	0.986413	0.9838	0.98123	0.978727	0.976311	0.974005	0.971831	0.969811	0.967966	0.96632	0.964893	0.963708	0.962786	0.96215	0.961822	0.961823	0.962176	0.962904	0.964031	0.965581	0.967577	0.970044	0.973005	0.976485	0.980507	0.985096	0.990275	0.996069	1.0025	1.00959	1.01737	1.02586	1.03509	1.04507	1.05583	1.06741	1.07981	1.09307	1.10721	1.12226	1.13824	1.15517	1.17309	1.19201	1.21195	1.23295	1.25503	1.27821
5267	0.944931	0.93685	0.928879	0.92113	0.913712	0.906735	0.900312	0.894551	0.889564	0.88546	0.882351	0.880347	0.879559	0.880096	0.88207	0.885591	0.890769	0.897705	0.906385	0.916725	0.928638	0.942038	0.956839	0.972956	0.990302	1.00879	1.02834	1.04885	1.07026	1.09246	1.11537	1.13891	1.16299	1.18753	1.21246	1.23772	1.26329	1.28911	1.31515	1.34136	1.3677	1.39413	1.42061	1.44709	1.47354	1.4999	1.52614	1.55222	1.57808
5269	1.03658	1.06524	1.09382	1.12226	1.15048	1.1784	1.20596	1.23308	1.25968	1.2857	1.31105	1.33567	1.35949	1.38242	1.4044	1.42535	1.44521	1.46389	1.4814	1.49779	1.5131	1.52736	1.54062	1.55293	1.56432	1.57485	1.58454	1.59345	1.60162	1.60908	1.61589	1.62208	1.6277	1.63279	1.6374	1.64159	1.64543	1.64897	1.65229	1.65544	1.65849	1.6615	1.66453	1.66765	1.67092	1.67439	1.67815	1.68224	1.68673
5270	1.02172	1.05001	1.07826	1.10642	1.13445	1.16231	1.18995	1.21732	1.2444	1.27112	1.29745	1.32335	1.34876	1.37366	1.39798	1.4217	1.44476	1.46713	1.48879	1.50973	1.52995	1.54945	1.56822	1.58627	1.60359	1.62017	1.63602	1.65114	1.66551	1.67914	1.69202	1.70415	1.71553	1.72616	1.73606	1.74533	1.75403	1.76227	1.77012	1.77767	1.785	1.7922	1.79936	1.80655	1.81387	1.8214	1.82922	1.83742	1.84608
5271	0.998185	1.01563	1.03308	1.05054	1.068	1.08549	1.10299	1.12051	1.13806	1.15563	1.17324	1.19089	1.20858	1.22631	1.24408	1.26191	1.27979	1.29773	1.31568	1.33358	1.35135	1.36893	1.38625	1.40325	1.41985	1.43599	1.4516	1.4666	1.48094	1.49455	1.50735	1.51928	1.53027	1.54025	1.54922	1.55724	1.5644	1.57077	1.57643	1.58147	1.58595	1.58997	1.5936	1.59691	1.6	1.60293	1.60578	1.60865	1.61159
5280	0.969194	0.982296	0.99546	1.00875	1.02222	1.03594	1.04997	1.06437	1.0792	1.09453	1.11042	1.12692	1.1441	1.16202	1.18075	1.20034	1.22086	1.24236	1.26478	1.28799	1.31187	1.33628	1.3611	1.3862	1.41144	1.4367	1.46186	1.48677	1.51132	1.53537	1.5588	1.58147	1.60326	1.62404	1.64371	1.66224	1.67958	1.69568	1.71052	1.72405	1.73623	1.74702	1.75638	1.76427	1.77065	1.77549	1.77873	1.78035	1.78029
5281	0.964293	0.979953	0.995685	1.01156	1.02765	1.04403	1.06076	1.07792	1.09559	1.11383	1.13271	1.15231	1.1727	1.19395	1.21613	1.23931	1.26357	1.28896	1.31542	1.34282	1.37101	1.39984	1.42918	1.45888	1.4888	1.51881	1.54875	1.57849	1.60788	1.63678	1.66506	1.69256	1.71915	1.74468	1.76908	1.79236	1.81453	1.83561	1.85563	1.87459	1.89252	1.90944	1.92535	1.94029	1.95427	1.9673	1.97941	1.9906	2.00091
5284	1.00694	1.0248	1.04264	1.06046	1.07823	1.09595	1.1136	1.13117	1.14864	1.166	1.18323	1.20032	1.21726	1.23404	1.25063	1.26702	1.28321	1.29918	1.3149	1.33034	1.34549	1.36032	1.3748	1.38889	1.40259	1.41585	1.42866	1.44099	1.45281	1.46409	1.47481	1.48494	1.49446	1.50334	1.51158	1.5192	1.52626	1.53278	1.5388	1.54436	1.54949	1.55422	1.55861	1.56268	1.56646	1.57	1.57333	1.57649	1.57951
5285	0.977048	0.99278	1.00856	1.02443	1.04044	1.05663	1.07306	1.08975	1.10678	1.12417	1.14197	1.16024	1.17901	1.19833	1.21826	1.23883	1.26009	1.28207	1.30471	1.32785	1.35136	1.37507	1.39886	1.42256	1.44604	1.46915	1.49174	1.51367	1.53478	1.55494	1.57399	1.5918	1.6082	1.62307	1.63633	1.64806	1.65832	1.66719	1.67474	1.68104	1.68617	1.6902	1.69321	1.69526	1.69643	1.6968	1.69643	1.6954	1.69378
5286	1.00248	1.01559	1.02869	1.04178	1.05486	1.06792	1.08095	1.09395	1.10692	1.11985	1.13273	1.14556	1.15834	1.17106	1.18371	1.19629	1.2088	1.22123	1.23356	1.24575	1.25778	1.26961	1.28122	1.29257	1.30364	1.31438	1.32478	1.3348	1.34441	1.35358	1.36227	1.37046	1.37812	1.38522	1.39176	1.3978	1.40342	1.40869	1.41366	1.41841	1.423	1.42751	1.432	1.43653	1.44118	1.44601	1.45109	1.45649	1.46227
5287	1.02592	1.0453	1.06463	1.08386	1.10293	1.12179	1.14039	1.15868	1.17661	1.19412	1.21116	1.22769	1.24364	1.25896	1.27362	1.28754	1.30068	1.313	1.32447	1.33513	1.34499	1.35407	1.36238	1.36995	1.37679	1.38292	1.38835	1.39312	1.39723	1.4007	1.40355	1.4058	1.40746	1.40856	1.40915	1.40929	1.40908	1.4086	1.40793	1.40716	1.40638	1.40567	1.40512	1.4048	1.4048	1.40522	1.40613	1.40761	1.40976
5289	1.00726	1.02005	1.03282	1.04557	1.05827	1.07091	1.08348	1.09597	1.10835	1.12061	1.13275	1.14474	1.15656	1.16822	1.17968	1.19094	1.20198	1.21279	1.22339	1.23379	1.24403	1.25413	1.26412	1.27404	1.2839	1.29374	1.30359	1.31346	1.32339	1.33342	1.34355	1.35383	1.36428	1.37493	1.38578	1.39678	1.40789	1.41907	1.43026	1.44143	1.45253	1.46351	1.47433	1.48494	1.4953	1.50536	1.51508	1.5244	1.5333
5311	1.00227	1.02265	1.04302	1.06339	1.08374	1.10407	1.12438	1.14467	1.16492	1.18513	1.20531	1.22544	1.24552	1.26554	1.28551	1.30541	1.32524	1.34501	1.36468	1.38427	1.40375	1.42311	1.44235	1.46144	1.48038	1.49916	1.51777	1.53619	1.55441	1.57242	1.59021	1.60777	1.62508	1.64214	1.65891	1.67535	1.6914	1.707	1.72211	1.73667	1.75062	1.76392	1.7765	1.78832	1.79932	1.80945	1.81866	1.82688	1.83408
5327	0.986542	1.00715	1.02778	1.04847	1.06924	1.09012	1.11113	1.1323	1.15367	1.17525	1.19707	1.21916	1.24155	1.26426	1.28733	1.31077	1.33462	1.35889	1.38351	1.40834	1.43326	1.45812	1.4828	1.50716	1.53106	1.55436	1.57695	1.59867	1.61941	1.63901	1.65736	1.6743	1.68972	1.70348	1.71551	1.7259	1.73469	1.74197	1.74781	1.75228	1.75544	1.75737	1.75813	1.75781	1.75647	1.75417	1.751	1.74702	1.74229
5337	1.01746	1.03319	1.0489	1.06453	1.08006	1.09544	1.11066	1.12566	1.14041	1.15489	1.16905	1.18286	1.19629	1.20929	1.22184	1.2339	1.24544	1.25642	1.26686	1.27684	1.28639	1.2956	1.3045	1.31316	1.32165	1.33001	1.33831	1.3466	1.35494	1.3634	1.37203	1.38089	1.39003	1.39952	1.40937	1.41954	1.42997	1.44062	1.45144	1.46238	1.47339	1.48441	1.49541	1.50633	1.51711	1.52772	1.5381	1.5482	1.55797
5347	1.01401	1.03075	1.04746	1.06411	1.08068	1.09713	1.11345	1.1296	1.14555	1.16127	1.17674	1.19193	1.20681	1.22136	1.23554	1.24932	1.26269	1.2756	1.28805	1.30001	1.31148	1.32245	1.33289	1.3428	1.35216	1.36096	1.36919	1.37683	1.38387	1.3903	1.3961	1.40126	1.40577	1.40961	1.41281	1.41545	1.4176	1.41935	1.42077	1.42196	1.42299	1.42393	1.42489	1.42592	1.42712	1.42857	1.43035	1.43253	1.4352
5351	1.01444	1.03551	1.05655	1.07753	1.09843	1.11921	1.13985	1.16031	1.18057	1.20059	1.22036	1.23984	1.25899	1.2778	1.29624	1.31427	1.33186	1.34899	1.36563	1.38174	1.39731	1.4123	1.42668	1.44043	1.45352	1.46592	1.47759	1.48852	1.49867	1.50802	1.51653	1.52418	1.53094	1.53678	1.54173	1.54589	1.54935	1.55224	1.55465	1.55668	1.55846	1.56007	1.56163	1.56325	1.56502	1.56706	1.56947	1.57236	1.57583
5353	1.05687	1.07107	1.08514	1.09899	1.1125	1.12555	1.13803	1.14983	1.16082	1.17091	1.17996	1.18788	1.19454	1.19983	1.20364	1.20584	1.20634	1.20503	1.20202	1.19755	1.19186	1.18518	1.17775	1.16982	1.16161	1.15338	1.14535	1.13777	1.13088	1.12491	1.1201	1.1167	1.11494	1.11505	1.11718	1.12132	1.12747	1.13559	1.14569	1.15774	1.17173	1.18765	1.20547	1.2252	1.2468	1.27027	1.29559	1.32275	1.35174
5354	1.03275	1.05556	1.07831	1.10093	1.12335	1.14551	1.16734	1.18877	1.20975	1.2302	1.25005	1.26925	1.28773	1.30542	1.32226	1.33817	1.3531	1.36698	1.3798	1.39158	1.40234	1.4121	1.42087	1.42867	1.43552	1.44144	1.44646	1.45058	1.45382	1.45622	1.45777	1.45851	1.45844	1.4576	1.45603	1.45384	1.45112	1.44798	1.44453	1.44087	1.43711	1.43335	1.42969	1.42625	1.42312	1.4204	1.41822	1.41666	1.41583
5366	0.989763	1.00695	1.02417	1.04142	1.05873	1.07613	1.09363	1.11125	1.12902	1.14695	1.16507	1.18339	1.20194	1.22073	1.23979	1.25914	1.27879	1.29877	1.31901	1.33938	1.35978	1.38008	1.40017	1.41994	1.43927	1.45803	1.47612	1.49342	1.50981	1.52517	1.53939	1.55236	1.56394	1.57404	1.5826	1.58967	1.59531	1.59959	1.60255	1.60426	1.60477	1.60415	1.60246	1.59975	1.59608	1.59151	1.5861	1.5799	1.57299
5406	1.00529	1.02469	1.04408	1.06345	1.08278	1.10208	1.12132	1.14049	1.1596	1.17861	1.19754	1.21635	1.23505	1.25362	1.27206	1.29034	1.30847	1.32642	1.34417	1.36166	1.37886	1.3957	1.41215	1.42816	1.44367	1.45865	1.47304	1.4868	1.49987	1.51222	1.52379	1.53453	1.5444	1.55336	1.56138	1.56851	1.5748	1.58027	1.58499	1.58899	1.59232	1.59501	1.59712	1.59868	1.59974	1.60034	1.60054	1.60035	1.59985
5407	1.02036	1.0503	1.08021	1.11003	1.13973	1.16926	1.19859	1.22768	1.25648	1.28495	1.31306	1.34076	1.368	1.39476	1.42099	1.44664	1.47169	1.49607	1.51975	1.54264	1.56468	1.58579	1.60591	1.62498	1.64291	1.65964	1.67511	1.68923	1.70195	1.71319	1.72288	1.73095	1.73734	1.74198	1.74487	1.74615	1.74595	1.7444	1.74164	1.73782	1.73306	1.7275	1.72127	1.71452	1.70738	1.69998	1.69246	1.68496	1.67761
5425	1.01855	1.03098	1.04337	1.05569	1.0679	1.07995	1.09182	1.10347	1.11486	1.12595	1.1367	1.14708	1.15706	1.16658	1.17562	1.18414	1.19211	1.19948	1.20626	1.21249	1.21821	1.22343	1.2282	1.23255	1.2365	1.2401	1.24337	1.24635	1.24907	1.25157	1.25387	1.256	1.25801	1.25992	1.26179	1.26371	1.2658	1.26813	1.27081	1.27394	1.27761	1.28192	1.28698	1.29287	1.2997	1.30756	1.31655	1.32676	1.33831
5430	0.980545	0.992834	1.00516	1.01757	1.03009	1.04277	1.05564	1.06875	1.08213	1.09583	1.10987	1.12431	1.13917	1.15451	1.17035	1.18674	1.20371	1.2213	1.23946	1.25808	1.27707	1.29632	1.31572	1.33519	1.3546	1.37388	1.3929	1.41157	1.42978	1.44744	1.46444	1.48068	1.49605	1.51047	1.52384	1.53614	1.54734	1.5574	1.56631	1.57402	1.58052	1.58576	1.58972	1.59237	1.59368	1.59362	1.59216	1.58926	1.58491
5447	1.03443	1.05351	1.07252	1.0914	1.11007	1.12846	1.14651	1.16414	1.18129	1.19789	1.21386	1.22915	1.24367	1.25737	1.27017	1.282	1.29279	1.30249	1.3111	1.31869	1.32532	1.33106	1.33597	1.34011	1.34355	1.34635	1.34857	1.35027	1.35153	1.3524	1.35295	1.35324	1.35333	1.35329	1.35318	1.35309	1.35307	1.35321	1.35357	1.35424	1.35528	1.35678	1.35879	1.3614	1.36467	1.36869	1.37353	1.37925	1.38593
5466	1.02444	1.04905	1.07361	1.09807	1.12238	1.1465	1.17038	1.19396	1.21719	1.24004	1.26244	1.28435	1.30572	1.32651	1.34666	1.36612	1.38484	1.40279	1.41996	1.43641	1.45217	1.46728	1.4818	1.49575	1.50919	1.52216	1.53469	1.54684	1.55864	1.57014	1.58138	1.59239	1.60324	1.61395	1.62452	1.63488	1.64495	1.65465	1.66391	1.67264	1.68078	1.68823	1.69493	1.7008	1.70575	1.7097	1.71259	1.71434	1.71485
5470	1.02848	1.04402	1.0595	1.07487	1.09007	1.10503	1.11972	1.13405	1.14799	1.16148	1.17444	1.18684	1.19861	1.20969	1.22003	1.22957	1.23825	1.24602	1.25292	1.25901	1.26436	1.26907	1.27319	1.27682	1.28001	1.28286	1.28543	1.2878	1.29004	1.29224	1.29447	1.2968	1.29931	1.30208	1.30514	1.3085	1.31214	1.31607	1.32028	1.32475	1.32949	1.33448	1.33972	1.34521	1.35093	1.35688	1.36305	1.36944	1.37604
5474	1.02767	1.04986	1.07199	1.094	1.11585	1.13748	1.15883	1.17985	1.20048	1.22067	1.24035	1.25948	1.278	1.29585	1.31299	1.32934	1.34486	1.3595	1.37325	1.38614	1.39819	1.40945	1.41993	1.42966	1.43866	1.44698	1.45463	1.46164	1.46805	1.47387	1.47914	1.48388	1.48813	1.4919	1.49524	1.49819	1.50078	1.50307	1.5051	1.50692	1.50856	1.51007	1.5115	1.51288	1.51427	1.5157	1.51723	1.51889	1.52073
5476	1.04195	1.06594	1.08985	1.1136	1.13709	1.16024	1.18297	1.2052	1.22684	1.24781	1.26801	1.28738	1.30582	1.32325	1.33959	1.35475	1.36864	1.3812	1.39243	1.40241	1.41119	1.41886	1.42549	1.43113	1.43587	1.43977	1.44291	1.44534	1.44715	1.4484	1.44916	1.44951	1.4495	1.44921	1.44871	1.44803	1.44723	1.44634	1.44541	1.44448	1.4436	1.44282	1.44217	1.44171	1.44147	1.4415	1.44185	1.44256	1.44367
5479	1.0032	1.0275	1.05178	1.07606	1.10031	1.12454	1.14874	1.1729	1.19701	1.22108	1.24508	1.26902	1.29289	1.31668	1.34039	1.36401	1.38754	1.41095	1.43419	1.45717	1.47976	1.50189	1.52345	1.54434	1.56446	1.5837	1.60198	1.61919	1.63524	1.65001	1.66342	1.67536	1.68573	1.69444	1.70148	1.70697	1.71107	1.7139	1.71561	1.71634	1.71622	1.7154	1.71401	1.71221	1.71011	1.70787	1.70563	1.70352	1.70168
5483	1.05978	1.08084	1.10178	1.12248	1.14283	1.16269	1.18195	1.2005	1.2182	1.23495	1.25061	1.26508	1.27822	1.28993	1.30008	1.30855	1.31522	1.31999	1.32304	1.32472	1.32535	1.3253	1.32491	1.32451	1.32446	1.3251	1.32678	1.32983	1.33462	1.34147	1.35073	1.36276	1.37789	1.39646	1.41853	1.44374	1.47168	1.50195	1.53416	1.56791	1.60279	1.63842	1.67439	1.7103	1.74575	1.78035	1.81369	1.84539	1.87503
5484	1.04331	1.07309	1.10278	1.1323	1.16156	1.19047	1.21895	1.2469	1.27425	1.3009	1.32677	1.35177	1.37581	1.39882	1.42069	1.44134	1.46069	1.47866	1.49527	1.51059	1.52471	1.53771	1.54967	1.56066	1.57077	1.58008	1.58867	1.59662	1.60402	1.61093	1.61744	1.62364	1.6296	1.6354	1.64109	1.64667	1.65214	1.65749	1.66272	1.66782	1.67279	1.67763	1.68233	1.68689	1.69131	1.69558	1.69969	1.70365	1.70745
5774	0.977519	0.988036	0.998598	1.00925	1.02004	1.03101	1.0422	1.05366	1.06544	1.07758	1.09013	1.10313	1.11662	1.13066	1.14528	1.16053	1.17646	1.19311	1.21047	1.22849	1.24714	1.26639	1.28618	1.30647	1.32724	1.34843	1.37002	1.39194	1.41418	1.43668	1.45941	1.48233	1.50539	1.52856	1.55178	1.57495	1.59799	1.6208	1.6433	1.66538	1.68697	1.70797	1.72828	1.74782	1.7665	1.78422	1.8009	1.81644	1.83075
5916	1.04873	1.07959	1.11035	1.14092	1.17119	1.20107	1.23047	1.25927	1.2874	1.31474	1.3412	1.36668	1.39108	1.41432	1.43628	1.45687	1.476	1.49357	1.50958	1.52407	1.5371	1.54872	1.55896	1.56789	1.57555	1.58199	1.58726	1.59141	1.59449	1.59654	1.59762	1.59777	1.59705	1.5955	1.5932	1.59028	1.58688	1.5831	1.5791	1.57499	1.57091	1.56698	1.56334	1.56011	1.55743	1.55541	1.5542	1.55392	1.5547
5924	0.999349	1.01285	1.02636	1.03987	1.05338	1.0669	1.08043	1.09396	1.1075	1.12105	1.13462	1.1482	1.16179	1.1754	1.18902	1.20266	1.21632	1.23001	1.24368	1.25732	1.27087	1.2843	1.29758	1.31066	1.32351	1.33609	1.34836	1.36028	1.37181	1.38292	1.39357	1.40372	1.41333	1.42237	1.43082	1.43873	1.44613	1.45307	1.45959	1.46573	1.47153	1.47704	1.48229	1.48733	1.49219	1.49692	1.50156	1.50616	1.51074
5936	1.0099	1.02479	1.03965	1.05448	1.06925	1.08394	1.09853	1.113	1.12733	1.1415	1.1555	1.16929	1.18287	1.19621	1.20929	1.22209	1.23459	1.24678	1.25863	1.27013	1.28126	1.29201	1.30236	1.31229	1.32178	1.33083	1.33941	1.34751	1.35511	1.36219	1.36874	1.37475	1.38019	1.38505	1.38935	1.39314	1.39648	1.39944	1.40207	1.40445	1.40663	1.40867	1.41063	1.41259	1.41459	1.4167	1.41898	1.4215	1.42431
5941	1.02478	1.0536	1.08238	1.11106	1.13959	1.16792	1.196	1.22378	1.25122	1.27825	1.30484	1.33093	1.35648	1.38143	1.40573	1.42934	1.4522	1.47427	1.49552	1.51595	1.53555	1.55433	1.57226	1.58935	1.60559	1.62097	1.63549	1.64914	1.66192	1.67382	1.68484	1.69496	1.70419	1.71251	1.71997	1.72662	1.73254	1.73782	1.74253	1.74675	1.75056	1.75402	1.75723	1.76026	1.76318	1.76608	1.76903	1.7721	1.77538
5942	1.03289	1.05589	1.07882	1.10162	1.12422	1.14656	1.16857	1.19018	1.21133	1.23195	1.25198	1.27135	1.28999	1.30784	1.32483	1.3409	1.35598	1.37001	1.38302	1.39512	1.4064	1.41694	1.42685	1.43622	1.44515	1.45372	1.46203	1.47019	1.47827	1.48638	1.49462	1.50306	1.51182	1.52099	1.53061	1.54066	1.55114	1.56202	1.57329	1.58491	1.59689	1.60918	1.62179	1.63468	1.64784	1.66125	1.67489	1.68874	1.70278
5943	1.02154	1.04102	1.06046	1.07982	1.09904	1.11809	1.13693	1.15551	1.17378	1.19171	1.20924	1.22635	1.24298	1.25909	1.27464	1.28959	1.30389	1.3175	1.33044	1.34277	1.35454	1.36582	1.37665	1.38709	1.39719	1.40702	1.41662	1.42606	1.43539	1.44466	1.45393	1.46326	1.4727	1.48231	1.4921	1.50203	1.51207	1.52217	1.53228	1.54236	1.55237	1.56227	1.57201	1.58155	1.59084	1.59985	1.60853	1.61683	1.62472
5944	0.994087	1.01059	1.02711	1.04365	1.06022	1.07684	1.09353	1.11028	1.12712	1.14405	1.16109	1.17824	1.19553	1.21296	1.23054	1.24829	1.26622	1.28434	1.30259	1.32091	1.33923	1.35746	1.37553	1.39337	1.41091	1.42805	1.44474	1.46089	1.47643	1.49129	1.50539	1.51865	1.531	1.54236	1.55273	1.56218	1.57081	1.57869	1.58593	1.59261	1.59881	1.60464	1.61016	1.61548	1.62069	1.62586	1.63109	1.63647	1.64209
5956	0.973078	0.979826	0.986629	0.99354	1.00061	1.0079	1.01546	1.02334	1.0316	1.0403	1.04948	1.0592	1.06951	1.08047	1.09214	1.10456	1.11779	1.13188	1.14677	1.16237	1.17855	1.19523	1.21227	1.22959	1.24707	1.26459	1.28206	1.29937	1.3164	1.33306	1.34922	1.36479	1.37965	1.3937	1.4069	1.41933	1.43105	1.44215	1.4527	1.46278	1.47247	1.48184	1.49097	1.49993	1.50882	1.51769	1.52664	1.53573	1.54504
5959	1.0398	1.06665	1.09342	1.12003	1.1464	1.17245	1.19811	1.22328	1.24789	1.27187	1.29512	1.31758	1.33916	1.35978	1.37936	1.39782	1.41509	1.43108	1.44583	1.4594	1.47188	1.48334	1.49387	1.50353	1.51241	1.52059	1.52814	1.53515	1.54168	1.54783	1.55366	1.55925	1.56469	1.57005	1.57539	1.58075	1.58615	1.59162	1.5972	1.60293	1.60882	1.61491	1.62123	1.62782	1.6347	1.64191	1.64948	1.65743	1.6658
5960	0.946948	0.953249	0.959657	0.966277	0.973217	0.980583	0.988481	0.997018	1.0063	1.01643	1.02752	1.03968	1.05301	1.06761	1.0836	1.10108	1.12015	1.14091	1.16325	1.18693	1.21173	1.23739	1.2637	1.29041	1.31729	1.34411	1.37063	1.39662	1.42184	1.44605	1.46903	1.49054	1.51034	1.52821	1.54403	1.55791	1.56994	1.58024	1.58892	1.59607	1.60181	1.60624	1.60947	1.61161	1.61276	1.61303	1.61253	1.61136	1.60964
5968	1.07086	1.10289	1.13479	1.1664	1.19758	1.2282	1.2581	1.28715	1.3152	1.34212	1.36776	1.39198	1.41463	1.43558	1.45467	1.47178	1.48676	1.49947	1.50997	1.51841	1.52494	1.52971	1.53288	1.53461	1.53503	1.53432	1.53262	1.53009	1.52688	1.52314	1.51903	1.5147	1.51031	1.506	1.50192	1.49814	1.49476	1.49187	1.48955	1.48791	1.48702	1.48698	1.48787	1.48979	1.49282	1.49706	1.50258	1.5095	1.51788
5992	1.01383	1.03128	1.0487	1.06606	1.08334	1.10051	1.11754	1.13441	1.15108	1.16752	1.18372	1.19964	1.21526	1.23054	1.24546	1.26	1.27411	1.28779	1.301	1.31371	1.32592	1.3376	1.34873	1.35929	1.36925	1.3786	1.38731	1.39537	1.40274	1.40943	1.41539	1.42061	1.42507	1.42875	1.43169	1.43406	1.43602	1.43772	1.43933	1.44101	1.44293	1.44523	1.4481	1.45168	1.45614	1.46164	1.46834	1.47641	1.48601
5999	1.05685	1.08554	1.11411	1.14246	1.17047	1.19802	1.225	1.2513	1.27679	1.30138	1.32494	1.34735	1.36852	1.38831	1.40662	1.42334	1.43834	1.45153	1.46295	1.4727	1.48093	1.48774	1.49327	1.49763	1.50096	1.50336	1.50497	1.5059	1.50629	1.50624	1.5059	1.50537	1.50479	1.50426	1.50389	1.50371	1.50376	1.50406	1.50465	1.50557	1.50685	1.50853	1.51063	1.51319	1.51625	1.51984	1.52399	1.52874	1.53412
6002	1.04619	1.07787	1.10947	1.14088	1.17201	1.20277	1.23307	1.26281	1.29191	1.32026	1.34778	1.37437	1.39994	1.4244	1.44766	1.46962	1.49018	1.50928	1.52694	1.54329	1.55844	1.5725	1.5856	1.59784	1.60935	1.62025	1.63064	1.64065	1.6504	1.65999	1.66955	1.67919	1.68904	1.6992	1.7097	1.72045	1.73136	1.7423	1.75319	1.76391	1.77436	1.78444	1.79405	1.80307	1.81141	1.81897	1.82563	1.8313	1.83587
6003	0.963919	0.976244	0.988641	1.00118	1.01394	1.02699	1.0404	1.05425	1.0686	1.08353	1.09911	1.11542	1.13252	1.15049	1.16941	1.18933	1.21035	1.2325	1.25567	1.27961	1.30408	1.32884	1.35364	1.37824	1.40239	1.42585	1.44838	1.46973	1.48966	1.50793	1.52429	1.5385	1.55031	1.55948	1.56593	1.5698	1.57124	1.5704	1.56745	1.56254	1.55582	1.54746	1.53761	1.52642	1.51405	1.50065	1.4864	1.47143	1.45591
6005	1.00849	1.02984	1.05118	1.07248	1.09374	1.11492	1.13602	1.15702	1.17789	1.19863	1.21922	1.23964	1.25987	1.27989	1.2997	1.31926	1.33857	1.35761	1.37637	1.39483	1.41299	1.43083	1.44836	1.46556	1.48242	1.49893	1.51509	1.53088	1.5463	1.56133	1.57597	1.59021	1.60405	1.61746	1.63043	1.64293	1.65494	1.6664	1.6773	1.68759	1.69725	1.70624	1.71453	1.72209	1.72888	1.73486	1.74002	1.7443	1.74769
6008	0.924494	0.93264	0.940936	0.949536	0.95859	0.968251	0.978668	0.989995	1.00238	1.01598	1.03094	1.04742	1.06557	1.08553	1.10746	1.13151	1.15784	1.18656	1.21755	1.25048	1.28505	1.32094	1.35784	1.39544	1.43342	1.47148	1.5093	1.54656	1.58295	1.61817	1.65189	1.68381	1.71361	1.74099	1.7658	1.78816	1.80822	1.8261	1.84195	1.8559	1.86809	1.87866	1.88775	1.89548	1.90201	1.90746	1.91197	1.91569	1.91874
6015	1.06213	1.09596	1.12966	1.16312	1.1962	1.22878	1.26074	1.29195	1.32229	1.35163	1.37985	1.40683	1.43243	1.45653	1.47902	1.49976	1.51863	1.53552	1.55044	1.56351	1.57483	1.5845	1.59264	1.59934	1.60472	1.60888	1.61192	1.61396	1.6151	1.61544	1.61509	1.61416	1.61276	1.61098	1.60894	1.60673	1.60444	1.60217	1.60002	1.59808	1.59645	1.59523	1.59451	1.59438	1.59495	1.59631	1.59855	1.60178	1.60608
6016	0.999623	1.01762	1.03562	1.05362	1.07162	1.08962	1.10763	1.12565	1.14366	1.16169	1.17972	1.19776	1.2158	1.23386	1.25193	1.27	1.28809	1.30619	1.32424	1.34216	1.35988	1.3773	1.39434	1.41093	1.42697	1.44239	1.4571	1.47102	1.48406	1.49615	1.5072	1.51712	1.52583	1.53326	1.53942	1.54448	1.54862	1.55203	1.55488	1.55735	1.55963	1.5619	1.56434	1.56713	1.57045	1.57448	1.57941	1.5854	1.59265
6017	1.0091	1.03173	1.05434	1.07691	1.09942	1.12187	1.14422	1.16646	1.18858	1.21055	1.23235	1.25398	1.2754	1.2966	1.31756	1.33827	1.35871	1.37885	1.39866	1.4181	1.43711	1.45565	1.47368	1.49115	1.50801	1.52422	1.53972	1.55448	1.56845	1.58157	1.59381	1.60512	1.61544	1.62474	1.63304	1.64041	1.64699	1.65286	1.65813	1.66292	1.66732	1.67144	1.67538	1.67926	1.68318	1.68724	1.69155	1.69622	1.70134
6029	1.01829	1.04174	1.06515	1.08848	1.11171	1.13479	1.15769	1.18037	1.20278	1.22491	1.24671	1.26814	1.28916	1.30975	1.32985	1.34945	1.36849	1.38695	1.40477	1.4219	1.4383	1.4539	1.46866	1.48252	1.49543	1.50735	1.5182	1.52796	1.53655	1.54393	1.55005	1.55486	1.55829	1.56031	1.5609	1.56015	1.55812	1.55489	1.55055	1.54516	1.5388	1.53156	1.52351	1.51472	1.50527	1.49524	1.48471	1.47375	1.46245
6050	1.00094	1.015	1.02905	1.0431	1.05714	1.07117	1.0852	1.09921	1.11321	1.12719	1.14116	1.15511	1.16904	1.18294	1.19682	1.21068	1.2245	1.2383	1.25202	1.26564	1.27908	1.29231	1.30527	1.31792	1.3302	1.34205	1.35344	1.36432	1.37462	1.3843	1.39331	1.4016	1.40912	1.41581	1.42168	1.42675	1.43108	1.43472	1.4377	1.44009	1.44192	1.44324	1.44411	1.44456	1.44465	1.44442	1.44392	1.4432	1.4423
6053	1.0504	1.0692	1.0879	1.1064	1.12459	1.14238	1.15967	1.17634	1.19231	1.20747	1.22172	1.23496	1.24709	1.258	1.2676	1.27578	1.28244	1.28751	1.29103	1.29317	1.2941	1.29397	1.29296	1.29121	1.2889	1.28619	1.28323	1.2802	1.27726	1.27456	1.27227	1.27055	1.26957	1.26948	1.27038	1.27223	1.27501	1.27868	1.28321	1.28856	1.29471	1.30161	1.30925	1.31757	1.32656	1.33617	1.34638	1.35715	1.36845
6215	1.02269	1.0406	1.05846	1.07624	1.09387	1.11132	1.12855	1.1455	1.16214	1.1784	1.19426	1.20967	1.22457	1.23893	1.25269	1.26582	1.27826	1.28998	1.30099	1.31133	1.32104	1.33017	1.33875	1.34684	1.35448	1.36171	1.36857	1.37511	1.38138	1.3874	1.39324	1.39892	1.40451	1.41003	1.41554	1.4211	1.42678	1.43263	1.43873	1.44513	1.45189	1.45909	1.46677	1.47501	1.48386	1.49339	1.50367	1.51475	1.5267
6220	1.00357	1.02184	1.0401	1.05836	1.07659	1.09479	1.11295	1.13108	1.14915	1.16716	1.18511	1.20299	1.2208	1.23851	1.25613	1.27365	1.29107	1.30837	1.32552	1.34247	1.35919	1.37563	1.39174	1.40748	1.4228	1.43765	1.452	1.46579	1.47899	1.49154	1.5034	1.51453	1.52488	1.53441	1.5431	1.55099	1.55812	1.56453	1.57026	1.57536	1.57985	1.58378	1.5872	1.59013	1.59262	1.59472	1.59645	1.59786	1.599
6270	1.00266	1.01446	1.02626	1.03805	1.04983	1.06158	1.0733	1.085	1.09665	1.10827	1.11983	1.13135	1.1428	1.15419	1.16551	1.17675	1.18792	1.199	1.20998	1.22084	1.23157	1.24215	1.25256	1.26278	1.2728	1.28259	1.29215	1.30144	1.31047	1.31919	1.32761	1.3357	1.34344	1.35083	1.35785	1.36455	1.37096	1.37714	1.3831	1.3889	1.39458	1.40016	1.40569	1.41122	1.41677	1.42239	1.42811	1.43398	1.44004
6277	0.967966	0.972472	0.977041	0.98174	0.986631	0.991779	0.997249	1.0031	1.00941	1.01623	1.02363	1.03167	1.04041	1.04993	1.06029	1.07154	1.08376	1.097	1.11118	1.12618	1.14184	1.15802	1.17458	1.19137	1.20825	1.22507	1.2417	1.25799	1.27379	1.28896	1.30336	1.31684	1.32927	1.34049	1.35044	1.35921	1.36685	1.37344	1.37906	1.38378	1.38767	1.39082	1.39328	1.39515	1.39648	1.39737	1.39787	1.39807	1.39803
6293	0.980806	0.99006	0.999353	1.00872	1.01821	1.02785	1.03768	1.04774	1.05807	1.06872	1.0797	1.09108	1.10287	1.11513	1.12789	1.14119	1.15506	1.16954	1.18455	1.19991	1.21548	1.23109	1.24659	1.26182	1.27662	1.29083	1.30429	1.31685	1.32834	1.3386	1.34749	1.35483	1.36047	1.36426	1.36617	1.36637	1.36507	1.36244	1.35869	1.354	1.34855	1.34255	1.33619	1.32965	1.32312	1.31681	1.31088	1.30555	1.301
6299	0.991292	1.00535	1.01942	1.03352	1.04768	1.06191	1.07622	1.09064	1.10519	1.11987	1.13471	1.14972	1.16493	1.18035	1.19599	1.21188	1.22803	1.24445	1.2611	1.27788	1.29469	1.31144	1.32805	1.34442	1.36045	1.37605	1.39114	1.40561	1.41938	1.43235	1.44442	1.45552	1.46554	1.47438	1.48205	1.48865	1.49428	1.49906	1.50312	1.50655	1.50947	1.512	1.51426	1.51634	1.51838	1.52048	1.52276	1.52532	1.5283
6303	0.958678	0.957604	0.956613	0.955788	0.955212	0.954967	0.955137	0.955804	0.957051	0.958962	0.961619	0.965106	0.969504	0.974897	0.981368	0.989	0.997875	1.00807	1.01956	1.03229	1.04616	1.06111	1.07705	1.09392	1.11164	1.13013	1.14932	1.16913	1.18948	1.2103	1.23152	1.25305	1.27483	1.29677	1.31884	1.34104	1.36337	1.38585	1.40848	1.43128	1.45425	1.47739	1.50072	1.52425	1.54798	1.57193	1.59609	1.62048	1.64511
6339	0.978813	0.986194	0.993618	1.00113	1.00876	1.01657	1.02459	1.03286	1.04143	1.05035	1.05964	1.06936	1.07955	1.09024	1.10149	1.11334	1.12582	1.13898	1.15283	1.16737	1.18259	1.19848	1.21505	1.23228	1.25018	1.26873	1.28793	1.30779	1.32828	1.34942	1.37119	1.39359	1.41661	1.44025	1.46442	1.4889	1.51348	1.53792	1.56201	1.58552	1.60823	1.62992	1.65036	1.66934	1.68662	1.70198	1.71521	1.72607	1.73435
6340	1.01584	1.03785	1.05983	1.08174	1.10356	1.12525	1.14679	1.16813	1.18925	1.21012	1.23069	1.25096	1.27087	1.2904	1.30952	1.32819	1.34638	1.36407	1.38121	1.39778	1.41374	1.42906	1.4437	1.45762	1.4708	1.4832	1.49479	1.50553	1.51538	1.52432	1.53231	1.53932	1.54531	1.55025	1.55417	1.55722	1.55953	1.56125	1.56252	1.5635	1.56431	1.56511	1.56605	1.56725	1.56888	1.57107	1.57397	1.57772	1.58247
6341	1.01729	1.03774	1.05815	1.0785	1.09874	1.11885	1.13878	1.1585	1.17798	1.19718	1.21607	1.23462	1.25278	1.27052	1.28782	1.30463	1.32092	1.33665	1.35183	1.36647	1.38058	1.39418	1.40728	1.4199	1.43205	1.44374	1.455	1.46583	1.47625	1.48627	1.49591	1.50518	1.5141	1.52268	1.53094	1.53889	1.54656	1.55394	1.56106	1.56794	1.57459	1.58103	1.58727	1.59333	1.59922	1.60496	1.61057	1.61606	1.62144
6374	0.988862	1.00527	1.0217	1.03817	1.05471	1.07134	1.08809	1.10496	1.122	1.13921	1.15662	1.17426	1.19214	1.21029	1.22873	1.24749	1.26657	1.28601	1.30574	1.32565	1.34563	1.36557	1.38535	1.40487	1.42402	1.44269	1.46076	1.47813	1.49469	1.51031	1.52491	1.53836	1.55055	1.56137	1.5708	1.57889	1.58573	1.59139	1.59596	1.59952	1.60214	1.60389	1.60487	1.60515	1.6048	1.60392	1.60256	1.60083	1.59878
6385	1.01512	1.03704	1.05892	1.08075	1.10249	1.1241	1.14556	1.16684	1.18791	1.20874	1.22929	1.24954	1.26945	1.289	1.30816	1.32689	1.34517	1.36296	1.38024	1.39698	1.41316	1.42874	1.44371	1.45804	1.4717	1.48467	1.49692	1.50843	1.51916	1.5291	1.53822	1.54649	1.55388	1.56038	1.56601	1.57085	1.57503	1.57864	1.58179	1.58457	1.5871	1.58948	1.5918	1.59418	1.59673	1.59953	1.6027	1.60634	1.61055
6409	0.98909	1.00354	1.01801	1.03253	1.04711	1.06177	1.07655	1.09146	1.10652	1.12176	1.13719	1.15285	1.16874	1.1849	1.20134	1.21809	1.23516	1.25258	1.27032	1.2883	1.30646	1.32473	1.34306	1.36137	1.37959	1.39767	1.41553	1.43311	1.45034	1.46716	1.4835	1.49929	1.51448	1.52899	1.5428	1.55595	1.56848	1.58045	1.59189	1.60284	1.61336	1.62349	1.63327	1.64275	1.65196	1.66096	1.66979	1.6785	1.68712
6410	1.07502	1.10972	1.14427	1.17852	1.21231	1.24551	1.27795	1.30949	1.33998	1.36926	1.39718	1.4236	1.44837	1.47133	1.49233	1.51122	1.52786	1.5421	1.55398	1.56361	1.57114	1.57668	1.58037	1.58234	1.58271	1.58162	1.57919	1.57556	1.57085	1.56519	1.55872	1.55156	1.54384	1.53568	1.52725	1.51869	1.51018	1.50187	1.49395	1.48657	1.4799	1.4741	1.46935	1.46581	1.46365	1.46302	1.46411	1.46706	1.47206
6411	1.01469	1.03115	1.04758	1.06396	1.08024	1.09641	1.11243	1.12827	1.14391	1.15931	1.17445	1.18929	1.20381	1.21797	1.23175	1.24512	1.25805	1.2705	1.28251	1.29409	1.30531	1.31618	1.32675	1.33706	1.34715	1.35706	1.36682	1.37648	1.38607	1.39563	1.40521	1.41483	1.42454	1.43438	1.44439	1.45458	1.46498	1.47563	1.48655	1.49776	1.50929	1.52117	1.53343	1.54608	1.55917	1.57271	1.58673	1.60126	1.61633
6413	1.01775	1.03442	1.05106	1.06762	1.08408	1.1004	1.11653	1.13246	1.14813	1.16352	1.17859	1.1933	1.20762	1.22152	1.23495	1.24788	1.26027	1.2721	1.28336	1.29405	1.3042	1.3138	1.32288	1.33144	1.3395	1.34707	1.35415	1.36077	1.36692	1.37263	1.37791	1.38276	1.38721	1.39125	1.39491	1.39825	1.40129	1.40408	1.40666	1.40908	1.41138	1.4136	1.41579	1.41798	1.42022	1.42256	1.42503	1.42768	1.43054
6467	1.03566	1.07396	1.1122	1.15029	1.18817	1.22576	1.263	1.2998	1.33611	1.37184	1.40693	1.4413	1.47488	1.50761	1.53941	1.5702	1.59993	1.6285	1.65582	1.68177	1.70621	1.72904	1.75011	1.76931	1.78651	1.80159	1.81442	1.82489	1.83286	1.83821	1.84081	1.84055	1.8373	1.83094	1.82153	1.80943	1.79499	1.7786	1.76061	1.74139	1.72132	1.70075	1.68007	1.65963	1.63981	1.62096	1.60347	1.5877	1.57402
6502	1.00789	1.0222	1.03649	1.05075	1.06496	1.07911	1.09317	1.10715	1.12101	1.13475	1.14834	1.16178	1.17504	1.18811	1.20098	1.21362	1.22603	1.23818	1.25005	1.26161	1.27281	1.28363	1.29403	1.30398	1.31343	1.32237	1.33075	1.33854	1.3457	1.35221	1.35802	1.3631	1.36742	1.37094	1.37368	1.37575	1.37724	1.37827	1.37892	1.37932	1.37956	1.37974	1.37998	1.38037	1.38103	1.38204	1.38353	1.38559	1.38832
6528	1.03092	1.05852	1.08605	1.11347	1.14069	1.16767	1.19434	1.22064	1.2465	1.27187	1.29667	1.32086	1.34436	1.36712	1.38908	1.41016	1.43032	1.44948	1.46759	1.48459	1.50043	1.51504	1.52837	1.54036	1.55096	1.5601	1.56773	1.57379	1.57823	1.58098	1.58199	1.58121	1.57856	1.57401	1.5676	1.55954	1.55005	1.53935	1.52767	1.51523	1.50225	1.48896	1.47556	1.4623	1.44938	1.43704	1.42548	1.41494	1.40564
6532	1.00833	1.02444	1.04053	1.05659	1.0726	1.08854	1.1044	1.12016	1.1358	1.15131	1.16667	1.18186	1.19686	1.21167	1.22626	1.24061	1.25471	1.26855	1.28212	1.29542	1.30847	1.32127	1.33382	1.34614	1.35822	1.37007	1.3817	1.39312	1.40433	1.41533	1.42614	1.43676	1.44719	1.45744	1.46753	1.47749	1.48736	1.49717	1.50696	1.51676	1.5266	1.53653	1.54657	1.55676	1.56713	1.57773	1.58858	1.59972	1.61119
6533	0.988226	1.00497	1.02174	1.03855	1.05544	1.07242	1.08952	1.10676	1.12416	1.14176	1.15956	1.17761	1.19591	1.2145	1.23339	1.25261	1.27219	1.29214	1.31244	1.333	1.35378	1.37469	1.39568	1.41667	1.4376	1.45841	1.47902	1.49938	1.51941	1.53904	1.55821	1.57686	1.59492	1.61231	1.62901	1.64503	1.66039	1.67511	1.6892	1.70269	1.71558	1.72791	1.73968	1.75091	1.76163	1.77184	1.78158	1.79084	1.79967
6534	1.00024	1.01445	1.02866	1.04286	1.05707	1.07127	1.08547	1.09967	1.11386	1.12805	1.14224	1.15642	1.17059	1.18476	1.19892	1.21308	1.22723	1.24137	1.2555	1.26962	1.28373	1.29783	1.31191	1.32597	1.34001	1.35403	1.36803	1.382	1.39595	1.40987	1.42376	1.43762	1.45145	1.46524	1.47899	1.49268	1.5063	1.51981	1.53321	1.54649	1.55961	1.57256	1.58533	1.59789	1.61024	1.62234	1.63419	1.64576	1.65704
6542	1.03762	1.0579	1.07809	1.09814	1.11796	1.13748	1.15662	1.17531	1.19347	1.21102	1.2279	1.24402	1.25931	1.2737	1.2871	1.29945	1.31066	1.32067	1.3295	1.33721	1.34387	1.34953	1.35429	1.35818	1.3613	1.3637	1.36544	1.3666	1.36725	1.36745	1.36726	1.36676	1.36601	1.36508	1.36404	1.36297	1.36193	1.36102	1.36031	1.35987	1.35978	1.36012	1.36097	1.36239	1.36448	1.3673	1.37094	1.37546	1.38096
6543	1.0293	1.04973	1.0701	1.09035	1.11042	1.13026	1.14981	1.169	1.18778	1.20609	1.22387	1.24107	1.25761	1.27346	1.28853	1.30279	1.31616	1.32859	1.3401	1.3507	1.36046	1.36939	1.37755	1.38497	1.39169	1.39774	1.40318	1.40803	1.41233	1.41613	1.41946	1.42236	1.42488	1.42704	1.42889	1.43048	1.43184	1.43303	1.43408	1.43504	1.43596	1.43687	1.43783	1.43887	1.44005	1.4414	1.44297	1.4448	1.44694
6544	1.03766	1.05429	1.07085	1.08726	1.10344	1.11931	1.13482	1.14986	1.16438	1.1783	1.19153	1.20401	1.21566	1.2264	1.23615	1.24486	1.25242	1.25879	1.26399	1.26813	1.27129	1.27358	1.2751	1.27595	1.27622	1.27602	1.27544	1.27457	1.27353	1.2724	1.27129	1.2703	1.26952	1.26905	1.26895	1.26927	1.27	1.27118	1.27282	1.27495	1.27758	1.28073	1.28443	1.2887	1.29355	1.29901	1.3051	1.31183	1.31923
6562	1.03089	1.0553	1.07965	1.10387	1.12791	1.1517	1.17518	1.19829	1.22096	1.24314	1.26476	1.28576	1.30608	1.32566	1.34443	1.36233	1.3793	1.39529	1.41029	1.42435	1.43751	1.44981	1.46129	1.47199	1.48195	1.49122	1.49983	1.50783	1.51526	1.52216	1.52857	1.53453	1.54008	1.54526	1.55013	1.55475	1.55916	1.56345	1.56766	1.57186	1.57611	1.58048	1.58502	1.58979	1.59486	1.60029	1.60614	1.61247	1.61935
6567	1.00965	1.03759	1.0655	1.09339	1.12121	1.14895	1.1766	1.20413	1.23153	1.25877	1.28584	1.31271	1.33937	1.3658	1.39198	1.41789	1.4435	1.46881	1.49375	1.51829	1.54234	1.56587	1.5888	1.61107	1.63264	1.65343	1.67339	1.69247	1.71059	1.7277	1.74375	1.75867	1.7724	1.78488	1.79613	1.80621	1.81524	1.82329	1.83047	1.83688	1.8426	1.84773	1.85237	1.8566	1.86053	1.86425	1.86785	1.87143	1.87509
6582	1.03053	1.05476	1.07893	1.10297	1.12683	1.15044	1.17375	1.19669	1.2192	1.24123	1.2627	1.28355	1.30374	1.32319	1.34184	1.35963	1.37651	1.39241	1.40733	1.42129	1.43432	1.44645	1.45771	1.46812	1.4777	1.48649	1.49451	1.50178	1.50834	1.51421	1.51942	1.52399	1.52795	1.53132	1.53416	1.53653	1.53851	1.54016	1.54157	1.5428	1.54393	1.54503	1.54617	1.54743	1.54887	1.55058	1.55263	1.55508	1.55801
6593	1.04982	1.0884	1.12688	1.16516	1.20314	1.24071	1.27779	1.31427	1.35005	1.38503	1.41911	1.45219	1.48417	1.51495	1.54443	1.57251	1.5991	1.62408	1.64743	1.66913	1.68916	1.70752	1.72419	1.73916	1.75242	1.76396	1.77376	1.78182	1.78812	1.79265	1.7954	1.79635	1.7955	1.79283	1.7884	1.78232	1.77475	1.76581	1.75565	1.74441	1.73221	1.7192	1.70553	1.69131	1.67671	1.66184	1.64685	1.63188	1.61706
6598	1.02393	1.05812	1.09226	1.1263	1.16021	1.19391	1.22738	1.26056	1.29341	1.32586	1.35789	1.38944	1.42046	1.4509	1.48072	1.50987	1.53829	1.56595	1.59272	1.61849	1.64312	1.66647	1.6884	1.70879	1.7275	1.74439	1.75933	1.77219	1.78282	1.79111	1.79691	1.80008	1.8005	1.79803	1.79272	1.78487	1.77479	1.76281	1.74926	1.73445	1.7187	1.70234	1.68568	1.66905	1.65277	1.63716	1.62255	1.60924	1.59758
6600	1.09095	1.13955	1.18797	1.23602	1.28353	1.3303	1.37616	1.42093	1.46442	1.50645	1.54684	1.5854	1.62195	1.65632	1.68831	1.71775	1.74445	1.76825	1.78916	1.80732	1.82286	1.83593	1.84665	1.85516	1.8616	1.86611	1.86881	1.86985	1.86937	1.86749	1.86435	1.86009	1.85484	1.84875	1.84193	1.83448	1.8265	1.81809	1.80936	1.80039	1.79128	1.78215	1.77308	1.76418	1.75554	1.74726	1.73945	1.73219	1.7256
6617	1.0375	1.06018	1.08278	1.10523	1.12746	1.14938	1.17093	1.19203	1.2126	1.23257	1.25186	1.2704	1.28811	1.30491	1.32074	1.33552	1.34917	1.36162	1.37289	1.38308	1.39225	1.40049	1.40788	1.4145	1.42043	1.42576	1.43055	1.4349	1.43888	1.44258	1.44607	1.44943	1.45276	1.45612	1.45958	1.46316	1.46691	1.47085	1.47501	1.47942	1.4841	1.4891	1.49444	1.50014	1.50625	1.51278	1.51977	1.52726	1.53526
6618	1.02658	1.04466	1.06268	1.0806	1.09835	1.11589	1.13317	1.15012	1.1667	1.18286	1.19853	1.21367	1.22823	1.24214	1.25536	1.26784	1.27951	1.29034	1.30033	1.30953	1.31801	1.3258	1.33296	1.33954	1.3456	1.35117	1.35633	1.36111	1.36557	1.36975	1.37372	1.37752	1.38121	1.38483	1.38843	1.39204	1.39571	1.39948	1.40336	1.40742	1.41167	1.41615	1.42091	1.42598	1.43139	1.43718	1.44339	1.45005	1.45721
6637	1.02762	1.05003	1.07239	1.09464	1.11672	1.13858	1.16016	1.18141	1.20227	1.22269	1.24261	1.26198	1.28074	1.29883	1.3162	1.3328	1.34856	1.36345	1.37745	1.39059	1.40291	1.41444	1.4252	1.43524	1.44457	1.45322	1.46123	1.46864	1.47545	1.48172	1.48747	1.49272	1.49751	1.50187	1.50584	1.50945	1.51274	1.51577	1.51858	1.5212	1.52367	1.52605	1.52838	1.53069	1.53302	1.53543	1.53796	1.54064	1.54352
6659	1.01488	1.03186	1.04881	1.06569	1.08249	1.09917	1.1157	1.13205	1.14819	1.16409	1.17973	1.19506	1.21007	1.22471	1.23897	1.25282	1.26621	1.27912	1.29153	1.3034	1.31471	1.32542	1.3355	1.34493	1.35367	1.3617	1.36899	1.3755	1.38121	1.38609	1.39011	1.39323	1.39544	1.39669	1.39704	1.39664	1.39564	1.3942	1.39249	1.39065	1.38886	1.38726	1.38602	1.38529	1.38524	1.38602	1.3878	1.39072	1.39495
6728	0.982513	0.999337	1.0162	1.03313	1.05016	1.06733	1.08468	1.10225	1.12005	1.13814	1.15654	1.1753	1.19443	1.214	1.23401	1.25452	1.27555	1.29714	1.31923	1.3417	1.36445	1.38736	1.41032	1.43322	1.45596	1.47842	1.50048	1.52204	1.54299	1.56321	1.5826	1.60104	1.61842	1.63464	1.64964	1.66347	1.67618	1.68783	1.69847	1.70816	1.71694	1.72487	1.73201	1.73841	1.74411	1.74918	1.75366	1.75762	1.76109
6852	0.989238	1.00451	1.0198	1.03514	1.05054	1.06603	1.08162	1.09734	1.11322	1.12927	1.14551	1.16197	1.17867	1.19562	1.21286	1.2304	1.24826	1.26646	1.28491	1.30348	1.32202	1.34039	1.35845	1.37605	1.39306	1.40933	1.42472	1.43908	1.45228	1.46417	1.47462	1.48347	1.49059	1.49583	1.49917	1.50075	1.50072	1.49923	1.49643	1.49247	1.48751	1.48169	1.47517	1.46809	1.46062	1.45289	1.44507	1.4373	1.42973
6856	1.25143	1.32372	1.39551	1.46628	1.53554	1.60279	1.66751	1.7292	1.78737	1.84149	1.89108	1.93562	1.97461	2.00755	2.03393	2.05325	2.065	2.06874	2.06478	2.0539	2.03686	2.01444	1.98744	1.95661	1.92275	1.88663	1.84902	1.81071	1.77248	1.7351	1.69935	1.66602	1.63587	1.60968	1.58783	1.57016	1.55645	1.54647	1.54001	1.53685	1.53678	1.53957	1.545	1.55286	1.56293	1.57499	1.58882	1.60421	1.62093
6858	1.01749	1.03952	1.06151	1.08343	1.10525	1.12692	1.14842	1.16971	1.19075	1.21151	1.23196	1.25205	1.27176	1.29105	1.30988	1.32822	1.34604	1.36329	1.38	1.3962	1.41192	1.42721	1.4421	1.45663	1.47084	1.48475	1.49842	1.51188	1.52516	1.53831	1.55135	1.56433	1.57729	1.59026	1.60322	1.6161	1.62882	1.64128	1.65339	1.66508	1.67625	1.68682	1.69669	1.70579	1.71402	1.7213	1.72755	1.73266	1.73657
6862	1.04389	1.0702	1.09641	1.12245	1.14822	1.17364	1.19862	1.22307	1.24691	1.27004	1.29238	1.31384	1.33433	1.35376	1.37205	1.3891	1.40483	1.41917	1.43212	1.44376	1.45419	1.46348	1.4717	1.47894	1.48529	1.49081	1.4956	1.49973	1.50328	1.50633	1.50897	1.51127	1.51332	1.51519	1.51696	1.51868	1.5204	1.52219	1.52408	1.52615	1.52843	1.531	1.53389	1.53717	1.54088	1.54509	1.54985	1.5552	1.56122
6873	1.06231	1.08086	1.09928	1.11746	1.13526	1.15256	1.16923	1.18516	1.20021	1.21426	1.22718	1.23885	1.24915	1.25795	1.26512	1.27055	1.27409	1.27566	1.27534	1.27336	1.26995	1.26534	1.25975	1.25342	1.24657	1.23942	1.23221	1.22517	1.21851	1.21248	1.20729	1.20318	1.20037	1.19909	1.19944	1.20133	1.20467	1.20935	1.21527	1.22234	1.23046	1.23952	1.24943	1.26008	1.27139	1.28324	1.29554	1.30819	1.32108
6878	1.03468	1.0589	1.08305	1.10706	1.13086	1.15438	1.17755	1.20031	1.22257	1.24429	1.26537	1.28576	1.30538	1.32417	1.34206	1.35897	1.37483	1.38959	1.4032	1.41567	1.42699	1.43716	1.44616	1.454	1.46067	1.46616	1.47046	1.47358	1.47551	1.47623	1.47576	1.47407	1.47117	1.46705	1.46177	1.4555	1.44839	1.44061	1.43233	1.42372	1.41493	1.40614	1.39751	1.3892	1.38139	1.37423	1.3679	1.36256	1.35837
6889	1.06659	1.10378	1.14083	1.17762	1.21401	1.24986	1.28504	1.31942	1.35287	1.38525	1.41642	1.44626	1.47463	1.50139	1.52642	1.54958	1.57073	1.58976	1.60663	1.62139	1.63408	1.64474	1.65341	1.66012	1.66493	1.66788	1.66899	1.66833	1.66591	1.66179	1.65601	1.64861	1.63963	1.6291	1.61719	1.60418	1.59039	1.57612	1.56169	1.5474	1.53357	1.52051	1.50852	1.49792	1.48902	1.48212	1.47754	1.47558	1.47657
6894	1.00395	1.0233	1.04265	1.06198	1.08129	1.10057	1.11981	1.139	1.15813	1.1772	1.1962	1.21513	1.23396	1.2527	1.27133	1.28986	1.30827	1.32654	1.34465	1.36252	1.38009	1.39729	1.41407	1.43036	1.4461	1.46122	1.47567	1.48936	1.50226	1.51428	1.52536	1.53545	1.54448	1.55239	1.55916	1.56486	1.56956	1.57333	1.57623	1.57833	1.57971	1.58044	1.58058	1.5802	1.57937	1.57816	1.57665	1.57489	1.57296
6896	1.02962	1.05708	1.0845	1.11179	1.1389	1.16578	1.19235	1.21858	1.24438	1.26971	1.29451	1.31871	1.34226	1.36509	1.38715	1.40838	1.42872	1.44811	1.46652	1.48393	1.50031	1.51566	1.52994	1.54315	1.55526	1.56625	1.57611	1.58482	1.59235	1.59868	1.60381	1.60771	1.61035	1.61173	1.61189	1.61096	1.60908	1.60641	1.60309	1.59925	1.59505	1.59063	1.58613	1.5817	1.57748	1.57361	1.57024	1.56751	1.56557
6898	1.04231	1.07336	1.10433	1.13513	1.16567	1.19588	1.22566	1.25493	1.2836	1.3116	1.33883	1.36522	1.39067	1.4151	1.43843	1.46057	1.48143	1.50094	1.51907	1.53582	1.55119	1.56518	1.57781	1.58906	1.59895	1.60747	1.61463	1.62044	1.62489	1.62798	1.62973	1.63014	1.6292	1.62692	1.62337	1.6187	1.6131	1.60671	1.59971	1.59227	1.58454	1.57671	1.56894	1.56138	1.55422	1.54762	1.54173	1.53674	1.53281
6911	1.06839	1.10297	1.13742	1.17159	1.20535	1.23856	1.27108	1.30278	1.33352	1.36316	1.39157	1.41861	1.44413	1.46801	1.4901	1.51028	1.52839	1.54433	1.55812	1.56991	1.57983	1.58804	1.59467	1.59986	1.60375	1.60649	1.60821	1.60906	1.60918	1.60871	1.60779	1.60656	1.60516	1.60374	1.60239	1.60113	1.59999	1.59898	1.59813	1.59745	1.59696	1.5967	1.59666	1.59689	1.59739	1.59819	1.59931	1.60077	1.60258
6912	0.965378	0.967032	0.968756	0.970619	0.97269	0.97504	0.977736	0.980849	0.984449	0.988604	0.993385	0.99886	1.0051	1.01217	1.02015	1.0291	1.03909	1.05018	1.0623	1.07532	1.08907	1.10343	1.11823	1.13334	1.1486	1.16388	1.17902	1.19388	1.20832	1.22218	1.23532	1.2476	1.25887	1.26898	1.27789	1.28571	1.29255	1.29853	1.30376	1.30837	1.31247	1.31617	1.31959	1.32286	1.32608	1.32937	1.33286	1.33664	1.34086
6915	1.02774	1.05056	1.07332	1.09598	1.11846	1.14072	1.16271	1.18436	1.20562	1.22643	1.24674	1.2665	1.28565	1.30412	1.32188	1.33885	1.35499	1.37024	1.3846	1.39807	1.41067	1.42242	1.43332	1.44341	1.45269	1.46117	1.46887	1.47581	1.482	1.48745	1.49218	1.49621	1.49955	1.50221	1.50424	1.50568	1.5066	1.50707	1.50714	1.50687	1.50634	1.5056	1.50471	1.50374	1.50274	1.50179	1.50094	1.50025	1.49979
6916	0.96542	0.969723	0.974096	0.978607	0.983327	0.988324	0.993668	0.999428	1.00567	1.01248	1.0199	1.02802	1.0369	1.04662	1.05724	1.06882	1.08145	1.09518	1.10995	1.12564	1.14211	1.15923	1.17687	1.19491	1.2132	1.23163	1.25005	1.26834	1.28637	1.30401	1.32113	1.33759	1.35327	1.36804	1.38184	1.39475	1.40685	1.41821	1.42891	1.43903	1.44866	1.45786	1.46671	1.47531	1.48371	1.49201	1.50028	1.5086	1.51704
6917	1.00586	1.01351	1.02115	1.02877	1.03635	1.04388	1.05136	1.05877	1.06609	1.07332	1.08044	1.08745	1.09432	1.10106	1.10764	1.11406	1.1203	1.12636	1.13227	1.13809	1.14389	1.14972	1.15566	1.16176	1.16809	1.17471	1.18168	1.18907	1.19693	1.20533	1.21434	1.22401	1.23441	1.2456	1.25759	1.27031	1.28369	1.29766	1.31215	1.32708	1.34238	1.35798	1.3738	1.38977	1.40583	1.42189	1.43789	1.45375	1.46939
6918	0.992655	1.01416	1.03567	1.05722	1.07881	1.10046	1.12219	1.144	1.16591	1.18795	1.21011	1.23243	1.2549	1.27755	1.3004	1.32345	1.34672	1.37022	1.39392	1.41775	1.44166	1.46557	1.48943	1.51317	1.53672	1.56003	1.58304	1.60567	1.62786	1.64955	1.67068	1.69119	1.71101	1.73007	1.74835	1.76586	1.78262	1.79863	1.81391	1.82849	1.84237	1.85557	1.86812	1.88001	1.89127	1.90191	1.91196	1.92142	1.93031
6919	1.00895	1.03951	1.07006	1.10056	1.13102	1.1614	1.19169	1.22188	1.25193	1.28185	1.3116	1.34118	1.37055	1.39972	1.42864	1.45732	1.48573	1.51384	1.5416	1.56891	1.59568	1.62182	1.64723	1.67181	1.69549	1.71816	1.73974	1.76012	1.77922	1.79694	1.8132	1.82789	1.84093	1.85223	1.86177	1.86971	1.87618	1.88133	1.88531	1.88825	1.8903	1.8916	1.89231	1.89257	1.89251	1.89229	1.89205	1.89194	1.89209
6947	1.06713	1.10763	1.14799	1.18808	1.22776	1.26691	1.30538	1.34305	1.37977	1.41541	1.44985	1.48293	1.51453	1.54452	1.57276	1.59911	1.62344	1.64562	1.66563	1.68351	1.69929	1.71301	1.72472	1.73444	1.74222	1.7481	1.75211	1.7543	1.75469	1.75333	1.75027	1.74552	1.73915	1.73117	1.7217	1.71088	1.69889	1.68591	1.6721	1.65765	1.64271	1.62746	1.61208	1.59673	1.58158	1.56682	1.55261	1.53912	1.52652
6952	1.10624	1.13666	1.16688	1.19666	1.22581	1.2541	1.28133	1.30728	1.33174	1.35449	1.37532	1.39402	1.41038	1.42418	1.4352	1.44325	1.44809	1.44955	1.44772	1.44285	1.43524	1.42513	1.41281	1.39853	1.38258	1.36523	1.34673	1.32737	1.3074	1.28711	1.26676	1.24662	1.22696	1.20805	1.19012	1.17331	1.15779	1.1437	1.13119	1.12042	1.11154	1.1047	1.10005	1.09775	1.09793	1.10077	1.1064	1.11498	1.12667
6961	0.947762	0.957811	0.967966	0.97833	0.989008	1.00011	1.01173	1.02398	1.03696	1.05079	1.06555	1.08137	1.09833	1.11656	1.13615	1.1572	1.17983	1.20411	1.22987	1.25676	1.28444	1.31257	1.3408	1.3688	1.39621	1.42269	1.44789	1.47149	1.49312	1.51245	1.52914	1.54283	1.55319	1.55988	1.56279	1.56216	1.55826	1.55135	1.5417	1.52958	1.51525	1.49899	1.48104	1.4617	1.44121	1.41984	1.39787	1.37556	1.35318
7105	1.01456	1.03694	1.05929	1.08158	1.10378	1.12587	1.14781	1.16958	1.19114	1.21247	1.23354	1.25431	1.27476	1.29487	1.31459	1.3339	1.35278	1.37118	1.38908	1.40642	1.42316	1.43925	1.45463	1.46927	1.48311	1.49612	1.50823	1.5194	1.52959	1.53875	1.54683	1.55378	1.55955	1.56411	1.56746	1.56974	1.57107	1.57159	1.57142	1.5707	1.56956	1.56813	1.56654	1.56493	1.56341	1.56213	1.56122	1.5608	1.56101
7107	1.08848	1.1172	1.14574	1.17392	1.20158	1.22852	1.25458	1.27957	1.30332	1.32565	1.34638	1.36534	1.38234	1.39721	1.40978	1.41986	1.42727	1.43187	1.43376	1.43323	1.43053	1.42597	1.41981	1.41233	1.40381	1.39453	1.38476	1.37479	1.3649	1.35535	1.34644	1.33843	1.33161	1.32626	1.3225	1.32029	1.31956	1.32022	1.32221	1.32545	1.32987	1.33539	1.34194	1.34946	1.35786	1.36707	1.37702	1.38763	1.39884
7108	1.01526	1.03904	1.06279	1.08649	1.11009	1.13356	1.15689	1.18003	1.20295	1.22564	1.24804	1.27014	1.2919	1.3133	1.3343	1.35486	1.37497	1.39459	1.4137	1.43226	1.45025	1.46766	1.48444	1.50058	1.51606	1.53084	1.5449	1.55823	1.57078	1.58254	1.59348	1.60358	1.61281	1.62115	1.62859	1.63517	1.64092	1.64587	1.65007	1.65354	1.65631	1.65843	1.65993	1.66084	1.6612	1.66103	1.66039	1.65929	1.65777
7109	1.01796	1.03481	1.05163	1.06838	1.08501	1.1015	1.11782	1.13391	1.14976	1.16531	1.18054	1.19542	1.20989	1.22393	1.23751	1.25058	1.2631	1.27506	1.28651	1.29754	1.30826	1.31878	1.3292	1.33963	1.35017	1.36093	1.37201	1.38352	1.39556	1.40824	1.42165	1.43592	1.45113	1.4674	1.4847	1.50282	1.52153	1.54061	1.55983	1.57897	1.5978	1.61611	1.63365	1.65021	1.66556	1.67948	1.69175	1.70212	1.71039
7110	0.997801	1.01034	1.02288	1.03543	1.04799	1.06057	1.07317	1.0858	1.09846	1.11115	1.12389	1.13667	1.14949	1.16237	1.17531	1.18831	1.20138	1.21451	1.22771	1.24095	1.25422	1.2675	1.28078	1.29404	1.30726	1.32043	1.33353	1.34655	1.35947	1.37227	1.38494	1.39746	1.40982	1.42199	1.43395	1.44566	1.45707	1.46813	1.47879	1.48902	1.49875	1.50795	1.51657	1.52456	1.53187	1.53846	1.54429	1.5493	1.55344
7111	1.00316	1.02106	1.03895	1.05683	1.07469	1.09253	1.11033	1.1281	1.14582	1.16349	1.1811	1.19865	1.21614	1.23354	1.25086	1.2681	1.28524	1.30228	1.31921	1.33603	1.35275	1.36935	1.38584	1.40221	1.41846	1.43459	1.4506	1.46647	1.48222	1.49783	1.51331	1.52866	1.54386	1.55892	1.57382	1.58851	1.60294	1.61707	1.63084	1.64421	1.65713	1.66955	1.68142	1.6927	1.70334	1.71328	1.72249	1.7309	1.73848
7112	1.00046	1.00741	1.01436	1.02131	1.02825	1.03519	1.04212	1.04905	1.05598	1.06289	1.0698	1.0767	1.08358	1.09046	1.09732	1.10417	1.11101	1.11784	1.12468	1.13158	1.13858	1.14574	1.15308	1.16067	1.16854	1.17674	1.18532	1.19431	1.20376	1.21373	1.22424	1.23535	1.24711	1.25955	1.27268	1.28645	1.3008	1.31566	1.33099	1.34672	1.36279	1.37915	1.39574	1.41249	1.42936	1.44627	1.46318	1.48002	1.49674
7114	1.00745	1.01985	1.03223	1.04458	1.05688	1.06913	1.0813	1.09338	1.10535	1.11721	1.12893	1.1405	1.15191	1.16314	1.17417	1.18499	1.19559	1.20596	1.21613	1.22616	1.23613	1.2461	1.25615	1.26632	1.27671	1.28736	1.29835	1.30975	1.32161	1.33402	1.34703	1.36072	1.37514	1.39038	1.40641	1.42314	1.44044	1.45822	1.47634	1.4947	1.51318	1.53166	1.55004	1.56819	1.586	1.60336	1.62016	1.63626	1.65157
7120	0.997628	1.01398	1.03033	1.04669	1.06307	1.07946	1.09588	1.11233	1.12881	1.14533	1.16189	1.1785	1.19516	1.21188	1.22866	1.24551	1.26243	1.27942	1.29645	1.31347	1.33042	1.34724	1.36389	1.3803	1.39643	1.41221	1.42759	1.44253	1.45695	1.47081	1.48405	1.49663	1.50847	1.51954	1.52981	1.53934	1.54818	1.55638	1.564	1.5711	1.57773	1.58394	1.58978	1.59532	1.6006	1.60568	1.61061	1.61545	1.62026
7160	1.09992	1.15049	1.20086	1.25083	1.30019	1.34876	1.39632	1.44268	1.48763	1.53098	1.57253	1.61207	1.64941	1.68434	1.71666	1.74618	1.77269	1.79601	1.81618	1.83339	1.84781	1.85963	1.86902	1.87617	1.88126	1.88448	1.886	1.886	1.88467	1.88219	1.87875	1.87451	1.86967	1.8644	1.85884	1.853	1.84694	1.84067	1.83423	1.82764	1.82095	1.81417	1.80735	1.8005	1.79367	1.78688	1.78016	1.77355	1.76707
7162	0.970755	0.983188	0.995679	1.00829	1.02107	1.03409	1.0474	1.06107	1.07515	1.08969	1.10476	1.12042	1.13673	1.15374	1.17151	1.19011	1.20958	1.22998	1.25126	1.27328	1.29592	1.31906	1.34257	1.36632	1.39019	1.41405	1.43778	1.46125	1.48433	1.5069	1.52883	1.55001	1.57029	1.58956	1.60777	1.62499	1.64129	1.65676	1.67146	1.68548	1.69888	1.71176	1.72418	1.73622	1.74796	1.75947	1.77083	1.78212	1.79342
7164	1.02047	1.05176	1.08301	1.11418	1.14523	1.17611	1.20678	1.23721	1.26736	1.29717	1.32661	1.35564	1.38423	1.41231	1.43987	1.46685	1.49321	1.51891	1.54389	1.56807	1.59136	1.61369	1.63498	1.65515	1.67412	1.6918	1.70813	1.72302	1.7364	1.74817	1.75827	1.76662	1.77313	1.77772	1.78043	1.78144	1.78093	1.77909	1.77612	1.77222	1.76756	1.76234	1.75676	1.751	1.74526	1.73973	1.73459	1.73004	1.72628
7175	1.00657	1.02406	1.04154	1.05899	1.0764	1.09375	1.11104	1.12825	1.14537	1.16238	1.17928	1.19604	1.21266	1.22912	1.24541	1.26151	1.27741	1.29311	1.30855	1.32371	1.33854	1.35299	1.36702	1.38059	1.39366	1.40617	1.41809	1.42938	1.43998	1.44986	1.45897	1.46727	1.47472	1.48127	1.48691	1.49168	1.49563	1.49879	1.50121	1.50293	1.504	1.50445	1.50433	1.50369	1.50256	1.50098	1.49901	1.49667	1.49402
7176	1.00381	1.0278	1.05177	1.07574	1.09968	1.12359	1.14746	1.17128	1.19505	1.21877	1.24241	1.26597	1.28945	1.31284	1.33613	1.35932	1.38238	1.40533	1.42808	1.45056	1.47267	1.49432	1.51542	1.53588	1.5556	1.57451	1.5925	1.60948	1.62537	1.64007	1.6535	1.66555	1.67615	1.6852	1.69268	1.6987	1.70338	1.7068	1.7091	1.71037	1.71073	1.71029	1.70915	1.70742	1.70522	1.70265	1.69983	1.69686	1.69385
7180	0.988762	1.00207	1.01539	1.02877	1.04221	1.05574	1.06938	1.08316	1.09709	1.11121	1.12553	1.14007	1.15486	1.16993	1.18528	1.20096	1.21697	1.23333	1.25003	1.267	1.2842	1.30156	1.31902	1.33655	1.35407	1.37154	1.3889	1.40609	1.42306	1.43975	1.45611	1.47209	1.48762	1.50266	1.51716	1.53111	1.54449	1.55728	1.56948	1.58106	1.59201	1.60231	1.61196	1.62093	1.62921	1.63678	1.64363	1.64975	1.65511
7182	1.01792	1.03554	1.05312	1.07063	1.08803	1.10529	1.12237	1.13923	1.15585	1.17217	1.18817	1.20381	1.21906	1.23387	1.24822	1.26206	1.27537	1.2881	1.30029	1.312	1.32329	1.33422	1.34486	1.35526	1.3655	1.37562	1.3857	1.3958	1.40598	1.4163	1.42682	1.43761	1.44873	1.46024	1.47217	1.48447	1.49713	1.51008	1.52331	1.53677	1.55043	1.56425	1.57818	1.5922	1.60627	1.62035	1.6344	1.64839	1.66227
7185	1.00877	1.02652	1.04426	1.06196	1.07961	1.09718	1.11467	1.13206	1.14932	1.16644	1.1834	1.20018	1.21678	1.23316	1.24931	1.26521	1.28086	1.29622	1.31128	1.32603	1.34046	1.35455	1.36828	1.38165	1.39464	1.40723	1.41941	1.43116	1.44248	1.45334	1.46374	1.47366	1.48309	1.492	1.5004	1.50829	1.51567	1.52255	1.52893	1.53482	1.54023	1.54515	1.5496	1.55358	1.55709	1.56013	1.56272	1.56486	1.56655
7193	1.00618	1.02747	1.04875	1.07001	1.09123	1.1124	1.13351	1.15454	1.17549	1.19634	1.21708	1.23769	1.25816	1.27849	1.29866	1.31865	1.33846	1.35807	1.37744	1.39655	1.41536	1.43381	1.45188	1.46953	1.4867	1.50338	1.51951	1.53506	1.54998	1.56425	1.57781	1.59064	1.60268	1.61391	1.6243	1.6339	1.64274	1.65085	1.65827	1.66503	1.67118	1.67673	1.68173	1.68622	1.69023	1.69379	1.69693	1.69971	1.70214
7196	1.00871	1.03014	1.05155	1.07293	1.09425	1.11551	1.13668	1.15774	1.17868	1.19948	1.22013	1.2406	1.26087	1.28094	1.30078	1.32038	1.33971	1.35876	1.37742	1.39555	1.41301	1.42964	1.44531	1.45987	1.47316	1.48506	1.4954	1.50404	1.51085	1.51566	1.51835	1.51875	1.51673	1.51214	1.50501	1.49565	1.48436	1.47146	1.45727	1.44209	1.42625	1.41005	1.39381	1.37785	1.36249	1.34802	1.33478	1.32307	1.3132
7197	0.946983	0.963063	0.97925	0.99565	1.01237	1.02951	1.04719	1.0655	1.08456	1.10447	1.12534	1.14727	1.17037	1.19475	1.22051	1.24776	1.27661	1.30714	1.33922	1.37259	1.40698	1.44211	1.47773	1.51357	1.54935	1.5848	1.61967	1.65368	1.68656	1.71805	1.74787	1.77577	1.80146	1.82469	1.84533	1.86348	1.87923	1.8927	1.90398	1.91319	1.92044	1.92582	1.92944	1.93141	1.93183	1.93081	1.92846	1.92488	1.92017
7198	0.975373	0.99793	1.02054	1.04324	1.06609	1.08914	1.11244	1.13604	1.15998	1.18431	1.20909	1.23437	1.26018	1.2866	1.31365	1.34139	1.36988	1.39915	1.42913	1.4597	1.49071	1.52205	1.55357	1.58514	1.61664	1.64791	1.67885	1.7093	1.73914	1.76824	1.79645	1.82366	1.84972	1.87451	1.89796	1.92009	1.94096	1.96059	1.97902	1.9963	2.01245	2.02753	2.04156	2.05459	2.06665	2.07779	2.08803	2.09742	2.10601
7233	1.0926	1.13686	1.18094	1.22465	1.2678	1.31021	1.35169	1.39206	1.43112	1.4687	1.5046	1.53865	1.57065	1.60043	1.62778	1.65254	1.67451	1.69353	1.7096	1.72286	1.73344	1.74148	1.74711	1.75045	1.75164	1.75081	1.74811	1.74364	1.73756	1.72999	1.72107	1.71092	1.69969	1.68749	1.67446	1.66072	1.64638	1.63157	1.61639	1.60096	1.58541	1.56985	1.5544	1.53917	1.52428	1.50986	1.496	1.48285	1.4705
7242	1.03649	1.06077	1.08498	1.10905	1.13289	1.15644	1.17963	1.20238	1.22461	1.24626	1.26725	1.28751	1.30696	1.32553	1.34316	1.35975	1.37525	1.38959	1.4028	1.41499	1.42625	1.4367	1.44642	1.45553	1.46412	1.4723	1.48016	1.48782	1.49536	1.5029	1.51054	1.51837	1.5265	1.53502	1.54398	1.55328	1.56285	1.57259	1.58243	1.59227	1.60203	1.61162	1.62096	1.62997	1.63854	1.64661	1.65408	1.66087	1.6669
7247	0.991735	1.00322	1.01472	1.02626	1.03784	1.0495	1.06123	1.07306	1.08501	1.0971	1.10933	1.12173	1.13431	1.14708	1.16008	1.17331	1.18678	1.20052	1.21455	1.2289	1.24358	1.25863	1.27407	1.28992	1.30622	1.32299	1.34025	1.35804	1.37636	1.39526	1.41476	1.43488	1.45565	1.47709	1.49916	1.52169	1.54452	1.56749	1.59041	1.61314	1.6355	1.65733	1.67846	1.69871	1.71794	1.73596	1.75262	1.76774	1.78116
7250	1.05786	1.1107	1.16343	1.21592	1.26806	1.31974	1.37085	1.42125	1.47084	1.5195	1.56712	1.61358	1.65876	1.70254	1.74482	1.78547	1.82438	1.86144	1.89658	1.92978	1.961	1.99022	2.0174	2.04251	2.06553	2.08643	2.10517	2.12172	2.13606	2.14815	2.15797	2.16549	2.17066	2.17348	2.17399	2.17242	2.16897	2.16387	2.15732	2.14956	2.14079	2.13123	2.1211	2.11061	2.09999	2.08946	2.07922	2.06949	2.0605
7253	0.929164	0.936523	0.944024	0.95181	0.960022	0.968803	0.978294	0.988638	0.999977	1.01245	1.02621	1.04138	1.05812	1.07657	1.09686	1.11915	1.14356	1.17023	1.19901	1.22963	1.26177	1.29515	1.32948	1.36446	1.3998	1.4352	1.47036	1.50501	1.53883	1.57153	1.60283	1.63243	1.66003	1.68535	1.70828	1.72898	1.74765	1.76449	1.77967	1.7934	1.80587	1.81725	1.82776	1.83757	1.84688	1.85588	1.86476	1.87372	1.88293
7258	1.10938	1.14894	1.18829	1.2272	1.26545	1.30282	1.3391	1.37406	1.40748	1.43915	1.46884	1.49634	1.52142	1.54387	1.56347	1.57999	1.59323	1.60297	1.60935	1.61265	1.61317	1.61122	1.6071	1.60111	1.59356	1.58474	1.57496	1.56452	1.55373	1.54287	1.53226	1.5222	1.51299	1.50492	1.49818	1.49272	1.48852	1.48553	1.48371	1.48302	1.48342	1.48487	1.48733	1.49076	1.49512	1.50037	1.50647	1.51337	1.52105
7259	1.01595	1.03642	1.05686	1.07724	1.09752	1.11767	1.13766	1.15746	1.17704	1.19636	1.21539	1.2341	1.25246	1.27044	1.288	1.30511	1.32174	1.33787	1.3535	1.36869	1.38349	1.39795	1.4121	1.42601	1.43971	1.45326	1.4667	1.48009	1.49346	1.50688	1.52037	1.53401	1.54782	1.56187	1.57616	1.59066	1.60536	1.62022	1.63519	1.65027	1.66541	1.68058	1.69575	1.7109	1.72598	1.74097	1.75585	1.77056	1.7851
7267	1.00479	1.02364	1.04247	1.0613	1.08009	1.09884	1.11754	1.13619	1.15477	1.17328	1.19169	1.21001	1.22823	1.24633	1.2643	1.28214	1.29984	1.31738	1.33475	1.35193	1.3689	1.38563	1.40211	1.41832	1.43423	1.44982	1.46508	1.47997	1.49449	1.50861	1.52231	1.53556	1.54836	1.56067	1.57248	1.5838	1.5946	1.6049	1.61469	1.62397	1.63272	1.64095	1.64866	1.65583	1.66248	1.66858	1.67415	1.67917	1.68365
7270	1.03243	1.04787	1.06324	1.07849	1.09354	1.10833	1.12279	1.13687	1.15048	1.16358	1.1761	1.18796	1.1991	1.20947	1.21899	1.2276	1.23523	1.24183	1.24743	1.25212	1.25599	1.25912	1.26162	1.26356	1.26505	1.26616	1.26699	1.26764	1.26818	1.26871	1.26932	1.2701	1.27114	1.27253	1.27432	1.27653	1.27917	1.28222	1.28571	1.28964	1.29402	1.29884	1.30411	1.30985	1.31605	1.32273	1.32988	1.33751	1.34564
7271	1.02677	1.04598	1.06513	1.08418	1.10306	1.12173	1.14013	1.15821	1.17592	1.19319	1.20998	1.22623	1.2419	1.25692	1.27123	1.2848	1.29756	1.30947	1.32054	1.33084	1.3404	1.34931	1.35761	1.36536	1.37262	1.37945	1.38591	1.39205	1.39793	1.40361	1.40914	1.4146	1.42002	1.42548	1.43099	1.43655	1.44215	1.44775	1.45336	1.45895	1.46451	1.47002	1.47547	1.48083	1.4861	1.49126	1.49629	1.50118	1.50591
7272	1.00526	1.01825	1.03124	1.04421	1.05714	1.07003	1.08287	1.09565	1.10835	1.12097	1.13349	1.14591	1.15821	1.17038	1.18242	1.19431	1.20604	1.21761	1.22904	1.24038	1.25167	1.26298	1.27434	1.28581	1.29743	1.30926	1.32134	1.33372	1.34646	1.35959	1.37318	1.38726	1.40189	1.41711	1.43294	1.4493	1.46615	1.48341	1.50102	1.51892	1.53705	1.55533	1.57371	1.59213	1.61051	1.62881	1.64694	1.66486	1.68249
7285	1.01582	1.05047	1.08509	1.11964	1.1541	1.18843	1.2226	1.25658	1.29034	1.32385	1.35707	1.38997	1.42252	1.45469	1.48645	1.51777	1.5486	1.57894	1.60873	1.63795	1.66657	1.69456	1.7219	1.74854	1.77446	1.79963	1.82402	1.8476	1.87033	1.89219	1.91315	1.93318	1.95224	1.9703	1.98735	2.00337	2.01835	2.03226	2.04511	2.05687	2.06753	2.07708	2.08551	2.0928	2.09894	2.10391	2.10771	2.11032	2.11173
7288	1.05072	1.09171	1.1326	1.17328	1.21365	1.25362	1.29308	1.33193	1.37007	1.4074	1.4438	1.47919	1.51346	1.54651	1.57824	1.60854	1.63731	1.66447	1.6901	1.71438	1.7375	1.75964	1.78099	1.80175	1.82208	1.84219	1.86226	1.88247	1.90302	1.92408	1.94585	1.96851	1.99225	2.01725	2.04351	2.07077	2.09874	2.12712	2.15563	2.18399	2.2119	2.23908	2.26523	2.29007	2.31331	2.33466	2.35384	2.37055	2.38451
7296	0.991398	1.00014	1.0089	1.01769	1.02654	1.03545	1.04445	1.05356	1.06278	1.07214	1.08166	1.09135	1.10124	1.11132	1.12164	1.13219	1.143	1.15409	1.16543	1.17697	1.18867	1.20049	1.21237	1.22428	1.23617	1.24799	1.2597	1.27125	1.2826	1.2937	1.30451	1.31497	1.32505	1.3347	1.3439	1.35267	1.361	1.36894	1.37648	1.38365	1.39045	1.39692	1.40306	1.40889	1.41442	1.41967	1.42466	1.4294	1.43391
7308	1.01622	1.03869	1.06114	1.08351	1.10579	1.12794	1.14993	1.17172	1.19328	1.21459	1.2356	1.25628	1.27661	1.29654	1.31606	1.33512	1.35368	1.37174	1.38926	1.40627	1.42276	1.43875	1.45424	1.46925	1.48377	1.49782	1.5114	1.52452	1.53719	1.54941	1.5612	1.57255	1.58348	1.594	1.60409	1.61375	1.62293	1.63162	1.63978	1.64741	1.65447	1.66093	1.66678	1.67198	1.67652	1.68036	1.68349	1.68587	1.68749
7310	0.96168	0.975023	0.988442	1.00202	1.01582	1.02993	1.04443	1.05938	1.07488	1.09099	1.10779	1.12536	1.14378	1.16312	1.18346	1.20487	1.22744	1.25123	1.27614	1.30198	1.32857	1.3557	1.3832	1.41086	1.4385	1.46592	1.49294	1.51936	1.54499	1.56964	1.59311	1.61522	1.63578	1.65458	1.67158	1.68686	1.70054	1.71274	1.72359	1.73318	1.74165	1.74911	1.75567	1.76146	1.76659	1.77117	1.77533	1.77917	1.78283
7311	1.00064	1.01304	1.02544	1.03783	1.05023	1.06261	1.075	1.08737	1.09973	1.11209	1.12443	1.13676	1.14908	1.16138	1.17366	1.18593	1.19818	1.2104	1.22258	1.23468	1.24667	1.25851	1.27016	1.28159	1.29277	1.30365	1.31422	1.32442	1.33423	1.34361	1.35252	1.36093	1.36881	1.37612	1.38289	1.38927	1.39537	1.40135	1.40735	1.4135	1.41995	1.42683	1.43429	1.44245	1.45148	1.46149	1.47264	1.48505	1.49888
7337	1.0166	1.03535	1.05407	1.07273	1.09128	1.1097	1.12796	1.14602	1.16384	1.18139	1.19865	1.21557	1.23213	1.24829	1.26401	1.27927	1.29403	1.30826	1.32193	1.33501	1.3475	1.35935	1.37056	1.38109	1.39093	1.40006	1.40844	1.41607	1.42291	1.42894	1.43414	1.43849	1.44196	1.44454	1.44625	1.44719	1.44746	1.44717	1.44642	1.44532	1.44397	1.44248	1.44095	1.43948	1.43819	1.43716	1.43652	1.43635	1.43678
7347	1.08457	1.1228	1.16087	1.19859	1.23581	1.27235	1.30804	1.34271	1.37619	1.40832	1.43892	1.46782	1.49485	1.51985	1.54264	1.56306	1.58093	1.59611	1.60866	1.61877	1.62665	1.6325	1.63651	1.6389	1.63986	1.6396	1.63831	1.63619	1.63344	1.63028	1.62689	1.62348	1.62025	1.61739	1.61505	1.61325	1.612	1.61134	1.61128	1.61184	1.61305	1.61492	1.61749	1.62076	1.62476	1.62951	1.63503	1.64135	1.64849
7356	1.00261	1.02501	1.0474	1.06978	1.09214	1.11448	1.1368	1.15908	1.18133	1.20354	1.2257	1.2478	1.26985	1.29184	1.31376	1.3356	1.35737	1.37905	1.40064	1.42213	1.44351	1.46478	1.48592	1.50692	1.52779	1.5485	1.56905	1.58943	1.60964	1.62966	1.64949	1.66912	1.68853	1.70772	1.72668	1.74537	1.76375	1.7818	1.79947	1.81675	1.83358	1.84995	1.86582	1.88115	1.89591	1.91006	1.92359	1.93644	1.94859
7363	0.994323	1.03157	1.06882	1.1061	1.14342	1.18078	1.21819	1.25568	1.29324	1.3309	1.36865	1.40653	1.44452	1.48266	1.52094	1.55938	1.59799	1.63678	1.67561	1.71429	1.75262	1.79039	1.82741	1.86348	1.89839	1.93194	1.96393	1.99417	2.02244	2.04855	2.0723	2.09349	2.11191	2.12737	2.1398	2.14938	2.15626	2.16061	2.16261	2.16242	2.16021	2.15617	2.15044	2.14321	2.13465	2.12492	2.1142	2.10265	2.09045
7370	1.06988	1.13277	1.19552	1.25799	1.32003	1.38152	1.4423	1.50225	1.56121	1.61905	1.67563	1.7308	1.78444	1.83639	1.88652	1.93468	1.98074	2.02457	2.06611	2.10536	2.14232	2.17699	2.20938	2.23948	2.26729	2.29282	2.31606	2.33701	2.35568	2.37206	2.38616	2.39798	2.40751	2.41475	2.41977	2.42269	2.42365	2.42279	2.42024	2.41615	2.41065	2.40388	2.39598	2.38708	2.37733	2.36685	2.3558	2.34429	2.33249
7389	1.08597	1.11998	1.15381	1.18731	1.22028	1.25257	1.28399	1.31438	1.34356	1.37136	1.3976	1.42213	1.44475	1.46531	1.48362	1.49952	1.51283	1.5234	1.53131	1.53676	1.53999	1.5412	1.54062	1.53847	1.53496	1.53031	1.52474	1.51847	1.51172	1.5047	1.49764	1.49075	1.48426	1.47837	1.4732	1.46869	1.46479	1.46142	1.45852	1.45604	1.45389	1.45203	1.45038	1.44888	1.44747	1.44608	1.44465	1.44312	1.44141
7423	1.06228	1.09959	1.13677	1.17371	1.21026	1.24632	1.28176	1.31644	1.35025	1.38306	1.41474	1.44517	1.47423	1.50179	1.52773	1.55191	1.57423	1.59455	1.6129	1.62937	1.64406	1.65706	1.66848	1.6784	1.68693	1.69416	1.70018	1.7051	1.70901	1.71201	1.71419	1.71564	1.71648	1.71678	1.71662	1.71601	1.71494	1.71344	1.7115	1.70914	1.70635	1.70316	1.69956	1.69556	1.69118	1.68641	1.68126	1.67575	1.66988
7425	1.01826	1.03701	1.05572	1.07435	1.09288	1.11126	1.12946	1.14744	1.16516	1.18259	1.19969	1.21642	1.23275	1.24864	1.26405	1.27895	1.2933	1.30707	1.32029	1.33305	1.34543	1.35749	1.36933	1.38101	1.39262	1.40424	1.41594	1.42781	1.43992	1.45236	1.46519	1.4785	1.49237	1.50688	1.52206	1.53789	1.55434	1.57137	1.58897	1.60711	1.62574	1.64486	1.66442	1.68439	1.70475	1.72548	1.74653	1.76789	1.78951
7430	1.07349	1.10639	1.13915	1.17161	1.20363	1.23507	1.26576	1.29557	1.32435	1.35195	1.37822	1.40301	1.42619	1.44759	1.46708	1.48451	1.49972	1.51259	1.52319	1.5317	1.53832	1.54325	1.54668	1.54879	1.54978	1.54986	1.5492	1.548	1.54646	1.54476	1.54311	1.54169	1.5407	1.54033	1.54069	1.54177	1.54355	1.54602	1.54916	1.55294	1.55736	1.56239	1.56801	1.57421	1.58097	1.58828	1.5961	1.60443	1.61325
7434	0.973203	0.98372	0.994292	1.00497	1.01581	1.02687	1.03819	1.04984	1.06186	1.07431	1.08725	1.10072	1.11479	1.1295	1.14491	1.16107	1.17804	1.19586	1.21447	1.23375	1.25355	1.27377	1.29426	1.3149	1.33556	1.35612	1.37644	1.3964	1.41586	1.43471	1.45281	1.47003	1.48625	1.50133	1.51521	1.52785	1.53924	1.54939	1.55826	1.56586	1.57216	1.57716	1.58085	1.58321	1.58424	1.58391	1.58222	1.57916	1.57472
7473	0.999815	1.01575	1.03169	1.04763	1.06357	1.07952	1.09546	1.11141	1.12736	1.14331	1.15926	1.17522	1.19119	1.20716	1.22313	1.23911	1.25509	1.27108	1.28702	1.30287	1.31855	1.33399	1.34914	1.36392	1.37828	1.39215	1.40545	1.41814	1.43014	1.44139	1.45182	1.46137	1.46997	1.47756	1.48414	1.4898	1.49464	1.49876	1.50225	1.50522	1.50776	1.50998	1.51196	1.51382	1.51564	1.51754	1.51959	1.52192	1.5246
7474	1.03867	1.07312	1.10749	1.14171	1.17569	1.20937	1.24266	1.27548	1.30775	1.33941	1.37037	1.40055	1.42988	1.45828	1.48567	1.51197	1.53711	1.56101	1.58361	1.60485	1.62469	1.64307	1.65994	1.67525	1.68894	1.70097	1.71127	1.71981	1.72652	1.73136	1.73427	1.7352	1.7341	1.73092	1.72573	1.71876	1.71028	1.70055	1.68981	1.67832	1.66635	1.65414	1.64195	1.63005	1.61867	1.60809	1.59855	1.59032	1.58365
7504	1.03308	1.05608	1.079	1.1018	1.12439	1.14672	1.16872	1.19032	1.21145	1.23205	1.25206	1.2714	1.29001	1.30783	1.32478	1.3408	1.35583	1.3698	1.38277	1.39483	1.4061	1.41669	1.42669	1.43624	1.44542	1.45435	1.46314	1.4719	1.48073	1.48975	1.49905	1.50876	1.51898	1.52981	1.5413	1.55335	1.56589	1.57883	1.59208	1.60556	1.61918	1.63285	1.6465	1.66002	1.67334	1.68638	1.69904	1.71123	1.72288
7505	0.985239	0.997304	1.0094	1.02155	1.03379	1.04615	1.05866	1.07135	1.08424	1.09737	1.11077	1.12446	1.13848	1.15286	1.16762	1.18279	1.19841	1.21449	1.23101	1.24788	1.26502	1.28236	1.29982	1.31732	1.33479	1.35213	1.36929	1.38617	1.4027	1.41881	1.43441	1.44943	1.46378	1.4774	1.49021	1.50215	1.51317	1.52321	1.53221	1.54012	1.54688	1.55244	1.55673	1.5597	1.5613	1.56146	1.56014	1.55727	1.55279
7510	1.02351	1.0401	1.05664	1.07309	1.08939	1.10551	1.12139	1.13699	1.15226	1.16715	1.18162	1.19561	1.20909	1.222	1.2343	1.24593	1.25686	1.26704	1.27651	1.28533	1.2936	1.30139	1.30878	1.31585	1.32267	1.32933	1.3359	1.34247	1.34911	1.3559	1.36292	1.37026	1.37798	1.38617	1.39487	1.40412	1.41391	1.42427	1.43521	1.44673	1.45885	1.4716	1.48497	1.49898	1.51365	1.52899	1.54501	1.56173	1.57915
7524	1.01045	1.03749	1.06451	1.09149	1.11841	1.14524	1.17197	1.19857	1.22502	1.25131	1.2774	1.30329	1.32895	1.35436	1.37949	1.40433	1.42885	1.45304	1.47685	1.50022	1.52311	1.54545	1.56719	1.58828	1.60865	1.62827	1.64706	1.66498	1.68198	1.69799	1.71296	1.72683	1.73956	1.75109	1.76141	1.77061	1.77876	1.78594	1.79225	1.79776	1.80255	1.8067	1.81031	1.81344	1.81618	1.81862	1.82084	1.82291	1.82493
7525	0.987615	1.00963	1.03167	1.05376	1.07592	1.09818	1.12057	1.14311	1.16582	1.18872	1.21186	1.23524	1.25889	1.28284	1.30712	1.33174	1.35674	1.38212	1.40777	1.43349	1.45906	1.4843	1.509	1.53295	1.55596	1.57781	1.59832	1.61726	1.63446	1.64969	1.66275	1.67345	1.68159	1.68696	1.68953	1.68956	1.6873	1.68302	1.67697	1.66941	1.66061	1.65082	1.64031	1.62934	1.61817	1.60706	1.59626	1.58605	1.57668
7569	1.04337	1.06471	1.08595	1.10703	1.12784	1.1483	1.16833	1.18784	1.20673	1.22493	1.24235	1.2589	1.27449	1.28904	1.30245	1.31465	1.32554	1.33505	1.34324	1.35024	1.3562	1.36127	1.36557	1.36926	1.37248	1.37536	1.37805	1.3807	1.38343	1.3864	1.38975	1.39361	1.39814	1.40346	1.40966	1.4167	1.42455	1.43318	1.44255	1.45262	1.46337	1.47475	1.48674	1.49929	1.51237	1.52594	1.53998	1.55445	1.5693
7641	1.06673	1.09603	1.12521	1.15411	1.18261	1.21058	1.23788	1.26438	1.28993	1.31442	1.3377	1.35965	1.38012	1.39898	1.4161	1.43135	1.44459	1.45571	1.46475	1.47188	1.47725	1.48104	1.4834	1.4845	1.4845	1.48356	1.48184	1.47951	1.47672	1.47365	1.47045	1.46729	1.46432	1.46172	1.45957	1.45791	1.45675	1.4561	1.45597	1.45638	1.45734	1.45886	1.46097	1.46366	1.46696	1.47088	1.47543	1.48063	1.48648
7643	1.02957	1.06144	1.09325	1.12495	1.15646	1.18774	1.21872	1.24935	1.27956	1.3093	1.3385	1.36711	1.39506	1.42231	1.44878	1.47442	1.49918	1.52298	1.54577	1.56746	1.588	1.6073	1.6253	1.64192	1.65709	1.67074	1.6828	1.6932	1.70185	1.7087	1.71367	1.71669	1.71768	1.71658	1.71343	1.70848	1.70196	1.69413	1.68522	1.67549	1.66518	1.65454	1.64381	1.63324	1.62308	1.61357	1.60495	1.59748	1.5914
7652	0.979525	0.995386	1.01129	1.02727	1.04338	1.05965	1.07613	1.09286	1.10987	1.12721	1.14492	1.16304	1.18161	1.20068	1.22028	1.24046	1.26125	1.28269	1.30474	1.32731	1.35031	1.37364	1.39722	1.42096	1.44477	1.46854	1.49221	1.51566	1.53882	1.56159	1.58389	1.60561	1.62668	1.64699	1.66651	1.68523	1.70317	1.72035	1.73676	1.75243	1.76736	1.78157	1.79507	1.80787	1.81998	1.83142	1.84219	1.8523	1.86178
7653	0.996523	1.02194	1.04737	1.07281	1.09827	1.12376	1.14928	1.17485	1.20046	1.22613	1.25187	1.27767	1.30355	1.32951	1.35557	1.38172	1.40797	1.43434	1.46072	1.48699	1.51301	1.53865	1.56377	1.58824	1.61192	1.63468	1.65639	1.6769	1.69608	1.7138	1.72992	1.74431	1.75684	1.76736	1.77586	1.78247	1.78733	1.79061	1.79244	1.79298	1.79237	1.79076	1.7883	1.78514	1.78142	1.7773	1.77293	1.76844	1.76399
7668	1.05083	1.07459	1.09825	1.12171	1.14486	1.1676	1.18984	1.21146	1.23236	1.25246	1.27163	1.28978	1.30681	1.32262	1.3371	1.35015	1.36168	1.37158	1.37988	1.38666	1.392	1.39601	1.39876	1.40034	1.40084	1.40035	1.39895	1.39674	1.39379	1.3902	1.38606	1.38144	1.37645	1.37116	1.36566	1.36004	1.35436	1.34871	1.34317	1.33781	1.33272	1.32796	1.32363	1.3198	1.31655	1.31396	1.3121	1.31106	1.31092
7672	1.07934	1.11473	1.14996	1.18487	1.21931	1.25311	1.28611	1.31816	1.34909	1.37875	1.40698	1.43361	1.4585	1.48147	1.50237	1.52105	1.53734	1.55109	1.5624	1.57148	1.57853	1.58378	1.58745	1.58974	1.59088	1.59108	1.59056	1.58953	1.58822	1.58683	1.58558	1.5847	1.58439	1.58487	1.58624	1.58841	1.59131	1.59484	1.5989	1.60342	1.60829	1.61343	1.61875	1.62416	1.62956	1.63487	1.63999	1.64485	1.64934
7673	1.01744	1.04782	1.07817	1.10845	1.13862	1.16865	1.19851	1.22816	1.25756	1.28668	1.31549	1.34395	1.37202	1.39968	1.42687	1.45358	1.47976	1.50539	1.5304	1.55476	1.5784	1.60128	1.62334	1.64453	1.66479	1.68408	1.70234	1.71952	1.73557	1.75042	1.76404	1.77636	1.78734	1.79693	1.80511	1.81199	1.81765	1.82218	1.82566	1.8282	1.82988	1.83078	1.83101	1.83065	1.82978	1.82851	1.82691	1.82509	1.82312
7691	1.03932	1.06706	1.09471	1.12221	1.14947	1.17641	1.20296	1.22903	1.25456	1.27945	1.30363	1.32702	1.34955	1.37112	1.39168	1.41112	1.42939	1.4464	1.46214	1.47664	1.48994	1.50207	1.51305	1.52293	1.53172	1.53946	1.54619	1.55193	1.55671	1.56057	1.56354	1.56564	1.56691	1.56739	1.56713	1.56627	1.56493	1.56325	1.56135	1.55936	1.55742	1.55564	1.55417	1.55312	1.55263	1.55283	1.55385	1.55582	1.55886
7696	0.957988	0.963265	0.968627	0.974157	0.97994	0.98606	0.992602	0.999649	1.00729	1.0156	1.02467	1.03458	1.04542	1.05728	1.07022	1.08435	1.09974	1.11648	1.1345	1.15371	1.17397	1.19518	1.21722	1.23996	1.26329	1.2871	1.31126	1.33565	1.36017	1.38469	1.40909	1.43326	1.45708	1.48043	1.5032	1.52528	1.54658	1.567	1.58642	1.60475	1.62189	1.63774	1.65219	1.66514	1.67649	1.68613	1.69397	1.69991	1.70384
7697	0.980167	0.985465	0.990802	0.996218	1.00175	1.00745	1.01334	1.01948	1.02589	1.03262	1.03971	1.04719	1.05511	1.06352	1.07243	1.08191	1.09198	1.10269	1.11404	1.12605	1.13869	1.15197	1.1659	1.18046	1.19566	1.21148	1.22794	1.24503	1.26274	1.28107	1.30003	1.31961	1.3398	1.3606	1.38195	1.40366	1.42558	1.44751	1.46927	1.4907	1.51161	1.53182	1.55117	1.56946	1.58652	1.60217	1.61624	1.62855	1.63891
7698	1.01599	1.03641	1.0568	1.07712	1.09735	1.11745	1.13738	1.15713	1.17665	1.19591	1.21489	1.23354	1.25184	1.26976	1.28726	1.30431	1.32087	1.33693	1.3525	1.36763	1.38238	1.39678	1.41091	1.42479	1.4385	1.45207	1.46556	1.47901	1.49249	1.50604	1.51971	1.53356	1.54763	1.56197	1.57657	1.59131	1.60608	1.62075	1.6352	1.64931	1.66297	1.67604	1.68842	1.69997	1.71058	1.72013	1.72849	1.73555	1.74118
7699	0.957943	0.962545	0.967231	0.972085	0.977193	0.982638	0.988505	0.994879	1.00184	1.00948	1.01788	1.02712	1.03729	1.04848	1.06076	1.07422	1.08895	1.10501	1.12236	1.14086	1.16037	1.18074	1.20186	1.22356	1.24573	1.26822	1.2909	1.31362	1.33625	1.35865	1.38069	1.40222	1.42311	1.44323	1.46249	1.48089	1.49844	1.51515	1.53102	1.54607	1.5603	1.57371	1.58632	1.59813	1.60915	1.61939	1.62885	1.63755	1.64548
7700	0.965795	0.974267	0.982807	0.991484	1.00037	1.00953	1.01903	1.02894	1.03933	1.05027	1.06183	1.07408	1.08708	1.10091	1.11562	1.1313	1.14801	1.1658	1.18463	1.20436	1.22485	1.24598	1.26762	1.28964	1.3119	1.33427	1.35662	1.37883	1.40075	1.42226	1.44323	1.46353	1.48302	1.50157	1.51912	1.53566	1.55123	1.56583	1.57948	1.5922	1.60401	1.61492	1.62495	1.63412	1.64244	1.64993	1.65661	1.66249	1.6676
7703	1.03706	1.06157	1.08601	1.11029	1.13436	1.15813	1.18152	1.20447	1.2269	1.24874	1.2699	1.29032	1.30993	1.32864	1.34638	1.36309	1.37867	1.39308	1.40632	1.41846	1.42956	1.4397	1.44895	1.45736	1.46501	1.47197	1.4783	1.48407	1.48935	1.4942	1.4987	1.50291	1.5069	1.51073	1.51447	1.51816	1.52185	1.52559	1.52942	1.5334	1.53756	1.54195	1.54662	1.55162	1.55699	1.56278	1.56903	1.5758	1.58313
7708	1.01398	1.03244	1.05087	1.06925	1.08755	1.10573	1.12377	1.14164	1.15932	1.17677	1.19397	1.21089	1.2275	1.24378	1.25969	1.27521	1.2903	1.30495	1.31915	1.3329	1.3462	1.35907	1.3715	1.38351	1.39509	1.40626	1.41701	1.42736	1.43731	1.44687	1.45603	1.46481	1.47321	1.48123	1.4889	1.49622	1.50321	1.5099	1.51631	1.52245	1.52834	1.53401	1.53947	1.54474	1.54985	1.55481	1.55964	1.56436	1.56899
7711	1.00684	1.01896	1.03107	1.04316	1.0552	1.06718	1.0791	1.09094	1.10268	1.11431	1.12582	1.13718	1.1484	1.15946	1.17033	1.18101	1.19149	1.20175	1.21179	1.22161	1.23122	1.24062	1.24983	1.25883	1.26764	1.27626	1.28471	1.29297	1.30105	1.30897	1.31673	1.32432	1.33176	1.33905	1.34619	1.3532	1.36007	1.36681	1.37344	1.37995	1.38635	1.39266	1.39886	1.40498	1.41101	1.41697	1.42286	1.42868	1.43445
7716	0.989357	1.00436	1.01939	1.03446	1.04959	1.06481	1.08014	1.09559	1.1112	1.12697	1.14294	1.15912	1.17553	1.1922	1.20915	1.2264	1.24397	1.26187	1.28005	1.29839	1.31679	1.33515	1.35334	1.37126	1.38881	1.40588	1.42235	1.43811	1.45307	1.46711	1.48012	1.492	1.50263	1.5119	1.51982	1.52652	1.53213	1.53682	1.54072	1.54398	1.54675	1.54918	1.5514	1.55358	1.55586	1.55838	1.56128	1.56473	1.56886
7718	1.0253	1.04029	1.05522	1.07005	1.08473	1.0992	1.11342	1.12734	1.1409	1.15405	1.16675	1.17894	1.19057	1.20159	1.21196	1.22161	1.2305	1.23858	1.24589	1.25252	1.25853	1.26401	1.26906	1.27374	1.27814	1.28234	1.28643	1.29049	1.29459	1.29883	1.30328	1.30803	1.31315	1.31874	1.32482	1.33136	1.33834	1.3457	1.35341	1.36145	1.36976	1.37831	1.38707	1.396	1.40506	1.41422	1.42343	1.43266	1.44188
7721	0.984493	1.0004	1.01634	1.03233	1.04843	1.06464	1.08102	1.09757	1.11435	1.13138	1.14868	1.1663	1.18426	1.20259	1.22133	1.2405	1.26014	1.28027	1.30085	1.32178	1.34299	1.36437	1.38584	1.40731	1.42869	1.44989	1.47081	1.49138	1.5115	1.53108	1.55004	1.56827	1.5857	1.60223	1.61783	1.63252	1.64634	1.65934	1.67154	1.68299	1.69372	1.70377	1.71318	1.72199	1.73023	1.73794	1.74516	1.75192	1.75827
7722	0.958563	0.956639	0.954799	0.953125	0.9517	0.950608	0.949932	0.949755	0.950159	0.951229	0.953047	0.955696	0.95926	0.963822	0.969465	0.976271	0.984325	0.993702	1.00441	1.0164	1.02963	1.04407	1.05966	1.07637	1.09415	1.11297	1.13277	1.15352	1.17517	1.19768	1.22101	1.24511	1.26995	1.29548	1.32162	1.34825	1.37525	1.40248	1.42982	1.45713	1.48431	1.5112	1.5377	1.56366	1.58897	1.61349	1.6371	1.65967	1.68107
7723	1.02424	1.04724	1.0702	1.09305	1.11576	1.13828	1.16055	1.18254	1.20418	1.22543	1.24624	1.26657	1.28636	1.30557	1.32415	1.34204	1.35921	1.37561	1.39125	1.4062	1.42053	1.43429	1.44756	1.46038	1.47283	1.48496	1.49684	1.50853	1.5201	1.5316	1.5431	1.55467	1.56635	1.57823	1.5903	1.60252	1.61483	1.62716	1.63947	1.65169	1.66377	1.67564	1.68724	1.69853	1.70943	1.71989	1.72985	1.73926	1.74805
7724	0.96237	0.970257	0.97822	0.986334	0.994674	1.00332	1.01234	1.02181	1.03181	1.04241	1.0537	1.06574	1.07861	1.09239	1.10714	1.12296	1.13991	1.15805	1.17729	1.19745	1.21832	1.23972	1.26146	1.28335	1.30519	1.3268	1.34797	1.36853	1.38827	1.40702	1.42457	1.44073	1.45532	1.46814	1.47912	1.48838	1.49604	1.50221	1.50702	1.51059	1.51304	1.5145	1.51508	1.51491	1.51411	1.5128	1.5111	1.50914	1.50704
7741	1.00292	1.02032	1.03771	1.0551	1.07246	1.08981	1.10712	1.1244	1.14164	1.15883	1.17597	1.19305	1.21007	1.22701	1.24388	1.26067	1.27737	1.29397	1.31046	1.32681	1.34299	1.35898	1.37474	1.39025	1.40548	1.4204	1.43499	1.44922	1.46305	1.47648	1.48946	1.50196	1.51397	1.52546	1.53641	1.54684	1.5568	1.56629	1.57534	1.58399	1.59224	1.60013	1.60769	1.61492	1.62187	1.62856	1.635	1.64123	1.64727
7744	1.01016	1.0467	1.08323	1.11971	1.15613	1.19247	1.22871	1.26483	1.3008	1.33661	1.37224	1.40766	1.44286	1.47782	1.51251	1.54691	1.58101	1.61478	1.64811	1.68086	1.71288	1.74402	1.77413	1.80307	1.83068	1.85682	1.88133	1.90407	1.9249	1.94365	1.96019	1.97436	1.98602	1.99501	2.00136	2.0053	2.00709	2.00698	2.00525	2.00213	1.9979	1.99282	1.98713	1.98111	1.975	1.96907	1.96357	1.95877	1.95492
7745	1.0627	1.08922	1.11562	1.14176	1.16753	1.19279	1.21743	1.24131	1.26431	1.28631	1.30717	1.32677	1.34499	1.3617	1.37678	1.39009	1.40152	1.41095	1.41844	1.42417	1.42831	1.43102	1.43249	1.43288	1.43236	1.43111	1.4293	1.42709	1.42467	1.42221	1.41987	1.41783	1.41626	1.41532	1.41514	1.41571	1.41704	1.41913	1.42199	1.42561	1.43	1.43516	1.44109	1.44779	1.45528	1.46354	1.47259	1.48242	1.49304
7760	1.07522	1.11553	1.15568	1.19553	1.23493	1.27373	1.31177	1.34891	1.38499	1.41986	1.45338	1.48538	1.51573	1.54426	1.57083	1.59529	1.61749	1.63729	1.65481	1.6703	1.68404	1.69627	1.70727	1.7173	1.72661	1.73548	1.74416	1.75291	1.76201	1.77171	1.78227	1.79396	1.80703	1.82176	1.8382	1.85614	1.87537	1.89563	1.9167	1.93835	1.96034	1.98245	2.00444	2.02607	2.04712	2.06735	2.08653	2.10443	2.12081
7781	1.0143	1.04029	1.06624	1.09214	1.11795	1.14365	1.1692	1.19458	1.21976	1.24471	1.26941	1.29381	1.3179	1.34165	1.36502	1.38799	1.41053	1.43262	1.45427	1.47554	1.49648	1.51715	1.53759	1.55786	1.57801	1.59808	1.61814	1.63824	1.65843	1.67875	1.69927	1.72002	1.74108	1.76248	1.78424	1.80629	1.82857	1.85101	1.87355	1.89614	1.91869	1.94115	1.96345	1.98554	2.00733	2.02878	2.04981	2.07036	2.09036
7782	0.976411	0.985785	0.995207	1.00472	1.01438	1.02423	1.03431	1.04468	1.05538	1.06646	1.07796	1.08994	1.10244	1.11551	1.12919	1.14353	1.15859	1.17439	1.19091	1.20805	1.22572	1.24383	1.2623	1.28104	1.29995	1.31895	1.33795	1.35685	1.37558	1.39403	1.41212	1.42976	1.44687	1.46335	1.47918	1.49446	1.50928	1.52375	1.53795	1.55199	1.56596	1.57996	1.59409	1.60845	1.62312	1.63822	1.65383	1.67006	1.687
7783	0.988341	1.00168	1.01505	1.02846	1.04194	1.05552	1.06921	1.08304	1.09704	1.11122	1.12561	1.14024	1.15513	1.17029	1.18576	1.20156	1.21771	1.23422	1.25104	1.26804	1.28511	1.30212	1.31896	1.33551	1.35166	1.36728	1.38226	1.39647	1.4098	1.42214	1.43336	1.44334	1.45198	1.45914	1.46487	1.46943	1.4731	1.47615	1.47887	1.48153	1.4844	1.48778	1.49193	1.49713	1.50367	1.51182	1.52185	1.53405	1.5487
7784	0.996166	1.01393	1.0317	1.04948	1.06729	1.08513	1.10301	1.12093	1.13891	1.15695	1.17506	1.19325	1.21152	1.22988	1.24834	1.26691	1.2856	1.3044	1.32331	1.34226	1.36122	1.38014	1.39899	1.4177	1.43625	1.45459	1.47266	1.49044	1.50787	1.52491	1.54152	1.55764	1.57325	1.58829	1.60274	1.61659	1.62985	1.64252	1.65461	1.6661	1.67702	1.68734	1.69709	1.70626	1.71484	1.72285	1.73028	1.73714	1.74343
7785	0.967753	0.981974	0.99626	1.01068	1.02529	1.04015	1.05535	1.07093	1.08696	1.10351	1.12064	1.13842	1.15691	1.17618	1.19629	1.21731	1.23929	1.2623	1.28628	1.3111	1.33664	1.36276	1.38934	1.41625	1.44337	1.47056	1.4977	1.52466	1.55131	1.57752	1.60317	1.62813	1.65227	1.67547	1.69763	1.71872	1.73872	1.75759	1.77531	1.79185	1.80719	1.82128	1.83412	1.84566	1.85588	1.86475	1.87224	1.87833	1.88299
7786	1.08087	1.10916	1.1373	1.16511	1.19243	1.2191	1.24496	1.26985	1.2936	1.31606	1.33705	1.35643	1.37401	1.38965	1.40318	1.41444	1.42327	1.42952	1.43329	1.43484	1.43441	1.43226	1.42863	1.42378	1.41796	1.41142	1.40441	1.39718	1.38999	1.38308	1.37671	1.37112	1.36657	1.36331	1.36147	1.361	1.36185	1.36394	1.36724	1.37167	1.37718	1.3837	1.39119	1.39958	1.40881	1.41882	1.42955	1.44096	1.45296
7788	1.03268	1.06037	1.08801	1.11551	1.14281	1.16985	1.19657	1.22289	1.24875	1.27408	1.29883	1.32292	1.34629	1.36887	1.3906	1.41142	1.43125	1.45003	1.46774	1.48437	1.49991	1.51437	1.52773	1.53998	1.55113	1.56117	1.57009	1.57788	1.58455	1.59008	1.59447	1.59772	1.59981	1.60075	1.60059	1.59946	1.59752	1.59491	1.59178	1.58828	1.58455	1.58073	1.57699	1.57345	1.57027	1.5676	1.56558	1.56436	1.56409
7791	0.992057	1.01137	1.03071	1.05007	1.06948	1.08896	1.10851	1.12816	1.14793	1.16781	1.18785	1.20804	1.22841	1.24897	1.26974	1.29072	1.31195	1.33343	1.35512	1.37695	1.39885	1.42074	1.44256	1.46423	1.48568	1.50683	1.52763	1.54798	1.56783	1.5871	1.60572	1.62361	1.64071	1.65694	1.67224	1.68659	1.69993	1.71224	1.72347	1.7336	1.74259	1.75039	1.75697	1.76231	1.76635	1.76907	1.77042	1.77038	1.7689
7794	1.01295	1.04323	1.0735	1.1037	1.13383	1.16386	1.19376	1.2235	1.25306	1.28241	1.31153	1.34038	1.36896	1.39721	1.42514	1.4527	1.47986	1.50662	1.53289	1.55863	1.58376	1.60821	1.63192	1.6548	1.6768	1.69784	1.71785	1.73677	1.75453	1.77105	1.78626	1.80011	1.81251	1.82341	1.83277	1.84068	1.8472	1.8524	1.85636	1.85914	1.86082	1.86146	1.86115	1.85994	1.85791	1.85514	1.85168	1.84763	1.84303
7796	0.945605	0.944141	0.942786	0.941649	0.94084	0.940467	0.94064	0.941468	0.94306	0.945525	0.948972	0.953511	0.95925	0.966299	0.974767	0.984763	0.996396	1.00976	1.02476	1.04121	1.05888	1.07759	1.09712	1.11728	1.13784	1.15862	1.17941	1.2	1.22019	1.23977	1.25854	1.2763	1.29283	1.30795	1.32157	1.33381	1.34482	1.35471	1.36364	1.37173	1.37912	1.38593	1.39232	1.3984	1.40432	1.41021	1.41619	1.42242	1.42902
7797	0.830337	0.827153	0.82431	0.822148	0.821006	0.821227	0.82315	0.827115	0.833463	0.842535	0.854671	0.870211	0.889495	0.912865	0.94066	0.973221	1.01089	1.05395	1.10209	1.15462	1.21084	1.27006	1.33158	1.3947	1.45873	1.52296	1.58672	1.64929	1.70998	1.76809	1.82294	1.87381	1.92002	1.96088	1.99608	2.0259	2.05066	2.07068	2.08627	2.09775	2.10545	2.10967	2.11074	2.10898	2.1047	2.09822	2.08987	2.07995	2.06879
7798	1.06395	1.10909	1.1541	1.19886	1.24323	1.28708	1.3303	1.37275	1.41429	1.45482	1.49418	1.53227	1.56894	1.60407	1.63754	1.6692	1.69895	1.72664	1.75221	1.7756	1.79677	1.81567	1.83225	1.84646	1.85825	1.86758	1.87439	1.87865	1.88029	1.87928	1.87556	1.86908	1.85981	1.84768	1.83279	1.81538	1.79572	1.7741	1.75078	1.72604	1.70014	1.67335	1.64596	1.61823	1.59043	1.56284	1.53573	1.50936	1.48402
7799	1.03005	1.05976	1.08941	1.11894	1.14829	1.17739	1.2062	1.23464	1.26266	1.2902	1.3172	1.34359	1.36932	1.39432	1.41855	1.44192	1.4644	1.48591	1.50648	1.52615	1.54497	1.56299	1.58027	1.59686	1.61281	1.62816	1.64298	1.65731	1.6712	1.68471	1.69788	1.71077	1.72343	1.73591	1.74821	1.76026	1.77197	1.78326	1.79406	1.80428	1.81385	1.82268	1.83069	1.83781	1.84395	1.84904	1.85299	1.85572	1.85716
7805	1.01729	1.04093	1.06453	1.08806	1.11148	1.13477	1.15788	1.18079	1.20345	1.22584	1.24791	1.26963	1.29098	1.31191	1.33238	1.35237	1.37184	1.39076	1.40908	1.42679	1.44384	1.46019	1.47583	1.49071	1.50479	1.51806	1.53047	1.54198	1.55257	1.56221	1.57085	1.57847	1.58503	1.5905	1.5949	1.5983	1.60079	1.60247	1.60343	1.60374	1.60351	1.60281	1.60174	1.60039	1.59885	1.5972	1.59553	1.59393	1.5925
7806	1.00948	1.02567	1.04184	1.05797	1.07404	1.09003	1.10594	1.12172	1.13738	1.15288	1.16821	1.18335	1.19828	1.21298	1.22743	1.24162	1.25552	1.26912	1.28239	1.2953	1.30782	1.31993	1.3316	1.34279	1.35349	1.36365	1.37326	1.38229	1.3907	1.39847	1.40557	1.41198	1.41765	1.42258	1.42676	1.43026	1.43317	1.43554	1.43746	1.43899	1.44021	1.44119	1.442	1.44271	1.44341	1.44415	1.44502	1.44608	1.44741
7807	1.01671	1.03873	1.06072	1.08264	1.10446	1.12614	1.14766	1.16898	1.19006	1.21087	1.23138	1.25156	1.27136	1.29077	1.30974	1.32824	1.34623	1.36369	1.38059	1.39692	1.41265	1.42777	1.44227	1.45612	1.4693	1.48181	1.49363	1.50472	1.51509	1.52471	1.53357	1.54165	1.54892	1.55538	1.56106	1.56604	1.57042	1.57431	1.57781	1.58101	1.58401	1.58691	1.58981	1.59281	1.596	1.5995	1.60339	1.60777	1.61275
7808	1.00721	1.02178	1.03633	1.05085	1.06533	1.07976	1.09411	1.10837	1.12253	1.13658	1.15049	1.16426	1.17787	1.19131	1.20456	1.21761	1.23044	1.24303	1.25538	1.26747	1.27926	1.29076	1.30193	1.31277	1.32325	1.33335	1.34306	1.35235	1.36122	1.36964	1.37759	1.38506	1.39203	1.39847	1.40441	1.4099	1.41501	1.41978	1.4243	1.42861	1.43279	1.43688	1.44096	1.44508	1.44931	1.45371	1.45834	1.46326	1.46854
7809	1.00502	1.02259	1.04014	1.05768	1.07519	1.09265	1.11007	1.12742	1.1447	1.16191	1.17902	1.19603	1.21293	1.22971	1.24636	1.26287	1.27923	1.29542	1.31143	1.32722	1.34275	1.358	1.37292	1.38749	1.40167	1.41543	1.42874	1.44155	1.45385	1.46559	1.47674	1.48727	1.49714	1.50632	1.5148	1.52257	1.52964	1.53602	1.54171	1.54672	1.55105	1.55471	1.55769	1.56002	1.56169	1.5627	1.56307	1.5628	1.56189
7814	0.965816	0.990311	1.01487	1.03957	1.06448	1.08966	1.11519	1.14112	1.16754	1.1945	1.22208	1.25035	1.27937	1.30922	1.33995	1.37165	1.40438	1.43818	1.4729	1.50822	1.54385	1.57947	1.6148	1.64951	1.6833	1.71588	1.74693	1.77615	1.80324	1.82789	1.8498	1.86866	1.88416	1.89602	1.90413	1.90876	1.91016	1.9086	1.90434	1.89766	1.88882	1.87808	1.86572	1.852	1.83719	1.82155	1.80535	1.78886	1.77235
7826	0.967276	0.980953	0.994695	1.00857	1.02264	1.03697	1.05163	1.06669	1.08221	1.09825	1.11488	1.13216	1.15018	1.16897	1.18863	1.2092	1.23075	1.25335	1.27691	1.30131	1.32638	1.35199	1.37798	1.40422	1.43055	1.45683	1.48291	1.50865	1.53389	1.5585	1.58233	1.60522	1.62704	1.64764	1.66696	1.68506	1.70201	1.7179	1.73279	1.74675	1.75986	1.7722	1.78383	1.79483	1.80527	1.81522	1.82477	1.83398	1.84292
7827	1.02282	1.05312	1.08338	1.11355	1.14358	1.17343	1.20304	1.23239	1.26141	1.29007	1.31831	1.3461	1.37338	1.40012	1.42626	1.45175	1.47657	1.50065	1.52396	1.5465	1.56824	1.58915	1.60922	1.62843	1.64675	1.66417	1.68066	1.6962	1.71079	1.72438	1.73697	1.74853	1.75904	1.76848	1.77684	1.78411	1.79028	1.79535	1.79931	1.80214	1.80386	1.80444	1.80388	1.80217	1.79932	1.7953	1.79012	1.78376	1.77623
7828	1.02198	1.04226	1.06249	1.08263	1.10264	1.12248	1.14209	1.16144	1.18048	1.19917	1.21746	1.23531	1.25268	1.26951	1.28577	1.30142	1.3164	1.33068	1.34424	1.35708	1.3692	1.3806	1.39129	1.40125	1.4105	1.41903	1.42684	1.43393	1.44031	1.44598	1.45092	1.45515	1.45866	1.46146	1.4636	1.46518	1.46634	1.46719	1.46786	1.46847	1.46914	1.47	1.47116	1.47276	1.4749	1.47772	1.48134	1.48587	1.49144
7829	1.0085	1.0245	1.04048	1.05643	1.07233	1.08816	1.1039	1.11954	1.13506	1.15044	1.16567	1.18073	1.1956	1.21027	1.22472	1.23892	1.25288	1.26655	1.27997	1.29315	1.30612	1.3189	1.33152	1.344	1.35637	1.36865	1.38086	1.39304	1.4052	1.41737	1.42957	1.44183	1.45418	1.46664	1.47922	1.49192	1.50474	1.51768	1.53073	1.54389	1.55716	1.57054	1.58402	1.5976	1.61128	1.62506	1.63893	1.65289	1.66693
7837	1.01296	1.02886	1.04473	1.06055	1.07629	1.09193	1.10744	1.12279	1.13796	1.15292	1.16765	1.18212	1.1963	1.21017	1.2237	1.23687	1.24965	1.26201	1.27398	1.2856	1.29691	1.30795	1.31876	1.32939	1.33988	1.35028	1.36061	1.37094	1.3813	1.39172	1.40227	1.41297	1.42387	1.43502	1.44641	1.45801	1.46977	1.48163	1.49356	1.50549	1.51739	1.52921	1.5409	1.5524	1.56368	1.57468	1.58535	1.59565	1.60553
7838	1.04539	1.07362	1.10177	1.12973	1.15743	1.18475	1.21162	1.23795	1.26364	1.2886	1.31274	1.33597	1.35819	1.37933	1.39928	1.41795	1.43526	1.45113	1.4656	1.47883	1.49094	1.50209	1.5124	1.52203	1.53111	1.53979	1.5482	1.55648	1.56478	1.57324	1.58199	1.59118	1.60095	1.61143	1.62268	1.63461	1.64713	1.66013	1.67352	1.68721	1.7011	1.7151	1.7291	1.74301	1.75674	1.77018	1.78326	1.79585	1.80788
7839	1.02081	1.03302	1.04519	1.05727	1.06923	1.08103	1.09261	1.10395	1.11499	1.1257	1.13603	1.14594	1.1554	1.16436	1.17277	1.18059	1.1878	1.19433	1.20023	1.20552	1.21027	1.21453	1.21835	1.22178	1.22486	1.22766	1.23022	1.2326	1.23484	1.23699	1.23912	1.24126	1.24348	1.24581	1.24832	1.25108	1.25414	1.25757	1.26143	1.26579	1.27071	1.27626	1.2825	1.28949	1.2973	1.30599	1.31563	1.32628	1.338
7850	0.995342	1.01192	1.02852	1.04513	1.06177	1.07844	1.09517	1.11195	1.12879	1.14571	1.16272	1.17981	1.19701	1.21433	1.23176	1.24933	1.26703	1.28488	1.30282	1.32076	1.3386	1.35626	1.37365	1.39067	1.40723	1.42324	1.43861	1.45324	1.46705	1.47994	1.49183	1.50261	1.51221	1.52052	1.52755	1.53346	1.5384	1.54253	1.546	1.54898	1.55162	1.55408	1.55652	1.5591	1.56197	1.56529	1.56922	1.57393	1.57956
7851	1.10822	1.14432	1.18019	1.21564	1.25043	1.28436	1.31719	1.34873	1.37875	1.40703	1.43335	1.4575	1.47927	1.49843	1.51476	1.52806	1.5381	1.5447	1.54808	1.54869	1.54702	1.54353	1.53869	1.53296	1.52682	1.52074	1.51518	1.51061	1.5075	1.50632	1.50754	1.51163	1.51906	1.53028	1.54541	1.56404	1.58569	1.60993	1.63629	1.66431	1.69355	1.72354	1.75383	1.78397	1.81349	1.84194	1.86887	1.89382	1.91633
7852	1.02603	1.05065	1.07522	1.09969	1.124	1.1481	1.17194	1.19547	1.21863	1.24137	1.26364	1.28539	1.30657	1.32712	1.34699	1.36613	1.38449	1.40201	1.41867	1.43446	1.44937	1.46339	1.4765	1.4887	1.49997	1.5103	1.51968	1.52811	1.53556	1.54203	1.54751	1.55198	1.55544	1.55787	1.55931	1.55987	1.55965	1.55877	1.55733	1.55545	1.55324	1.5508	1.54825	1.5457	1.54325	1.54103	1.53912	1.53766	1.53674
7853	1.01151	1.03237	1.05321	1.07401	1.09473	1.11537	1.13589	1.15626	1.17648	1.19652	1.21634	1.23593	1.25527	1.27434	1.2931	1.31154	1.32963	1.34736	1.36471	1.38168	1.39827	1.41448	1.43032	1.44578	1.46086	1.47556	1.48989	1.50383	1.5174	1.53058	1.54339	1.55581	1.56786	1.57952	1.59084	1.60185	1.61265	1.62327	1.6338	1.6443	1.65483	1.66545	1.67624	1.68726	1.69856	1.71022	1.72231	1.73488	1.748
7854	1.06814	1.10041	1.13255	1.16441	1.19586	1.22677	1.25699	1.28639	1.31484	1.34219	1.36831	1.39306	1.41631	1.43792	1.45775	1.47567	1.49154	1.50523	1.51678	1.52632	1.53398	1.5399	1.5442	1.54701	1.54847	1.5487	1.54785	1.54604	1.5434	1.54007	1.53617	1.53184	1.52721	1.52241	1.51755	1.51268	1.50785	1.50314	1.49859	1.49427	1.49023	1.48652	1.48321	1.48035	1.47801	1.47623	1.47507	1.4746	1.47486
7869	1.07381	1.1134	1.15285	1.192	1.2307	1.26881	1.30618	1.34267	1.37811	1.41238	1.4453	1.47675	1.50657	1.53461	1.56073	1.58477	1.60659	1.62606	1.64325	1.65835	1.67156	1.68308	1.6931	1.70183	1.70945	1.71617	1.72219	1.72769	1.73289	1.73797	1.74313	1.74857	1.75449	1.76108	1.76846	1.77662	1.78554	1.79522	1.80562	1.81675	1.82857	1.84108	1.85427	1.86811	1.88258	1.89768	1.91339	1.9297	1.94657
7888	1.00091	1.02098	1.04104	1.06109	1.08115	1.10119	1.12123	1.14125	1.16126	1.18126	1.20124	1.2212	1.24115	1.26107	1.28096	1.30083	1.32068	1.34049	1.36026	1.37998	1.39961	1.41916	1.4386	1.45791	1.47708	1.4961	1.51493	1.53357	1.55201	1.57021	1.58818	1.60588	1.62331	1.64044	1.65728	1.67384	1.69014	1.7062	1.72206	1.73771	1.75319	1.76852	1.78371	1.79879	1.81378	1.82869	1.84355	1.85838	1.8732
7892	0.951211	0.954987	0.95886	0.962929	0.967292	0.972046	0.97729	0.983121	0.989638	0.996937	1.00512	1.01428	1.02451	1.03593	1.04861	1.06266	1.07819	1.09526	1.11378	1.13353	1.15428	1.17583	1.19794	1.2204	1.24299	1.26549	1.28767	1.30933	1.33023	1.35015	1.36888	1.3862	1.40189	1.41573	1.42762	1.43769	1.44604	1.45281	1.4581	1.46205	1.46477	1.46639	1.46702	1.46679	1.46582	1.46422	1.46213	1.45966	1.45693
7908	1.01972	1.03871	1.05766	1.07653	1.09528	1.11388	1.13227	1.15043	1.16831	1.18588	1.20309	1.2199	1.23628	1.25218	1.26757	1.2824	1.29665	1.31026	1.32322	1.33555	1.34724	1.35829	1.36871	1.3785	1.38766	1.3962	1.40411	1.41141	1.4181	1.42417	1.42962	1.43448	1.43873	1.44237	1.44544	1.448	1.45009	1.45178	1.45312	1.45419	1.45503	1.4557	1.45627	1.4568	1.45733	1.45794	1.45868	1.4596	1.46078
7913	1.0336	1.05633	1.07898	1.1015	1.12382	1.14587	1.16759	1.18889	1.20973	1.23002	1.24971	1.26873	1.287	1.30447	1.32105	1.3367	1.35133	1.36489	1.37739	1.38889	1.39945	1.40913	1.41798	1.42607	1.43346	1.4402	1.44636	1.45199	1.45716	1.46192	1.46634	1.47046	1.47436	1.4781	1.48171	1.48523	1.48871	1.49216	1.49563	1.49915	1.50274	1.50645	1.5103	1.51433	1.51858	1.52307	1.52783	1.53291	1.53833
7914	1.04197	1.06615	1.09024	1.11416	1.13783	1.16117	1.18408	1.20649	1.22831	1.24945	1.26984	1.28939	1.308	1.32561	1.34213	1.35746	1.37153	1.38427	1.39569	1.40588	1.41495	1.42297	1.43004	1.43624	1.44168	1.44643	1.45059	1.45424	1.45749	1.46041	1.46311	1.46566	1.46816	1.4707	1.47335	1.47613	1.47907	1.48222	1.48558	1.4892	1.4931	1.49731	1.50186	1.50677	1.51208	1.51782	1.52402	1.53069	1.53788
7916	0.978543	0.98963	1.00076	1.01198	1.02332	1.03484	1.04657	1.05856	1.07086	1.08349	1.09652	1.10997	1.1239	1.13835	1.15335	1.16896	1.18521	1.20215	1.2197	1.23775	1.25618	1.27487	1.29369	1.31252	1.33124	1.34974	1.36788	1.38555	1.40262	1.41898	1.4345	1.44906	1.46253	1.47481	1.48583	1.49565	1.50432	1.5119	1.51845	1.52401	1.52865	1.53243	1.53539	1.5376	1.53912	1.53999	1.54029	1.54005	1.53934
7918	1.02036	1.04077	1.06113	1.08142	1.10158	1.12158	1.14137	1.16092	1.18018	1.19911	1.21768	1.23584	1.25355	1.27077	1.28746	1.30358	1.31908	1.33393	1.34809	1.36154	1.37424	1.38616	1.39727	1.40755	1.41695	1.42546	1.43304	1.43967	1.4453	1.44992	1.45348	1.45597	1.45735	1.45759	1.45675	1.45499	1.45248	1.4494	1.44593	1.44225	1.43852	1.43494	1.43166	1.42887	1.42675	1.42547	1.4252	1.42613	1.42843
7970	1.01324	1.03339	1.05352	1.07359	1.09359	1.11348	1.13323	1.15283	1.17224	1.19144	1.21039	1.22909	1.24749	1.26557	1.28331	1.30067	1.31764	1.33418	1.35027	1.36587	1.38096	1.39551	1.40949	1.42287	1.43561	1.44769	1.45908	1.46975	1.47968	1.48882	1.49715	1.50464	1.51127	1.517	1.52183	1.52585	1.52911	1.53169	1.53365	1.53507	1.53601	1.53654	1.53674	1.53666	1.53639	1.53599	1.53554	1.53509	1.53472
7974	0.99907	1.01806	1.03706	1.05606	1.07506	1.09407	1.11309	1.13212	1.15117	1.17023	1.1893	1.2084	1.22752	1.24665	1.26582	1.28501	1.30422	1.32347	1.34272	1.36194	1.3811	1.40015	1.41908	1.43783	1.45638	1.47468	1.49271	1.51042	1.52779	1.54478	1.56134	1.57746	1.59308	1.60818	1.62273	1.63671	1.65011	1.66292	1.67512	1.68671	1.69765	1.70795	1.71759	1.72655	1.73482	1.74239	1.74925	1.75537	1.76075
7978	1.02879	1.0421	1.05535	1.06849	1.08145	1.09418	1.10662	1.11872	1.13041	1.14164	1.15234	1.16248	1.17197	1.18077	1.18883	1.19607	1.20244	1.2079	1.21249	1.21628	1.21939	1.22191	1.22393	1.22555	1.22686	1.22795	1.22893	1.22989	1.23092	1.23211	1.23357	1.23539	1.23766	1.24048	1.24391	1.24796	1.25263	1.25794	1.26388	1.27047	1.27772	1.28562	1.2942	1.30344	1.31337	1.32398	1.33528	1.34729	1.36
7995	1.04137	1.06253	1.08361	1.10453	1.12519	1.14553	1.16545	1.18487	1.20371	1.22188	1.23931	1.25591	1.27159	1.28628	1.29989	1.31234	1.32354	1.33343	1.34203	1.34946	1.35581	1.3612	1.36574	1.36952	1.37266	1.37527	1.37744	1.37929	1.38092	1.38243	1.38394	1.38556	1.38738	1.38951	1.39202	1.39492	1.3982	1.40186	1.40592	1.41036	1.41519	1.42041	1.42602	1.43202	1.43842	1.44521	1.45239	1.45997	1.46795
8000	0.985934	1.00176	1.01762	1.03354	1.04954	1.06565	1.0819	1.09833	1.11495	1.13179	1.14889	1.16628	1.18397	1.202	1.2204	1.23919	1.25841	1.27807	1.29813	1.31847	1.33899	1.3596	1.38019	1.40065	1.42089	1.44081	1.46029	1.47923	1.49754	1.51511	1.53184	1.54762	1.56235	1.57593	1.58833	1.59961	1.60983	1.61906	1.62737	1.63484	1.64153	1.6475	1.65283	1.6576	1.66185	1.66567	1.66913	1.67228	1.67521
8041	1.03199	1.0734	1.11475	1.15597	1.19699	1.23776	1.27821	1.31828	1.35789	1.39699	1.43552	1.4734	1.51058	1.54698	1.58255	1.61723	1.65094	1.68362	1.71522	1.74567	1.77493	1.80292	1.8296	1.85491	1.87879	1.90119	1.92204	1.94129	1.95889	1.97477	1.98888	2.00116	2.01155	2.02001	2.02654	2.03129	2.03439	2.03598	2.03622	2.03523	2.03316	2.03016	2.02635	2.0219	2.01693	2.01159	2.00603	2.00037	1.99477
8044	1.02351	1.04906	1.07456	1.09997	1.12524	1.15031	1.17516	1.19971	1.22394	1.24779	1.27122	1.29417	1.31661	1.33848	1.35973	1.38033	1.40022	1.41936	1.43777	1.45552	1.47269	1.48932	1.5055	1.52127	1.53673	1.55191	1.56691	1.58177	1.59657	1.61137	1.62623	1.64124	1.65644	1.67191	1.68767	1.7037	1.71997	1.73645	1.7531	1.76989	1.7868	1.8038	1.82084	1.83791	1.85498	1.872	1.88895	1.9058	1.92252
8045	1.0022	1.0183	1.0344	1.05048	1.06656	1.08261	1.09865	1.11466	1.13063	1.14658	1.16248	1.17834	1.19414	1.2099	1.2256	1.24124	1.25681	1.2723	1.28765	1.30272	1.3174	1.33157	1.34512	1.35793	1.36987	1.38083	1.39069	1.39934	1.40665	1.4125	1.41678	1.41937	1.42015	1.419	1.41595	1.41124	1.40512	1.39783	1.38964	1.38079	1.37153	1.36212	1.35281	1.34385	1.33548	1.32797	1.32156	1.31651	1.31307
8056	1.01676	1.04389	1.071	1.09803	1.12497	1.15176	1.1784	1.20483	1.23102	1.25694	1.28257	1.30785	1.33277	1.35728	1.38136	1.40496	1.42806	1.45062	1.47262	1.49404	1.51485	1.53503	1.55457	1.57343	1.5916	1.60907	1.62579	1.64177	1.65697	1.67137	1.68495	1.69769	1.70958	1.72058	1.7307	1.73999	1.7485	1.75626	1.76332	1.76974	1.77555	1.7808	1.78555	1.78982	1.79368	1.79716	1.80031	1.80318	1.80582
8081	1.07832	1.11694	1.15539	1.19354	1.23121	1.26825	1.30451	1.33982	1.37404	1.407	1.43854	1.46851	1.49675	1.52311	1.54742	1.56954	1.58929	1.60655	1.62129	1.63358	1.6435	1.65112	1.65652	1.65976	1.66091	1.66005	1.65726	1.65259	1.64613	1.63795	1.62812	1.6167	1.60379	1.58943	1.57382	1.55727	1.54011	1.52268	1.50529	1.4883	1.47202	1.45678	1.44293	1.43079	1.42069	1.41296	1.40793	1.40594	1.40732
8131	0.995963	1.01134	1.02673	1.04213	1.05756	1.07302	1.08852	1.10407	1.11967	1.13534	1.15109	1.16691	1.18283	1.19884	1.21495	1.23118	1.24753	1.26401	1.28058	1.2972	1.31382	1.33038	1.34682	1.36311	1.37919	1.395	1.4105	1.42563	1.44034	1.45458	1.4683	1.48145	1.49397	1.50582	1.51698	1.5275	1.53742	1.54679	1.55567	1.56409	1.57211	1.57978	1.58714	1.59424	1.60114	1.60787	1.61449	1.62105	1.62759
8132	0.997742	1.02007	1.04241	1.06475	1.0871	1.10948	1.13188	1.1543	1.17676	1.19925	1.22178	1.24436	1.26699	1.28967	1.31241	1.33522	1.35809	1.38103	1.40397	1.42681	1.44942	1.47172	1.49359	1.51491	1.5356	1.55552	1.57459	1.59269	1.60971	1.62554	1.64008	1.65323	1.66486	1.67488	1.68326	1.69014	1.69563	1.69986	1.70295	1.70505	1.70627	1.70673	1.70658	1.70593	1.70491	1.70366	1.70229	1.70093	1.69972
8134	0.990376	1.00124	1.01212	1.02304	1.03402	1.04507	1.05622	1.06749	1.07889	1.09045	1.10218	1.1141	1.12624	1.13861	1.15123	1.16412	1.1773	1.19078	1.20453	1.21849	1.23259	1.24675	1.26092	1.27504	1.28902	1.30281	1.31634	1.32955	1.34236	1.35471	1.36654	1.37778	1.38836	1.39822	1.40734	1.41578	1.42359	1.43085	1.4376	1.44392	1.44986	1.45548	1.46085	1.46602	1.47107	1.47604	1.481	1.48602	1.49115
8144	1.0122	1.02746	1.0427	1.05789	1.07301	1.08803	1.10292	1.11767	1.13225	1.14663	1.16079	1.17471	1.18836	1.20171	1.21475	1.22744	1.23977	1.2517	1.26323	1.27433	1.285	1.29521	1.30496	1.31422	1.32299	1.33125	1.33899	1.34619	1.35283	1.35891	1.36441	1.36931	1.3736	1.37727	1.38034	1.3829	1.38502	1.3868	1.38833	1.38968	1.39095	1.39222	1.39358	1.39511	1.39691	1.39906	1.40163	1.40473	1.40844
8145	1.03827	1.06391	1.08947	1.11487	1.14005	1.16492	1.1894	1.21342	1.23691	1.25978	1.28196	1.30337	1.32394	1.34358	1.36223	1.3798	1.39622	1.41142	1.42541	1.43826	1.45002	1.46076	1.47056	1.47946	1.48754	1.49485	1.50147	1.50746	1.51288	1.51779	1.52227	1.52637	1.53016	1.5337	1.53706	1.54028	1.54343	1.54656	1.54972	1.55298	1.55638	1.55998	1.56384	1.568	1.57254	1.5775	1.58293	1.5889	1.59545
8146	1.00802	1.02145	1.03488	1.04827	1.06161	1.07489	1.08809	1.10119	1.11418	1.12704	1.13976	1.15231	1.16469	1.17687	1.18885	1.2006	1.21211	1.22336	1.23435	1.24505	1.25547	1.26559	1.2754	1.2849	1.29407	1.30291	1.3114	1.31953	1.32731	1.33471	1.34173	1.34835	1.35458	1.36039	1.36581	1.37092	1.37576	1.38042	1.38497	1.38947	1.39399	1.3986	1.40337	1.40837	1.41367	1.41934	1.42544	1.43205	1.43923
8147	1.02024	1.03637	1.05246	1.06847	1.08436	1.10009	1.11561	1.13089	1.14588	1.16055	1.17486	1.18876	1.20221	1.21517	1.22761	1.23948	1.25074	1.26135	1.27131	1.28063	1.28932	1.29741	1.3049	1.31181	1.31815	1.32394	1.3292	1.33392	1.33814	1.34187	1.34511	1.34788	1.35021	1.3521	1.35359	1.35479	1.35577	1.35664	1.35749	1.35842	1.3595	1.36085	1.36255	1.3647	1.36738	1.3707	1.37475	1.37962	1.3854
8148	1.01987	1.03878	1.05765	1.07644	1.09511	1.11363	1.13194	1.15001	1.16781	1.18528	1.2024	1.21912	1.2354	1.2512	1.26648	1.28121	1.29533	1.30883	1.32168	1.33391	1.34554	1.35657	1.36704	1.37695	1.38633	1.39518	1.40353	1.4114	1.4188	1.42574	1.43225	1.43834	1.44403	1.44934	1.45429	1.45892	1.46329	1.46744	1.47141	1.47524	1.47898	1.48268	1.48638	1.49012	1.49395	1.49791	1.50205	1.50641	1.51104
8149	1.03518	1.06445	1.09365	1.12271	1.15156	1.18012	1.20834	1.23613	1.26342	1.29015	1.31625	1.34163	1.36625	1.39001	1.41286	1.43472	1.45552	1.4752	1.49373	1.51112	1.52738	1.54253	1.55657	1.5695	1.58134	1.5921	1.60179	1.61041	1.61797	1.62449	1.62997	1.63442	1.63785	1.64028	1.64173	1.6423	1.64208	1.64117	1.63965	1.63762	1.63516	1.63238	1.62935	1.62619	1.62296	1.61978	1.61672	1.61389	1.61137
8150	1.01309	1.03031	1.0475	1.06464	1.08171	1.09866	1.11549	1.13216	1.14864	1.16491	1.18095	1.19673	1.21221	1.22738	1.24221	1.25667	1.27074	1.28439	1.29763	1.31048	1.32297	1.33512	1.34696	1.3585	1.36979	1.38083	1.39166	1.4023	1.41278	1.42311	1.43333	1.44346	1.45351	1.46353	1.47353	1.48353	1.49355	1.50361	1.51373	1.52392	1.53422	1.54463	1.55519	1.5659	1.57678	1.58787	1.59916	1.6107	1.62249
8152	0.897124	0.899559	0.902201	0.905256	0.90893	0.91343	0.918962	0.925732	0.933948	0.943815	0.955539	0.969328	0.985387	1.00392	1.02514	1.04925	1.07646	1.10693	1.1404	1.17632	1.21415	1.25335	1.29337	1.33367	1.3737	1.41292	1.45078	1.48673	1.52024	1.55076	1.57774	1.60064	1.61892	1.63202	1.63981	1.64269	1.64109	1.63548	1.6263	1.614	1.59902	1.58182	1.56284	1.54254	1.52135	1.49974	1.47815	1.45702	1.43681
8154	1.01818	1.04132	1.06442	1.08744	1.11036	1.13313	1.15572	1.17809	1.2002	1.22202	1.24352	1.26464	1.28537	1.30566	1.32548	1.34478	1.36354	1.38172	1.39932	1.41636	1.43288	1.4489	1.46445	1.47954	1.49422	1.50849	1.5224	1.53595	1.54919	1.56213	1.5748	1.58723	1.59945	1.61147	1.6233	1.63492	1.6463	1.65741	1.66822	1.67871	1.68884	1.69859	1.70792	1.71682	1.72525	1.73318	1.74059	1.74745	1.75372
8157	1.01117	1.03486	1.05853	1.08216	1.10572	1.12919	1.15255	1.17577	1.19884	1.22172	1.24441	1.26687	1.28909	1.31103	1.33269	1.35403	1.37503	1.39568	1.41592	1.43569	1.45493	1.47359	1.4916	1.5089	1.52544	1.54115	1.55597	1.56984	1.5827	1.59449	1.60516	1.61463	1.62286	1.62978	1.63541	1.63987	1.64331	1.64586	1.64766	1.64884	1.64955	1.64992	1.65008	1.65018	1.65035	1.65072	1.65145	1.65265	1.65447
8158	1.03108	1.05485	1.07855	1.10213	1.12553	1.14867	1.1715	1.19396	1.21598	1.2375	1.25846	1.27879	1.29844	1.31735	1.33544	1.35265	1.36894	1.38423	1.39852	1.41185	1.42426	1.43577	1.44641	1.45623	1.46526	1.47353	1.48106	1.48791	1.49409	1.49965	1.50461	1.50902	1.5129	1.51628	1.51923	1.52183	1.52417	1.52633	1.52841	1.53049	1.53267	1.53503	1.53766	1.54065	1.54409	1.54807	1.55268	1.558	1.56413
8172	1.03929	1.07526	1.11116	1.14691	1.18241	1.2176	1.2524	1.28672	1.32049	1.35364	1.38607	1.41771	1.44849	1.47832	1.50712	1.53482	1.56134	1.58661	1.61061	1.63338	1.65496	1.67537	1.69465	1.71284	1.72996	1.74606	1.76116	1.77531	1.78852	1.80084	1.81231	1.82294	1.83279	1.84187	1.85024	1.85792	1.86497	1.87142	1.87731	1.8827	1.88761	1.89209	1.89618	1.89993	1.90338	1.90656	1.90953	1.91231	1.91496
8173	1.01542	1.04376	1.07206	1.10031	1.12846	1.15648	1.18436	1.21204	1.23951	1.26674	1.29368	1.32031	1.34661	1.37253	1.39805	1.42314	1.44776	1.47189	1.49549	1.51852	1.54095	1.56274	1.58386	1.60426	1.62391	1.64278	1.66083	1.67802	1.69432	1.70968	1.72408	1.73748	1.74983	1.76111	1.77133	1.78059	1.78899	1.79662	1.8036	1.81003	1.81599	1.82161	1.82697	1.83218	1.83734	1.84255	1.84792	1.85354	1.85951
8174	1.02014	1.04692	1.07366	1.10031	1.12685	1.15322	1.17939	1.20532	1.23097	1.25629	1.28125	1.30581	1.32992	1.35354	1.37664	1.39918	1.42111	1.44239	1.46299	1.48287	1.50199	1.52032	1.53783	1.55447	1.57021	1.58503	1.59887	1.6117	1.62349	1.63421	1.64381	1.65227	1.65953	1.66559	1.67046	1.67432	1.67734	1.67968	1.68152	1.68302	1.68435	1.68569	1.68719	1.68904	1.6914	1.69443	1.69832	1.70323	1.70932
8175	1.00109	1.01493	1.02878	1.04261	1.05644	1.07027	1.08408	1.09787	1.11166	1.12542	1.13917	1.15289	1.16659	1.18026	1.19391	1.20752	1.2211	1.23465	1.24815	1.26157	1.2749	1.28811	1.30119	1.31411	1.32686	1.3394	1.35172	1.36379	1.3756	1.38712	1.39834	1.40922	1.41975	1.42991	1.43969	1.44912	1.4582	1.46698	1.47545	1.48366	1.49161	1.49933	1.50684	1.51417	1.52132	1.52833	1.53522	1.542	1.5487
8188	1.01954	1.0459	1.07222	1.09847	1.12459	1.15056	1.17633	1.20187	1.22714	1.25209	1.27668	1.30089	1.32466	1.34797	1.37076	1.39301	1.41466	1.43569	1.45606	1.47571	1.49462	1.51275	1.53005	1.54648	1.56201	1.57659	1.59019	1.60277	1.61428	1.62469	1.63396	1.64204	1.6489	1.6545	1.65885	1.66202	1.66411	1.66521	1.66538	1.66474	1.66335	1.66131	1.6587	1.65561	1.65212	1.64832	1.6443	1.64014	1.63593
8190	1.06818	1.1123	1.15629	1.2	1.2433	1.28606	1.32813	1.36939	1.40968	1.44888	1.48685	1.52345	1.55854	1.592	1.62367	1.65344	1.68115	1.70668	1.73004	1.75131	1.77059	1.78796	1.80351	1.81733	1.82951	1.84013	1.84928	1.85706	1.86354	1.86882	1.87299	1.87613	1.87834	1.8797	1.88031	1.8803	1.8798	1.87894	1.87784	1.87663	1.87544	1.87439	1.87362	1.87325	1.8734	1.87421	1.8758	1.8783	1.88184
8192	1.07167	1.10518	1.13855	1.17163	1.20428	1.23636	1.26771	1.2982	1.32769	1.35603	1.38307	1.40867	1.4327	1.45499	1.47542	1.49383	1.51009	1.52407	1.53583	1.54559	1.55355	1.55991	1.56488	1.56865	1.57144	1.57344	1.57486	1.5759	1.57677	1.57767	1.5788	1.58037	1.58258	1.58563	1.58961	1.59446	1.60009	1.60642	1.61337	1.62085	1.62878	1.63708	1.64567	1.65447	1.66338	1.67234	1.68125	1.69004	1.69862
8236	0.975316	0.995515	1.01576	1.03611	1.05661	1.0773	1.09824	1.11948	1.14107	1.16305	1.18548	1.2084	1.23187	1.25593	1.28063	1.30603	1.33217	1.35909	1.38667	1.41467	1.44288	1.47107	1.49902	1.52649	1.55327	1.57912	1.60383	1.62717	1.6489	1.66882	1.68668	1.70227	1.71536	1.72573	1.7333	1.73819	1.74056	1.74054	1.73828	1.73394	1.72764	1.71955	1.7098	1.69854	1.68591	1.67206	1.65715	1.6413	1.62467
8238	0.983263	0.998499	1.01377	1.02911	1.04455	1.06012	1.07586	1.0918	1.10798	1.12442	1.14117	1.15825	1.17571	1.19356	1.21186	1.23062	1.24989	1.26968	1.28995	1.31057	1.33144	1.35244	1.37345	1.39437	1.41508	1.43546	1.4554	1.47479	1.49351	1.51145	1.5285	1.54454	1.55947	1.57315	1.58556	1.59672	1.60669	1.61551	1.62324	1.62993	1.63562	1.64036	1.6442	1.6472	1.64939	1.65084	1.65158	1.65167	1.65115
8240	1.02102	1.04761	1.07416	1.10063	1.12698	1.15315	1.17911	1.20482	1.23024	1.25531	1.28001	1.30429	1.3281	1.35141	1.37416	1.39633	1.41787	1.43873	1.45886	1.47823	1.49678	1.51446	1.53122	1.54701	1.56179	1.5755	1.5881	1.59953	1.60975	1.61871	1.62635	1.63264	1.63752	1.64094	1.6429	1.6435	1.64282	1.64095	1.63799	1.63401	1.62911	1.62339	1.61693	1.60981	1.60214	1.594	1.58548	1.57667	1.56767
8251	0.993774	1.0105	1.02724	1.04401	1.06081	1.07767	1.09458	1.11158	1.12865	1.14583	1.16312	1.18054	1.19809	1.2158	1.23366	1.2517	1.26993	1.28835	1.30688	1.32539	1.34374	1.3618	1.37942	1.39648	1.41284	1.42836	1.44292	1.45636	1.46856	1.47938	1.48869	1.49635	1.50223	1.50619	1.50823	1.50854	1.50733	1.50481	1.5012	1.49668	1.49148	1.4858	1.47985	1.47384	1.46797	1.46245	1.4575	1.45331	1.4501
8252	1.01651	1.03919	1.06184	1.08442	1.10691	1.12926	1.15144	1.17343	1.19519	1.21668	1.23787	1.25873	1.27923	1.29933	1.319	1.3382	1.35691	1.37509	1.39271	1.40976	1.42621	1.44204	1.45724	1.47177	1.48562	1.49877	1.5112	1.52288	1.5338	1.54393	1.55326	1.56175	1.5694	1.57617	1.5821	1.58728	1.5918	1.59576	1.59925	1.60238	1.60523	1.60791	1.61051	1.61313	1.61586	1.61881	1.62206	1.62571	1.62987
8282	0.994845	1.0131	1.03137	1.04967	1.06799	1.08635	1.10476	1.12324	1.14179	1.16042	1.17915	1.19797	1.21692	1.23598	1.25518	1.27453	1.29403	1.31369	1.33345	1.35323	1.37291	1.39241	1.41164	1.43048	1.44886	1.46667	1.48382	1.50022	1.51576	1.53035	1.54389	1.5563	1.56747	1.57731	1.58578	1.59296	1.59889	1.60366	1.60732	1.60995	1.6116	1.61236	1.61227	1.61142	1.60986	1.60766	1.6049	1.60163	1.59792
8284	0.972751	0.997285	1.02187	1.04657	1.07143	1.09652	1.12187	1.14755	1.17362	1.20012	1.22711	1.25466	1.2828	1.3116	1.34111	1.37138	1.40248	1.43443	1.46714	1.50039	1.53399	1.56771	1.60136	1.63472	1.66759	1.69977	1.73105	1.76121	1.79006	1.81738	1.84297	1.86662	1.88813	1.90729	1.92406	1.93867	1.95134	1.96231	1.97182	1.98009	1.98738	1.9939	1.99989	2.00559	2.01124	2.01707	2.0233	2.03019	2.03796
8355	1.03005	1.06335	1.09659	1.12971	1.16265	1.19534	1.22774	1.25977	1.29138	1.32251	1.3531	1.38308	1.4124	1.441	1.46881	1.49578	1.52184	1.54694	1.57103	1.59407	1.61603	1.63687	1.65654	1.67501	1.69225	1.70821	1.72286	1.73616	1.74807	1.75855	1.76757	1.77509	1.78107	1.78548	1.78833	1.78974	1.78983	1.78872	1.78652	1.78337	1.77937	1.77465	1.76933	1.76352	1.75735	1.75094	1.7444	1.73786	1.73142
8357	1.01216	1.03181	1.05143	1.071	1.0905	1.1099	1.12919	1.14832	1.16728	1.18605	1.2046	1.2229	1.24094	1.25868	1.27611	1.29319	1.30991	1.32624	1.34216	1.35767	1.37275	1.38739	1.40158	1.41531	1.42858	1.44136	1.45364	1.46543	1.4767	1.48745	1.49766	1.50732	1.51643	1.52497	1.53296	1.54046	1.54754	1.55427	1.56071	1.56692	1.57297	1.57893	1.58486	1.59082	1.59689	1.60312	1.60959	1.61635	1.62348
8383	0.93803	0.960726	0.983547	1.00662	1.03006	1.054	1.07856	1.10387	1.13005	1.15722	1.18551	1.21505	1.24595	1.27835	1.31236	1.34811	1.38573	1.42531	1.4667	1.50957	1.5536	1.59846	1.64382	1.68935	1.73474	1.77965	1.82375	1.86673	1.90825	1.94798	1.98561	2.0208	2.05323	2.08257	2.10864	2.13147	2.15108	2.16753	2.18085	2.19107	2.19824	2.2024	2.20359	2.20184	2.19719	2.18968	2.17936	2.16626	2.15041
8431	1.02567	1.04686	1.068	1.08904	1.10992	1.1306	1.15102	1.17113	1.19088	1.21022	1.22909	1.24745	1.26525	1.28242	1.29893	1.31471	1.32972	1.34392	1.35732	1.37002	1.38208	1.39359	1.40462	1.41525	1.42556	1.43562	1.44552	1.45533	1.46513	1.475	1.485	1.49524	1.50577	1.51667	1.52799	1.5397	1.55176	1.56415	1.57683	1.58978	1.60296	1.61634	1.6299	1.64361	1.65742	1.67132	1.68527	1.69924	1.7132
8432	1.01026	1.02553	1.04079	1.056	1.07115	1.08621	1.10118	1.11602	1.13072	1.14525	1.1596	1.17374	1.18765	1.20132	1.21472	1.22783	1.24064	1.25311	1.26526	1.27709	1.28863	1.29987	1.31083	1.32153	1.33199	1.3422	1.35218	1.36196	1.37153	1.38092	1.39013	1.39917	1.40807	1.41683	1.42548	1.43404	1.44256	1.45106	1.45958	1.46815	1.47681	1.48559	1.49452	1.50364	1.51299	1.52259	1.53249	1.5427	1.55328
8486	0.990547	1.00593	1.02134	1.03678	1.05228	1.06786	1.08353	1.09932	1.11523	1.1313	1.14754	1.16397	1.18061	1.19748	1.21459	1.23197	1.24963	1.2676	1.28587	1.30446	1.32337	1.34259	1.36213	1.382	1.40219	1.4227	1.44355	1.46472	1.48623	1.50807	1.53025	1.55277	1.57564	1.59884	1.62236	1.64613	1.67007	1.69411	1.71817	1.74218	1.76607	1.78977	1.81319	1.83628	1.85894	1.88112	1.90273	1.9237	1.94396
8487	0.947677	0.959283	0.970994	0.982915	0.995151	1.00781	1.02099	1.0348	1.04934	1.06473	1.08106	1.09844	1.11697	1.13677	1.15793	1.18056	1.20476	1.23063	1.25809	1.28695	1.31703	1.34815	1.38013	1.41278	1.44591	1.47934	1.5129	1.54638	1.57962	1.61243	1.64462	1.67601	1.70642	1.73566	1.76361	1.79025	1.81557	1.83953	1.86213	1.88334	1.90315	1.92154	1.93849	1.95398	1.968	1.98052	1.99153	2.00101	2.00893
8488	1.00527	1.01998	1.03468	1.04936	1.064	1.07861	1.09316	1.10765	1.12206	1.13639	1.15062	1.16475	1.17876	1.19264	1.20639	1.21999	1.23343	1.2467	1.25982	1.2728	1.28568	1.29847	1.31119	1.32388	1.33655	1.34923	1.36195	1.37471	1.38756	1.40052	1.41359	1.42682	1.44023	1.45383	1.46762	1.48154	1.49556	1.50959	1.5236	1.53752	1.55131	1.5649	1.57824	1.59127	1.60394	1.6162	1.62798	1.63924	1.64991
8490	0.975131	0.987914	1.00075	1.01368	1.02676	1.04004	1.05358	1.06741	1.08159	1.09617	1.1112	1.12672	1.1428	1.15948	1.1768	1.19482	1.21359	1.23315	1.25345	1.27435	1.29575	1.31753	1.33955	1.36171	1.38388	1.40594	1.42778	1.44927	1.47029	1.49072	1.51045	1.52934	1.54729	1.56418	1.57994	1.59466	1.60837	1.62116	1.63309	1.64421	1.6546	1.66432	1.67344	1.68201	1.69011	1.6978	1.70515	1.71221	1.71905
8491	0.970533	0.990615	1.01076	1.03102	1.05145	1.07213	1.0931	1.11442	1.13616	1.15837	1.18111	1.20445	1.22843	1.25313	1.27859	1.30488	1.33206	1.36016	1.38907	1.41852	1.44828	1.4781	1.50773	1.53692	1.56542	1.593	1.6194	1.64438	1.66769	1.68907	1.7083	1.72511	1.73927	1.75052	1.75884	1.76448	1.76775	1.76893	1.76831	1.76619	1.76285	1.7586	1.7537	1.74847	1.74319	1.73816	1.73365	1.72997	1.72741
8496	1.02976	1.04411	1.05841	1.07259	1.08658	1.10034	1.1138	1.12691	1.13959	1.1518	1.16347	1.17454	1.18495	1.19465	1.20358	1.21166	1.21886	1.2251	1.23046	1.23507	1.23905	1.24254	1.24566	1.24855	1.25134	1.25416	1.25713	1.2604	1.26409	1.26833	1.27325	1.27899	1.28566	1.29341	1.30228	1.31216	1.32297	1.3346	1.34694	1.35991	1.3734	1.3873	1.40152	1.41595	1.4305	1.44506	1.45954	1.47383	1.48783
8497	0.970595	0.973514	0.976492	0.979589	0.982862	0.986372	0.990176	0.994335	0.998906	1.00395	1.00952	1.01569	1.0225	1.03002	1.03831	1.04743	1.05743	1.06837	1.08024	1.09302	1.10666	1.12112	1.13638	1.15238	1.1691	1.1865	1.20453	1.22317	1.24237	1.2621	1.28232	1.30299	1.32407	1.34554	1.36731	1.38929	1.41136	1.43341	1.45532	1.47699	1.49831	1.51915	1.53942	1.559	1.57777	1.59563	1.61246	1.62815	1.64259
8498	0.990735	1.00134	1.01196	1.02262	1.03333	1.04412	1.055	1.06599	1.07711	1.08838	1.09982	1.11145	1.12328	1.13533	1.14762	1.16018	1.17301	1.18614	1.19953	1.21315	1.22694	1.24084	1.25482	1.26882	1.2828	1.29669	1.31046	1.32406	1.33742	1.35051	1.36328	1.37567	1.38763	1.39913	1.41013	1.4207	1.43088	1.44071	1.45025	1.45954	1.46863	1.47758	1.48642	1.49521	1.504	1.51284	1.52177	1.53084	1.5401
8499	0.974952	0.976874	0.978846	0.980919	0.983142	0.985567	0.988243	0.99122	0.994549	0.998281	1.00246	1.00715	1.01239	1.01823	1.02473	1.03193	1.03988	1.04863	1.05816	1.0684	1.07929	1.09077	1.10278	1.11524	1.1281	1.14129	1.15475	1.16841	1.18222	1.19611	1.21001	1.22386	1.2376	1.25117	1.26453	1.27773	1.29078	1.30373	1.3166	1.32943	1.34226	1.3551	1.36801	1.38101	1.39412	1.4074	1.42086	1.43455	1.44849
8500	0.970583	0.973429	0.976334	0.979357	0.982557	0.985993	0.989724	0.99381	0.998308	1.00328	1.00878	1.01487	1.02161	1.02906	1.03728	1.04632	1.05625	1.06712	1.0789	1.09154	1.10497	1.11911	1.13391	1.14929	1.1652	1.18157	1.19832	1.2154	1.23273	1.25026	1.26791	1.28562	1.30333	1.32096	1.33847	1.35583	1.37303	1.39003	1.40683	1.42339	1.4397	1.45572	1.47145	1.48685	1.50192	1.51661	1.53092	1.54481	1.55828
8634	1.10438	1.15204	1.19949	1.24653	1.29293	1.3385	1.38302	1.42628	1.46808	1.5082	1.54644	1.58258	1.61642	1.64774	1.67634	1.70201	1.72454	1.74374	1.75971	1.7727	1.783	1.79085	1.79654	1.80032	1.80247	1.80325	1.80293	1.80178	1.80005	1.79803	1.79598	1.79416	1.79284	1.79229	1.79264	1.7938	1.79571	1.79826	1.80137	1.80495	1.80892	1.81318	1.81766	1.82225	1.82688	1.83146	1.8359	1.84011	1.844
8636	1.01955	1.04511	1.07063	1.09607	1.12139	1.14656	1.17153	1.19626	1.22072	1.24487	1.26866	1.29206	1.31503	1.33752	1.35951	1.38095	1.4018	1.42202	1.4416	1.46054	1.47882	1.49645	1.51342	1.52973	1.54537	1.56035	1.57465	1.58827	1.60121	1.61347	1.62503	1.63591	1.64609	1.65557	1.66438	1.67263	1.6804	1.68779	1.6949	1.70183	1.70868	1.71554	1.7225	1.72967	1.73715	1.74502	1.75339	1.76236	1.77202
8639	1.05373	1.09676	1.13968	1.18239	1.22477	1.26672	1.30813	1.3489	1.38891	1.42806	1.46623	1.50333	1.53925	1.57387	1.60708	1.63879	1.66888	1.69726	1.72391	1.74889	1.77226	1.79406	1.81435	1.83318	1.85061	1.86669	1.88148	1.89502	1.90737	1.91859	1.92872	1.93782	1.94595	1.95315	1.95946	1.96487	1.96936	1.97293	1.97556	1.97724	1.97797	1.97772	1.9765	1.97429	1.97107	1.96684	1.96159	1.9553	1.94797
8642	1.07427	1.11321	1.152	1.19048	1.22853	1.26597	1.30267	1.33848	1.37324	1.40681	1.43904	1.46978	1.49888	1.52619	1.55157	1.57485	1.59591	1.61459	1.63096	1.64518	1.65743	1.66788	1.6767	1.68405	1.69012	1.69506	1.69906	1.70229	1.70491	1.7071	1.70903	1.71086	1.71278	1.71494	1.71743	1.72014	1.72299	1.72588	1.72871	1.73138	1.7338	1.73587	1.7375	1.73859	1.73903	1.73874	1.73762	1.73557	1.73249
8660	1.03467	1.06011	1.08548	1.11071	1.13573	1.16047	1.18486	1.20884	1.23233	1.25527	1.27758	1.29919	1.32004	1.34005	1.35916	1.37729	1.39438	1.41037	1.42526	1.43913	1.45205	1.46408	1.47528	1.48572	1.49548	1.50461	1.51319	1.52128	1.52895	1.53626	1.54328	1.55008	1.55672	1.56328	1.56977	1.57619	1.5825	1.58869	1.59472	1.60057	1.60621	1.61163	1.61679	1.62167	1.62624	1.63048	1.63437	1.63788	1.64099
8661	1.00043	1.01595	1.03147	1.04698	1.06249	1.078	1.09351	1.109	1.1245	1.13998	1.15546	1.17093	1.18639	1.20184	1.21728	1.23271	1.24812	1.26351	1.27883	1.29397	1.30883	1.32332	1.33735	1.35082	1.36362	1.37567	1.38686	1.3971	1.4063	1.41435	1.42116	1.42663	1.43066	1.43317	1.43418	1.43388	1.43251	1.43027	1.42739	1.42408	1.42056	1.41706	1.41378	1.41094	1.40877	1.40749	1.4073	1.40843	1.41109
8723	1.02261	1.03657	1.05049	1.06432	1.07801	1.09151	1.1048	1.11781	1.1305	1.14283	1.15475	1.16621	1.17718	1.1876	1.19744	1.20664	1.21515	1.22295	1.23005	1.23652	1.24241	1.24779	1.25272	1.25727	1.2615	1.26547	1.26924	1.27287	1.27644	1.28	1.28361	1.28733	1.29124	1.29539	1.29981	1.30453	1.30952	1.3148	1.32037	1.32623	1.33237	1.33881	1.34554	1.35256	1.35987	1.36747	1.37537	1.38357	1.39207
8745	0.985942	0.998772	1.01163	1.02454	1.03754	1.05065	1.06391	1.07733	1.09095	1.10479	1.11889	1.13327	1.14797	1.163	1.17839	1.19418	1.2104	1.22706	1.24412	1.2615	1.27911	1.29686	1.31467	1.33246	1.35014	1.36761	1.38481	1.40163	1.418	1.43383	1.44903	1.46352	1.47721	1.49001	1.50189	1.51286	1.52294	1.53216	1.54053	1.54808	1.55482	1.56079	1.56599	1.57047	1.57422	1.57729	1.57968	1.58142	1.58254
8819	1.03757	1.06947	1.10129	1.13296	1.16441	1.19555	1.22632	1.25663	1.28642	1.3156	1.3441	1.37185	1.39878	1.42479	1.44983	1.47381	1.49666	1.51831	1.53876	1.55803	1.57618	1.59324	1.60924	1.62422	1.63823	1.65129	1.66345	1.67474	1.6852	1.69487	1.70379	1.71199	1.71952	1.7264	1.73269	1.73848	1.74383	1.74882	1.75352	1.75803	1.76241	1.76674	1.7711	1.77556	1.7802	1.78511	1.79035	1.796	1.80215
8827	1.05185	1.0799	1.10784	1.13557	1.16299	1.18999	1.21648	1.24234	1.26747	1.29177	1.31513	1.33745	1.35863	1.37856	1.39713	1.41425	1.42981	1.44372	1.45601	1.46682	1.47627	1.48449	1.49161	1.49774	1.50303	1.50759	1.51156	1.51505	1.5182	1.52114	1.52398	1.52687	1.52991	1.53325	1.53697	1.5411	1.54567	1.55072	1.55627	1.56235	1.569	1.57623	1.58409	1.59259	1.60178	1.61168	1.62231	1.63372	1.64592
8862	1.00869	1.03977	1.07083	1.10186	1.13283	1.16374	1.19456	1.22527	1.25586	1.28631	1.31661	1.34673	1.37666	1.40638	1.43587	1.46512	1.49411	1.52281	1.55119	1.57917	1.60669	1.6337	1.66011	1.68586	1.7109	1.73516	1.75856	1.78106	1.80257	1.82304	1.8424	1.86059	1.87753	1.89318	1.9075	1.92056	1.93241	1.94311	1.95271	1.96129	1.9689	1.97559	1.98142	1.98646	1.99076	1.99438	1.99738	1.99981	2.00175
8864	1.03171	1.05069	1.06961	1.08839	1.10699	1.12533	1.14336	1.161	1.1782	1.19489	1.211	1.22648	1.24126	1.25528	1.26847	1.28076	1.29211	1.30244	1.3118	1.32028	1.32797	1.33497	1.34137	1.34726	1.35275	1.35791	1.36285	1.36767	1.37245	1.37728	1.38227	1.38751	1.39309	1.3991	1.40559	1.41255	1.41994	1.42775	1.43594	1.44449	1.45338	1.46259	1.47208	1.48184	1.49183	1.50204	1.51243	1.52299	1.53369
8867	1.04501	1.07368	1.10227	1.13067	1.1588	1.18657	1.21389	1.24067	1.26682	1.29224	1.31685	1.34056	1.36327	1.3849	1.40535	1.42454	1.44238	1.45878	1.47377	1.48743	1.49987	1.51115	1.52138	1.53065	1.53904	1.54665	1.55356	1.55987	1.56566	1.57102	1.57605	1.58083	1.58546	1.59002	1.59458	1.59922	1.60399	1.60896	1.61417	1.61969	1.62557	1.63189	1.6387	1.64605	1.65401	1.66263	1.67198	1.68211	1.69309
8871	1.1069	1.15047	1.19382	1.23675	1.27903	1.32046	1.36081	1.39987	1.43744	1.47329	1.5072	1.53898	1.56839	1.59523	1.61928	1.64033	1.65816	1.67259	1.68368	1.69171	1.69691	1.69955	1.69987	1.69814	1.6946	1.68952	1.68314	1.67572	1.66751	1.65877	1.64976	1.64072	1.63191	1.62359	1.61594	1.60903	1.60294	1.59774	1.5935	1.5903	1.58821	1.58729	1.58762	1.58928	1.59233	1.59685	1.60291	1.61057	1.61992
8872	1.02304	1.04399	1.0649	1.08571	1.10638	1.12687	1.14713	1.16711	1.18677	1.20605	1.22492	1.24333	1.26123	1.27858	1.29532	1.31142	1.32682	1.34149	1.35541	1.36857	1.38099	1.39267	1.40361	1.41382	1.42329	1.43204	1.44006	1.44736	1.45394	1.4598	1.46496	1.46941	1.47315	1.47619	1.47857	1.48035	1.48161	1.48243	1.48288	1.48304	1.48299	1.48281	1.48256	1.48233	1.4822	1.48223	1.48251	1.48311	1.48411
8873	1.00527	1.01673	1.02819	1.03962	1.05101	1.06237	1.07367	1.08491	1.09608	1.10716	1.11815	1.12903	1.13979	1.15043	1.16093	1.17128	1.18147	1.19149	1.20134	1.21099	1.22045	1.2297	1.23873	1.24753	1.25609	1.26441	1.27246	1.28025	1.28777	1.29499	1.30193	1.30855	1.31486	1.32084	1.32651	1.33189	1.33703	1.34196	1.34671	1.35133	1.35586	1.36032	1.36476	1.36921	1.3737	1.37829	1.38299	1.38786	1.39292
8874	0.996631	1.01083	1.02504	1.03926	1.0535	1.06777	1.08208	1.09642	1.11081	1.12526	1.13976	1.15433	1.16898	1.18371	1.19853	1.21344	1.22845	1.24357	1.25876	1.27399	1.28919	1.30432	1.31934	1.33419	1.34883	1.3632	1.37726	1.39096	1.40425	1.41708	1.42941	1.44117	1.45234	1.46285	1.47269	1.48191	1.49053	1.49859	1.50614	1.51322	1.51985	1.52609	1.53197	1.53753	1.54281	1.54784	1.55268	1.55735	1.56189
8875	1.02261	1.04217	1.06169	1.08112	1.10041	1.11952	1.1384	1.15701	1.1753	1.19323	1.21075	1.22782	1.24439	1.26041	1.27585	1.29065	1.30476	1.31816	1.33084	1.34284	1.3542	1.36496	1.37514	1.38479	1.39395	1.40264	1.41092	1.4188	1.42634	1.43357	1.44052	1.44722	1.45373	1.46007	1.46628	1.47239	1.47844	1.48446	1.4905	1.49657	1.50272	1.50898	1.51539	1.52198	1.52879	1.53584	1.54318	1.55084	1.55885
8876	1.04279	1.07557	1.10826	1.14079	1.17305	1.20497	1.23646	1.26744	1.29782	1.3275	1.35642	1.38448	1.41159	1.43767	1.46264	1.48641	1.50888	1.52999	1.54976	1.56825	1.58554	1.60171	1.61684	1.631	1.64426	1.65671	1.66843	1.67948	1.68994	1.69989	1.70941	1.71858	1.72746	1.73613	1.74465	1.75303	1.76126	1.76937	1.77736	1.78523	1.79299	1.80065	1.80822	1.81571	1.82312	1.83046	1.83774	1.84497	1.85214
8909	0.996688	1.00597	1.01526	1.02456	1.03388	1.04323	1.05261	1.06204	1.0715	1.08102	1.09061	1.10025	1.10997	1.11977	1.12966	1.13964	1.14972	1.1599	1.17017	1.18048	1.1908	1.20108	1.21129	1.2214	1.23136	1.24113	1.25068	1.25996	1.26895	1.27759	1.28586	1.29372	1.30112	1.30803	1.31447	1.32052	1.32629	1.33188	1.33738	1.3429	1.34853	1.35437	1.36052	1.36709	1.37416	1.38185	1.39024	1.39944	1.40955
8910	0.982932	0.99169	1.00048	1.00934	1.01831	1.02741	1.03668	1.04616	1.05588	1.06587	1.07617	1.08681	1.09783	1.10926	1.12113	1.13349	1.14635	1.15976	1.17363	1.18783	1.20221	1.21663	1.23096	1.24506	1.25879	1.272	1.28455	1.29632	1.30715	1.31692	1.32547	1.33266	1.33837	1.34245	1.34489	1.34585	1.34552	1.34407	1.34168	1.33854	1.33483	1.33072	1.3264	1.32205	1.31785	1.31397	1.31061	1.30793	1.30613
8912	1.06327	1.09538	1.12736	1.15909	1.19044	1.22128	1.25149	1.28093	1.30949	1.33703	1.36343	1.38856	1.41229	1.4345	1.45506	1.47384	1.49071	1.50557	1.51847	1.52957	1.53903	1.54702	1.55369	1.55922	1.56375	1.56746	1.57051	1.57305	1.57526	1.57728	1.5793	1.58146	1.58393	1.58688	1.59039	1.59444	1.59903	1.60412	1.6097	1.61574	1.62223	1.62914	1.63645	1.64415	1.6522	1.66059	1.66931	1.67832	1.6876
8914	0.988898	1.00182	1.01477	1.02777	1.04083	1.05398	1.06724	1.08063	1.09418	1.10791	1.12184	1.13599	1.15039	1.16505	1.18	1.19527	1.21087	1.22683	1.24316	1.25988	1.27702	1.29459	1.31261	1.3311	1.35007	1.36955	1.38955	1.4101	1.4312	1.45288	1.47515	1.49805	1.52157	1.54574	1.5705	1.59567	1.62104	1.64644	1.67166	1.69653	1.72083	1.74439	1.76702	1.78851	1.80868	1.82734	1.8443	1.85936	1.87233
8915	0.990707	1.00863	1.02657	1.04454	1.06257	1.08068	1.09888	1.11719	1.13563	1.15423	1.17299	1.19193	1.21108	1.23046	1.25007	1.26995	1.29011	1.31056	1.33129	1.35224	1.37339	1.39467	1.41604	1.43747	1.45891	1.48031	1.50162	1.52281	1.54383	1.56463	1.58517	1.6054	1.62529	1.64478	1.66381	1.68231	1.70018	1.71735	1.73372	1.74922	1.76376	1.77725	1.78961	1.80076	1.8106	1.81907	1.82606	1.8315	1.8353
8916	0.943263	0.953274	0.963399	0.973752	0.984446	0.995595	1.00731	1.01972	1.03291	1.04702	1.06216	1.07843	1.09595	1.11484	1.13522	1.15718	1.18085	1.20633	1.23351	1.26219	1.29214	1.32315	1.355	1.38747	1.42034	1.45339	1.48641	1.51918	1.55148	1.58309	1.61379	1.64337	1.67161	1.69829	1.72328	1.74659	1.76822	1.78818	1.8065	1.82317	1.83821	1.85164	1.86345	1.87367	1.8823	1.88936	1.89486	1.8988	1.9012
8918	1.02925	1.05267	1.07603	1.09927	1.12233	1.14516	1.1677	1.18988	1.21165	1.23295	1.25373	1.27392	1.29346	1.3123	1.33037	1.34762	1.364	1.37943	1.39395	1.40759	1.42041	1.43246	1.4438	1.45446	1.4645	1.47398	1.48295	1.49144	1.49953	1.50725	1.51466	1.52181	1.52875	1.53554	1.54219	1.54873	1.55516	1.56147	1.56768	1.5738	1.57982	1.58575	1.59159	1.59736	1.60305	1.60868	1.61424	1.61974	1.62519
8920	1.04455	1.07378	1.10291	1.13186	1.16055	1.18888	1.21676	1.24411	1.27083	1.29683	1.32203	1.34634	1.36966	1.39191	1.413	1.43283	1.45133	1.4684	1.48408	1.49843	1.51156	1.52355	1.53448	1.54444	1.55351	1.56179	1.56935	1.57629	1.58268	1.58862	1.59419	1.59948	1.60457	1.60955	1.61447	1.61935	1.62418	1.62898	1.63376	1.63851	1.64324	1.64797	1.65269	1.65742	1.66215	1.6669	1.67167	1.67647	1.6813
8927	1.01022	1.03456	1.05889	1.08317	1.10739	1.13153	1.15557	1.17948	1.20325	1.22686	1.25028	1.27349	1.29649	1.31923	1.34171	1.3639	1.38578	1.40734	1.42857	1.44949	1.4701	1.49043	1.51048	1.53026	1.54979	1.56908	1.58815	1.607	1.62564	1.6441	1.66238	1.68049	1.69844	1.71626	1.7339	1.75127	1.76827	1.78478	1.80072	1.81597	1.83044	1.84402	1.85661	1.86811	1.8784	1.8874	1.895	1.90109	1.90558
8930	0.978352	0.997226	1.01614	1.03515	1.05428	1.07359	1.09311	1.1129	1.13299	1.15343	1.17425	1.19552	1.21726	1.23952	1.26234	1.28578	1.30986	1.33463	1.36	1.3858	1.41186	1.43801	1.4641	1.48995	1.51541	1.54029	1.56445	1.5877	1.60988	1.63084	1.65039	1.66838	1.68464	1.69901	1.71141	1.72196	1.73075	1.7379	1.74349	1.74765	1.75048	1.75209	1.75257	1.75204	1.7506	1.74836	1.74542	1.74189	1.73787
8932	1.04525	1.07318	1.10101	1.12867	1.15605	1.18306	1.20963	1.23565	1.26103	1.28569	1.30953	1.33246	1.35439	1.37523	1.3949	1.41329	1.43032	1.4459	1.46009	1.47298	1.4847	1.49535	1.50506	1.51393	1.52209	1.52963	1.53669	1.54337	1.54979	1.55606	1.5623	1.56861	1.57512	1.58194	1.58908	1.59644	1.6039	1.61132	1.61859	1.62558	1.63216	1.63823	1.64365	1.6483	1.65205	1.65479	1.65638	1.65671	1.65566
8934	1.00445	1.00761	1.01076	1.0139	1.01701	1.02008	1.02311	1.02608	1.029	1.03184	1.0346	1.03727	1.03984	1.04231	1.04466	1.04688	1.04898	1.05093	1.05278	1.05461	1.05648	1.05846	1.06062	1.06303	1.06576	1.06889	1.07248	1.0766	1.08131	1.08671	1.09284	1.09978	1.1076	1.11638	1.12613	1.13684	1.14847	1.16099	1.17437	1.18857	1.20357	1.21933	1.23582	1.25302	1.27087	1.28937	1.30846	1.32813	1.34834
8937	0.989151	1.00932	1.02952	1.04975	1.07006	1.09045	1.11095	1.13157	1.15236	1.17331	1.19446	1.21583	1.23744	1.25931	1.28147	1.30392	1.32671	1.34983	1.37323	1.39679	1.42038	1.44388	1.46718	1.49016	1.5127	1.53467	1.55597	1.57646	1.59603	1.61456	1.63193	1.64803	1.66272	1.6759	1.68756	1.69785	1.70697	1.71506	1.72232	1.72891	1.73501	1.74078	1.74641	1.75207	1.75793	1.76416	1.77094	1.77843	1.78683
8939	1.01666	1.04226	1.06783	1.09333	1.11873	1.144	1.1691	1.194	1.21867	1.24307	1.26716	1.29093	1.31432	1.33731	1.35987	1.38197	1.40356	1.42461	1.44513	1.4651	1.48454	1.50346	1.52184	1.5397	1.55705	1.57388	1.5902	1.60602	1.62133	1.63615	1.65047	1.66431	1.67766	1.69053	1.70294	1.7149	1.72646	1.73763	1.74846	1.75896	1.76916	1.77911	1.78881	1.79831	1.80762	1.81679	1.82584	1.8348	1.84369
8942	1.05118	1.07277	1.09425	1.11553	1.1365	1.15706	1.17711	1.19654	1.21525	1.23314	1.25011	1.26605	1.28086	1.29443	1.30667	1.31748	1.32674	1.33437	1.34041	1.34498	1.34819	1.35018	1.35105	1.35094	1.34996	1.34823	1.34589	1.34304	1.3398	1.33631	1.33268	1.32904	1.32549	1.32218	1.31918	1.31655	1.31434	1.3126	1.31138	1.31072	1.31068	1.31131	1.31265	1.31476	1.31768	1.32147	1.32616	1.33182	1.33848
8947	1.00842	1.02924	1.05004	1.07081	1.09153	1.11218	1.13275	1.15322	1.17356	1.19378	1.21384	1.23373	1.25344	1.27294	1.29223	1.31127	1.33007	1.34859	1.36684	1.38479	1.40244	1.41977	1.43679	1.45347	1.46982	1.48581	1.50145	1.51671	1.5316	1.54609	1.56019	1.57388	1.58715	1.59999	1.6124	1.62441	1.63602	1.64726	1.65814	1.66869	1.67892	1.68886	1.69851	1.70789	1.71704	1.72595	1.73466	1.74318	1.75153
8962	1.05969	1.0873	1.11479	1.14203	1.16892	1.19533	1.22114	1.24623	1.27049	1.29378	1.316	1.33702	1.35672	1.37498	1.39169	1.40672	1.41995	1.43129	1.44076	1.44854	1.45476	1.45958	1.46315	1.46562	1.46713	1.46784	1.4679	1.46746	1.46667	1.46567	1.46463	1.46368	1.46299	1.46269	1.46287	1.46354	1.46466	1.46623	1.46823	1.47065	1.47347	1.47667	1.48025	1.48418	1.48845	1.49305	1.49796	1.50316	1.50865
8971	0.995628	1.00325	1.01089	1.01854	1.02622	1.03394	1.04169	1.04951	1.05738	1.06532	1.07334	1.08145	1.08966	1.09797	1.10639	1.11494	1.12362	1.13244	1.14138	1.1504	1.15947	1.16857	1.17765	1.18667	1.19562	1.20444	1.21311	1.2216	1.22986	1.23787	1.24559	1.25299	1.26004	1.26669	1.27297	1.279	1.28489	1.29075	1.2967	1.30285	1.30931	1.31621	1.32366	1.33177	1.34065	1.35043	1.36122	1.37312	1.38627
8977	1.07101	1.10776	1.14437	1.1807	1.2166	1.25193	1.28655	1.32031	1.35308	1.38471	1.41505	1.44397	1.47132	1.49696	1.52075	1.54255	1.56221	1.5796	1.59477	1.60787	1.61903	1.62841	1.63617	1.64244	1.64737	1.65112	1.65382	1.65564	1.65672	1.6572	1.65723	1.65697	1.65657	1.65615	1.65585	1.6557	1.65574	1.65601	1.65656	1.65743	1.65865	1.66028	1.66235	1.6649	1.66798	1.67163	1.67588	1.68078	1.68638
8979	1.03949	1.06421	1.08885	1.11333	1.13758	1.16151	1.18504	1.20809	1.23059	1.25246	1.27361	1.29398	1.31347	1.33201	1.34952	1.36592	1.38113	1.39508	1.4078	1.41936	1.42986	1.43938	1.448	1.45581	1.46289	1.46933	1.47521	1.48062	1.48564	1.49035	1.49485	1.49921	1.50353	1.50788	1.51231	1.51682	1.5214	1.52603	1.53071	1.53543	1.54018	1.54494	1.54972	1.55449	1.55925	1.56399	1.56869	1.57336	1.57798
8980	1.05489	1.07796	1.10092	1.12367	1.14608	1.16806	1.18948	1.21024	1.23023	1.24934	1.26746	1.28448	1.30028	1.31477	1.32782	1.33933	1.34919	1.3573	1.36372	1.36861	1.37212	1.3744	1.37562	1.37593	1.37549	1.37445	1.37298	1.37122	1.36933	1.36748	1.36581	1.36448	1.36366	1.36349	1.36407	1.3654	1.3675	1.37036	1.37397	1.37835	1.38349	1.38938	1.39604	1.40346	1.41164	1.42059	1.43029	1.44076	1.452
9002	1.02434	1.04292	1.06144	1.07986	1.09814	1.11622	1.13406	1.15161	1.16881	1.18563	1.202	1.21788	1.23323	1.24799	1.26212	1.27556	1.28827	1.3002	1.31136	1.32177	1.33146	1.34047	1.34883	1.35656	1.36369	1.37026	1.3763	1.38184	1.38691	1.39153	1.39574	1.39957	1.40305	1.40622	1.4091	1.41175	1.41421	1.41655	1.41881	1.42104	1.42329	1.42562	1.42807	1.43069	1.43354	1.43667	1.44012	1.44395	1.4482
9004	1.03112	1.05376	1.07635	1.09881	1.12109	1.14311	1.16482	1.18616	1.20706	1.22746	1.2473	1.26652	1.28505	1.30282	1.31979	1.33588	1.35104	1.36521	1.37839	1.39065	1.40203	1.4126	1.42241	1.43151	1.43996	1.44781	1.45513	1.46196	1.46836	1.47438	1.48008	1.48552	1.49075	1.49583	1.50079	1.50565	1.51042	1.51512	1.51976	1.52436	1.52893	1.53348	1.53803	1.54258	1.54717	1.55179	1.55646	1.5612	1.56602
9005	0.97945	0.993187	1.00697	1.02083	1.03481	1.04896	1.06332	1.07792	1.09281	1.10803	1.12363	1.13963	1.15609	1.17304	1.19053	1.2086	1.22728	1.24662	1.26654	1.28691	1.30761	1.3285	1.34945	1.37034	1.39102	1.41138	1.43128	1.45058	1.46917	1.4869	1.50365	1.51929	1.53369	1.54671	1.55831	1.56854	1.57748	1.58521	1.59178	1.59727	1.60175	1.60529	1.60796	1.60983	1.61098	1.61147	1.61137	1.61076	1.6097
9042	1.03756	1.05538	1.07313	1.09072	1.10809	1.12516	1.14185	1.15809	1.1738	1.18891	1.20334	1.21701	1.22986	1.2418	1.25276	1.26267	1.27145	1.27903	1.28551	1.29107	1.2959	1.30017	1.30407	1.30779	1.31151	1.31542	1.31969	1.32453	1.3301	1.33659	1.3442	1.35309	1.36346	1.37549	1.38923	1.40449	1.42111	1.43889	1.45767	1.47724	1.49744	1.51808	1.53898	1.55995	1.58082	1.6014	1.62151	1.64096	1.65957
9045	1.08906	1.1246	1.15996	1.19496	1.22943	1.26318	1.29603	1.32782	1.35835	1.38746	1.41496	1.44067	1.46441	1.48601	1.50529	1.52206	1.53616	1.54741	1.55584	1.56157	1.56473	1.56547	1.56391	1.56018	1.55441	1.54674	1.5373	1.52623	1.51364	1.49968	1.48448	1.46817	1.45088	1.43275	1.41394	1.39468	1.37522	1.35577	1.33659	1.31789	1.29991	1.28289	1.26706	1.25265	1.23989	1.22903	1.22029	1.2139	1.21011
9047	1.05776	1.08292	1.10797	1.13278	1.15725	1.18126	1.20468	1.22741	1.24933	1.27032	1.29027	1.30906	1.32658	1.3427	1.35732	1.37031	1.38157	1.39099	1.39866	1.40477	1.40953	1.41313	1.41578	1.41768	1.41903	1.42003	1.42088	1.42179	1.42294	1.42455	1.42682	1.42994	1.43411	1.43955	1.44632	1.45437	1.46361	1.47395	1.48532	1.49762	1.51077	1.52469	1.53929	1.5545	1.57022	1.58637	1.60287	1.61964	1.63658
9048	1.07164	1.11777	1.16375	1.20945	1.25471	1.2994	1.34337	1.38648	1.42859	1.46954	1.5092	1.54742	1.58406	1.61898	1.65203	1.68306	1.71194	1.73853	1.76283	1.78491	1.80486	1.82276	1.83867	1.85269	1.86489	1.87534	1.88414	1.89135	1.89705	1.90134	1.90427	1.90594	1.90642	1.90578	1.90414	1.90161	1.89833	1.89441	1.89	1.88521	1.88017	1.87502	1.86988	1.86488	1.86015	1.85582	1.852	1.84884	1.84647
9049	1.03974	1.0671	1.09439	1.12152	1.14841	1.17498	1.20115	1.22684	1.25198	1.27648	1.30026	1.32324	1.34535	1.36649	1.38661	1.4056	1.4234	1.43994	1.45523	1.46936	1.48243	1.49452	1.50572	1.51611	1.52578	1.53481	1.54331	1.55135	1.55901	1.5664	1.57359	1.58067	1.58773	1.59486	1.6021	1.60943	1.61684	1.62431	1.63181	1.63933	1.64684	1.65433	1.66178	1.66916	1.67646	1.68366	1.69074	1.69767	1.70443
9052	1.01849	1.03817	1.0578	1.07737	1.09682	1.11613	1.13525	1.15415	1.17278	1.19112	1.20913	1.22677	1.24399	1.26078	1.27708	1.29286	1.30808	1.32272	1.33676	1.35025	1.36321	1.37566	1.38764	1.39918	1.41029	1.42101	1.43137	1.44139	1.45111	1.46054	1.46972	1.47868	1.48744	1.49603	1.50447	1.51276	1.52088	1.52883	1.53662	1.54423	1.55166	1.5589	1.56596	1.57282	1.57948	1.58594	1.5922	1.59824	1.60406
9054	1.00478	1.01569	1.02659	1.03747	1.04832	1.05914	1.06991	1.08062	1.09126	1.10182	1.1123	1.12269	1.13297	1.14313	1.15317	1.16307	1.17283	1.18244	1.19191	1.20125	1.21049	1.21964	1.22872	1.23776	1.24677	1.25577	1.26478	1.27381	1.2829	1.29206	1.3013	1.31064	1.32012	1.32973	1.3395	1.34939	1.35939	1.36948	1.37964	1.38985	1.40008	1.41032	1.42055	1.43074	1.44088	1.45094	1.46091	1.47076	1.48048
9055	1.01214	1.03066	1.04916	1.0676	1.08598	1.10425	1.12241	1.14042	1.15826	1.1759	1.19333	1.21051	1.22742	1.24404	1.26035	1.27631	1.29191	1.30712	1.32191	1.33628	1.3502	1.36364	1.3766	1.38905	1.40097	1.41234	1.42314	1.43335	1.44296	1.45193	1.46026	1.46793	1.4749	1.48117	1.48675	1.49171	1.4961	1.50001	1.5035	1.50664	1.5095	1.51214	1.51464	1.51706	1.51947	1.52195	1.52456	1.52737	1.53044
9061	1.00991	1.03411	1.05828	1.08241	1.10648	1.13047	1.15436	1.17814	1.20177	1.22525	1.24854	1.27164	1.29452	1.31716	1.33954	1.36164	1.38344	1.40493	1.426	1.44653	1.4664	1.48549	1.50366	1.5208	1.53677	1.55145	1.56471	1.57644	1.58649	1.59476	1.6011	1.6054	1.60753	1.60737	1.60492	1.60038	1.59396	1.58588	1.57634	1.56557	1.55377	1.54115	1.52793	1.51432	1.50053	1.48678	1.47327	1.46023	1.44785
9062	0.996658	1.02013	1.04361	1.0671	1.09061	1.11415	1.13773	1.16134	1.185	1.20871	1.23249	1.25633	1.28024	1.30424	1.32832	1.3525	1.37677	1.40115	1.42556	1.44988	1.47399	1.49778	1.52112	1.54391	1.56602	1.58733	1.60773	1.6271	1.64532	1.66227	1.67784	1.6919	1.70434	1.71505	1.72396	1.73115	1.73665	1.74053	1.74285	1.74367	1.74303	1.74101	1.73766	1.73303	1.72719	1.72019	1.71209	1.70295	1.69282
9063	1.00183	1.01827	1.03469	1.05111	1.06752	1.08392	1.1003	1.11665	1.13298	1.14928	1.16554	1.18177	1.19796	1.21411	1.2302	1.24625	1.26224	1.27817	1.29404	1.30986	1.32561	1.34131	1.35695	1.37253	1.38806	1.40353	1.41895	1.43432	1.44963	1.46489	1.48009	1.49525	1.51035	1.52541	1.54037	1.55513	1.56958	1.58361	1.59712	1.60998	1.62209	1.63334	1.64361	1.65281	1.66081	1.66751	1.67279	1.67656	1.67868
9072	0.991583	1.00121	1.01085	1.02052	1.03025	1.04004	1.04992	1.05989	1.06999	1.08022	1.09061	1.10116	1.1119	1.12284	1.134	1.14539	1.15704	1.16896	1.1811	1.19339	1.20575	1.21811	1.2304	1.24254	1.25444	1.26605	1.27728	1.28806	1.29831	1.30795	1.31692	1.32514	1.33253	1.33901	1.34458	1.3493	1.35325	1.35651	1.35915	1.36127	1.36292	1.36419	1.36517	1.36592	1.36652	1.36705	1.3676	1.36823	1.36903
9079	1.10263	1.13734	1.17185	1.20595	1.23943	1.27209	1.30371	1.3341	1.36305	1.39036	1.41581	1.4392	1.46032	1.47898	1.49495	1.50805	1.51805	1.52479	1.52838	1.52911	1.5273	1.52324	1.51725	1.50962	1.50066	1.49067	1.47996	1.46884	1.4576	1.44655	1.43599	1.42624	1.41758	1.41033	1.40466	1.40052	1.39789	1.39672	1.39696	1.39857	1.40151	1.40573	1.41119	1.41785	1.42566	1.43459	1.44458	1.45559	1.46758
9082	1.00291	1.03386	1.0648	1.09573	1.12664	1.15753	1.18838	1.21921	1.24999	1.28072	1.3114	1.34203	1.37259	1.40308	1.43349	1.46382	1.49407	1.52421	1.55418	1.58385	1.61311	1.64184	1.66992	1.69723	1.72365	1.74907	1.77336	1.79641	1.8181	1.8383	1.85691	1.8738	1.88885	1.90195	1.9131	1.92246	1.93021	1.93654	1.94161	1.94563	1.94875	1.95118	1.95307	1.95462	1.95601	1.95742	1.95902	1.96099	1.96353
9107	1.00768	1.01798	1.02826	1.0385	1.04871	1.05885	1.06891	1.07888	1.08874	1.09848	1.10808	1.11753	1.1268	1.1359	1.14479	1.15346	1.16191	1.17011	1.17807	1.18581	1.19336	1.20074	1.20796	1.21505	1.22202	1.2289	1.23572	1.24248	1.24921	1.25594	1.26268	1.26945	1.27627	1.28318	1.29018	1.29734	1.3047	1.3123	1.32018	1.3284	1.337	1.34603	1.35553	1.36555	1.37613	1.38732	1.39916	1.41171	1.425
9109	1.00611	1.02064	1.03517	1.04967	1.06414	1.07856	1.09291	1.10719	1.12139	1.13549	1.14948	1.16334	1.17707	1.19066	1.20408	1.21733	1.2304	1.24328	1.25593	1.26834	1.28048	1.29232	1.30384	1.315	1.32579	1.33618	1.34613	1.35563	1.36464	1.37314	1.38111	1.38851	1.39532	1.40152	1.40713	1.41224	1.41696	1.4214	1.42565	1.42982	1.43402	1.43834	1.4429	1.44779	1.45312	1.45898	1.4655	1.47276	1.48088
9122	1.0302	1.05713	1.08399	1.11074	1.1373	1.16362	1.18964	1.21529	1.24052	1.26526	1.28946	1.31305	1.33598	1.35818	1.37959	1.40015	1.4198	1.43849	1.45622	1.47304	1.48898	1.5041	1.51843	1.53202	1.54492	1.55716	1.5688	1.57987	1.59042	1.6005	1.61014	1.61939	1.6283	1.63691	1.64527	1.65344	1.66146	1.6694	1.67732	1.68527	1.6933	1.70148	1.70986	1.7185	1.72745	1.73678	1.74653	1.75676	1.76754
9152	1.01141	1.03895	1.06647	1.09394	1.12134	1.14865	1.17585	1.20291	1.22981	1.25653	1.28304	1.30932	1.33535	1.36111	1.38657	1.4117	1.4365	1.46092	1.48489	1.50831	1.53105	1.55302	1.57409	1.59415	1.61311	1.63083	1.64723	1.66217	1.67556	1.68728	1.69722	1.70527	1.71132	1.71526	1.7171	1.71702	1.71523	1.71191	1.70727	1.70151	1.69482	1.68741	1.67946	1.67118	1.66276	1.6544	1.64631	1.63868	1.6317
9159	1.0436	1.06686	1.09004	1.11304	1.13578	1.15816	1.18011	1.20154	1.22235	1.24247	1.26179	1.28024	1.29773	1.31417	1.32947	1.34355	1.35632	1.36769	1.37769	1.38641	1.39392	1.40032	1.40568	1.41009	1.41364	1.4164	1.41847	1.41992	1.42085	1.42132	1.42144	1.42128	1.42093	1.42047	1.42001	1.41969	1.41966	1.42005	1.42101	1.42268	1.4252	1.42872	1.43339	1.43934	1.44671	1.45566	1.46632	1.47884	1.49336
9160	1.01605	1.03158	1.04708	1.06252	1.07785	1.09306	1.10811	1.12296	1.13759	1.15196	1.16604	1.1798	1.1932	1.20622	1.21882	1.23097	1.24263	1.25379	1.26446	1.27474	1.28467	1.29434	1.30382	1.31318	1.32249	1.33182	1.34125	1.35083	1.36066	1.37078	1.38129	1.39225	1.40372	1.41579	1.42847	1.44174	1.45553	1.46982	1.48456	1.49971	1.51522	1.53104	1.54715	1.56348	1.58001	1.59668	1.61345	1.63028	1.64713
9161	1.04442	1.06686	1.08921	1.11137	1.13328	1.15482	1.17592	1.19649	1.21643	1.23566	1.25408	1.27162	1.28817	1.30366	1.31799	1.33106	1.34281	1.35313	1.36206	1.3697	1.37612	1.38143	1.38572	1.38908	1.39159	1.39336	1.39448	1.39503	1.39512	1.39482	1.39425	1.39348	1.3926	1.39172	1.3909	1.39015	1.38951	1.38899	1.38861	1.38839	1.38837	1.38854	1.38895	1.3896	1.39053	1.39175	1.39328	1.39514	1.39735
9162	1.05469	1.07784	1.10088	1.12371	1.14621	1.16826	1.18977	1.21062	1.2307	1.24991	1.26812	1.28524	1.30116	1.31575	1.32892	1.34056	1.35054	1.35878	1.36528	1.37011	1.37334	1.37505	1.3753	1.37417	1.37173	1.36805	1.36321	1.35727	1.35032	1.34241	1.33363	1.32404	1.31371	1.30273	1.29122	1.27942	1.26754	1.25584	1.24453	1.23385	1.22403	1.21531	1.20792	1.20209	1.19805	1.19604	1.19629	1.19903	1.20449
9164	1.09305	1.12439	1.15553	1.18631	1.21652	1.24599	1.27452	1.30193	1.32804	1.35265	1.37558	1.39665	1.41566	1.43243	1.44677	1.4585	1.46743	1.4734	1.47651	1.47704	1.47528	1.47151	1.46601	1.45905	1.45092	1.44191	1.43228	1.42234	1.41234	1.40258	1.39334	1.3849	1.37754	1.37154	1.36706	1.36408	1.36256	1.36249	1.36383	1.36655	1.37062	1.37601	1.38268	1.39062	1.39978	1.41013	1.42165	1.43431	1.44807
9197	0.977698	0.982353	0.987053	0.991842	0.996766	1.00187	1.00719	1.01279	1.0187	1.02496	1.03163	1.03875	1.04636	1.0545	1.06323	1.07258	1.08261	1.09334	1.10476	1.11677	1.12931	1.1423	1.15567	1.16933	1.18321	1.19723	1.21132	1.22541	1.2394	1.25324	1.26684	1.28012	1.29301	1.30543	1.31737	1.32887	1.33999	1.35078	1.36132	1.37165	1.38183	1.39193	1.402	1.4121	1.42228	1.43262	1.44315	1.45396	1.46508
9210	1.0645	1.09582	1.12701	1.15794	1.18849	1.21852	1.2479	1.2765	1.3042	1.33086	1.35635	1.38056	1.40334	1.42456	1.44411	1.46184	1.47763	1.49136	1.50306	1.51285	1.52085	1.52717	1.53194	1.53528	1.53729	1.53812	1.53786	1.53665	1.53459	1.53182	1.52845	1.5246	1.52039	1.51593	1.51133	1.50665	1.50196	1.4973	1.49275	1.48837	1.48422	1.48036	1.47685	1.47376	1.47115	1.46908	1.46761	1.4668	1.46672
9258	1.02415	1.03777	1.05133	1.0648	1.07812	1.09125	1.10414	1.11674	1.12899	1.14086	1.15229	1.16324	1.17366	1.18349	1.19269	1.20122	1.20902	1.21605	1.22234	1.22799	1.23308	1.23769	1.2419	1.24582	1.24951	1.25306	1.25657	1.26011	1.26377	1.26763	1.27179	1.27633	1.28133	1.28687	1.293	1.29966	1.30683	1.31444	1.32245	1.33082	1.3395	1.34845	1.35761	1.36695	1.37641	1.38596	1.39554	1.40511	1.41463
9279	1.02468	1.05107	1.07742	1.10367	1.12977	1.15567	1.18132	1.20668	1.23169	1.2563	1.28047	1.30414	1.32727	1.3498	1.37169	1.39289	1.41334	1.43301	1.45189	1.47004	1.48749	1.50427	1.52044	1.53603	1.55108	1.56563	1.57973	1.59341	1.60671	1.61967	1.63235	1.64476	1.65696	1.66899	1.68083	1.69241	1.70364	1.71444	1.72472	1.73439	1.74337	1.75157	1.75892	1.76531	1.77068	1.77492	1.77796	1.77972	1.7801
9334	0.986647	1.00792	1.02923	1.05059	1.07203	1.09357	1.11525	1.13709	1.15912	1.18136	1.20384	1.2266	1.24964	1.27301	1.29673	1.32082	1.34531	1.37022	1.39552	1.42111	1.4469	1.47281	1.49876	1.52466	1.55041	1.57595	1.60117	1.626	1.65034	1.67412	1.69724	1.71961	1.74116	1.7618	1.78149	1.80024	1.81811	1.83511	1.85128	1.86665	1.88125	1.89511	1.90828	1.92077	1.93262	1.94386	1.95452	1.96464	1.97425
9345	1.09386	1.12194	1.14983	1.17734	1.20428	1.23047	1.25572	1.27984	1.30265	1.32394	1.34354	1.36126	1.3769	1.39029	1.40122	1.40952	1.415	1.41749	1.41714	1.41428	1.40927	1.40244	1.39413	1.38468	1.37444	1.36374	1.35294	1.34236	1.33235	1.32326	1.31542	1.30917	1.30486	1.30282	1.30319	1.30579	1.31042	1.31689	1.32499	1.33454	1.34533	1.35716	1.36984	1.38317	1.39696	1.411	1.42509	1.43905	1.45266
9346	0.979758	0.998519	1.01732	1.0362	1.05521	1.07438	1.09375	1.11336	1.13326	1.15348	1.17407	1.19507	1.21651	1.23844	1.26089	1.28392	1.30756	1.33183	1.3567	1.38205	1.40779	1.4338	1.45997	1.48621	1.5124	1.53845	1.56424	1.58967	1.61463	1.63903	1.66274	1.68567	1.70771	1.72876	1.74876	1.76775	1.78576	1.80283	1.81899	1.83429	1.84876	1.86244	1.87536	1.88755	1.89907	1.90993	1.92019	1.92987	1.93902
9350	1.01987	1.04722	1.07453	1.10177	1.12888	1.15583	1.18259	1.20911	1.23534	1.26126	1.28682	1.31198	1.3367	1.36095	1.38467	1.40784	1.43041	1.45235	1.4737	1.49454	1.51496	1.53505	1.55489	1.57457	1.59418	1.6138	1.63351	1.65341	1.67359	1.69412	1.71509	1.73659	1.75871	1.78153	1.80502	1.829	1.85327	1.87762	1.90186	1.92578	1.9492	1.97189	1.99368	2.01434	2.0337	2.05153	2.06765	2.08186	2.09395
9367	1.10119	1.1429	1.18441	1.22552	1.26602	1.3057	1.34437	1.38182	1.41785	1.45226	1.48484	1.51539	1.54371	1.56958	1.59282	1.61322	1.63057	1.6447	1.65571	1.66388	1.66949	1.67282	1.67416	1.67378	1.67198	1.66902	1.6652	1.6608	1.65609	1.65137	1.6469	1.64298	1.63989	1.6379	1.63712	1.63739	1.63854	1.64037	1.64272	1.64541	1.64825	1.65107	1.6537	1.65595	1.65764	1.6586	1.65865	1.65761	1.6553
9368	0.968944	0.991166	1.01345	1.03586	1.05846	1.0813	1.10446	1.12799	1.15196	1.17643	1.20145	1.2271	1.25344	1.28052	1.30842	1.33718	1.36688	1.39756	1.42906	1.46109	1.49335	1.52557	1.55744	1.58868	1.61899	1.64809	1.67569	1.70149	1.7252	1.74654	1.76521	1.78092	1.79338	1.8023	1.80763	1.80964	1.80863	1.80491	1.79877	1.79053	1.78047	1.76891	1.75614	1.74246	1.72819	1.71362	1.69905	1.68478	1.67112
9378	0.987502	1.00212	1.01676	1.03146	1.04622	1.06109	1.07609	1.09123	1.10655	1.12207	1.13782	1.15381	1.17009	1.18666	1.20356	1.22081	1.23844	1.25646	1.27482	1.29345	1.31223	1.33107	1.3499	1.3686	1.38709	1.40528	1.42307	1.44037	1.45708	1.47311	1.48838	1.50278	1.51623	1.52863	1.53992	1.55009	1.55915	1.56707	1.57387	1.57953	1.58404	1.58742	1.58964	1.5907	1.5906	1.58934	1.58691	1.58329	1.5785
9413	1.03854	1.05672	1.07483	1.09278	1.1105	1.12791	1.14493	1.16149	1.1775	1.1929	1.2076	1.22153	1.23461	1.24676	1.25791	1.26797	1.27687	1.28455	1.291	1.29631	1.30054	1.30376	1.30603	1.30742	1.30801	1.30785	1.30702	1.30559	1.30362	1.30118	1.29833	1.29516	1.29171	1.28807	1.28431	1.28049	1.27671	1.27303	1.26955	1.26632	1.26345	1.26099	1.25903	1.25766	1.25694	1.25695	1.25778	1.2595	1.2622
9414	1.04161	1.071	1.10031	1.12945	1.15835	1.18691	1.21505	1.24269	1.26974	1.29613	1.32177	1.34657	1.37046	1.39334	1.41513	1.43576	1.45514	1.47319	1.4899	1.50535	1.51956	1.53261	1.54452	1.55537	1.56519	1.57405	1.58198	1.58905	1.59529	1.60078	1.60554	1.60965	1.61314	1.61607	1.61851	1.62055	1.6223	1.62386	1.62532	1.62679	1.62836	1.63014	1.63223	1.63471	1.63771	1.6413	1.64561	1.65071	1.65672
9439	1.00722	1.02992	1.05262	1.07528	1.0979	1.12047	1.14296	1.16536	1.18766	1.20985	1.2319	1.25382	1.27557	1.29715	1.31854	1.33972	1.36069	1.38143	1.40188	1.422	1.4417	1.46094	1.47964	1.49774	1.51519	1.5319	1.54783	1.56291	1.57707	1.59025	1.60239	1.61342	1.62327	1.6319	1.63928	1.64546	1.65051	1.65449	1.65746	1.65948	1.66061	1.66091	1.66044	1.65926	1.65744	1.65503	1.65209	1.64869	1.64488
9462	1.02371	1.04206	1.06037	1.07858	1.09665	1.11453	1.13217	1.14953	1.16655	1.18319	1.19941	1.21515	1.23036	1.24501	1.25903	1.27239	1.28504	1.29693	1.30807	1.3185	1.32825	1.33737	1.34589	1.35385	1.36129	1.36825	1.37476	1.38087	1.3866	1.39201	1.39713	1.40199	1.40664	1.41111	1.41544	1.41969	1.4239	1.42811	1.43238	1.43676	1.44128	1.44601	1.45098	1.45625	1.46185	1.46785	1.47429	1.48121	1.48866
9476	1.00937	1.02504	1.04069	1.0563	1.07185	1.08733	1.10272	1.11799	1.13313	1.14812	1.16294	1.17757	1.192	1.2062	1.22015	1.23384	1.24725	1.26036	1.27317	1.28566	1.29784	1.30972	1.32129	1.33254	1.34348	1.35412	1.36443	1.37444	1.38413	1.39351	1.40257	1.41131	1.41974	1.42785	1.43563	1.44306	1.45011	1.45676	1.46299	1.46876	1.47406	1.47885	1.48312	1.48684	1.48998	1.49252	1.49444	1.4957	1.49629
9489	1.00752	1.03095	1.05436	1.07773	1.10107	1.12434	1.14754	1.17064	1.19364	1.21652	1.23927	1.26186	1.28429	1.30653	1.32858	1.35042	1.37203	1.3934	1.41447	1.43517	1.45543	1.47519	1.49435	1.51286	1.53063	1.54761	1.56371	1.57886	1.59299	1.60603	1.61791	1.62855	1.63787	1.64582	1.65238	1.65763	1.66168	1.6646	1.6665	1.66746	1.66758	1.66695	1.66567	1.66382	1.6615	1.6588	1.65581	1.65262	1.64934
9505	1.04813	1.08373	1.11923	1.15454	1.18957	1.2242	1.25835	1.29193	1.32482	1.35695	1.38821	1.4185	1.44772	1.47579	1.50261	1.52807	1.55208	1.57455	1.59545	1.61477	1.63252	1.64869	1.66328	1.67629	1.68773	1.69759	1.70587	1.71257	1.7177	1.72124	1.72321	1.7236	1.72242	1.71965	1.71537	1.70973	1.70288	1.69499	1.68622	1.67672	1.66666	1.65619	1.64547	1.63467	1.62394	1.61345	1.60334	1.59379	1.58495
9508	1.00939	1.02694	1.04447	1.06196	1.0794	1.09676	1.11403	1.13118	1.14821	1.16508	1.18178	1.19829	1.2146	1.23068	1.24652	1.26209	1.27738	1.29237	1.30708	1.32155	1.33583	1.34995	1.36395	1.37789	1.39179	1.4057	1.41966	1.43371	1.4479	1.46226	1.47683	1.49167	1.5068	1.52227	1.53805	1.55401	1.57	1.5859	1.60155	1.61682	1.63158	1.64567	1.65897	1.67132	1.6826	1.69267	1.70137	1.70858	1.71416
9515	0.957498	0.964121	0.970829	0.977708	0.984843	0.992319	1.00022	1.00864	1.01765	1.02734	1.0378	1.04911	1.06137	1.07464	1.08902	1.1046	1.12146	1.13967	1.15913	1.17967	1.20108	1.22318	1.24578	1.26867	1.29168	1.3146	1.33724	1.35942	1.38093	1.4016	1.42122	1.4396	1.45655	1.47189	1.48554	1.49761	1.50823	1.51752	1.5256	1.5326	1.53864	1.54384	1.54834	1.55225	1.5557	1.5588	1.56169	1.56449	1.56732
9524	1.02392	1.05397	1.08397	1.11387	1.14363	1.17319	1.20252	1.23155	1.26025	1.28857	1.31646	1.34386	1.37074	1.39704	1.42272	1.44772	1.472	1.49552	1.51822	1.54006	1.56098	1.58095	1.5999	1.61781	1.6346	1.65025	1.6647	1.6779	1.6898	1.70036	1.70953	1.71726	1.72351	1.72822	1.73141	1.73321	1.73373	1.73309	1.73142	1.72885	1.72548	1.72146	1.71689	1.7119	1.70662	1.70116	1.69565	1.69022	1.68498
9527	1.01917	1.05301	1.08682	1.12055	1.15416	1.18762	1.22089	1.25393	1.2867	1.31916	1.35127	1.383	1.41431	1.44515	1.4755	1.5053	1.53453	1.56314	1.59105	1.61814	1.6443	1.66942	1.69338	1.71608	1.7374	1.75723	1.77546	1.79197	1.80665	1.81939	1.83007	1.8386	1.84484	1.84869	1.85018	1.84952	1.84695	1.84268	1.83697	1.83004	1.82212	1.81345	1.80425	1.79476	1.78522	1.77585	1.76688	1.75856	1.7511
9530	1.0175	1.04369	1.06985	1.09593	1.12191	1.14775	1.17342	1.19887	1.22408	1.24901	1.27362	1.29788	1.32175	1.3452	1.3682	1.3907	1.41268	1.4341	1.45489	1.47501	1.49438	1.51293	1.53061	1.54735	1.56307	1.57773	1.59125	1.60357	1.61462	1.62434	1.63266	1.63952	1.64485	1.64859	1.65075	1.65146	1.65086	1.64909	1.64627	1.64254	1.63805	1.63292	1.62729	1.62131	1.6151	1.6088	1.60255	1.59648	1.59073
9533	1.04612	1.0806	1.11498	1.14918	1.18311	1.21666	1.24975	1.28228	1.31417	1.34532	1.37563	1.40502	1.43339	1.46065	1.48671	1.51147	1.53484	1.55675	1.57721	1.59635	1.61426	1.63106	1.64684	1.66173	1.67582	1.68923	1.70205	1.7144	1.72639	1.73812	1.7497	1.76123	1.77283	1.7846	1.79659	1.80877	1.8211	1.83354	1.84606	1.85862	1.87118	1.88369	1.89614	1.90847	1.92064	1.93263	1.94439	1.95588	1.96707
9543	1.03216	1.05028	1.06833	1.08626	1.10399	1.12146	1.13861	1.15537	1.17168	1.18747	1.20269	1.21725	1.23111	1.2442	1.25644	1.26778	1.27815	1.2875	1.29584	1.30323	1.30975	1.31546	1.32042	1.32469	1.32836	1.33147	1.3341	1.33631	1.33817	1.33974	1.34108	1.34228	1.34338	1.34446	1.34556	1.34674	1.34803	1.34948	1.35111	1.35298	1.35511	1.35756	1.36036	1.36355	1.36717	1.37126	1.37586	1.38101	1.38675
9548	1.03745	1.0596	1.08169	1.10362	1.12532	1.14673	1.16776	1.18834	1.20839	1.22785	1.24662	1.26465	1.28185	1.29814	1.31346	1.32773	1.34087	1.35282	1.36358	1.37324	1.38184	1.38947	1.39618	1.40204	1.40712	1.4115	1.41522	1.41837	1.421	1.42319	1.425	1.4265	1.42775	1.42883	1.42979	1.43066	1.43148	1.4323	1.43315	1.43408	1.4351	1.43628	1.43763	1.43921	1.44105	1.44318	1.44565	1.44849	1.45175
9549	1.00475	1.02059	1.03642	1.05223	1.06801	1.08375	1.09945	1.11508	1.13066	1.14615	1.16156	1.17687	1.19208	1.20718	1.22215	1.23699	1.25168	1.26622	1.28061	1.29484	1.30891	1.32282	1.33658	1.35017	1.36361	1.37688	1.39	1.40295	1.41574	1.42836	1.44082	1.45312	1.46525	1.47722	1.48902	1.50066	1.51216	1.52352	1.53475	1.54585	1.55683	1.56771	1.57849	1.58917	1.59977	1.61029	1.62075	1.63114	1.64148
9578	0.996397	1.00201	1.00762	1.01325	1.0189	1.02458	1.0303	1.03606	1.04187	1.04774	1.05367	1.05968	1.06576	1.07193	1.0782	1.08457	1.09104	1.09764	1.10434	1.11116	1.1181	1.12514	1.13229	1.13954	1.14689	1.15434	1.16189	1.16954	1.17727	1.1851	1.19301	1.201	1.20908	1.21724	1.22549	1.23388	1.24245	1.25124	1.26031	1.26968	1.27941	1.28955	1.30012	1.31119	1.32278	1.33495	1.34774	1.3612	1.37536
9581	1.01176	1.04371	1.07563	1.10751	1.13932	1.17104	1.20264	1.23409	1.26538	1.29648	1.32737	1.35803	1.38842	1.41853	1.44834	1.47781	1.50693	1.53567	1.56389	1.59142	1.61808	1.64367	1.66802	1.69094	1.71225	1.73176	1.7493	1.76467	1.77769	1.78818	1.79595	1.80083	1.80263	1.80116	1.79646	1.78887	1.77876	1.7665	1.75245	1.73698	1.72045	1.70324	1.68571	1.66822	1.65115	1.63486	1.61971	1.60608	1.59433
9597	0.98867	1.00695	1.02525	1.0436	1.06201	1.08052	1.09914	1.11789	1.13681	1.15591	1.17521	1.19474	1.21451	1.23457	1.25491	1.27558	1.29659	1.31795	1.33958	1.36135	1.3831	1.4047	1.426	1.44687	1.46714	1.48669	1.50537	1.52304	1.53955	1.55476	1.56853	1.58072	1.59117	1.59976	1.60646	1.61145	1.61491	1.61702	1.61796	1.61793	1.61711	1.61567	1.6138	1.61169	1.60952	1.60748	1.60574	1.60449	1.60392
9607	1.0111	1.03652	1.06193	1.08729	1.11258	1.13778	1.16287	1.18783	1.21263	1.23725	1.26168	1.28588	1.30983	1.33352	1.35692	1.38001	1.40276	1.42516	1.44716	1.46871	1.48976	1.51027	1.53018	1.54945	1.56802	1.58585	1.60288	1.61906	1.63435	1.6487	1.66205	1.67436	1.68558	1.69565	1.70458	1.71243	1.71928	1.72521	1.73029	1.73459	1.73818	1.74115	1.74357	1.74551	1.74704	1.74824	1.74918	1.74995	1.75061
9612	1.03337	1.0609	1.08836	1.11568	1.1428	1.16966	1.19618	1.2223	1.24795	1.27307	1.29758	1.32143	1.34453	1.36684	1.38827	1.40876	1.42826	1.44668	1.46407	1.48051	1.49606	1.51082	1.52487	1.53828	1.55115	1.56354	1.57553	1.58722	1.59868	1.61	1.62124	1.6325	1.64386	1.65539	1.66712	1.67897	1.69088	1.70276	1.71456	1.72618	1.73756	1.74862	1.7593	1.7695	1.77917	1.78822	1.79659	1.80419	1.81096
9613	1.0475	1.07335	1.09911	1.12468	1.14996	1.17486	1.19928	1.22313	1.24631	1.26874	1.2903	1.31091	1.33047	1.34889	1.36607	1.38192	1.39633	1.40924	1.42067	1.43075	1.43961	1.44737	1.45415	1.46008	1.46528	1.46988	1.47399	1.47774	1.48126	1.48467	1.4881	1.49166	1.49548	1.49969	1.50436	1.50951	1.51517	1.52134	1.52804	1.53528	1.54308	1.55146	1.56042	1.56999	1.58018	1.591	1.60247	1.6146	1.62741
9615	1.01448	1.0322	1.04989	1.06752	1.08506	1.10249	1.11977	1.13687	1.15378	1.17045	1.18686	1.20298	1.21878	1.23423	1.2493	1.26397	1.27819	1.29196	1.30526	1.31808	1.33044	1.34233	1.35377	1.36475	1.37527	1.38534	1.39496	1.40414	1.41287	1.42117	1.42903	1.43645	1.44344	1.45001	1.45615	1.46189	1.46724	1.47221	1.47681	1.48106	1.48498	1.48857	1.49186	1.49485	1.49756	1.50001	1.5022	1.50416	1.5059
9616	1.01939	1.04475	1.07008	1.09532	1.12045	1.14543	1.17021	1.19476	1.21903	1.243	1.26661	1.28984	1.31263	1.33496	1.35679	1.37807	1.39876	1.41884	1.43831	1.45721	1.47558	1.49346	1.51088	1.52789	1.54452	1.56082	1.57681	1.59255	1.60806	1.62339	1.63858	1.65367	1.66869	1.68368	1.69865	1.71361	1.72852	1.74338	1.75816	1.77286	1.78745	1.80191	1.81624	1.83041	1.84441	1.85822	1.87183	1.88521	1.89836
9617	1.01428	1.03608	1.05786	1.07958	1.10122	1.12274	1.14411	1.16532	1.18632	1.2071	1.22762	1.24785	1.26776	1.28733	1.30653	1.32533	1.3437	1.36161	1.37907	1.39606	1.41261	1.42873	1.44442	1.45969	1.47454	1.489	1.50306	1.51673	1.53003	1.54295	1.55552	1.56773	1.5796	1.59114	1.60235	1.61322	1.62377	1.63398	1.64387	1.65342	1.66265	1.67155	1.68011	1.68835	1.69626	1.70384	1.71108	1.718	1.72459
9619	1.02206	1.04099	1.05988	1.07868	1.09734	1.11583	1.1341	1.1521	1.16979	1.18713	1.20407	1.22057	1.23658	1.25206	1.26696	1.28125	1.29487	1.30778	1.32001	1.33159	1.34258	1.35301	1.36294	1.3724	1.38146	1.39015	1.39853	1.40663	1.4145	1.4222	1.42976	1.43723	1.44467	1.45211	1.4596	1.46716	1.47481	1.48258	1.4905	1.49858	1.50685	1.51535	1.52408	1.53308	1.54237	1.55198	1.56193	1.57224	1.58294
9633	1.01293	1.02905	1.04515	1.0612	1.07716	1.09303	1.10876	1.12434	1.13974	1.15493	1.16988	1.18458	1.19899	1.21309	1.22685	1.24025	1.25326	1.26586	1.27803	1.28978	1.30109	1.31196	1.3224	1.3324	1.34196	1.35107	1.35973	1.36794	1.37569	1.38298	1.38982	1.39618	1.40209	1.40752	1.41249	1.41704	1.42121	1.42503	1.42854	1.43178	1.43478	1.43759	1.44023	1.44275	1.44518	1.44756	1.44993	1.45232	1.45478
9634	0.990592	0.995257	0.999941	1.00466	1.00944	1.01429	1.01924	1.0243	1.0295	1.03484	1.04036	1.04606	1.05197	1.05811	1.06449	1.07114	1.07807	1.0853	1.09282	1.1006	1.10863	1.11687	1.1253	1.13389	1.14261	1.15145	1.16038	1.16936	1.17838	1.18741	1.19642	1.20539	1.21429	1.2231	1.23184	1.24059	1.24944	1.25849	1.26781	1.27751	1.28768	1.29839	1.30975	1.32184	1.33476	1.34859	1.36342	1.37935	1.39647
9656	1.00958	1.02688	1.04417	1.06141	1.0786	1.09571	1.11272	1.12962	1.14638	1.16299	1.17943	1.19568	1.21171	1.22751	1.24306	1.25835	1.27334	1.28803	1.3024	1.31645	1.33018	1.34358	1.35665	1.36938	1.38177	1.39382	1.40552	1.41687	1.42787	1.4385	1.44878	1.45868	1.46822	1.47738	1.48619	1.49469	1.50293	1.51097	1.51886	1.52664	1.53438	1.54212	1.54991	1.55781	1.56587	1.57413	1.58266	1.59149	1.60069
9657	0.994803	1.01513	1.03546	1.05582	1.0762	1.09663	1.11711	1.13765	1.15827	1.17897	1.19976	1.22066	1.24167	1.26281	1.28408	1.3055	1.32708	1.34881	1.37065	1.39248	1.4142	1.4357	1.45688	1.47763	1.49785	1.51744	1.53628	1.55428	1.57133	1.58731	1.60214	1.6157	1.62789	1.6386	1.64782	1.65565	1.66222	1.66765	1.67205	1.67555	1.67825	1.68029	1.68179	1.68285	1.68361	1.68417	1.68467	1.68521	1.68592
9659	1.02985	1.04858	1.06726	1.08582	1.1042	1.12234	1.14018	1.15766	1.17472	1.1913	1.20734	1.22279	1.23757	1.25164	1.26493	1.27737	1.28893	1.29952	1.30918	1.31796	1.3259	1.33307	1.33952	1.34531	1.35049	1.35512	1.35924	1.36293	1.36622	1.36919	1.37187	1.37434	1.37663	1.37882	1.38096	1.38314	1.38545	1.38796	1.39076	1.39394	1.39758	1.40177	1.40659	1.41212	1.41845	1.42567	1.43386	1.4431	1.45347
9660	1.01544	1.0377	1.05993	1.08209	1.10417	1.12612	1.14791	1.16952	1.19091	1.21206	1.23292	1.25348	1.2737	1.29354	1.31298	1.33199	1.35053	1.36858	1.38611	1.4031	1.41953	1.4354	1.45067	1.46533	1.47936	1.49274	1.50545	1.51748	1.5288	1.5394	1.54926	1.55836	1.56668	1.57421	1.58095	1.58697	1.59232	1.59708	1.60131	1.60506	1.6084	1.6114	1.61412	1.61661	1.61895	1.6212	1.62341	1.62566	1.62801
9661	1.00431	1.01896	1.0336	1.04822	1.06281	1.07737	1.09189	1.10635	1.12075	1.13509	1.14935	1.16352	1.17759	1.19156	1.20542	1.21916	1.23276	1.24623	1.25953	1.27263	1.28549	1.29808	1.31036	1.32229	1.33383	1.34496	1.35563	1.36582	1.37547	1.38456	1.39305	1.4009	1.40809	1.41456	1.42034	1.42552	1.43019	1.43444	1.43836	1.44206	1.44561	1.44913	1.45269	1.4564	1.46035	1.46463	1.46934	1.47456	1.4804
9662	1.0051	1.0194	1.03369	1.04796	1.0622	1.0764	1.09055	1.10464	1.11866	1.13259	1.14643	1.16017	1.1738	1.18731	1.20068	1.21391	1.22698	1.23989	1.25261	1.2651	1.27734	1.28927	1.30087	1.3121	1.32293	1.33332	1.34324	1.35264	1.3615	1.36978	1.37744	1.38445	1.39077	1.39637	1.40126	1.40551	1.40922	1.41245	1.4153	1.41784	1.42015	1.42233	1.42445	1.4266	1.42885	1.43129	1.434	1.43707	1.44057
9664	1.01936	1.03324	1.04708	1.06085	1.07449	1.08799	1.10128	1.11435	1.12714	1.13962	1.15176	1.1635	1.17482	1.18567	1.19601	1.20582	1.21504	1.22364	1.23164	1.23909	1.24604	1.25253	1.25862	1.26436	1.26979	1.27496	1.27993	1.28473	1.28943	1.29407	1.2987	1.30337	1.30812	1.31301	1.31807	1.32331	1.32872	1.33432	1.34011	1.34609	1.35227	1.35865	1.36524	1.37205	1.37907	1.38631	1.39377	1.40147	1.40941
9665	0.987251	1.00346	1.01969	1.03597	1.05233	1.06879	1.08538	1.10213	1.11905	1.13617	1.15353	1.17114	1.18904	1.20724	1.22577	1.24467	1.26394	1.28362	1.30369	1.32409	1.34477	1.3657	1.38681	1.40806	1.42939	1.45077	1.47214	1.49345	1.51465	1.5357	1.55654	1.57713	1.59741	1.61734	1.63686	1.65592	1.67445	1.69241	1.70973	1.72635	1.74222	1.75727	1.77145	1.78471	1.79698	1.8082	1.81832	1.82728	1.83502
9667	1.06057	1.09619	1.13169	1.16694	1.20183	1.23623	1.27003	1.30309	1.33531	1.36655	1.3967	1.42563	1.45323	1.47937	1.50392	1.52678	1.54781	1.56691	1.58403	1.5992	1.61242	1.62372	1.63311	1.64061	1.64624	1.65	1.65192	1.65201	1.65029	1.64678	1.64148	1.63442	1.62562	1.61508	1.60291	1.5893	1.57447	1.55862	1.54197	1.52473	1.5071	1.4893	1.47154	1.45402	1.43697	1.42059	1.40508	1.39067	1.37756
9681	1.00578	1.0221	1.03841	1.05469	1.07095	1.08715	1.1033	1.11937	1.13537	1.15127	1.16707	1.18275	1.19831	1.21372	1.22899	1.24409	1.25902	1.27376	1.28832	1.30268	1.31687	1.33087	1.34469	1.35833	1.37179	1.38507	1.39818	1.41111	1.42387	1.43646	1.44889	1.46114	1.47323	1.48515	1.49691	1.50847	1.51983	1.53096	1.54184	1.55245	1.56278	1.5728	1.5825	1.59185	1.60084	1.60944	1.61764	1.62542	1.63276
9727	1.04489	1.07047	1.09595	1.12126	1.14629	1.17097	1.19519	1.21887	1.24193	1.26426	1.28578	1.3064	1.32603	1.34458	1.36196	1.37808	1.39285	1.40618	1.41811	1.42873	1.43813	1.4464	1.45364	1.45994	1.4654	1.47011	1.47417	1.47766	1.48069	1.48334	1.48571	1.48789	1.48998	1.49208	1.49425	1.49656	1.49907	1.50183	1.50491	1.50835	1.51222	1.51658	1.52147	1.52696	1.53311	1.53997	1.54761	1.55607	1.56541
9730	1.02772	1.05633	1.08488	1.11333	1.1416	1.16966	1.19743	1.22488	1.25193	1.27854	1.30465	1.3302	1.35514	1.37941	1.40296	1.42573	1.44767	1.46872	1.48887	1.50813	1.52652	1.54404	1.56071	1.57654	1.59154	1.60572	1.6191	1.63168	1.64348	1.65451	1.66479	1.67432	1.68311	1.69118	1.69856	1.70531	1.71149	1.71716	1.72239	1.72724	1.73176	1.73603	1.7401	1.74403	1.7479	1.75175	1.75565	1.75967	1.76387
9742	1.0131	1.03239	1.05164	1.07085	1.08997	1.109	1.12789	1.14662	1.16516	1.1835	1.2016	1.21944	1.23699	1.25422	1.27112	1.28764	1.30377	1.31948	1.33476	1.3496	1.364	1.37796	1.39146	1.40452	1.41711	1.42925	1.44091	1.45211	1.46283	1.47308	1.48284	1.49211	1.50089	1.50918	1.51698	1.52435	1.53133	1.53796	1.54429	1.55037	1.55625	1.56196	1.56756	1.57309	1.5786	1.58413	1.58973	1.59545	1.60133
9745	1.0368	1.05724	1.07761	1.09783	1.11783	1.13754	1.15687	1.17576	1.19414	1.21192	1.22904	1.24543	1.261	1.27568	1.2894	1.30209	1.31368	1.32409	1.33335	1.34156	1.34879	1.35514	1.36069	1.36553	1.36975	1.37343	1.37666	1.37952	1.38212	1.38452	1.38683	1.38912	1.39148	1.39401	1.39676	1.39977	1.40307	1.40669	1.41067	1.41503	1.41981	1.42504	1.43074	1.43696	1.44373	1.45106	1.45901	1.46759	1.47684
9777	1.00325	1.01847	1.03369	1.04889	1.06407	1.07923	1.09435	1.10944	1.12448	1.13947	1.15439	1.16926	1.18405	1.19876	1.21339	1.22793	1.24237	1.25671	1.27092	1.28499	1.29888	1.31258	1.32606	1.3393	1.35227	1.36495	1.37731	1.38933	1.40099	1.41226	1.42312	1.43355	1.44351	1.45299	1.46198	1.47053	1.47868	1.48646	1.49391	1.50108	1.508	1.51471	1.52126	1.52769	1.53403	1.54032	1.54661	1.55294	1.55933
9782	1.01545	1.03369	1.05189	1.07003	1.08807	1.10599	1.12376	1.14134	1.15871	1.17582	1.19266	1.20918	1.22537	1.24118	1.25659	1.27157	1.28608	1.3001	1.31363	1.3267	1.33935	1.35159	1.36346	1.37498	1.38619	1.39711	1.40777	1.4182	1.42842	1.43848	1.44838	1.45817	1.46787	1.47751	1.48711	1.49669	1.50625	1.51581	1.52539	1.53499	1.54463	1.55432	1.56407	1.5739	1.58382	1.59383	1.60396	1.61422	1.62461
9860	1.06604	1.10778	1.14938	1.19072	1.23167	1.27208	1.31183	1.35079	1.38882	1.42579	1.46156	1.49601	1.52901	1.56041	1.59009	1.61791	1.64375	1.66748	1.68911	1.70874	1.72646	1.74237	1.75655	1.76912	1.78015	1.78975	1.79801	1.80502	1.81088	1.81569	1.81954	1.82252	1.82473	1.82627	1.8272	1.82754	1.82733	1.82659	1.82533	1.82359	1.8214	1.81876	1.81572	1.81228	1.80849	1.80435	1.7999	1.79516	1.79015
9908	1.02244	1.04592	1.06937	1.09272	1.11594	1.13898	1.16179	1.18433	1.20656	1.22843	1.24989	1.2709	1.29142	1.31139	1.33079	1.34955	1.36763	1.385	1.40168	1.41771	1.43316	1.44808	1.46253	1.47656	1.49024	1.50361	1.51673	1.52966	1.54245	1.55517	1.56786	1.58059	1.59341	1.60637	1.61953	1.63295	1.64669	1.66078	1.6753	1.6903	1.70583	1.72194	1.7387	1.75616	1.77436	1.79338	1.81325	1.83404	1.85581
9909	1.06155	1.08561	1.10955	1.13324	1.15655	1.17938	1.20158	1.22305	1.24365	1.26326	1.28177	1.29903	1.31494	1.32937	1.34219	1.35328	1.36252	1.3698	1.37524	1.3791	1.38163	1.38309	1.38374	1.38384	1.38363	1.38339	1.38336	1.38381	1.38499	1.38716	1.39058	1.39549	1.40217	1.41087	1.42166	1.43437	1.44879	1.46474	1.48201	1.50041	1.51973	1.53979	1.56037	1.5813	1.60235	1.62335	1.64409	1.66437	1.68399
9913	0.993317	1.00706	1.02083	1.03461	1.04844	1.06232	1.07627	1.0903	1.10442	1.11865	1.13301	1.14749	1.16212	1.17692	1.19189	1.20704	1.2224	1.23796	1.25369	1.26951	1.28533	1.30107	1.31666	1.33201	1.34704	1.36167	1.37583	1.38943	1.4024	1.41464	1.42609	1.43665	1.44626	1.45483	1.46238	1.46904	1.47497	1.48033	1.48526	1.48992	1.49447	1.49905	1.50382	1.50893	1.51454	1.5208	1.52787	1.53589	1.54502
9927	1.04211	1.0738	1.1054	1.13684	1.16802	1.19887	1.22929	1.2592	1.28853	1.31717	1.34506	1.3721	1.39822	1.42331	1.44732	1.47013	1.49168	1.51189	1.53077	1.5484	1.56485	1.58019	1.59451	1.60788	1.62038	1.63207	1.64304	1.65336	1.6631	1.67234	1.68116	1.68964	1.69784	1.70584	1.71367	1.72128	1.72864	1.73568	1.74237	1.74866	1.75449	1.75982	1.7646	1.76879	1.77233	1.77518	1.77729	1.77861	1.7791
9928	1.00913	1.02176	1.03436	1.04693	1.05944	1.07188	1.08423	1.09647	1.10858	1.12055	1.13234	1.14396	1.15537	1.16657	1.17752	1.18822	1.19865	1.20878	1.21865	1.22828	1.23772	1.24701	1.25618	1.26529	1.27437	1.28346	1.29259	1.30182	1.31118	1.32071	1.33045	1.34045	1.35073	1.36135	1.37231	1.38359	1.39517	1.40701	1.4191	1.4314	1.44388	1.45652	1.46929	1.48216	1.49512	1.50812	1.52114	1.53416	1.54714
9930	1.00165	1.018	1.03436	1.0507	1.06704	1.08336	1.09967	1.11596	1.13222	1.14846	1.16467	1.18084	1.19698	1.21308	1.22914	1.24515	1.26111	1.27701	1.29282	1.30847	1.3239	1.33905	1.35386	1.36826	1.3822	1.39561	1.40843	1.4206	1.43206	1.44274	1.45259	1.46154	1.46953	1.47649	1.48245	1.48748	1.49169	1.4952	1.49809	1.50049	1.50249	1.50419	1.5057	1.50713	1.50858	1.51015	1.51194	1.51408	1.51664
9935	1.02128	1.03892	1.05652	1.07404	1.09142	1.10864	1.12564	1.14239	1.15883	1.17494	1.19066	1.20595	1.22078	1.23509	1.24885	1.26201	1.27452	1.28636	1.2975	1.30793	1.31765	1.32666	1.33494	1.3425	1.34933	1.35543	1.36078	1.36539	1.36925	1.37235	1.37469	1.37627	1.37708	1.37711	1.37642	1.3751	1.37329	1.3711	1.36864	1.36605	1.36343	1.3609	1.3586	1.35662	1.3551	1.35415	1.35389	1.35444	1.35592
9937	1.01899	1.03458	1.05012	1.06559	1.08094	1.09614	1.11115	1.12593	1.14045	1.15466	1.16852	1.18201	1.19507	1.20768	1.2198	1.23138	1.24238	1.25279	1.2626	1.27188	1.28066	1.28899	1.29694	1.30453	1.31183	1.31887	1.32572	1.33241	1.339	1.34553	1.35206	1.35862	1.36528	1.37207	1.37901	1.38607	1.39321	1.40038	1.40755	1.41468	1.42173	1.42865	1.43541	1.44198	1.4483	1.45435	1.46007	1.46544	1.47041
9958	0.979209	1.00327	1.02737	1.05155	1.07586	1.10034	1.12503	1.14996	1.17519	1.20075	1.22669	1.25304	1.27985	1.30717	1.33502	1.36346	1.39253	1.42225	1.4525	1.48306	1.51371	1.54422	1.57439	1.60398	1.63278	1.66056	1.68711	1.7122	1.73561	1.75713	1.77652	1.79357	1.80806	1.81977	1.82864	1.83481	1.83845	1.83975	1.83887	1.83598	1.83125	1.82485	1.81696	1.80775	1.79738	1.78603	1.77387	1.76108	1.74781
9959	1.00226	1.03187	1.06147	1.09107	1.12065	1.15021	1.17975	1.20926	1.23874	1.26818	1.29759	1.32694	1.35625	1.3855	1.4147	1.44383	1.47289	1.50187	1.53067	1.55911	1.58703	1.61426	1.64064	1.666	1.69018	1.713	1.73431	1.75393	1.7717	1.78745	1.80102	1.81223	1.82093	1.82695	1.83026	1.83108	1.82961	1.82606	1.82066	1.81361	1.80513	1.79543	1.78472	1.77323	1.76116	1.74873	1.73615	1.72363	1.7114
9973	1.07189	1.09689	1.12175	1.14632	1.17045	1.19401	1.21685	1.23883	1.25979	1.2796	1.29811	1.31518	1.33066	1.34441	1.35629	1.36615	1.37384	1.37925	1.38254	1.38403	1.38406	1.38296	1.38107	1.37872	1.37625	1.37399	1.37227	1.37143	1.3718	1.37372	1.37752	1.38353	1.39208	1.40352	1.4179	1.4349	1.45419	1.47541	1.49822	1.52227	1.54722	1.57271	1.5984	1.62394	1.64899	1.6732	1.69622	1.71771	1.73731
9978	0.914046	0.938578	0.963284	0.988334	1.0139	1.04016	1.06728	1.09543	1.1248	1.15554	1.18783	1.22185	1.25777	1.29575	1.33598	1.37862	1.42385	1.4718	1.52219	1.57448	1.62812	1.68257	1.73727	1.79168	1.84525	1.89744	1.9477	1.99548	2.04023	2.08141	2.11847	2.15086	2.17804	2.19946	2.21494	2.22481	2.22943	2.22916	2.22439	2.21548	2.20279	2.1867	2.16757	2.14578	2.12168	2.09566	2.06807	2.03929	2.00968
9980	1.06451	1.0968	1.12897	1.16088	1.1924	1.2234	1.25375	1.28333	1.312	1.33964	1.36611	1.39129	1.41504	1.43724	1.45776	1.47647	1.49323	1.50794	1.52065	1.53154	1.54076	1.54849	1.55489	1.56014	1.5644	1.56784	1.57063	1.57294	1.57493	1.57678	1.57866	1.58072	1.58315	1.5861	1.58964	1.59363	1.59796	1.60248	1.60708	1.61161	1.61595	1.61997	1.62353	1.62651	1.62877	1.63019	1.63063	1.62996	1.62806
10019	1.00668	1.03209	1.05749	1.08287	1.1082	1.13348	1.15869	1.18383	1.20887	1.2338	1.25861	1.28328	1.30781	1.33218	1.35638	1.38038	1.40419	1.42778	1.4511	1.47408	1.49666	1.51875	1.5403	1.56122	1.58146	1.60093	1.61956	1.6373	1.65405	1.66976	1.68435	1.69776	1.7099	1.72072	1.73022	1.73853	1.74578	1.7521	1.75764	1.76252	1.76689	1.77087	1.77461	1.77823	1.78187	1.78567	1.78976	1.79428	1.79936
10020	0.982848	1.0063	1.02978	1.05334	1.07699	1.10079	1.12476	1.14893	1.17334	1.19803	1.22303	1.24838	1.2741	1.30023	1.32682	1.35388	1.38146	1.40958	1.43816	1.46702	1.49602	1.52498	1.55376	1.58218	1.61009	1.63733	1.66373	1.68914	1.71339	1.73633	1.75778	1.7776	1.79562	1.81168	1.82574	1.83791	1.84833	1.85714	1.86447	1.87045	1.87521	1.8789	1.88164	1.88357	1.88482	1.88553	1.88583	1.88585	1.88573
10037	1.00347	1.01683	1.03017	1.04351	1.05682	1.07011	1.08336	1.09657	1.10973	1.12283	1.13587	1.14884	1.16174	1.17455	1.18727	1.19989	1.21241	1.22482	1.23714	1.24938	1.26158	1.27377	1.28596	1.29819	1.31048	1.32286	1.33536	1.34799	1.3608	1.37379	1.38701	1.40047	1.41421	1.42825	1.44254	1.45697	1.4714	1.48568	1.49969	1.51329	1.52633	1.5387	1.55024	1.56083	1.57033	1.5786	1.5855	1.59091	1.59468
10052	1.03368	1.05549	1.07723	1.09884	1.12024	1.14138	1.16217	1.18256	1.20248	1.22186	1.24063	1.25872	1.27607	1.2926	1.30826	1.32298	1.33667	1.3493	1.36082	1.37125	1.38059	1.38885	1.39603	1.40214	1.40719	1.41117	1.4141	1.41599	1.41683	1.41663	1.4154	1.41315	1.40988	1.40559	1.40038	1.39447	1.38809	1.38145	1.3748	1.36835	1.36233	1.35698	1.35251	1.34916	1.34715	1.34671	1.34807	1.35145	1.35709
10080	0.962397	0.964694	0.967065	0.969588	0.972337	0.975387	0.978815	0.982696	0.987104	0.992117	0.997808	1.00425	1.01153	1.01971	1.02887	1.03909	1.05044	1.06298	1.07663	1.09121	1.10653	1.1224	1.13866	1.1551	1.17156	1.18784	1.20377	1.21916	1.23383	1.2476	1.26028	1.27168	1.28164	1.28997	1.29665	1.30195	1.30612	1.30943	1.31216	1.31456	1.31692	1.31949	1.32254	1.32634	1.33115	1.33726	1.34491	1.35439	1.36596
10087	1.06876	1.09821	1.12752	1.15655	1.18517	1.21324	1.24062	1.26717	1.29275	1.31723	1.34047	1.36233	1.38267	1.40135	1.41825	1.43321	1.4461	1.4568	1.4654	1.47211	1.47715	1.48074	1.48309	1.48443	1.48497	1.48493	1.48452	1.48397	1.48349	1.4833	1.48361	1.48465	1.48663	1.48976	1.49414	1.49966	1.50621	1.51367	1.52192	1.53085	1.54033	1.55027	1.56052	1.57099	1.58156	1.5921	1.60251	1.61265	1.62243
10091	1.00948	1.0309	1.0523	1.07367	1.09498	1.11621	1.13735	1.15837	1.17927	1.2	1.22057	1.24095	1.26112	1.28106	1.30075	1.32018	1.33932	1.35815	1.37666	1.39481	1.41257	1.42992	1.44682	1.46325	1.47919	1.49459	1.50943	1.52369	1.53734	1.55034	1.56267	1.5743	1.5852	1.59535	1.60473	1.61337	1.6213	1.62853	1.6351	1.64103	1.64634	1.65106	1.65522	1.65884	1.66194	1.66455	1.6667	1.66841	1.66971
10095	1.02215	1.04127	1.06034	1.07933	1.09818	1.11685	1.1353	1.15349	1.17136	1.18888	1.206	1.22267	1.23885	1.2545	1.26958	1.28403	1.29781	1.31089	1.32322	1.33481	1.34562	1.35564	1.36485	1.37324	1.38079	1.38748	1.39329	1.39821	1.40222	1.4053	1.40744	1.40861	1.4088	1.40799	1.40623	1.40365	1.40038	1.39657	1.39234	1.38784	1.38321	1.37857	1.37408	1.36986	1.36606	1.36281	1.36025	1.35851	1.35774
10102	1.00482	1.03176	1.0587	1.08561	1.1125	1.13934	1.16614	1.19288	1.21956	1.24615	1.27266	1.29907	1.32538	1.35157	1.37763	1.40356	1.42934	1.45497	1.48039	1.50553	1.53034	1.55473	1.57864	1.602	1.62474	1.6468	1.6681	1.68857	1.70814	1.72675	1.74433	1.76081	1.77611	1.79018	1.80298	1.81456	1.82497	1.83425	1.84246	1.84964	1.85583	1.8611	1.86547	1.86901	1.87176	1.87377	1.87509	1.87575	1.87582
10104	1.01171	1.02114	1.03055	1.03992	1.04921	1.05841	1.06749	1.07643	1.08521	1.0938	1.10217	1.11032	1.1182	1.1258	1.1331	1.14007	1.14668	1.15293	1.15885	1.16455	1.1701	1.17562	1.18118	1.18687	1.1928	1.19904	1.20571	1.21287	1.22064	1.22909	1.23832	1.24843	1.2595	1.27163	1.28485	1.29914	1.31446	1.33078	1.34805	1.36624	1.38531	1.40523	1.42596	1.44746	1.46971	1.49265	1.51625	1.54049	1.56531
10105	0.998314	1.01481	1.03132	1.04782	1.06434	1.08088	1.09743	1.114	1.13059	1.14721	1.16386	1.18055	1.19727	1.21404	1.23084	1.2477	1.2646	1.28156	1.29854	1.31551	1.33242	1.34924	1.36591	1.3824	1.39866	1.41466	1.43035	1.44568	1.46063	1.47514	1.48917	1.50269	1.51564	1.528	1.53972	1.55081	1.56125	1.57105	1.58021	1.5887	1.59654	1.60371	1.61022	1.61605	1.6212	1.62567	1.62945	1.63254	1.63493
10106	1.02127	1.05266	1.084	1.11525	1.14638	1.17733	1.20807	1.23856	1.26875	1.29859	1.32806	1.35709	1.38566	1.41371	1.44121	1.46811	1.49437	1.51995	1.5448	1.56888	1.59216	1.61458	1.63611	1.65671	1.67632	1.69492	1.71245	1.72888	1.74416	1.75825	1.77111	1.7827	1.79297	1.80189	1.80944	1.8157	1.82072	1.82456	1.82729	1.82898	1.82967	1.82944	1.82834	1.82645	1.82381	1.8205	1.81658	1.81211	1.80715
10118	1.0732	1.10305	1.13276	1.16217	1.19115	1.21953	1.24719	1.27396	1.2997	1.32427	1.34751	1.36929	1.38945	1.40785	1.42434	1.43878	1.45101	1.46091	1.46852	1.47402	1.47757	1.47934	1.47949	1.4782	1.47563	1.47195	1.46733	1.46193	1.45592	1.44948	1.44276	1.43593	1.42916	1.42263	1.4164	1.41042	1.40464	1.39899	1.39342	1.38785	1.38224	1.37651	1.37062	1.36449	1.35806	1.35128	1.34408	1.33641	1.32819
10134	1.01302	1.04018	1.06731	1.09439	1.12139	1.14828	1.17504	1.20165	1.22808	1.25429	1.28027	1.30599	1.33142	1.35654	1.38132	1.40573	1.42975	1.45335	1.47649	1.49912	1.52119	1.54264	1.56344	1.58352	1.60285	1.62135	1.639	1.65574	1.67151	1.68626	1.69996	1.71254	1.72395	1.73416	1.74318	1.75116	1.75827	1.76465	1.77046	1.77586	1.781	1.78605	1.79114	1.79645	1.80213	1.80833	1.81521	1.82292	1.83162
10137	1.04988	1.07738	1.10478	1.13197	1.15887	1.18537	1.21137	1.23677	1.26147	1.28536	1.30836	1.33036	1.35125	1.37094	1.38934	1.40633	1.42182	1.43572	1.44806	1.45896	1.46853	1.47687	1.48411	1.49036	1.49572	1.5003	1.50424	1.50762	1.51057	1.5132	1.51563	1.51795	1.5203	1.52277	1.52543	1.52827	1.53129	1.53445	1.53776	1.54119	1.54474	1.54838	1.55211	1.55591	1.55976	1.56365	1.56757	1.57151	1.57544
10157	1.0254	1.049	1.07255	1.096	1.11929	1.14238	1.16522	1.18775	1.20992	1.23169	1.25299	1.27379	1.29402	1.31365	1.33261	1.35086	1.36834	1.38501	1.40088	1.41599	1.43037	1.44407	1.45713	1.46958	1.48148	1.49286	1.50376	1.51422	1.52428	1.53399	1.54338	1.5525	1.56138	1.57007	1.57858	1.58689	1.59498	1.60283	1.61041	1.61771	1.62469	1.63134	1.63764	1.64355	1.64906	1.65415	1.6588	1.66297	1.66665
10161	0.972094	0.98839	1.00474	1.02121	1.03784	1.05469	1.07183	1.0893	1.10716	1.12547	1.14429	1.16367	1.18366	1.20432	1.22571	1.24789	1.2709	1.2948	1.3195	1.34483	1.37063	1.39673	1.42297	1.44917	1.47518	1.50081	1.52592	1.55032	1.57386	1.59637	1.61767	1.63761	1.65602	1.67272	1.68764	1.70081	1.71227	1.72206	1.73021	1.73678	1.7418	1.74531	1.74735	1.74796	1.7472	1.74508	1.74167	1.73699	1.73109
10170	1.00462	1.01645	1.02827	1.04007	1.05185	1.06359	1.07528	1.08691	1.09848	1.10998	1.12139	1.13271	1.14392	1.15503	1.16602	1.17687	1.18759	1.19816	1.20859	1.2189	1.22911	1.23924	1.2493	1.25932	1.26931	1.2793	1.28929	1.29932	1.30939	1.31954	1.32977	1.3401	1.35056	1.36116	1.37193	1.38291	1.39414	1.40566	1.4175	1.42971	1.44233	1.4554	1.46895	1.48303	1.49768	1.51294	1.52884	1.54542	1.56273
10173	1.01908	1.03753	1.05595	1.07429	1.09251	1.11059	1.12847	1.14612	1.1635	1.18058	1.19731	1.21366	1.22959	1.24505	1.26003	1.27446	1.28832	1.30157	1.31423	1.32631	1.33787	1.34893	1.35954	1.36972	1.37952	1.38897	1.3981	1.40695	1.41556	1.42396	1.43218	1.44028	1.44826	1.45619	1.46407	1.47194	1.4798	1.48766	1.49555	1.50347	1.51145	1.51949	1.52761	1.53584	1.54417	1.55263	1.56123	1.56999	1.57891
10176	1.03703	1.05638	1.07566	1.09478	1.11369	1.13229	1.15053	1.16832	1.18559	1.20226	1.21827	1.23353	1.24798	1.26153	1.27412	1.28566	1.2961	1.30535	1.31347	1.32055	1.32671	1.33206	1.33669	1.34073	1.34428	1.34745	1.35034	1.35307	1.35574	1.35846	1.36133	1.36448	1.368	1.372	1.37652	1.38151	1.38691	1.39265	1.39867	1.4049	1.41129	1.41777	1.42427	1.43074	1.43711	1.44332	1.44931	1.45501	1.46035
10179	1.0492	1.09321	1.13712	1.18083	1.22425	1.26727	1.3098	1.35174	1.39298	1.43344	1.47301	1.51159	1.54908	1.58539	1.62042	1.65406	1.68623	1.71681	1.74573	1.77289	1.7982	1.8216	1.84297	1.86225	1.87935	1.89417	1.90664	1.91667	1.92416	1.92904	1.93123	1.93062	1.92715	1.92072	1.91139	1.89944	1.88514	1.86878	1.85064	1.83102	1.81018	1.78842	1.76603	1.74328	1.72046	1.69785	1.67574	1.65441	1.63415
10182	1.03089	1.05792	1.08489	1.11174	1.1384	1.16481	1.19091	1.21664	1.24193	1.26673	1.29098	1.3146	1.33754	1.35973	1.38113	1.40165	1.42124	1.43985	1.45743	1.47397	1.48947	1.50389	1.51723	1.52948	1.54061	1.55061	1.55947	1.56717	1.57369	1.57903	1.58316	1.58607	1.58775	1.58818	1.5874	1.58557	1.58283	1.57933	1.57521	1.57063	1.56574	1.56067	1.55559	1.55064	1.54597	1.54173	1.53806	1.53511	1.53304
10184	1.04251	1.07476	1.10692	1.13891	1.17064	1.20203	1.23299	1.26345	1.2933	1.32248	1.35088	1.37843	1.40505	1.43064	1.45512	1.47841	1.50042	1.52106	1.54033	1.55825	1.57482	1.59007	1.60402	1.61669	1.6281	1.63827	1.64722	1.65497	1.66154	1.66694	1.67121	1.67435	1.67639	1.67735	1.67727	1.67625	1.67436	1.67171	1.66839	1.66448	1.66007	1.65525	1.65012	1.64476	1.63926	1.63372	1.62823	1.62286	1.61772
10185	1.0131	1.03149	1.04986	1.06817	1.08641	1.10454	1.12254	1.14038	1.15803	1.17548	1.19269	1.20964	1.2263	1.24264	1.25864	1.27428	1.28952	1.30433	1.3187	1.33258	1.34594	1.35875	1.37098	1.38258	1.39353	1.4038	1.41334	1.42213	1.43014	1.43732	1.44364	1.44908	1.4536	1.45716	1.4598	1.46161	1.46273	1.46326	1.46333	1.46306	1.46255	1.46193	1.46132	1.46084	1.46059	1.46071	1.4613	1.46249	1.46439
10186	1.04889	1.0808	1.11262	1.14423	1.17556	1.20649	1.23693	1.26678	1.29595	1.32433	1.35183	1.37834	1.40378	1.42804	1.45103	1.47264	1.49278	1.51136	1.52838	1.54391	1.55802	1.57075	1.5822	1.5924	1.60144	1.60937	1.61626	1.62218	1.62719	1.63135	1.63473	1.6374	1.63941	1.64084	1.64175	1.64221	1.64229	1.64208	1.64164	1.64104	1.64036	1.63967	1.63904	1.63855	1.63826	1.63825	1.6386	1.63938	1.64065
10194	1.01545	1.02913	1.04278	1.05637	1.06987	1.08324	1.09646	1.10949	1.12231	1.13487	1.14716	1.15914	1.17077	1.18204	1.1929	1.20333	1.21329	1.22276	1.23176	1.24032	1.2485	1.25634	1.26389	1.27118	1.27827	1.28521	1.29202	1.29877	1.3055	1.31225	1.31906	1.32599	1.33307	1.34036	1.34788	1.35565	1.3637	1.37203	1.38067	1.38963	1.39893	1.40858	1.4186	1.42901	1.43982	1.45106	1.46273	1.47486	1.48746
10200	1.00175	1.01871	1.03567	1.05262	1.06957	1.08649	1.10341	1.1203	1.13716	1.154	1.1708	1.18758	1.20431	1.221	1.23764	1.25424	1.27078	1.28726	1.30359	1.31965	1.33529	1.35039	1.36481	1.37842	1.3911	1.4027	1.41309	1.42215	1.42974	1.43572	1.43997	1.44236	1.44274	1.441	1.43716	1.4315	1.42433	1.41593	1.4066	1.39663	1.38633	1.37599	1.3659	1.35636	1.34766	1.3401	1.33398	1.3296	1.32724
10231	1.10531	1.16101	1.21649	1.27155	1.32598	1.37957	1.43209	1.48335	1.53313	1.58122	1.62741	1.67149	1.71324	1.75245	1.78892	1.82243	1.85277	1.87975	1.90342	1.92399	1.94165	1.9566	1.96906	1.97923	1.9873	1.99349	1.99799	2.00101	2.00275	2.00342	2.00321	2.00234	2.00101	1.99941	1.99766	1.99572	1.99355	1.9911	1.98835	1.98524	1.98173	1.97778	1.97335	1.9684	1.96287	1.95674	1.94996	1.94248	1.93427
10265	1.00999	1.02946	1.04891	1.06831	1.08766	1.10693	1.1261	1.14515	1.16405	1.1828	1.20137	1.21974	1.23788	1.25579	1.27343	1.2908	1.30786	1.3246	1.34098	1.35696	1.37247	1.38749	1.40194	1.4158	1.42901	1.44151	1.45327	1.46423	1.47435	1.48358	1.49186	1.49916	1.50542	1.51059	1.51469	1.51784	1.52016	1.52176	1.52276	1.52329	1.52347	1.52341	1.52324	1.52308	1.52304	1.52325	1.52383	1.52489	1.52656
10291	1.02826	1.05272	1.07713	1.10142	1.12555	1.14945	1.17306	1.19634	1.21921	1.24164	1.26355	1.2849	1.30562	1.32566	1.34497	1.36348	1.38114	1.3979	1.41375	1.4287	1.44277	1.45599	1.46837	1.47993	1.49068	1.50066	1.50987	1.51833	1.52606	1.53309	1.53942	1.54508	1.55009	1.55446	1.55825	1.56156	1.56448	1.56711	1.56957	1.57195	1.57436	1.57689	1.57965	1.58273	1.58625	1.59031	1.59499	1.60042	1.60668
10333	1.02575	1.04973	1.07366	1.09748	1.12116	1.14462	1.16783	1.19072	1.21326	1.23538	1.25704	1.27818	1.29875	1.3187	1.33798	1.35654	1.37432	1.39128	1.40739	1.42266	1.43708	1.45065	1.46338	1.47525	1.48626	1.49643	1.50574	1.51419	1.52178	1.52851	1.53439	1.53939	1.54354	1.54682	1.54926	1.55093	1.55191	1.55227	1.55209	1.55142	1.55036	1.54897	1.54733	1.5455	1.54357	1.54161	1.53968	1.53787	1.53624
10334	1.01959	1.0348	1.04997	1.06506	1.08003	1.09485	1.10947	1.12385	1.13796	1.15175	1.16519	1.17824	1.19085	1.203	1.21463	1.22571	1.2362	1.24607	1.25531	1.26396	1.27205	1.27959	1.28663	1.29318	1.29928	1.30496	1.31024	1.31515	1.31972	1.32397	1.32794	1.33166	1.33515	1.33843	1.34155	1.34454	1.34743	1.35026	1.35307	1.3559	1.35878	1.36174	1.36483	1.36808	1.37152	1.37521	1.37916	1.38342	1.38802
10339	1.07684	1.11322	1.14944	1.18536	1.22081	1.25565	1.28971	1.32285	1.35491	1.38574	1.41517	1.44307	1.46927	1.49362	1.51597	1.53616	1.55403	1.56945	1.5824	1.59296	1.6012	1.60719	1.611	1.61271	1.61239	1.61011	1.60595	1.59997	1.59226	1.58288	1.57191	1.55942	1.54549	1.53018	1.51363	1.49605	1.47768	1.45872	1.43942	1.41999	1.40065	1.38163	1.36315	1.34544	1.32872	1.31321	1.29914	1.28673	1.2762
10342	1.05301	1.08346	1.1138	1.14393	1.17375	1.20313	1.23198	1.2602	1.28767	1.31429	1.33995	1.36455	1.38798	1.41014	1.43091	1.45019	1.46787	1.48386	1.49816	1.51082	1.52189	1.53145	1.53954	1.54623	1.55157	1.55562	1.55845	1.5601	1.56063	1.56012	1.5586	1.55615	1.55282	1.54866	1.54378	1.53831	1.5324	1.52619	1.51982	1.51345	1.50721	1.50126	1.49573	1.49078	1.48653	1.48315	1.48078	1.47956	1.47963
10373	1.01214	1.02319	1.03422	1.04519	1.0561	1.06691	1.07759	1.08813	1.0985	1.10867	1.11863	1.12834	1.13778	1.14693	1.15576	1.16426	1.17238	1.18013	1.18751	1.19457	1.20138	1.20798	1.21443	1.22077	1.22706	1.23335	1.23969	1.24613	1.25273	1.25953	1.26659	1.27396	1.28169	1.28983	1.29841	1.3074	1.31677	1.32651	1.33658	1.34696	1.35762	1.36854	1.37969	1.39105	1.4026	1.41429	1.42612	1.43806	1.45007
10374	1.01219	1.02135	1.03048	1.03956	1.04856	1.05747	1.06626	1.0749	1.08337	1.09164	1.0997	1.1075	1.11504	1.12229	1.12922	1.1358	1.14202	1.14785	1.15335	1.1586	1.16371	1.16875	1.17383	1.17904	1.18447	1.19022	1.19638	1.20303	1.21028	1.21822	1.22693	1.23652	1.24708	1.25869	1.27138	1.28506	1.29964	1.31502	1.33111	1.3478	1.36502	1.38266	1.40062	1.41882	1.43716	1.45554	1.47386	1.49205	1.50999
10376	0.998049	1.00669	1.01533	1.02398	1.03265	1.04133	1.05003	1.05875	1.0675	1.07628	1.08509	1.09395	1.10285	1.11179	1.12079	1.12984	1.13895	1.14812	1.15739	1.1668	1.17639	1.1862	1.19629	1.20669	1.21744	1.22861	1.24021	1.25231	1.26495	1.27816	1.292	1.30651	1.32172	1.3377	1.35443	1.3719	1.39004	1.40881	1.42818	1.44809	1.4685	1.48937	1.51065	1.5323	1.55426	1.57651	1.59898	1.62165	1.64445
10377	1.01223	1.02494	1.03762	1.05025	1.06281	1.07528	1.08762	1.09981	1.11183	1.12366	1.13526	1.14662	1.15771	1.1685	1.17898	1.18911	1.19887	1.20825	1.21726	1.22595	1.23437	1.24257	1.2506	1.25851	1.26634	1.27415	1.28199	1.2899	1.29793	1.30614	1.31457	1.32327	1.33229	1.34167	1.35147	1.36171	1.37243	1.38366	1.39543	1.40777	1.42072	1.4343	1.44855	1.46351	1.4792	1.49565	1.51291	1.531	1.54995
10509	1.01073	1.02893	1.04711	1.06524	1.08331	1.1013	1.11917	1.13692	1.15451	1.17194	1.18917	1.20618	1.22296	1.23948	1.25572	1.27166	1.28727	1.30254	1.31747	1.33204	1.34628	1.36017	1.37372	1.38694	1.39983	1.41239	1.42462	1.43653	1.44812	1.45939	1.47035	1.481	1.49134	1.50137	1.51109	1.52046	1.52945	1.53803	1.54616	1.55382	1.56097	1.56758	1.57361	1.57904	1.58383	1.58795	1.59136	1.59404	1.59596
10588	1.02923	1.05958	1.08987	1.12004	1.15004	1.1798	1.20927	1.23839	1.26709	1.29533	1.32304	1.35016	1.37664	1.40241	1.42742	1.45161	1.47492	1.4973	1.51869	1.53909	1.55846	1.57677	1.594	1.61013	1.62512	1.63895	1.6516	1.66303	1.67322	1.68215	1.68979	1.6961	1.70108	1.70468	1.70693	1.70794	1.7078	1.70661	1.70447	1.70149	1.69778	1.69342	1.68852	1.68319	1.67753	1.67164	1.66561	1.65956	1.65358
10599	0.937778	0.942688	0.947723	0.953008	0.958667	0.964826	0.971609	0.979141	0.987547	0.996951	1.00748	1.01926	1.03241	1.04705	1.06333	1.08135	1.10124	1.12311	1.14687	1.17231	1.19921	1.22735	1.25653	1.28651	1.3171	1.34807	1.3792	1.41029	1.44111	1.47146	1.5011	1.52984	1.55745	1.58372	1.60852	1.63188	1.6538	1.67432	1.69346	1.71124	1.72767	1.74279	1.75662	1.76918	1.78049	1.79057	1.79945	1.80714	1.81368
10618	1.00247	1.01917	1.03586	1.05255	1.06922	1.08586	1.10249	1.11908	1.13564	1.15216	1.16863	1.18506	1.20143	1.21774	1.23399	1.25016	1.26627	1.28229	1.29819	1.31391	1.3294	1.3446	1.35944	1.37389	1.38787	1.40132	1.4142	1.42645	1.438	1.4488	1.4588	1.46793	1.47614	1.48337	1.48963	1.49502	1.49965	1.50361	1.50702	1.50998	1.51261	1.515	1.51726	1.5195	1.52182	1.52433	1.52714	1.53036	1.53408
10619	1.01441	1.03359	1.05273	1.07181	1.09081	1.1097	1.12843	1.147	1.16536	1.18349	1.20136	1.21895	1.23621	1.25313	1.26967	1.2858	1.3015	1.31674	1.33152	1.34584	1.35972	1.37316	1.38618	1.39878	1.41098	1.42278	1.4342	1.44525	1.45593	1.46626	1.47625	1.4859	1.49523	1.50425	1.51297	1.52144	1.52969	1.53776	1.54569	1.55351	1.56126	1.56898	1.5767	1.58447	1.59231	1.60027	1.60839	1.61669	1.62523
10620	1.01148	1.02825	1.04501	1.06171	1.07835	1.09489	1.11132	1.12761	1.14374	1.15969	1.17543	1.19093	1.20619	1.22117	1.23584	1.2502	1.26421	1.27785	1.29111	1.30397	1.31641	1.32843	1.34	1.35112	1.36178	1.37194	1.38161	1.39077	1.39941	1.4075	1.41505	1.42202	1.42842	1.43422	1.43944	1.44413	1.44836	1.45217	1.45564	1.4588	1.46173	1.46448	1.46711	1.46967	1.47223	1.47483	1.47755	1.48042	1.48353
10712	1.00028	1.0161	1.03191	1.04772	1.06354	1.07935	1.09515	1.11096	1.12676	1.14255	1.15834	1.17413	1.1899	1.20568	1.22144	1.2372	1.25294	1.26868	1.28437	1.29997	1.31542	1.33068	1.34569	1.36041	1.37477	1.38874	1.40226	1.41528	1.42774	1.43961	1.45082	1.46134	1.47109	1.48005	1.48817	1.4955	1.50205	1.50784	1.51291	1.51728	1.52097	1.52401	1.52642	1.52823	1.52947	1.53016	1.53032	1.52998	1.52917
10714	0.992992	1.01783	1.04269	1.06757	1.0925	1.11748	1.14253	1.16767	1.19291	1.21826	1.24373	1.26934	1.29511	1.32105	1.34717	1.37349	1.40002	1.42677	1.45371	1.48077	1.5079	1.53502	1.56208	1.58902	1.61577	1.64228	1.66847	1.69429	1.71967	1.74455	1.76888	1.79258	1.81559	1.83786	1.85933	1.88001	1.89986	1.91889	1.93708	1.95441	1.97088	1.98647	2.00117	2.01497	2.02786	2.03982	2.05085	2.06092	2.07003
10740	1.01864	1.03597	1.05326	1.07048	1.08759	1.10455	1.12132	1.13786	1.15415	1.17013	1.18578	1.20105	1.21592	1.23033	1.24426	1.25766	1.27051	1.28275	1.29441	1.30549	1.31603	1.32604	1.33556	1.34459	1.35318	1.36134	1.36909	1.37647	1.38349	1.39017	1.39654	1.40263	1.40846	1.41405	1.41943	1.42462	1.42964	1.43453	1.43931	1.44401	1.44864	1.45324	1.45783	1.46244	1.46709	1.47181	1.47662	1.48155	1.48663
10745	1.07595	1.09591	1.11572	1.13522	1.15427	1.1727	1.19038	1.20714	1.22283	1.2373	1.2504	1.26198	1.27188	1.27996	1.28605	1.29001	1.29168	1.29094	1.28798	1.2832	1.27697	1.2697	1.26178	1.25359	1.24554	1.23801	1.23139	1.22608	1.22248	1.22096	1.22192	1.22577	1.23288	1.24364	1.25816	1.2761	1.2971	1.3208	1.34683	1.37483	1.40443	1.43529	1.46702	1.49927	1.53168	1.56389	1.59552	1.62622	1.65562
10747	0.92038	0.917449	0.914677	0.912226	0.910253	0.908919	0.908384	0.908808	0.91035	0.91317	0.917427	0.923283	0.930895	0.940425	0.952032	0.965875	0.982114	1.00089	1.02211	1.04553	1.07091	1.09802	1.1266	1.15643	1.18725	1.21884	1.25094	1.28331	1.31573	1.34793	1.37969	1.41076	1.4409	1.46988	1.49754	1.52387	1.54886	1.57252	1.59483	1.6158	1.63542	1.65369	1.6706	1.68614	1.70033	1.71314	1.72459	1.73465	1.74334
10749	1.03056	1.05402	1.07742	1.10069	1.12378	1.14662	1.16916	1.19132	1.21306	1.23431	1.25501	1.27509	1.2945	1.31317	1.33105	1.34807	1.36416	1.37929	1.39349	1.40687	1.41953	1.4316	1.44317	1.45436	1.46527	1.47601	1.48669	1.49743	1.50831	1.51947	1.53099	1.54301	1.55561	1.56891	1.58292	1.59753	1.61261	1.62803	1.64366	1.65939	1.67507	1.69058	1.7058	1.7206	1.73484	1.74841	1.76117	1.773	1.78377
10795	1.03453	1.05949	1.08438	1.10913	1.13368	1.15794	1.18186	1.20537	1.22838	1.25085	1.27269	1.29384	1.31422	1.33378	1.35243	1.37012	1.38676	1.4023	1.41675	1.43016	1.44258	1.45406	1.46467	1.47444	1.48345	1.49173	1.49935	1.50635	1.51279	1.51873	1.52422	1.5293	1.53405	1.53849	1.54267	1.54655	1.5501	1.55329	1.55609	1.55846	1.56039	1.56183	1.56276	1.56315	1.56296	1.56216	1.56073	1.55864	1.55585
10800	1.0399	1.07092	1.10186	1.13263	1.16317	1.19338	1.2232	1.25254	1.28131	1.30944	1.33686	1.36347	1.3892	1.41397	1.4377	1.46031	1.48172	1.50186	1.5207	1.53828	1.55462	1.56975	1.58368	1.59646	1.6081	1.61862	1.62806	1.63644	1.64378	1.65011	1.65546	1.65984	1.66329	1.66583	1.66753	1.66851	1.6689	1.66882	1.66841	1.66778	1.66708	1.66642	1.66594	1.66576	1.66601	1.66682	1.66831	1.67062	1.67387
10801	0.998278	1.01961	1.04095	1.0623	1.08366	1.10503	1.12642	1.14783	1.16926	1.19072	1.21221	1.23374	1.2553	1.27691	1.29856	1.32026	1.34201	1.36381	1.38563	1.40741	1.42909	1.45061	1.47192	1.49295	1.51365	1.53396	1.55382	1.57317	1.59196	1.61013	1.62762	1.64437	1.66032	1.67541	1.68964	1.70306	1.71573	1.72771	1.73906	1.74984	1.76012	1.76995	1.7794	1.78852	1.79738	1.80604	1.81455	1.82299	1.8314
10802	1.01422	1.04228	1.07032	1.0983	1.12619	1.15397	1.1816	1.20907	1.23634	1.26337	1.29015	1.31665	1.34283	1.36867	1.39414	1.41921	1.44385	1.46803	1.49171	1.51483	1.53732	1.55913	1.58021	1.60049	1.61992	1.63844	1.65599	1.67251	1.68795	1.70224	1.71533	1.72716	1.73767	1.7468	1.75459	1.76117	1.76668	1.77129	1.77514	1.77839	1.78117	1.78365	1.78597	1.78829	1.79075	1.79351	1.79671	1.80051	1.80506
10803	1.01529	1.03882	1.06233	1.08577	1.10912	1.13235	1.15543	1.17832	1.20099	1.22342	1.24558	1.26742	1.28893	1.31008	1.33082	1.35113	1.37099	1.39035	1.40919	1.4275	1.44524	1.46238	1.47892	1.49481	1.51004	1.52458	1.53841	1.5515	1.56383	1.57537	1.58611	1.59601	1.60505	1.61321	1.62051	1.62704	1.63292	1.63822	1.64307	1.64755	1.65176	1.65581	1.6598	1.66382	1.66798	1.67237	1.67709	1.68226	1.68795
10804	1.02779	1.05606	1.08426	1.11236	1.14029	1.16799	1.19542	1.22251	1.24921	1.27546	1.30122	1.32641	1.35099	1.37491	1.39809	1.4205	1.44207	1.46275	1.48254	1.50143	1.51944	1.5366	1.5529	1.56837	1.58301	1.59684	1.60987	1.62211	1.63359	1.6443	1.65427	1.6635	1.67201	1.67981	1.68695	1.69352	1.69963	1.70536	1.71082	1.7161	1.72131	1.72654	1.73189	1.73746	1.74334	1.74963	1.75644	1.76386	1.77199
10830	1.05056	1.07706	1.10346	1.12966	1.15555	1.18104	1.20602	1.23039	1.25405	1.2769	1.29884	1.31976	1.33957	1.35816	1.37543	1.39128	1.40561	1.41833	1.42951	1.43929	1.44784	1.45532	1.46189	1.46771	1.47293	1.47771	1.48221	1.4866	1.49102	1.49565	1.50063	1.50613	1.5123	1.51931	1.52722	1.536	1.54561	1.55598	1.56707	1.57884	1.59122	1.60417	1.61765	1.63159	1.64596	1.66069	1.67575	1.69108	1.70663
10831	1.02231	1.04315	1.06393	1.08463	1.1052	1.12558	1.14574	1.16564	1.18521	1.20444	1.22325	1.24162	1.2595	1.27684	1.2936	1.30973	1.32519	1.33994	1.35398	1.36736	1.3801	1.39226	1.40386	1.41494	1.42555	1.43572	1.44548	1.45488	1.46396	1.47274	1.48127	1.48959	1.49774	1.50574	1.51364	1.52142	1.52908	1.53664	1.54408	1.55141	1.55863	1.56574	1.57273	1.57962	1.58639	1.59305	1.5996	1.60604	1.61237
10832	0.986879	1.00443	1.02201	1.03965	1.05736	1.07518	1.09313	1.11124	1.12953	1.14803	1.16677	1.18577	1.20507	1.22468	1.24463	1.26495	1.28566	1.30679	1.32825	1.3499	1.3716	1.39322	1.41461	1.43562	1.45612	1.47597	1.49502	1.51314	1.53018	1.546	1.56046	1.57342	1.58474	1.59428	1.602	1.60806	1.6126	1.61577	1.61771	1.61858	1.61853	1.61771	1.61627	1.61436	1.61212	1.60971	1.60728	1.60498	1.60295
10879	0.983037	0.988413	0.993822	0.9993	1.00488	1.0106	1.01648	1.02257	1.0289	1.0355	1.04241	1.04966	1.05728	1.06531	1.07378	1.08273	1.09219	1.10219	1.1127	1.12366	1.13501	1.14668	1.15862	1.17075	1.18302	1.19536	1.20771	1.22001	1.23219	1.24419	1.25595	1.26741	1.27849	1.28915	1.29937	1.30924	1.31884	1.32825	1.33756	1.34686	1.35623	1.36576	1.37553	1.38563	1.39615	1.40716	1.41876	1.43103	1.44405
10881	1.01896	1.04121	1.06342	1.08556	1.10758	1.12945	1.15112	1.17257	1.19376	1.21464	1.23517	1.25533	1.27507	1.29435	1.31314	1.33139	1.34907	1.36615	1.38262	1.39849	1.41379	1.42853	1.44272	1.45638	1.46954	1.4822	1.49439	1.50611	1.51739	1.52824	1.53868	1.54872	1.55839	1.56769	1.57667	1.58541	1.59398	1.60246	1.61092	1.61945	1.62812	1.637	1.64619	1.65575	1.66575	1.67629	1.68743	1.69926	1.71185
10882	1.02877	1.04675	1.06467	1.08248	1.10012	1.11752	1.13464	1.15141	1.16778	1.18368	1.19907	1.21388	1.22805	1.24153	1.25426	1.26619	1.27724	1.28738	1.29663	1.30506	1.31276	1.31978	1.32621	1.33213	1.3376	1.34271	1.34753	1.35212	1.35658	1.36097	1.36536	1.36984	1.37448	1.37935	1.38448	1.38987	1.39549	1.40131	1.40732	1.4135	1.41982	1.42626	1.4328	1.43942	1.44609	1.4528	1.45952	1.46623	1.47291
10883	1.00345	1.02024	1.03703	1.0538	1.07055	1.08727	1.10396	1.12061	1.13721	1.15375	1.17023	1.18664	1.20298	1.21923	1.23539	1.25145	1.26742	1.28326	1.29893	1.31432	1.32935	1.34391	1.35792	1.37127	1.38387	1.39562	1.40644	1.41622	1.42486	1.43229	1.43839	1.44307	1.44624	1.44781	1.44781	1.44647	1.44403	1.44075	1.43686	1.43261	1.42824	1.424	1.42012	1.41687	1.41447	1.41318	1.41324	1.41489	1.41837
10885	1.01189	1.02586	1.0398	1.0537	1.06753	1.08126	1.09488	1.10835	1.12165	1.13476	1.14766	1.16032	1.17272	1.18483	1.19663	1.2081	1.21921	1.22993	1.24027	1.2502	1.25973	1.26885	1.27754	1.28581	1.29364	1.30104	1.30799	1.31448	1.32052	1.32609	1.33119	1.33581	1.33994	1.34358	1.34677	1.34958	1.35211	1.35444	1.35668	1.35891	1.36122	1.36371	1.36646	1.36957	1.37312	1.37721	1.38194	1.38738	1.39364
10896	1.03487	1.04945	1.06397	1.07834	1.09251	1.10639	1.11993	1.13304	1.14567	1.15773	1.16917	1.17991	1.18988	1.199	1.20722	1.21446	1.22065	1.22573	1.22976	1.23285	1.23515	1.23676	1.23783	1.23848	1.23883	1.23902	1.23916	1.23939	1.23983	1.24061	1.24186	1.2437	1.24626	1.24966	1.25397	1.25916	1.26519	1.27203	1.27962	1.28795	1.29696	1.30663	1.31691	1.32777	1.33916	1.35106	1.36342	1.37621	1.38938
10899	1.03421	1.06107	1.08786	1.11451	1.14096	1.16713	1.19296	1.21837	1.24331	1.26769	1.29146	1.31454	1.33687	1.35837	1.37898	1.39863	1.41725	1.43478	1.45122	1.46664	1.48109	1.49462	1.50729	1.51916	1.53027	1.54069	1.55048	1.55968	1.56836	1.57656	1.58435	1.59179	1.59891	1.60579	1.61245	1.61889	1.62511	1.6311	1.63685	1.64237	1.64764	1.65266	1.65743	1.66193	1.66618	1.67015	1.67384	1.67726	1.68039
10923	1.03169	1.0605	1.08925	1.11787	1.1463	1.17447	1.20233	1.2298	1.25683	1.28336	1.30931	1.33462	1.35923	1.38309	1.40611	1.42825	1.44943	1.46959	1.48871	1.50675	1.52371	1.53956	1.55429	1.56787	1.58028	1.59152	1.60155	1.61036	1.61793	1.62424	1.62928	1.63302	1.63545	1.63654	1.63637	1.63514	1.63307	1.63036	1.62722	1.62386	1.62051	1.61736	1.61463	1.61253	1.61127	1.61107	1.61213	1.61466	1.61889
10944	1.08427	1.11827	1.1521	1.1856	1.21859	1.2509	1.28237	1.31282	1.34209	1.37	1.3964	1.4211	1.44395	1.46476	1.48338	1.49963	1.51334	1.52437	1.53276	1.5387	1.54238	1.54397	1.54366	1.54164	1.53808	1.53318	1.52711	1.52006	1.51222	1.50376	1.49488	1.48575	1.47657	1.4675	1.45869	1.45021	1.44211	1.43444	1.42728	1.42067	1.41468	1.40937	1.40479	1.401	1.39807	1.39605	1.39499	1.39497	1.39603
10945	1.03828	1.05892	1.07949	1.0999	1.12008	1.13996	1.15945	1.17848	1.19697	1.21485	1.23203	1.24845	1.26402	1.27867	1.29233	1.3049	1.31633	1.32653	1.33554	1.34342	1.35027	1.35616	1.36116	1.36537	1.36885	1.37169	1.37398	1.37578	1.37718	1.37826	1.3791	1.37978	1.38037	1.38096	1.38161	1.38235	1.38319	1.38417	1.38531	1.38663	1.38816	1.38993	1.39196	1.39428	1.39691	1.39988	1.40321	1.40692	1.41105
10946	1.05238	1.08021	1.10794	1.13546	1.16267	1.18945	1.21571	1.24134	1.26623	1.29029	1.31339	1.33545	1.35635	1.37599	1.39426	1.41106	1.42628	1.43984	1.45172	1.462	1.47073	1.478	1.48386	1.48838	1.49162	1.49365	1.49455	1.49436	1.49317	1.49102	1.48801	1.48417	1.47959	1.47433	1.46846	1.46204	1.45514	1.44782	1.44017	1.43223	1.42408	1.4158	1.40743	1.39906	1.39075	1.38256	1.37457	1.36684	1.35943
10964	1.03416	1.06225	1.09027	1.11815	1.14582	1.17322	1.20028	1.22692	1.25309	1.27871	1.30371	1.32802	1.35158	1.37432	1.39617	1.41706	1.43692	1.45568	1.47331	1.48978	1.50507	1.51915	1.53199	1.54358	1.55388	1.56288	1.57055	1.57687	1.5818	1.58533	1.58743	1.58808	1.58726	1.58493	1.58116	1.57612	1.56999	1.56295	1.55519	1.54689	1.53823	1.52939	1.52056	1.51191	1.50363	1.4959	1.4889	1.48282	1.47783
10965	1.04438	1.07094	1.0974	1.12369	1.14971	1.17537	1.20059	1.22527	1.24933	1.27268	1.29523	1.31688	1.33756	1.35716	1.37561	1.39282	1.40868	1.42314	1.43624	1.44813	1.45895	1.46885	1.47798	1.48648	1.4945	1.50217	1.50965	1.51709	1.52461	1.53238	1.54054	1.54922	1.55858	1.56877	1.57983	1.5917	1.60431	1.61758	1.63144	1.64581	1.66061	1.67576	1.6912	1.70685	1.72262	1.73845	1.75426	1.76997	1.78551
10967	1.0161	1.03769	1.05925	1.08074	1.10214	1.12341	1.14451	1.16543	1.18611	1.20654	1.22668	1.24649	1.26595	1.28502	1.30368	1.32188	1.33959	1.35679	1.37347	1.38964	1.40531	1.4205	1.4352	1.44944	1.46322	1.47655	1.48945	1.50192	1.51398	1.52563	1.53688	1.54776	1.55826	1.5684	1.57817	1.58757	1.59656	1.60515	1.61329	1.62099	1.62823	1.63497	1.64122	1.64694	1.65212	1.65675	1.66081	1.66427	1.66713
10968	1.01281	1.03109	1.04934	1.06755	1.08567	1.1037	1.12159	1.13933	1.15689	1.17424	1.19137	1.20823	1.22482	1.24109	1.25703	1.27261	1.28781	1.3026	1.31696	1.33091	1.34445	1.35757	1.37028	1.38258	1.39447	1.40595	1.41703	1.42771	1.43798	1.44785	1.45732	1.4664	1.47508	1.48337	1.49128	1.49888	1.50623	1.51337	1.52036	1.52727	1.53415	1.54106	1.54805	1.55518	1.56251	1.57009	1.57799	1.58625	1.59495
10969	1.01814	1.03713	1.05609	1.07497	1.09374	1.11237	1.13081	1.14904	1.16701	1.18469	1.20205	1.21904	1.23562	1.25178	1.26746	1.28262	1.29725	1.31129	1.32474	1.33759	1.34984	1.3615	1.37255	1.383	1.39284	1.40208	1.41072	1.41874	1.42616	1.43296	1.43915	1.44473	1.44969	1.45403	1.45778	1.461	1.46373	1.46605	1.46801	1.46967	1.47109	1.47234	1.47346	1.47453	1.4756	1.47673	1.47798	1.47942	1.48109
10970	1.03622	1.05689	1.07749	1.09794	1.11818	1.13812	1.15771	1.17685	1.19549	1.21355	1.23095	1.24762	1.2635	1.2785	1.29256	1.30561	1.31756	1.32836	1.33801	1.34658	1.35412	1.3607	1.36638	1.37122	1.37528	1.37861	1.38129	1.38337	1.38491	1.38597	1.38662	1.38691	1.38691	1.38667	1.38625	1.38568	1.38501	1.38426	1.38348	1.38269	1.38195	1.38128	1.38073	1.38032	1.3801	1.3801	1.38036	1.38091	1.3818
10972	1.00256	1.02198	1.04138	1.06078	1.08016	1.09952	1.11885	1.13816	1.15743	1.17665	1.19583	1.21496	1.23403	1.25304	1.27199	1.29086	1.30965	1.32836	1.34696	1.36538	1.38358	1.40152	1.41913	1.43637	1.45319	1.46954	1.48537	1.50062	1.51525	1.52921	1.54244	1.5549	1.56653	1.57728	1.58715	1.59614	1.6043	1.61167	1.61826	1.62411	1.62926	1.63374	1.63758	1.64081	1.64346	1.64557	1.64717	1.64829	1.64896
10973	1.02352	1.05312	1.08267	1.11213	1.14145	1.17058	1.19948	1.22809	1.25637	1.28427	1.31175	1.33876	1.36525	1.39117	1.41648	1.44112	1.46506	1.48825	1.51066	1.53228	1.5531	1.5731	1.59228	1.61062	1.62811	1.64475	1.66051	1.67539	1.68937	1.70245	1.71461	1.72583	1.73612	1.74545	1.75386	1.76144	1.76828	1.77449	1.78016	1.78538	1.79025	1.79486	1.79932	1.80373	1.80816	1.81274	1.81754	1.82266	1.82821
10983	1.04496	1.07632	1.10759	1.13868	1.1695	1.19996	1.22997	1.25943	1.28827	1.31638	1.34368	1.37008	1.39549	1.41982	1.44297	1.46486	1.48539	1.5045	1.52222	1.5387	1.55408	1.56847	1.58203	1.59489	1.60718	1.61904	1.6306	1.642	1.65338	1.66487	1.6766	1.68872	1.70135	1.71464	1.7286	1.74307	1.75788	1.77289	1.7879	1.80277	1.81731	1.83137	1.84478	1.85737	1.86897	1.87943	1.88856	1.89621	1.9022
11010	0.968926	0.987783	1.0067	1.02575	1.04498	1.06446	1.08425	1.10442	1.12502	1.14612	1.16779	1.19007	1.21305	1.23677	1.2613	1.2867	1.31304	1.34036	1.36853	1.39731	1.42646	1.45573	1.48487	1.51364	1.54181	1.56912	1.59532	1.62019	1.64347	1.66492	1.68429	1.70134	1.71583	1.72751	1.73637	1.74268	1.74675	1.74889	1.74941	1.74862	1.74683	1.74435	1.74148	1.73854	1.73584	1.73368	1.73237	1.73222	1.73355
11014	1.01397	1.0358	1.05761	1.07936	1.10102	1.12258	1.14399	1.16523	1.18628	1.2071	1.22767	1.24797	1.26795	1.28759	1.30688	1.32577	1.34423	1.36225	1.37979	1.39681	1.41326	1.42912	1.44434	1.45888	1.47271	1.48579	1.49809	1.50955	1.52015	1.52984	1.53859	1.54636	1.55311	1.55881	1.56346	1.56715	1.56998	1.57204	1.57341	1.57419	1.57447	1.57434	1.57389	1.57322	1.57242	1.57158	1.57079	1.57014	1.56973
11034	1.06601	1.09667	1.1272	1.15747	1.18734	1.21667	1.24535	1.27323	1.30018	1.32608	1.35078	1.37416	1.39608	1.41641	1.43502	1.45177	1.46654	1.4792	1.4898	1.49846	1.50533	1.51055	1.51425	1.51656	1.51764	1.5176	1.5166	1.51477	1.51225	1.50918	1.50568	1.50191	1.498	1.49408	1.49027	1.48664	1.48327	1.48023	1.47759	1.47543	1.47381	1.47282	1.47252	1.47299	1.4743	1.47652	1.47973	1.484	1.4894
11062	0.989502	0.99772	1.00596	1.01424	1.02258	1.03101	1.03954	1.0482	1.05701	1.06599	1.07515	1.08453	1.09413	1.10399	1.11413	1.12456	1.1353	1.14638	1.15776	1.16938	1.18117	1.19308	1.20505	1.217	1.22889	1.24064	1.25219	1.26349	1.27447	1.28507	1.29522	1.30487	1.31394	1.32239	1.3302	1.33742	1.34411	1.35034	1.35616	1.36165	1.36685	1.37184	1.37667	1.38141	1.38611	1.39084	1.39567	1.40064	1.40583
11064	1.02818	1.04499	1.06173	1.07837	1.09483	1.11107	1.12703	1.14264	1.15786	1.17263	1.18689	1.20058	1.21365	1.22605	1.2377	1.24857	1.25859	1.26771	1.27594	1.28335	1.28998	1.2959	1.30115	1.30581	1.30991	1.31353	1.31671	1.31951	1.32199	1.32421	1.32621	1.32806	1.32982	1.33153	1.33326	1.33507	1.33701	1.33916	1.34156	1.34427	1.34737	1.3509	1.35494	1.35953	1.36473	1.37062	1.37725	1.38467	1.39296
11067	1.05822	1.09774	1.13713	1.1763	1.21511	1.25346	1.29122	1.32828	1.36453	1.39984	1.4341	1.46719	1.49899	1.52939	1.55828	1.58553	1.61102	1.63466	1.65642	1.67636	1.69451	1.71093	1.72566	1.73875	1.75024	1.76019	1.76864	1.77564	1.78123	1.78546	1.78837	1.79003	1.79046	1.78972	1.78789	1.78506	1.78137	1.77692	1.77182	1.7662	1.76016	1.75381	1.74729	1.74069	1.73413	1.72773	1.7216	1.71586	1.71062
11068	0.979178	0.996773	1.01441	1.03213	1.04997	1.06799	1.08621	1.10468	1.12344	1.14254	1.16202	1.18191	1.20226	1.22311	1.24451	1.26649	1.2891	1.31236	1.33617	1.36031	1.38459	1.4088	1.43273	1.45618	1.47894	1.50081	1.52159	1.54107	1.55904	1.5753	1.58965	1.60187	1.61178	1.61915	1.62397	1.62646	1.62687	1.62544	1.62241	1.61803	1.61255	1.6062	1.59925	1.59192	1.58447	1.57714	1.57018	1.56382	1.55833
11085	0.968958	0.987688	1.00648	1.0254	1.0445	1.06385	1.08352	1.10355	1.12403	1.145	1.16653	1.18869	1.21153	1.23512	1.25952	1.28479	1.31099	1.33818	1.36623	1.39496	1.42413	1.45354	1.48297	1.51223	1.54108	1.56933	1.59677	1.62317	1.64833	1.67203	1.69407	1.71424	1.73232	1.7481	1.7615	1.77264	1.78163	1.78862	1.79371	1.79704	1.79874	1.79892	1.79772	1.79526	1.79166	1.78706	1.78157	1.77533	1.76846
11086	0.993003	1.00206	1.01113	1.02023	1.02937	1.03856	1.04783	1.05718	1.06663	1.07619	1.08588	1.09571	1.10569	1.11584	1.12617	1.1367	1.14744	1.15841	1.16964	1.18118	1.19309	1.20541	1.2182	1.2315	1.24536	1.25984	1.27499	1.29085	1.30748	1.32492	1.34323	1.36245	1.38264	1.40385	1.42603	1.44904	1.4727	1.49684	1.52129	1.54589	1.57046	1.59483	1.61885	1.64233	1.66511	1.68702	1.70789	1.72755	1.74583
11115	1.03278	1.05441	1.07598	1.09742	1.11867	1.13965	1.1603	1.18055	1.20035	1.21962	1.23829	1.25631	1.27361	1.29012	1.30577	1.3205	1.33425	1.34694	1.35858	1.36917	1.37872	1.38727	1.39481	1.40138	1.40697	1.41162	1.41534	1.41813	1.42003	1.42103	1.42117	1.42046	1.41891	1.41654	1.41341	1.40967	1.40546	1.40092	1.39619	1.39142	1.38676	1.38234	1.37831	1.37482	1.37201	1.37002	1.36899	1.36908	1.37041
11123	1.06751	1.10895	1.15027	1.19131	1.23194	1.27203	1.31145	1.35005	1.3877	1.42427	1.45963	1.49362	1.52613	1.55701	1.58613	1.61336	1.63855	1.66158	1.68246	1.70125	1.71802	1.73286	1.74583	1.757	1.76646	1.77427	1.78051	1.78525	1.78857	1.79053	1.79122	1.79071	1.78906	1.78637	1.78267	1.77805	1.77254	1.76619	1.75907	1.75123	1.74271	1.73357	1.72386	1.71364	1.70296	1.69187	1.68043	1.66868	1.65669
11134	1.03338	1.06279	1.09213	1.12134	1.15035	1.17909	1.2075	1.2355	1.26303	1.29003	1.31643	1.34216	1.36714	1.39133	1.41465	1.43702	1.4584	1.4787	1.49789	1.51595	1.53284	1.54853	1.56302	1.57625	1.58822	1.59888	1.60823	1.61622	1.62283	1.62804	1.63182	1.63414	1.63498	1.63431	1.63216	1.62867	1.62398	1.61822	1.61153	1.60404	1.5959	1.58723	1.57819	1.5689	1.5595	1.55013	1.54092	1.53202	1.52356
11145	1.01311	1.03395	1.05476	1.07552	1.0962	1.11678	1.13722	1.1575	1.17761	1.1975	1.21715	1.23654	1.25564	1.27443	1.29287	1.31095	1.32863	1.34589	1.36274	1.3792	1.39528	1.41101	1.42641	1.44151	1.45631	1.47086	1.48516	1.49923	1.51311	1.5268	1.54034	1.55374	1.56703	1.58022	1.59332	1.60628	1.61908	1.63169	1.64405	1.65614	1.66793	1.67937	1.69043	1.70107	1.71126	1.72097	1.73015	1.73877	1.74679
11146	1.00102	1.02148	1.04195	1.06241	1.08286	1.10331	1.12375	1.14417	1.16458	1.18497	1.20535	1.2257	1.24603	1.26634	1.28662	1.30687	1.3271	1.34728	1.3674	1.38742	1.40727	1.42693	1.44633	1.46545	1.48422	1.50261	1.52057	1.53805	1.55501	1.5714	1.58717	1.60229	1.6167	1.63036	1.64325	1.65542	1.66689	1.67771	1.68791	1.69754	1.70663	1.71521	1.72333	1.73102	1.73833	1.74528	1.75193	1.75829	1.76443
11165	0.939385	0.945358	0.951453	0.957791	0.964494	0.971684	0.979482	0.988009	0.997388	1.00774	1.01919	1.03185	1.04585	1.06131	1.07835	1.09709	1.11766	1.14015	1.16442	1.19015	1.21703	1.24475	1.273	1.30147	1.32986	1.35783	1.3851	1.41134	1.43624	1.4595	1.4808	1.49983	1.51628	1.52985	1.54042	1.54821	1.55343	1.5563	1.55705	1.5559	1.55307	1.54879	1.54327	1.53675	1.52944	1.52156	1.51334	1.50501	1.49677
11166	1.01123	1.02993	1.04859	1.06722	1.08577	1.10424	1.12259	1.14081	1.15887	1.17675	1.19442	1.21187	1.22908	1.24601	1.26265	1.27897	1.29496	1.31058	1.32584	1.34071	1.3552	1.36929	1.38299	1.39627	1.40914	1.4216	1.43362	1.44521	1.45636	1.46706	1.4773	1.48708	1.49639	1.50523	1.51361	1.52157	1.52916	1.53643	1.54343	1.5502	1.5568	1.56326	1.56964	1.57599	1.58236	1.58878	1.59531	1.602	1.60889
11167	1.00876	1.02833	1.04787	1.06738	1.08684	1.10623	1.12553	1.14472	1.1638	1.18273	1.2015	1.22009	1.2385	1.25669	1.27465	1.29237	1.30982	1.327	1.34389	1.36052	1.3769	1.39304	1.40895	1.42465	1.44015	1.45546	1.4706	1.48558	1.50041	1.5151	1.52967	1.54414	1.5585	1.57279	1.58698	1.60107	1.615	1.62876	1.64232	1.65564	1.66869	1.68144	1.69387	1.70594	1.71762	1.72889	1.73971	1.75005	1.75988
11170	0.978718	0.988706	0.998737	1.00885	1.0191	1.02951	1.04014	1.05103	1.06221	1.07374	1.08565	1.09799	1.11079	1.12411	1.13799	1.15246	1.16757	1.18336	1.1998	1.21681	1.23431	1.25224	1.27052	1.28908	1.30784	1.32672	1.34566	1.36458	1.3834	1.40205	1.42045	1.43854	1.45624	1.47347	1.49018	1.50635	1.52197	1.53703	1.5515	1.56538	1.57864	1.59128	1.60326	1.61459	1.62524	1.6352	1.64446	1.65299	1.66078
11179	1.02378	1.04752	1.07121	1.0948	1.11825	1.14151	1.16453	1.18727	1.20967	1.23169	1.25328	1.2744	1.29499	1.315	1.3344	1.35313	1.37114	1.38839	1.40487	1.42057	1.43551	1.44968	1.46309	1.47574	1.48765	1.4988	1.50921	1.51888	1.52781	1.536	1.54347	1.55022	1.55624	1.56154	1.56616	1.57014	1.57354	1.57644	1.57888	1.58092	1.58263	1.58406	1.58528	1.58634	1.58731	1.58824	1.5892	1.59024	1.59142
11181	0.962407	0.970331	0.97833	0.986479	0.994855	1.00353	1.01259	1.0221	1.03213	1.04277	1.05409	1.06616	1.07906	1.09287	1.10766	1.1235	1.14047	1.15864	1.17795	1.19826	1.21943	1.24132	1.2638	1.28672	1.30995	1.33336	1.3568	1.38013	1.40322	1.42593	1.44812	1.46965	1.49039	1.51019	1.52897	1.54669	1.56333	1.57886	1.59326	1.60651	1.61858	1.62944	1.63907	1.64745	1.65455	1.66034	1.66481	1.66792	1.66965
11184	1.009	1.03164	1.05426	1.07685	1.09938	1.12184	1.14421	1.16647	1.1886	1.21059	1.23242	1.25407	1.27552	1.29675	1.31774	1.33849	1.35896	1.37914	1.39898	1.4184	1.43733	1.45569	1.47342	1.49044	1.50667	1.52205	1.53649	1.54993	1.5623	1.57352	1.58351	1.59221	1.59954	1.60542	1.60988	1.61306	1.61511	1.61618	1.61643	1.61601	1.61508	1.61378	1.61227	1.6107	1.60923	1.60801	1.60719	1.60692	1.60737
11190	1.04627	1.06998	1.0936	1.11703	1.14018	1.16297	1.18529	1.20705	1.22816	1.24853	1.26806	1.28667	1.30425	1.32072	1.33599	1.34995	1.36252	1.37362	1.38329	1.39165	1.39885	1.40499	1.41022	1.41466	1.41843	1.42167	1.4245	1.42704	1.42943	1.4318	1.43427	1.43696	1.44002	1.44355	1.44762	1.45218	1.45716	1.4625	1.46814	1.47402	1.48009	1.48627	1.49251	1.49874	1.50491	1.51096	1.51682	1.52244	1.52775
11192	1.01766	1.04408	1.07047	1.09679	1.12301	1.14908	1.17497	1.20065	1.22608	1.25123	1.27606	1.30054	1.32462	1.34829	1.37149	1.39419	1.41636	1.43797	1.45898	1.47938	1.49914	1.51824	1.53665	1.55437	1.57135	1.58758	1.60305	1.61771	1.63157	1.64458	1.65673	1.668	1.67837	1.6878	1.69632	1.70396	1.71079	1.71685	1.7222	1.72689	1.73098	1.7345	1.73753	1.74011	1.74229	1.74413	1.74568	1.74699	1.74811
11198	1.02738	1.05303	1.07861	1.10409	1.12941	1.1545	1.17932	1.20381	1.22791	1.25158	1.27475	1.29737	1.31938	1.34074	1.36138	1.38126	1.40031	1.41848	1.43577	1.45217	1.46772	1.48241	1.49626	1.50928	1.52149	1.53289	1.5435	1.55333	1.56239	1.57069	1.57825	1.58508	1.59119	1.59659	1.6013	1.60539	1.60888	1.61183	1.6143	1.61631	1.61793	1.61921	1.62018	1.62089	1.62141	1.62176	1.622	1.62219	1.62235
11201	1.05447	1.07996	1.10534	1.13049	1.15533	1.17972	1.20357	1.22676	1.24918	1.27074	1.29131	1.31078	1.32905	1.34602	1.36156	1.37557	1.38794	1.39857	1.4075	1.41484	1.42069	1.42517	1.42839	1.43048	1.43153	1.43166	1.43099	1.42962	1.42768	1.42527	1.42251	1.4195	1.41637	1.41322	1.41016	1.40727	1.40464	1.40236	1.40051	1.39918	1.39845	1.39841	1.39915	1.40075	1.40329	1.40687	1.41157	1.41747	1.42467
11203	1.0154	1.03219	1.04894	1.06564	1.08224	1.09872	1.11505	1.13119	1.14711	1.16279	1.17819	1.19328	1.20803	1.22241	1.23639	1.24993	1.26302	1.2756	1.2877	1.29931	1.31044	1.32111	1.33133	1.34111	1.35046	1.35939	1.36792	1.37605	1.38379	1.39117	1.39818	1.40484	1.41116	1.41716	1.42284	1.42824	1.43338	1.43828	1.44297	1.44748	1.45183	1.45604	1.46015	1.46417	1.46814	1.47207	1.476	1.47995	1.48394
11205	1.03152	1.0637	1.09582	1.12782	1.15962	1.19117	1.22241	1.25326	1.28368	1.31358	1.34292	1.37163	1.39964	1.42689	1.45331	1.47886	1.50345	1.52704	1.54956	1.571	1.59131	1.61045	1.62839	1.6451	1.66054	1.67466	1.68745	1.69886	1.70885	1.71739	1.72445	1.72999	1.73396	1.73635	1.73719	1.73668	1.735	1.73234	1.72889	1.72485	1.7204	1.71573	1.71104	1.70652	1.70235	1.69872	1.69583	1.69387	1.69303
11424	0.994202	1.02074	1.04729	1.07387	1.10048	1.12714	1.15385	1.18064	1.2075	1.23446	1.26153	1.28871	1.31602	1.34347	1.37107	1.39883	1.42677	1.45488	1.48309	1.51125	1.53921	1.56685	1.59401	1.62055	1.64633	1.6712	1.69503	1.71768	1.73899	1.75883	1.77706	1.79352	1.80809	1.82062	1.83108	1.83959	1.8463	1.85135	1.85488	1.85702	1.85793	1.85773	1.85657	1.8546	1.85195	1.84875	1.84517	1.84132	1.83736
11525	0.954864	0.963658	0.972543	0.981609	0.990947	1.00065	1.0108	1.0215	1.03283	1.04488	1.05775	1.07153	1.0863	1.10216	1.11919	1.1375	1.15716	1.17825	1.2007	1.22431	1.24889	1.27425	1.30022	1.32659	1.35317	1.37979	1.40625	1.43237	1.45794	1.4828	1.50674	1.52958	1.55113	1.5712	1.5897	1.60669	1.62223	1.63637	1.64919	1.66074	1.67109	1.6803	1.68843	1.69554	1.70171	1.70698	1.71143	1.71511	1.71809
11527	0.987085	0.995801	1.00454	1.01334	1.02221	1.03118	1.04029	1.04955	1.05899	1.06863	1.07852	1.08866	1.09908	1.10982	1.12089	1.13233	1.14416	1.15639	1.169	1.1819	1.19503	1.20831	1.22167	1.23503	1.24831	1.26145	1.27437	1.28699	1.29924	1.31106	1.32235	1.33305	1.34309	1.35238	1.36092	1.36876	1.37598	1.38263	1.38879	1.39452	1.39989	1.40497	1.40983	1.41453	1.41914	1.42373	1.42837	1.43312	1.43805
11529	0.936531	0.956036	0.975667	0.995554	1.01582	1.0366	1.05801	1.08019	1.10326	1.12735	1.15259	1.1791	1.20701	1.23644	1.26754	1.30041	1.3352	1.372	1.41065	1.45081	1.49215	1.53434	1.57703	1.61989	1.66259	1.70479	1.74615	1.78633	1.82501	1.86184	1.89649	1.92862	1.95789	1.98398	2.00672	2.02618	2.04248	2.0557	2.06595	2.07334	2.07795	2.07989	2.07927	2.07617	2.07071	2.06298	2.05309	2.04112	2.02719
11535	1.06517	1.10639	1.14748	1.18831	1.22875	1.26866	1.30792	1.3464	1.38396	1.42048	1.45581	1.48984	1.52244	1.55346	1.58278	1.61028	1.63581	1.65926	1.68064	1.70005	1.71757	1.7333	1.74734	1.75978	1.77071	1.78022	1.78842	1.7954	1.80124	1.80604	1.80991	1.81292	1.81518	1.81678	1.81779	1.81828	1.81831	1.81792	1.81719	1.81615	1.81488	1.81342	1.81184	1.81018	1.80852	1.8069	1.80537	1.80401	1.80286
11539	0.983622	0.992261	1.00093	1.00967	1.01851	1.02748	1.03661	1.04594	1.0555	1.06532	1.07544	1.08589	1.0967	1.1079	1.11953	1.13162	1.14421	1.15731	1.17087	1.1848	1.19898	1.21331	1.22768	1.24199	1.25613	1.27	1.2835	1.2965	1.30892	1.32064	1.33157	1.34159	1.35059	1.35848	1.36522	1.37088	1.37552	1.37922	1.38205	1.38409	1.38541	1.38608	1.38617	1.38575	1.38491	1.38371	1.38222	1.38052	1.37868
11550	1.03654	1.06116	1.08572	1.11012	1.13431	1.1582	1.18172	1.20481	1.22738	1.24937	1.27069	1.29129	1.31107	1.32998	1.34793	1.36486	1.38069	1.39535	1.40886	1.4213	1.43274	1.44324	1.45288	1.46174	1.46988	1.47738	1.4843	1.49073	1.49672	1.50237	1.50773	1.51287	1.51788	1.52282	1.52775	1.53269	1.53769	1.54275	1.54791	1.55321	1.55866	1.56429	1.57014	1.57623	1.58259	1.58924	1.59622	1.60355	1.61126
11551	0.983728	0.997002	1.01031	1.02368	1.03715	1.05075	1.06451	1.07847	1.09266	1.10711	1.12185	1.13692	1.15235	1.16817	1.18441	1.20111	1.21831	1.23601	1.25419	1.27274	1.29158	1.31061	1.32973	1.34886	1.3679	1.38676	1.40535	1.42356	1.44132	1.45852	1.47507	1.49089	1.50587	1.51992	1.533	1.54514	1.55634	1.56664	1.57607	1.58465	1.5924	1.59936	1.60554	1.61098	1.61569	1.61971	1.62306	1.62576	1.62785
11553	0.991996	1.01254	1.03309	1.05368	1.07432	1.09502	1.1158	1.13668	1.15767	1.17879	1.20005	1.22147	1.24307	1.26487	1.28687	1.3091	1.33156	1.35428	1.37719	1.40019	1.42317	1.44603	1.46867	1.49097	1.51285	1.53419	1.55489	1.57484	1.59395	1.61211	1.62921	1.64514	1.65982	1.67313	1.68504	1.69564	1.70502	1.71326	1.72047	1.72672	1.73212	1.73674	1.74069	1.74404	1.7469	1.74935	1.75148	1.75339	1.75515
11554	1.02629	1.04908	1.07183	1.09447	1.11695	1.13922	1.16123	1.18292	1.20424	1.22514	1.24556	1.26546	1.28477	1.30346	1.32146	1.33871	1.35518	1.37081	1.38561	1.3996	1.41282	1.42532	1.43712	1.44826	1.45877	1.4687	1.47807	1.48693	1.4953	1.50323	1.51074	1.51788	1.52468	1.53117	1.5374	1.5434	1.54923	1.55493	1.56053	1.5661	1.57167	1.57728	1.58298	1.58883	1.59485	1.6011	1.60762	1.61445	1.62165
11556	1.00492	1.02355	1.04218	1.06078	1.07936	1.09789	1.11638	1.13481	1.15316	1.17144	1.18963	1.20773	1.22571	1.24357	1.26131	1.27891	1.29636	1.31365	1.33074	1.34758	1.3641	1.38025	1.39598	1.41122	1.42593	1.44003	1.45349	1.46623	1.47821	1.48936	1.49964	1.50898	1.51732	1.52462	1.53087	1.53618	1.54064	1.54436	1.54745	1.55001	1.55213	1.55393	1.55551	1.55697	1.55842	1.55995	1.56168	1.5637	1.56612
11557	0.985604	0.988566	0.991558	0.994607	0.997743	1.00099	1.00439	1.00796	1.01173	1.01573	1.02	1.02455	1.02942	1.03463	1.04022	1.04622	1.05265	1.05953	1.06685	1.07452	1.08248	1.09066	1.099	1.10742	1.11587	1.12427	1.13255	1.14065	1.1485	1.15603	1.16317	1.16986	1.17603	1.18162	1.18662	1.19119	1.19544	1.19953	1.20359	1.20776	1.21217	1.21697	1.22229	1.22827	1.23505	1.24277	1.25157	1.26158	1.27295
11558	1.05102	1.08249	1.11385	1.145	1.17585	1.20629	1.23622	1.26553	1.29413	1.32191	1.34876	1.3746	1.3993	1.42278	1.44493	1.46564	1.48482	1.50237	1.51834	1.53287	1.54608	1.55811	1.56909	1.57916	1.58845	1.5971	1.60523	1.61298	1.62049	1.62788	1.63529	1.64286	1.65072	1.659	1.66775	1.67692	1.68644	1.69624	1.70627	1.71645	1.72671	1.737	1.74724	1.75737	1.76732	1.77702	1.78642	1.79543	1.80401
11626	1.01578	1.03449	1.05317	1.07179	1.09032	1.10872	1.12696	1.14501	1.16284	1.18041	1.1977	1.21468	1.23131	1.24755	1.26339	1.27878	1.29369	1.30811	1.32201	1.33542	1.34836	1.36082	1.37283	1.38441	1.39556	1.40629	1.41663	1.42659	1.43617	1.4454	1.45428	1.46283	1.47107	1.47901	1.48665	1.49401	1.50108	1.50788	1.5144	1.52066	1.52665	1.53238	1.53786	1.54308	1.54806	1.55281	1.55731	1.56158	1.56563
11628	0.974504	0.986295	0.998136	1.01008	1.02218	1.03448	1.04704	1.0599	1.07312	1.08676	1.10085	1.11545	1.13062	1.1464	1.16285	1.18001	1.19794	1.21667	1.23613	1.25613	1.2765	1.29707	1.31767	1.33813	1.35826	1.37791	1.3969	1.41505	1.43219	1.44815	1.46276	1.47584	1.48723	1.49675	1.50436	1.51025	1.51459	1.51758	1.51939	1.52022	1.52025	1.51966	1.51865	1.5174	1.51609	1.51491	1.51405	1.5137	1.51403
11631	0.994792	1.00955	1.02432	1.03911	1.05393	1.06879	1.0837	1.09868	1.11373	1.12886	1.14409	1.15942	1.17487	1.19044	1.20615	1.222	1.23802	1.25419	1.27047	1.28678	1.30303	1.31913	1.335	1.35054	1.36568	1.38032	1.39438	1.40777	1.4204	1.43219	1.44306	1.4529	1.46165	1.46921	1.47557	1.48083	1.48509	1.48847	1.49107	1.49298	1.49433	1.49522	1.49575	1.49603	1.49616	1.49626	1.49643	1.49677	1.49739
11668	0.992547	1.00629	1.02005	1.03384	1.04767	1.06156	1.07553	1.08959	1.10375	1.11804	1.13245	1.14702	1.16175	1.17666	1.19176	1.20708	1.22262	1.2384	1.25443	1.27074	1.28735	1.30427	1.32152	1.33913	1.35711	1.37548	1.39425	1.41346	1.43311	1.45324	1.47384	1.49496	1.51659	1.53877	1.56146	1.58455	1.60792	1.63147	1.65507	1.67862	1.70199	1.72507	1.74776	1.76992	1.79146	1.81225	1.83219	1.85114	1.86901
11672	1.02421	1.0563	1.08834	1.12028	1.15208	1.18368	1.21504	1.24611	1.27684	1.30718	1.33708	1.3665	1.39538	1.42368	1.45135	1.47834	1.5046	1.53008	1.55478	1.5787	1.60184	1.62422	1.64584	1.66671	1.68684	1.70623	1.72489	1.74283	1.76006	1.77658	1.7924	1.80753	1.82197	1.83574	1.84883	1.86122	1.87289	1.88382	1.894	1.9034	1.912	1.91979	1.92674	1.93284	1.93806	1.94238	1.94579	1.94827	1.9498
11712	1.00852	1.01422	1.01992	1.02557	1.03118	1.03671	1.04217	1.04752	1.05275	1.05784	1.06278	1.06755	1.07213	1.0765	1.08065	1.08457	1.08823	1.09161	1.09477	1.09777	1.10067	1.10355	1.10648	1.10952	1.11275	1.11623	1.12004	1.12424	1.12891	1.13411	1.13992	1.14639	1.15361	1.16165	1.17054	1.1803	1.19095	1.20249	1.21493	1.22829	1.24258	1.25781	1.27398	1.29112	1.30922	1.32831	1.3484	1.36948	1.39158
11739	1.03527	1.05882	1.0823	1.10564	1.12877	1.15162	1.17411	1.19618	1.21775	1.23875	1.25912	1.27878	1.29767	1.3157	1.33281	1.34894	1.364	1.37794	1.39079	1.40265	1.41362	1.42379	1.43327	1.44215	1.45053	1.45851	1.46618	1.47365	1.48101	1.48836	1.49581	1.50343	1.51135	1.51964	1.52834	1.53737	1.54665	1.55607	1.56557	1.57505	1.58441	1.59359	1.60249	1.61101	1.61909	1.62662	1.63352	1.63971	1.64509
11741	1.00574	1.01423	1.02271	1.03117	1.03959	1.04796	1.05628	1.06453	1.0727	1.08078	1.08875	1.09661	1.10434	1.11193	1.11938	1.12666	1.13377	1.1407	1.14746	1.15411	1.16068	1.16722	1.17376	1.18034	1.18701	1.19381	1.20077	1.20795	1.21538	1.2231	1.23115	1.23957	1.24842	1.25771	1.26748	1.27768	1.28829	1.29928	1.3106	1.32223	1.33414	1.34629	1.35865	1.37119	1.38387	1.39667	1.40954	1.42247	1.4354
11743	1.14545	1.19259	1.23944	1.2857	1.33109	1.37532	1.41808	1.45909	1.49806	1.5347	1.56871	1.5998	1.62768	1.65206	1.67264	1.68914	1.70126	1.70875	1.71175	1.71067	1.70589	1.69784	1.68691	1.6735	1.65802	1.64088	1.62246	1.60319	1.58345	1.56365	1.54421	1.52551	1.50796	1.49197	1.47778	1.46541	1.45487	1.44617	1.4393	1.43429	1.43112	1.42982	1.43037	1.4328	1.4371	1.44328	1.45135	1.46131	1.47316
11744	1.01473	1.03825	1.06174	1.08517	1.1085	1.13173	1.1548	1.17769	1.20038	1.22284	1.24502	1.26691	1.28848	1.30969	1.33052	1.35093	1.3709	1.39039	1.40937	1.42778	1.44556	1.46267	1.47905	1.49466	1.50943	1.52332	1.53628	1.54825	1.55918	1.56901	1.57771	1.5852	1.59145	1.5964	1.60011	1.60278	1.60465	1.60594	1.60687	1.60766	1.60855	1.60975	1.61148	1.61398	1.61746	1.62216	1.62829	1.63608	1.64575
11766	0.990096	1.01019	1.0303	1.05045	1.07066	1.09095	1.11134	1.13185	1.1525	1.17331	1.1943	1.21548	1.23689	1.25853	1.28043	1.30261	1.32509	1.34788	1.37093	1.39415	1.41746	1.44075	1.46395	1.48696	1.50969	1.53205	1.55394	1.57528	1.59598	1.61595	1.63509	1.65332	1.67054	1.68667	1.70165	1.7155	1.72822	1.73984	1.75037	1.75982	1.76821	1.77554	1.78184	1.78712	1.79139	1.79467	1.79696	1.7983	1.79868
11769	1.04564	1.07685	1.10795	1.13888	1.16953	1.19982	1.22964	1.25892	1.28756	1.31546	1.34254	1.3687	1.39386	1.41792	1.44078	1.46237	1.48258	1.50133	1.51864	1.53457	1.54921	1.56261	1.57486	1.58602	1.59617	1.60538	1.61372	1.62126	1.62809	1.63426	1.63985	1.64494	1.64959	1.65388	1.65785	1.66155	1.66499	1.66818	1.67117	1.67397	1.6766	1.67909	1.68146	1.68373	1.68593	1.68809	1.69022	1.69235	1.6945
11771	1.04397	1.07473	1.1054	1.13589	1.16613	1.196	1.22544	1.25435	1.28264	1.31022	1.33701	1.36292	1.38786	1.41174	1.43447	1.45597	1.47614	1.49491	1.51226	1.52821	1.5428	1.55604	1.56798	1.57862	1.58801	1.59616	1.60311	1.60888	1.6135	1.617	1.61939	1.62072	1.62101	1.62028	1.61862	1.61617	1.61309	1.60954	1.60568	1.60166	1.59764	1.59378	1.59023	1.58716	1.58472	1.58306	1.58235	1.58274	1.58439
11772	1.01204	1.03253	1.05298	1.07339	1.09373	1.11397	1.13409	1.15406	1.17387	1.19348	1.21287	1.23202	1.25091	1.26951	1.28779	1.30573	1.32332	1.34051	1.35729	1.37361	1.38946	1.40478	1.41955	1.43374	1.44731	1.46022	1.47245	1.48396	1.49472	1.50469	1.51384	1.52214	1.52955	1.53603	1.54161	1.54632	1.55025	1.55345	1.556	1.55795	1.55937	1.56033	1.56089	1.56111	1.56107	1.56082	1.56044	1.55998	1.55952
11780	1.01049	1.02414	1.03778	1.05137	1.06491	1.07835	1.09169	1.10491	1.11798	1.13088	1.14359	1.15609	1.16835	1.18037	1.19211	1.20356	1.21469	1.22549	1.23592	1.24595	1.25555	1.2647	1.27336	1.28149	1.28907	1.29607	1.30245	1.30819	1.31324	1.31758	1.32119	1.32401	1.32604	1.32723	1.32759	1.32721	1.32616	1.32451	1.32236	1.31977	1.31683	1.31362	1.31021	1.30668	1.30312	1.2996	1.29621	1.29301	1.2901
11784	0.992847	1.00745	1.02206	1.0367	1.05139	1.06613	1.08095	1.09585	1.11085	1.12597	1.14121	1.1566	1.17215	1.18787	1.20377	1.21988	1.2362	1.25275	1.26945	1.28621	1.30292	1.31946	1.33574	1.35163	1.36705	1.38187	1.39598	1.4093	1.42169	1.43306	1.4433	1.4523	1.45996	1.46616	1.4709	1.47431	1.47654	1.47772	1.478	1.47752	1.47643	1.47487	1.47298	1.47091	1.4688	1.46679	1.46503	1.46366	1.46282
11787	0.954401	0.966736	0.979163	0.991774	1.00466	1.01791	1.03162	1.04587	1.06077	1.0764	1.09285	1.11022	1.1286	1.14807	1.16873	1.19067	1.21399	1.23875	1.26485	1.29208	1.32021	1.34901	1.37827	1.40776	1.43727	1.46657	1.49544	1.52365	1.55099	1.57724	1.60216	1.62555	1.64718	1.66682	1.68439	1.7	1.71374	1.72573	1.7361	1.74495	1.75239	1.75854	1.76352	1.76743	1.7704	1.77252	1.77393	1.77473	1.77503
11820	1.00628	1.0343	1.0623	1.09028	1.11822	1.14612	1.17394	1.2017	1.22936	1.25692	1.28437	1.3117	1.33888	1.36591	1.39278	1.41948	1.44598	1.47228	1.49828	1.52386	1.5489	1.57325	1.59681	1.61943	1.64099	1.66136	1.68042	1.69803	1.71407	1.7284	1.74091	1.75147	1.75994	1.76619	1.77023	1.77219	1.77224	1.77055	1.76728	1.76259	1.75666	1.74963	1.74169	1.73299	1.72369	1.71396	1.70397	1.69389	1.68386
11821	0.971486	1.00164	1.03185	1.06217	1.09266	1.12339	1.1544	1.18575	1.2175	1.24971	1.28244	1.31574	1.34967	1.38428	1.41964	1.4558	1.49281	1.53073	1.5694	1.60855	1.64793	1.68726	1.72627	1.76471	1.80231	1.83879	1.8739	1.90737	1.93892	1.9683	1.99523	2.01946	2.04071	2.05872	2.07343	2.08502	2.09375	2.09983	2.10349	2.10496	2.10447	2.10225	2.09853	2.09354	2.0875	2.08065	2.07321	2.06541	2.05749
11843	1.02962	1.05001	1.07035	1.09057	1.11061	1.13041	1.14992	1.16907	1.1878	1.20606	1.22378	1.24091	1.25738	1.27314	1.28813	1.30229	1.31555	1.32787	1.33924	1.34967	1.3592	1.36785	1.37563	1.38258	1.38871	1.39406	1.39864	1.40248	1.4056	1.40803	1.40978	1.41089	1.41137	1.41125	1.4106	1.40952	1.40815	1.40661	1.40501	1.40349	1.40216	1.40116	1.40059	1.40059	1.40127	1.40277	1.40519	1.40868	1.41334
11849	1.04748	1.06835	1.08912	1.1097	1.13	1.14992	1.16936	1.18823	1.20643	1.22388	1.24046	1.25609	1.27067	1.28411	1.29631	1.30718	1.31662	1.32455	1.33101	1.33612	1.34002	1.34282	1.34466	1.34566	1.34594	1.34563	1.34487	1.34376	1.34245	1.34105	1.33969	1.33849	1.33759	1.33711	1.33713	1.33767	1.33876	1.3404	1.34262	1.34542	1.34884	1.35289	1.35758	1.36294	1.36897	1.3757	1.38315	1.39133	1.40025
11851	1.01637	1.03503	1.05366	1.07222	1.09068	1.10901	1.12718	1.14515	1.16289	1.18036	1.19754	1.2144	1.23089	1.24698	1.26265	1.27786	1.29258	1.30677	1.32042	1.3335	1.34599	1.35789	1.36916	1.3798	1.38979	1.3991	1.40772	1.41564	1.42283	1.42928	1.43498	1.43989	1.44401	1.44731	1.44986	1.45179	1.45327	1.45445	1.45549	1.45654	1.45776	1.45931	1.46134	1.46401	1.46748	1.4719	1.47743	1.48423	1.49245
11854	1.02388	1.04225	1.06056	1.07879	1.09686	1.11475	1.1324	1.14975	1.16678	1.18342	1.19963	1.21536	1.23056	1.24519	1.25919	1.27253	1.28514	1.29699	1.30808	1.31844	1.3281	1.33708	1.34542	1.35315	1.3603	1.3669	1.37297	1.37855	1.38367	1.38835	1.39263	1.39654	1.4001	1.40336	1.40635	1.40918	1.41193	1.41471	1.4176	1.42069	1.42409	1.42789	1.43217	1.43704	1.44258	1.44889	1.45607	1.4642	1.47339
11855	1.01554	1.02743	1.03929	1.05109	1.0628	1.07438	1.0858	1.09704	1.10806	1.11883	1.12932	1.13949	1.14933	1.15879	1.16784	1.17646	1.18461	1.19226	1.19945	1.20621	1.2126	1.21868	1.22449	1.23009	1.23553	1.24087	1.24615	1.25143	1.25676	1.26219	1.26778	1.27358	1.27964	1.28601	1.29272	1.29977	1.30715	1.31486	1.32288	1.33122	1.33986	1.3488	1.35803	1.36754	1.37734	1.38741	1.39774	1.40833	1.41917
11856	1.01933	1.03373	1.04809	1.06238	1.07654	1.09056	1.10437	1.11796	1.13127	1.14428	1.15693	1.1692	1.18104	1.19241	1.20328	1.21361	1.22335	1.23248	1.24103	1.24907	1.25667	1.2639	1.27085	1.27757	1.28416	1.29067	1.29718	1.30377	1.31051	1.31747	1.32472	1.33234	1.34041	1.34898	1.35811	1.36778	1.37797	1.38867	1.39986	1.41152	1.42364	1.43619	1.44917	1.46256	1.47634	1.49049	1.50499	1.51984	1.53501
11864	0.985831	0.993169	1.00054	1.00796	1.01547	1.02309	1.03085	1.03879	1.04692	1.05528	1.0639	1.0728	1.08202	1.09157	1.1015	1.11182	1.12257	1.13377	1.14537	1.15731	1.16949	1.18183	1.19425	1.20667	1.21902	1.23119	1.24312	1.25473	1.26592	1.27663	1.28676	1.29624	1.30498	1.3129	1.32001	1.32643	1.33228	1.3377	1.34281	1.34776	1.35266	1.35766	1.36287	1.36844	1.37448	1.38114	1.38855	1.39682	1.4061
11867	0.987232	1.00297	1.01874	1.03455	1.05044	1.06644	1.08256	1.09884	1.11529	1.13195	1.14885	1.16599	1.18342	1.20116	1.21923	1.23766	1.25647	1.27569	1.29525	1.31507	1.33503	1.35505	1.37501	1.39482	1.41437	1.43357	1.45232	1.47052	1.48806	1.50484	1.52077	1.53574	1.54965	1.56241	1.57396	1.58431	1.59349	1.60152	1.60842	1.61421	1.61891	1.62254	1.62512	1.62667	1.62722	1.62679	1.62539	1.62305	1.61978
11869	0.986114	1.00792	1.02976	1.05165	1.07363	1.09572	1.11794	1.14034	1.16293	1.18574	1.2088	1.23215	1.25579	1.27978	1.30412	1.32886	1.35401	1.3796	1.40557	1.4318	1.45819	1.48463	1.51099	1.53717	1.56306	1.58854	1.6135	1.63783	1.66142	1.68415	1.70592	1.72661	1.7461	1.76429	1.78113	1.79664	1.81087	1.82384	1.83561	1.8462	1.85566	1.86402	1.87133	1.87761	1.88291	1.88727	1.89072	1.8933	1.89505
11870	0.952309	0.958389	0.964564	0.97093	0.977583	0.98462	0.992134	1.00022	1.00898	1.01851	1.02889	1.04023	1.05263	1.06617	1.08096	1.09709	1.11465	1.13373	1.15427	1.17613	1.19917	1.22323	1.24818	1.27387	1.30015	1.32687	1.3539	1.38109	1.40829	1.43536	1.46215	1.48852	1.51433	1.53942	1.5637	1.58717	1.60982	1.63163	1.6526	1.67272	1.69198	1.71037	1.72789	1.74452	1.76027	1.77511	1.78905	1.80207	1.81416
11876	0.958553	0.962837	0.967205	0.971739	0.976523	0.981639	0.987172	0.993203	0.999816	1.00709	1.01512	1.02398	1.03375	1.04453	1.05638	1.06939	1.08366	1.09924	1.11609	1.13408	1.15306	1.17292	1.19351	1.2147	1.23636	1.25836	1.28056	1.30284	1.32504	1.34706	1.36875	1.38997	1.4106	1.4305	1.44962	1.46801	1.48572	1.50281	1.51935	1.53538	1.55098	1.5662	1.58109	1.59571	1.61014	1.62441	1.6386	1.65275	1.66694
11884	1.05982	1.08995	1.11996	1.14973	1.17914	1.20806	1.23639	1.264	1.29077	1.31658	1.3413	1.36483	1.38704	1.40781	1.42701	1.44454	1.46026	1.47408	1.48601	1.49616	1.50463	1.51152	1.51695	1.52101	1.52382	1.52547	1.52607	1.52573	1.52454	1.52263	1.52008	1.51702	1.51353	1.50973	1.50569	1.50149	1.49716	1.49277	1.48837	1.484	1.47974	1.47562	1.47171	1.46806	1.46471	1.46173	1.45918	1.45709	1.45553
11899	1.01035	1.03041	1.05045	1.07045	1.09038	1.11023	1.12998	1.14961	1.16908	1.1884	1.20752	1.22644	1.24513	1.26357	1.28174	1.29962	1.31718	1.33442	1.35126	1.36763	1.38345	1.39864	1.41313	1.42684	1.43969	1.45159	1.46248	1.47227	1.48089	1.48826	1.49429	1.49892	1.50205	1.50363	1.50366	1.50232	1.49979	1.49625	1.49187	1.48685	1.48135	1.47556	1.46966	1.46384	1.45826	1.45311	1.44857	1.44482	1.44204
11902	1.02128	1.04016	1.059	1.07775	1.09637	1.11482	1.13306	1.15104	1.16872	1.18607	1.20302	1.21955	1.23561	1.25116	1.26615	1.28055	1.2943	1.30738	1.31975	1.33144	1.34242	1.35271	1.3623	1.3712	1.3794	1.38691	1.39372	1.39984	1.40526	1.40999	1.41403	1.41737	1.42002	1.42198	1.42327	1.42396	1.42411	1.42378	1.42304	1.42196	1.42059	1.41901	1.41728	1.41546	1.41362	1.41182	1.41013	1.40861	1.40734
12001	1.06417	1.10663	1.14896	1.19103	1.23272	1.27389	1.31442	1.35417	1.39303	1.43085	1.46752	1.5029	1.53686	1.56928	1.60002	1.62896	1.65597	1.68093	1.70384	1.72478	1.74383	1.76106	1.77654	1.79037	1.80261	1.81335	1.82265	1.8306	1.83728	1.84275	1.84711	1.85042	1.85277	1.85423	1.85484	1.85461	1.85352	1.85156	1.84873	1.84502	1.84043	1.83494	1.82855	1.82124	1.81302	1.80388	1.7938	1.78278	1.77081
12010	1.03592	1.05592	1.07584	1.09561	1.11517	1.13444	1.15335	1.17183	1.18981	1.2072	1.22395	1.23998	1.25522	1.26959	1.28302	1.29544	1.30678	1.31699	1.32611	1.3343	1.34171	1.34849	1.35477	1.36071	1.36646	1.37215	1.37795	1.38399	1.39041	1.39738	1.40503	1.41352	1.42298	1.43356	1.44533	1.4582	1.47208	1.4869	1.50256	1.51899	1.53608	1.55377	1.57195	1.59055	1.60948	1.62866	1.64799	1.66739	1.68678
12016	0.998313	1.0108	1.02329	1.03578	1.04829	1.06081	1.07334	1.0859	1.09848	1.11109	1.12372	1.13639	1.1491	1.16185	1.17464	1.18749	1.20038	1.21332	1.22628	1.2392	1.25202	1.2647	1.27717	1.28937	1.30126	1.31277	1.32385	1.33444	1.34449	1.35393	1.36273	1.37081	1.37812	1.38461	1.39027	1.39514	1.39929	1.40276	1.40562	1.40793	1.40973	1.41108	1.41205	1.41269	1.41305	1.4132	1.41318	1.41305	1.41288
12075	1.02657	1.05722	1.08781	1.11829	1.14862	1.17873	1.20857	1.2381	1.26725	1.29597	1.32422	1.35193	1.37906	1.40554	1.43134	1.45638	1.48063	1.50403	1.52653	1.54812	1.56875	1.5884	1.60704	1.62464	1.64116	1.65659	1.67088	1.68401	1.69594	1.70666	1.71612	1.7243	1.73116	1.73668	1.74088	1.74387	1.74575	1.74663	1.74663	1.74585	1.74439	1.74238	1.73991	1.7371	1.73406	1.7309	1.72772	1.72463	1.72175
12076	0.974593	0.988018	1.00149	1.01507	1.0288	1.04274	1.05693	1.07142	1.08627	1.10154	1.11725	1.13348	1.15027	1.16767	1.18574	1.20452	1.22406	1.2444	1.26547	1.28707	1.30905	1.33123	1.35343	1.37549	1.39724	1.4185	1.4391	1.45887	1.47764	1.49523	1.51148	1.52621	1.53924	1.55042	1.55969	1.5672	1.57308	1.57749	1.58057	1.58249	1.58338	1.5834	1.5827	1.58142	1.57972	1.57775	1.57565	1.57357	1.57167
12079	1.02202	1.04276	1.06346	1.08406	1.10454	1.12484	1.14491	1.16472	1.18423	1.20338	1.22213	1.24044	1.25826	1.27555	1.29227	1.30837	1.32381	1.33855	1.35258	1.36594	1.37866	1.39076	1.40228	1.41325	1.42368	1.43362	1.44309	1.45212	1.46074	1.46898	1.47687	1.48444	1.49171	1.49872	1.50549	1.51208	1.5185	1.52482	1.53105	1.53725	1.54345	1.54969	1.556	1.56243	1.56902	1.5758	1.58281	1.5901	1.59769
12133	1.12994	1.17617	1.22213	1.26757	1.31223	1.35584	1.39815	1.4389	1.47782	1.51465	1.54914	1.58103	1.61004	1.63592	1.65842	1.67726	1.6922	1.70299	1.70974	1.71275	1.71232	1.70878	1.70242	1.69355	1.68249	1.66954	1.655	1.6392	1.62242	1.605	1.58722	1.5694	1.55185	1.53488	1.51868	1.5033	1.48879	1.47517	1.46248	1.45075	1.44003	1.43034	1.42172	1.41421	1.40785	1.40266	1.39869	1.39597	1.39453
12135	1.04045	1.07332	1.10611	1.13874	1.17112	1.20318	1.23484	1.266	1.2966	1.32655	1.35577	1.38418	1.41169	1.43823	1.46372	1.48807	1.5112	1.53304	1.55354	1.5727	1.59049	1.60691	1.62194	1.63558	1.64779	1.65858	1.66792	1.67581	1.68223	1.68717	1.69061	1.69255	1.69296	1.69183	1.68922	1.68526	1.6801	1.67389	1.66678	1.65891	1.65044	1.6415	1.63225	1.62283	1.61339	1.60408	1.59504	1.58643	1.57838
12147	1.16014	1.21359	1.26672	1.3192	1.37072	1.42096	1.46959	1.51629	1.56075	1.60263	1.64162	1.6774	1.70964	1.73803	1.76224	1.78195	1.79684	1.80663	1.81148	1.81182	1.8081	1.80076	1.79024	1.77697	1.76141	1.74398	1.72514	1.70533	1.68498	1.66454	1.64444	1.62513	1.60706	1.59065	1.57623	1.56393	1.55387	1.54618	1.54098	1.53838	1.53852	1.54151	1.54748	1.55654	1.56883	1.58445	1.60354	1.62622	1.6526
12265	0.99278	0.999234	1.0057	1.0122	1.01874	1.02534	1.03201	1.03877	1.04563	1.0526	1.05971	1.06696	1.07437	1.08195	1.08972	1.0977	1.10589	1.11431	1.12296	1.13183	1.14089	1.15015	1.15958	1.16918	1.17892	1.1888	1.19881	1.20893	1.21915	1.22945	1.23982	1.25026	1.26074	1.27126	1.28182	1.29245	1.3032	1.3141	1.32518	1.3365	1.34807	1.35995	1.37216	1.38474	1.39774	1.41119	1.42512	1.43958	1.4546
12306	1.00138	1.0058	1.01022	1.01464	1.01904	1.02344	1.02782	1.03219	1.03653	1.04086	1.04516	1.04943	1.05367	1.05788	1.06205	1.06618	1.07028	1.07432	1.07833	1.0823	1.08625	1.09017	1.09408	1.09798	1.10188	1.10579	1.1097	1.11363	1.11759	1.12157	1.1256	1.12966	1.13378	1.13795	1.1422	1.14657	1.1511	1.15584	1.16082	1.1661	1.17172	1.17772	1.18414	1.19102	1.19842	1.20637	1.21492	1.22411	1.23398
12449	1.02091	1.03852	1.0561	1.07359	1.09095	1.10815	1.12514	1.14188	1.15832	1.17443	1.19015	1.20546	1.22031	1.23466	1.24846	1.26167	1.27425	1.28617	1.29742	1.30802	1.31801	1.3274	1.33622	1.3445	1.35226	1.35952	1.36632	1.37266	1.37859	1.38411	1.38927	1.39408	1.39857	1.40275	1.40665	1.41025	1.41355	1.41652	1.41915	1.42144	1.42337	1.42494	1.42612	1.4269	1.42729	1.42725	1.42679	1.42588	1.42453
12454	0.959639	0.96044	0.961322	0.962366	0.963652	0.965263	0.967278	0.96978	0.972848	0.976564	0.981009	0.986264	0.992409	0.999527	1.0077	1.017	1.02752	1.03933	1.05241	1.0667	1.08213	1.09863	1.11614	1.13459	1.15391	1.17403	1.19488	1.21641	1.23853	1.26118	1.2843	1.30781	1.33165	1.35576	1.38003	1.40434	1.42858	1.45259	1.47627	1.49948	1.5221	1.54399	1.56502	1.58508	1.60402	1.62173	1.63808	1.65293	1.66615
12507	0.96792	0.976861	0.985867	0.995001	1.00433	1.01391	1.02382	1.03411	1.04486	1.05612	1.06795	1.08044	1.09363	1.10759	1.12239	1.13809	1.15475	1.17244	1.19104	1.21039	1.2303	1.25059	1.27106	1.29154	1.31185	1.33179	1.35119	1.36986	1.38762	1.40428	1.41967	1.43359	1.44586	1.45631	1.46487	1.4717	1.47694	1.48076	1.48331	1.48475	1.48523	1.48491	1.48395	1.4825	1.48073	1.47877	1.47681	1.47498	1.47344
12509	1.01688	1.04239	1.06786	1.09326	1.11856	1.14372	1.16871	1.1935	1.21806	1.24234	1.26632	1.28996	1.31322	1.33608	1.3585	1.38045	1.40189	1.42278	1.44305	1.46263	1.4814	1.49928	1.51618	1.53202	1.54668	1.5601	1.57216	1.58279	1.59189	1.59937	1.60514	1.60911	1.61118	1.61126	1.6094	1.60578	1.60063	1.59418	1.58662	1.5782	1.56912	1.5596	1.54987	1.54014	1.53062	1.52155	1.51313	1.50559	1.49914
12517	1.01349	1.02559	1.03767	1.04968	1.06162	1.07345	1.08514	1.09667	1.10801	1.11913	1.13001	1.14062	1.15093	1.16092	1.17056	1.17981	1.18866	1.19708	1.20509	1.21274	1.22007	1.22713	1.23397	1.24064	1.24717	1.25363	1.26005	1.26649	1.27299	1.27959	1.28635	1.29331	1.30052	1.30802	1.31588	1.32415	1.33289	1.34219	1.35209	1.36266	1.37398	1.3861	1.39908	1.41301	1.42793	1.44392	1.46104	1.47935	1.49892
12522	1.06432	1.09141	1.11837	1.14507	1.17138	1.19718	1.22233	1.24671	1.27018	1.29262	1.3139	1.33389	1.35246	1.36949	1.38483	1.39837	1.40997	1.41952	1.42709	1.43285	1.43699	1.43967	1.44109	1.44142	1.44083	1.43952	1.43765	1.4354	1.43296	1.43051	1.42821	1.42626	1.42483	1.4241	1.42416	1.42501	1.4266	1.42892	1.43193	1.43561	1.43993	1.44486	1.45038	1.45645	1.46305	1.47016	1.47774	1.48576	1.49421
12527	1.05458	1.08863	1.12257	1.15629	1.18968	1.22264	1.25505	1.2868	1.31778	1.34789	1.37701	1.40504	1.43186	1.45737	1.48145	1.50401	1.52491	1.54408	1.56152	1.57731	1.59155	1.60432	1.6157	1.62577	1.63464	1.64237	1.64906	1.6548	1.65966	1.66374	1.66712	1.66988	1.67212	1.67391	1.67533	1.67643	1.67726	1.67785	1.67827	1.67856	1.67876	1.67893	1.67911	1.67934	1.67969	1.68019	1.68089	1.68184	1.68308
12548	1.0031	1.021	1.03889	1.05677	1.07464	1.09247	1.11028	1.12805	1.14577	1.16345	1.18107	1.19863	1.21612	1.23353	1.25087	1.26811	1.28527	1.30232	1.31924	1.33597	1.35247	1.36869	1.38457	1.40008	1.41516	1.42976	1.44383	1.45732	1.47019	1.48238	1.49385	1.50455	1.51443	1.52343	1.53157	1.53891	1.54555	1.55157	1.55705	1.56207	1.56672	1.57108	1.57524	1.57928	1.58327	1.58731	1.59149	1.59587	1.60055
12573	1.0212	1.05626	1.09127	1.1262	1.16099	1.19562	1.23004	1.2642	1.29806	1.33158	1.36472	1.39744	1.42968	1.46142	1.4926	1.52319	1.55314	1.5824	1.61089	1.63847	1.66502	1.69041	1.71453	1.73724	1.75843	1.77796	1.7957	1.81155	1.82536	1.83702	1.84641	1.85338	1.85783	1.85962	1.85882	1.85572	1.85066	1.84396	1.83595	1.82697	1.81733	1.80736	1.7974	1.78777	1.77879	1.77081	1.76413	1.7591	1.75604
12574	1.00194	1.03984	1.07774	1.11563	1.15351	1.19137	1.22921	1.26703	1.30482	1.34258	1.38031	1.418	1.45564	1.49324	1.53079	1.56828	1.60571	1.64308	1.68026	1.71707	1.75334	1.78889	1.82354	1.85711	1.88941	1.92029	1.94954	1.977	2.00248	2.02581	2.0468	2.06528	2.08107	2.09399	2.10403	2.11138	2.11627	2.11892	2.11957	2.11843	2.11572	2.11168	2.10652	2.10048	2.09377	2.08661	2.07924	2.07187	2.06474
12593	1.04105	1.06466	1.08819	1.11155	1.13466	1.15745	1.17982	1.2017	1.223	1.24365	1.26355	1.28263	1.3008	1.31799	1.3341	1.34906	1.36279	1.3752	1.38632	1.39623	1.40499	1.41269	1.41939	1.42517	1.43012	1.43429	1.43778	1.44065	1.44298	1.44485	1.44632	1.44748	1.44841	1.44917	1.44984	1.45053	1.45132	1.4523	1.45356	1.4552	1.45732	1.45999	1.46331	1.46738	1.47228	1.47811	1.48496	1.49293	1.50209
12594	1.0508	1.07331	1.09572	1.11793	1.13983	1.16132	1.1823	1.20267	1.22232	1.24117	1.25909	1.27599	1.29177	1.30633	1.31957	1.33138	1.34165	1.35032	1.35745	1.36324	1.36789	1.37159	1.37453	1.37691	1.37892	1.38076	1.38261	1.38468	1.38716	1.39024	1.39412	1.39898	1.40503	1.41246	1.42134	1.4316	1.44313	1.45584	1.46962	1.48439	1.50005	1.5165	1.53363	1.55136	1.56959	1.58822	1.60715	1.62628	1.64553
12595	1.01829	1.04069	1.06304	1.08533	1.1075	1.12953	1.15138	1.173	1.19437	1.21544	1.23619	1.25656	1.27654	1.29607	1.31512	1.33367	1.35166	1.36906	1.38583	1.40192	1.41728	1.43185	1.4456	1.45846	1.4704	1.48136	1.49128	1.50013	1.50785	1.5144	1.51972	1.52376	1.52647	1.52781	1.52781	1.52659	1.52431	1.5211	1.51712	1.5125	1.50739	1.50194	1.49629	1.49059	1.48498	1.4796	1.4746	1.47013	1.46632
12619	1.00319	1.01565	1.02811	1.04055	1.05297	1.06536	1.07773	1.09005	1.10233	1.11456	1.12673	1.13884	1.15087	1.16283	1.17471	1.18649	1.19818	1.20977	1.22119	1.23238	1.24325	1.25373	1.26373	1.27318	1.28199	1.2901	1.29741	1.30385	1.30934	1.31381	1.31716	1.31933	1.32024	1.3198	1.31804	1.31513	1.31125	1.30658	1.3013	1.29559	1.28964	1.28361	1.2777	1.27208	1.26694	1.26245	1.2588	1.25616	1.25472
12666	1.08825	1.14595	1.20347	1.26064	1.31728	1.37321	1.42826	1.48224	1.53498	1.58631	1.63604	1.684	1.73001	1.7739	1.81549	1.8546	1.89105	1.92468	1.95541	1.98322	2.0081	2.03004	2.04901	2.06502	2.07803	2.08803	2.09502	2.09897	2.09987	2.0977	2.09246	2.08412	2.07267	2.05809	2.04053	2.02033	1.99786	1.97348	1.94755	1.92046	1.89255	1.8642	1.83577	1.80763	1.78014	1.75367	1.72859	1.70526	1.68405
12746	1.03293	1.06034	1.08769	1.11491	1.14193	1.16869	1.19512	1.22115	1.24671	1.27175	1.2962	1.31998	1.34304	1.3653	1.3867	1.40718	1.42667	1.44511	1.46251	1.47891	1.49438	1.50896	1.5227	1.53566	1.54789	1.55943	1.57036	1.5807	1.59052	1.59988	1.60881	1.61737	1.62562	1.63361	1.64138	1.64899	1.6565	1.66394	1.67137	1.67885	1.68641	1.69412	1.70202	1.71017	1.71861	1.7274	1.73658	1.74621	1.75634
12785	0.993083	1.00782	1.02257	1.03735	1.05217	1.06705	1.082	1.09703	1.11216	1.12739	1.14276	1.15826	1.17391	1.18973	1.20573	1.22193	1.23833	1.25496	1.27176	1.28869	1.30569	1.32268	1.33962	1.35644	1.37307	1.38946	1.40555	1.42128	1.43658	1.45139	1.46565	1.4793	1.49229	1.50454	1.51602	1.52672	1.53663	1.54574	1.55405	1.56154	1.5682	1.57404	1.57904	1.58318	1.58648	1.58891	1.59046	1.59114	1.59093
12791	0.9833	1.00006	1.01686	1.03372	1.05068	1.06778	1.08504	1.1025	1.1202	1.13817	1.15644	1.17504	1.19402	1.21339	1.2332	1.25348	1.27426	1.29557	1.31729	1.33923	1.3612	1.383	1.40443	1.42531	1.44544	1.46462	1.48266	1.49937	1.51454	1.52799	1.53952	1.54894	1.55605	1.56066	1.56275	1.56255	1.56029	1.55622	1.55059	1.54365	1.53563	1.52678	1.51735	1.50759	1.49773	1.48802	1.47871	1.47004	1.46225
12801	1.01626	1.03448	1.05266	1.07078	1.0888	1.1067	1.12443	1.14196	1.15926	1.17631	1.19306	1.20948	1.22555	1.24122	1.25647	1.27126	1.28557	1.29935	1.31259	1.32528	1.3374	1.34894	1.3599	1.37025	1.37998	1.38908	1.39755	1.40536	1.4125	1.41896	1.42474	1.4298	1.43416	1.43778	1.44071	1.44304	1.44488	1.44633	1.44749	1.44847	1.44936	1.45028	1.45132	1.45259	1.4542	1.45624	1.45881	1.46203	1.466
12802	1.02339	1.05043	1.07742	1.10432	1.13107	1.15764	1.18397	1.21002	1.23574	1.26109	1.28601	1.31047	1.33441	1.35778	1.38055	1.40265	1.42406	1.44471	1.46459	1.48368	1.50196	1.51942	1.53605	1.55183	1.56674	1.58078	1.59392	1.60615	1.61746	1.62784	1.63726	1.64571	1.65318	1.65966	1.66517	1.66981	1.67368	1.67686	1.67948	1.68161	1.68336	1.68483	1.68611	1.68731	1.68852	1.68984	1.69138	1.69321	1.69546
12805	1.018	1.03725	1.05645	1.07559	1.09462	1.1135	1.1322	1.15069	1.16892	1.18687	1.20449	1.22174	1.2386	1.25503	1.27099	1.28644	1.30135	1.31568	1.32941	1.34249	1.35491	1.36662	1.37761	1.38784	1.39729	1.40592	1.4137	1.42061	1.42662	1.43169	1.43579	1.4389	1.44099	1.44203	1.44205	1.44118	1.43955	1.43728	1.43451	1.43138	1.42801	1.42453	1.42108	1.41779	1.41479	1.4122	1.41017	1.40882	1.40828
12807	1.0736	1.11752	1.16129	1.20476	1.24779	1.29023	1.33193	1.37275	1.41253	1.45113	1.4884	1.5242	1.55837	1.59077	1.62125	1.64966	1.67585	1.6997	1.72125	1.74065	1.75807	1.77366	1.78758	1.79999	1.81105	1.82091	1.82975	1.8377	1.84494	1.85162	1.85791	1.86395	1.86991	1.87594	1.88214	1.8885	1.89499	1.90159	1.9083	1.91508	1.92193	1.92882	1.93574	1.94266	1.94957	1.95645	1.96328	1.97004	1.97672
12808	1.01054	1.03355	1.05655	1.0795	1.10239	1.12519	1.14789	1.17046	1.19289	1.21514	1.23721	1.25906	1.28068	1.30205	1.32314	1.34393	1.36441	1.38455	1.40438	1.42391	1.44319	1.46226	1.48114	1.49987	1.51848	1.53702	1.55551	1.57399	1.59249	1.61105	1.6297	1.64848	1.66743	1.68656	1.70587	1.72525	1.74458	1.76377	1.78268	1.80122	1.81928	1.83674	1.85349	1.86942	1.88442	1.89838	1.91119	1.92274	1.93292
12810	0.996552	1.00343	1.01031	1.01721	1.02413	1.03107	1.03805	1.04508	1.05215	1.05927	1.06646	1.07372	1.08105	1.08847	1.09597	1.10357	1.11128	1.1191	1.12706	1.1352	1.14357	1.15221	1.16115	1.17044	1.18012	1.19024	1.20083	1.21193	1.22359	1.23586	1.24876	1.26235	1.27666	1.29174	1.30759	1.32416	1.3414	1.35926	1.37769	1.39663	1.41603	1.43585	1.45603	1.47651	1.49725	1.5182	1.53929	1.56048	1.58173
12811	1.01062	1.03371	1.05679	1.07982	1.10279	1.12567	1.14845	1.1711	1.1936	1.21593	1.23807	1.26	1.28169	1.30312	1.32428	1.34514	1.36568	1.38588	1.40571	1.42512	1.44408	1.46254	1.48047	1.49784	1.51459	1.53069	1.54611	1.56079	1.57471	1.58782	1.60008	1.61145	1.62191	1.63139	1.63992	1.64756	1.65438	1.66045	1.66586	1.67066	1.67495	1.67878	1.68224	1.68539	1.68831	1.69108	1.69376	1.69644	1.69917
12812	1.01215	1.02089	1.0296	1.03827	1.04686	1.05535	1.06373	1.07195	1.08001	1.08787	1.09551	1.10291	1.11004	1.11687	1.12339	1.12957	1.13538	1.14081	1.14588	1.15063	1.15513	1.15943	1.16357	1.16762	1.17163	1.17564	1.17972	1.18391	1.18827	1.19285	1.19771	1.20289	1.20845	1.21445	1.22091	1.22786	1.23531	1.24326	1.25173	1.26074	1.27029	1.2804	1.29108	1.30234	1.31419	1.32665	1.33973	1.35343	1.36778
12815	1.0298	1.06274	1.09561	1.12837	1.16095	1.19328	1.22532	1.257	1.28826	1.31904	1.34929	1.37893	1.40792	1.43619	1.46368	1.49034	1.5161	1.5409	1.56471	1.5875	1.60923	1.62989	1.64944	1.66786	1.68512	1.70119	1.71604	1.72965	1.74198	1.75302	1.76272	1.77108	1.77805	1.78361	1.7878	1.79078	1.79269	1.79369	1.79394	1.79358	1.79278	1.79169	1.79047	1.78926	1.78823	1.78753	1.78731	1.78773	1.78894
12817	0.980679	1.00073	1.02081	1.04098	1.06126	1.08169	1.10232	1.12318	1.14432	1.16576	1.18755	1.20973	1.23234	1.25541	1.27898	1.3031	1.3278	1.35311	1.37895	1.40518	1.43165	1.45821	1.48471	1.51101	1.53697	1.56242	1.58724	1.61126	1.63434	1.65634	1.67711	1.6965	1.71437	1.73056	1.74503	1.75788	1.76921	1.77914	1.78775	1.79517	1.8015	1.80685	1.81132	1.81501	1.81805	1.82052	1.82254	1.82422	1.82567
12818	1.03038	1.05851	1.08657	1.11452	1.14228	1.1698	1.19701	1.22385	1.25027	1.27621	1.30159	1.32636	1.35047	1.37384	1.39642	1.41814	1.43895	1.45879	1.47765	1.49552	1.51243	1.52839	1.5434	1.55747	1.57063	1.58287	1.59422	1.60467	1.61424	1.62295	1.6308	1.63781	1.64398	1.64932	1.65387	1.65769	1.66085	1.66339	1.66539	1.6669	1.668	1.66874	1.66919	1.6694	1.66945	1.66939	1.66928	1.6692	1.66919
12819	1.01408	1.04773	1.08136	1.11494	1.14843	1.1818	1.21504	1.2481	1.28097	1.31361	1.346	1.37811	1.4099	1.44136	1.47245	1.50314	1.53341	1.56322	1.5925	1.62113	1.64899	1.67599	1.702	1.72691	1.75061	1.773	1.79395	1.81336	1.83111	1.84709	1.86119	1.8733	1.88331	1.8911	1.8967	1.90031	1.90214	1.90242	1.90137	1.8992	1.89614	1.8924	1.88821	1.88378	1.87933	1.87509	1.87127	1.86808	1.86576
12820	1.02041	1.04573	1.07101	1.0962	1.12127	1.14618	1.17089	1.19535	1.21952	1.24336	1.26684	1.2899	1.31252	1.33464	1.35623	1.37725	1.39765	1.4174	1.43648	1.45486	1.47253	1.48949	1.50571	1.52119	1.5359	1.54985	1.563	1.57535	1.58689	1.5976	1.60746	1.61647	1.6246	1.63186	1.63825	1.64387	1.64881	1.65314	1.65697	1.66037	1.66343	1.66625	1.66891	1.67149	1.67409	1.67679	1.67968	1.68285	1.68639
12821	1.01602	1.04153	1.06701	1.09242	1.11774	1.14293	1.16796	1.19279	1.2174	1.24176	1.26582	1.28957	1.31295	1.33596	1.35854	1.38068	1.40233	1.42347	1.44407	1.46409	1.4835	1.50228	1.52039	1.53781	1.5545	1.57043	1.58558	1.59991	1.6134	1.62601	1.63771	1.64848	1.65827	1.66708	1.67489	1.6818	1.68789	1.69323	1.6979	1.70199	1.70557	1.70873	1.71155	1.71411	1.71649	1.71876	1.72102	1.72334	1.7258
12822	0.998064	1.01973	1.0414	1.06308	1.08477	1.10648	1.1282	1.14995	1.17173	1.19354	1.21538	1.23726	1.25918	1.28115	1.30317	1.32525	1.34738	1.36957	1.39177	1.4139	1.43587	1.45761	1.47904	1.50007	1.52062	1.54061	1.55996	1.5786	1.59643	1.61338	1.62937	1.64431	1.65813	1.67074	1.68213	1.69238	1.70155	1.70973	1.717	1.72344	1.72914	1.73416	1.7386	1.74252	1.74602	1.74916	1.75204	1.75473	1.75731
12823	1.00524	1.02138	1.0375	1.05361	1.06968	1.08571	1.10168	1.1176	1.13344	1.14919	1.16485	1.18041	1.19585	1.21116	1.22634	1.24137	1.25624	1.27094	1.28544	1.29969	1.31365	1.32726	1.34048	1.35327	1.36558	1.37736	1.38857	1.39916	1.40908	1.41829	1.42674	1.43439	1.44119	1.44709	1.45211	1.45633	1.45985	1.46277	1.46519	1.46721	1.46892	1.47042	1.47181	1.47318	1.47464	1.47628	1.47819	1.48048	1.48325
12824	1.04949	1.08301	1.11643	1.14966	1.18258	1.21511	1.24714	1.27858	1.30932	1.33926	1.36831	1.39637	1.42334	1.44912	1.4736	1.4967	1.5183	1.53833	1.55679	1.57376	1.58934	1.60359	1.6166	1.62845	1.63922	1.64899	1.65785	1.66588	1.67315	1.67975	1.68575	1.69125	1.69632	1.70105	1.70549	1.7097	1.71373	1.71763	1.72144	1.7252	1.72898	1.73281	1.73674	1.74082	1.74509	1.74961	1.75442	1.75957	1.76511
12826	1.0123	1.02963	1.04693	1.06418	1.08136	1.09844	1.11539	1.1322	1.14883	1.16527	1.18148	1.19745	1.21315	1.22855	1.24363	1.25836	1.27272	1.28669	1.30025	1.31339	1.3261	1.33838	1.3502	1.36157	1.37247	1.3829	1.39284	1.40228	1.41122	1.41965	1.42755	1.43492	1.44174	1.44801	1.45375	1.45902	1.46388	1.4684	1.47264	1.47666	1.48054	1.48434	1.48811	1.49193	1.49586	1.49996	1.5043	1.50894	1.51395
12827	1.0038	1.01652	1.02924	1.04194	1.05462	1.06726	1.07987	1.09244	1.10495	1.1174	1.12978	1.14208	1.1543	1.16643	1.17846	1.19038	1.20219	1.21388	1.2254	1.23671	1.24776	1.2585	1.26886	1.27881	1.28828	1.29723	1.3056	1.31335	1.32041	1.32675	1.3323	1.33701	1.34083	1.34372	1.34568	1.34686	1.34738	1.34739	1.34702	1.34641	1.34568	1.34499	1.34446	1.34424	1.34446	1.34525	1.34675	1.3491	1.35243
12829	1.01818	1.03608	1.05395	1.07175	1.08943	1.10697	1.12433	1.14147	1.15835	1.17494	1.1912	1.2071	1.2226	1.23766	1.25224	1.26632	1.27984	1.29279	1.30514	1.31692	1.32813	1.33878	1.34888	1.35844	1.36747	1.37599	1.38399	1.39149	1.3985	1.40503	1.41109	1.41669	1.42184	1.42655	1.43085	1.43484	1.4386	1.44221	1.44577	1.44935	1.45304	1.45694	1.46112	1.46567	1.47068	1.47624	1.48243	1.48933	1.49705
12830	1.00394	1.02734	1.05072	1.0741	1.09745	1.12076	1.14404	1.16727	1.19045	1.21356	1.2366	1.25956	1.28244	1.30522	1.3279	1.35046	1.37291	1.39523	1.41737	1.43928	1.46088	1.48211	1.50289	1.52318	1.5429	1.56197	1.58035	1.59796	1.61473	1.63061	1.64552	1.65939	1.67217	1.68378	1.69424	1.70366	1.71217	1.71989	1.72696	1.73348	1.7396	1.74543	1.75111	1.75675	1.76248	1.76843	1.77472	1.78148	1.78884
12831	1.03464	1.05158	1.06844	1.08516	1.10168	1.11792	1.13381	1.14928	1.16427	1.1787	1.1925	1.20561	1.21796	1.22947	1.24007	1.24971	1.2583	1.26579	1.2722	1.27763	1.28217	1.28591	1.28893	1.29133	1.2932	1.29463	1.29571	1.29653	1.29717	1.29774	1.29832	1.299	1.29987	1.30102	1.30253	1.30445	1.30686	1.30979	1.31332	1.3175	1.32238	1.32803	1.3345	1.34185	1.35013	1.35942	1.36975	1.3812	1.39381
12832	1.00452	1.02118	1.03784	1.05447	1.07108	1.08766	1.10418	1.12066	1.13706	1.1534	1.16966	1.18582	1.20188	1.21784	1.23368	1.24939	1.26496	1.28039	1.29566	1.31077	1.32569	1.34041	1.35492	1.36921	1.38327	1.39708	1.41062	1.42389	1.43687	1.44955	1.46192	1.47396	1.48566	1.49701	1.508	1.51864	1.52894	1.5389	1.54855	1.55789	1.56692	1.57566	1.58412	1.5923	1.60022	1.60788	1.6153	1.62248	1.62943
12886	1.04863	1.06582	1.0829	1.09979	1.11639	1.1326	1.14831	1.16345	1.1779	1.19157	1.20436	1.21618	1.22692	1.23649	1.24479	1.25173	1.2572	1.26113	1.26356	1.26463	1.2645	1.26331	1.26119	1.25829	1.25476	1.25074	1.24637	1.2418	1.23716	1.23261	1.22829	1.22433	1.22089	1.21811	1.21608	1.21487	1.21451	1.21506	1.21656	1.21905	1.22258	1.2272	1.23295	1.23988	1.24803	1.25745	1.26819	1.28029	1.29379
12887	1.0483	1.07819	1.10798	1.13758	1.16688	1.1958	1.22423	1.25209	1.27926	1.30566	1.33118	1.35574	1.37923	1.40156	1.42263	1.44234	1.4606	1.47731	1.49254	1.50639	1.51901	1.53051	1.54103	1.55069	1.55962	1.56795	1.5758	1.58331	1.59059	1.59779	1.60502	1.61241	1.6201	1.6282	1.63679	1.64585	1.65537	1.66533	1.6757	1.68646	1.69761	1.70911	1.72094	1.7331	1.74555	1.75828	1.77127	1.7845	1.79795
12890	1.03734	1.0628	1.08819	1.11343	1.13844	1.16316	1.1875	1.21139	1.23475	1.25752	1.27961	1.30095	1.32147	1.34109	1.35973	1.37733	1.3938	1.40908	1.42319	1.43622	1.44823	1.45932	1.46957	1.47904	1.48783	1.49601	1.50367	1.51088	1.51773	1.52429	1.53065	1.53688	1.54307	1.5493	1.55561	1.56204	1.56859	1.57528	1.58212	1.58914	1.59634	1.60373	1.61135	1.61919	1.62727	1.63562	1.64424	1.65315	1.66237
12943	1.03869	1.07408	1.10938	1.14453	1.17945	1.21406	1.24827	1.28203	1.31524	1.34782	1.37971	1.41083	1.44108	1.47041	1.49873	1.52596	1.55203	1.57686	1.60045	1.62284	1.64408	1.66421	1.68327	1.70129	1.71833	1.73442	1.74961	1.76394	1.77744	1.79017	1.80216	1.81346	1.8241	1.83413	1.84358	1.85246	1.86077	1.86851	1.8757	1.88234	1.88844	1.89401	1.89904	1.90356	1.90756	1.91105	1.91403	1.91653	1.91853
12953	1.00753	1.02783	1.04812	1.06838	1.08859	1.10874	1.12882	1.1488	1.16868	1.18844	1.20806	1.22754	1.24684	1.26597	1.2849	1.30361	1.3221	1.34034	1.35824	1.37565	1.39242	1.40842	1.4235	1.43751	1.45031	1.46175	1.4717	1.48	1.48652	1.4911	1.49361	1.49389	1.49181	1.48723	1.48015	1.47084	1.45956	1.44659	1.43219	1.41663	1.40019	1.38313	1.36573	1.34825	1.33097	1.31416	1.29808	1.28301	1.26922
[truncated: 227 more rows]
[truncated: 51 more columns]

## Sheet: high fitness 30 °C - cluster 2
time (h)	0	0.122525	0.245051	0.367576	0.490101	0.612626	0.735152	0.857677	0.980202	1.10273	1.22525	1.34778	1.4703	1.59283	1.71535	1.83788	1.9604	2.08293	2.20545	2.32798	2.45051	2.57303	2.69556	2.81808	2.94061	3.06313	3.18566	3.30818	3.43071	3.55323	3.67576	3.79828	3.92081	4.04333	4.16586	4.28838	4.41091	4.53343	4.65596	4.77848	4.90101	5.02354	5.14606	5.26859	5.39111	5.51364	5.63616	5.75869	5.88121
[truncated: 1,959 more rows]
[truncated: 51 more columns]

[truncated: 10 more sheets: high fitness 30 °C - cluster 3, high fitness 30 °C - cluster 4, reduced fitness 30 °C, low fitness 30 °C, high fitness 42 °C cluster 1, high fitness 42 °C cluster 2, high fitness 42 °C cluster 3, high fitness 42 °C cluster 4, reduced fitness 42 °C, low fitness 42 °C]
