# Supplementary material for: Mapping temperature‐sensitive mutations at a genome scale to engineer growth switches in Escherichia coli
Source: Mol Syst Biol. 2023 Aug 29;19(10):e11596. doi: 10.15252/msb.202311596 (PMC10568205; doi:10.15252/msb.202311596)
Supplement: Supplementary file 15 — Source Data for Figure 1 [file MSB-19-e11596-s016.zip › Figure_1_Source_Data/Figure_1_D.xlsx]

## Sheet: Description
	Source Data
	Figure	1	D
	Mapping temperature-sensitive mutations at a genome-scale to engineer growth-switches in E. coli
	Thorben Schramm (1,2), Paul Lubrano (1), Vanessa Pahl (1), Amelie Stadelmann (1), Andreas Verhülsdonk (1), Hannes Link (1,*)
	(1) Bacterial Metabolomics, University of Tübingen, Auf der Morgenstelle 24, 72076 Tübingen, Germany
	(2) Present address: Institute of Molecular Systems Biology, Department of Biology, ETH Zurich, Otto-Stern-Weg 3, 8093 Zürich, Switzerland
	(*) Correspondence: hannes.link@uni-tuebingen.de

## Sheet: MurE(W381Q)
time (h)	MurE(W381Q), 30 °C fitness scores, smoothed (-)	MurE(W381Q), 42 °C fitness scores, smoothed (-)		time (h)	MurE(W381Q), 30 °C fitness scores, replicate A (-)	MurE(W381Q), 30 °C fitness scores, replicate B (-)
0	1.00475	0.979447		0	1	1
0.0121421	1.00632	0.976352		2	1.25615	1.26547
0.0242843	1.00789	0.973258		4	1.55936	1.39521
0.0364264	1.00946	0.970163		6.22	1.80539	1.51312
0.0485686	1.01103	0.967069		8.12	1.78869	1.83053
0.0607107	1.0126	0.963975		10.12	2.08117	1.79122
0.0728529	1.01417	0.960881		12.13	1.90131	1.75315
0.084995	1.01574	0.957788
0.0971371	1.01731	0.954694
0.109279	1.01888	0.951601		time (h)	MurE(W381Q), 30 °C fitness scores, replicate A (-)	MurE(W381Q), 30 °C fitness scores, replicate B (-)
0.121421	1.02045	0.948509		0	1	1
0.133564	1.02202	0.945417		2	0.535451	0.437871
0.145706	1.02358	0.942325		4	0.176793	0.13415
0.157848	1.02515	0.939234		6	0.0628495	0.125618
0.16999	1.02672	0.936143		8	0.0225551	0.0174086
0.182132	1.02829	0.933053		10	0.00225255	0.00703945
0.194274	1.02986	0.929963		12	0.00457806	0.00193929
0.206416	1.03143	0.926875
0.218559	1.033	0.923786
0.230701	1.03456	0.920699
0.242843	1.03613	0.917612
0.254985	1.0377	0.914527
0.267127	1.03927	0.911442
0.279269	1.04084	0.908358
0.291411	1.0424	0.905275
0.303554	1.04397	0.902193
0.315696	1.04554	0.899112
0.327838	1.0471	0.896032
0.33998	1.04867	0.892953
0.352122	1.05023	0.889875
0.364264	1.0518	0.886799
0.376406	1.05337	0.883724
0.388549	1.05493	0.88065
0.400691	1.0565	0.877577
0.412833	1.05806	0.874506
0.424975	1.05962	0.871436
0.437117	1.06119	0.868368
0.449259	1.06275	0.865301
0.461401	1.06431	0.862235
0.473544	1.06588	0.859172
0.485686	1.06744	0.856109
0.497828	1.069	0.853049
0.50997	1.07056	0.84999
0.522112	1.07213	0.846933
0.534254	1.07369	0.843878
0.546396	1.07525	0.840824
0.558539	1.07681	0.837773
0.570681	1.07837	0.834723
0.582823	1.07993	0.831675
0.594965	1.08148	0.828629
0.607107	1.08304	0.825585
0.619249	1.0846	0.822544
0.631391	1.08616	0.819504
0.643534	1.08772	0.816467
0.655676	1.08927	0.813432
0.667818	1.09083	0.810399
0.67996	1.09238	0.807368
0.692102	1.09394	0.804339
0.704244	1.09549	0.801313
0.716386	1.09705	0.79829
0.728529	1.0986	0.795269
0.740671	1.10015	0.79225
0.752813	1.1017	0.789234
0.764955	1.10326	0.78622
0.777097	1.10481	0.783209
0.789239	1.10636	0.780201
0.801381	1.10791	0.777195
0.813524	1.10946	0.774192
0.825666	1.111	0.771192
0.837808	1.11255	0.768194
0.84995	1.1141	0.7652
0.862092	1.11565	0.762208
0.874234	1.11719	0.75922
0.886376	1.11874	0.756234
0.898519	1.12028	0.753251
0.910661	1.12183	0.750272
0.922803	1.12337	0.747295
0.934945	1.12491	0.744322
0.947087	1.12645	0.741352
0.959229	1.128	0.738385
0.971371	1.12954	0.735421
0.983514	1.13108	0.732461
0.995656	1.13261	0.729504
1.0078	1.13415	0.72655
1.01994	1.13569	0.7236
1.03208	1.13723	0.720653
1.04422	1.13876	0.71771
1.05637	1.1403	0.714771
1.06851	1.14183	0.711835
1.08065	1.14336	0.708902
1.09279	1.1449	0.705973
1.10493	1.14643	0.703049
1.11708	1.14796	0.700127
1.12922	1.14949	0.69721
1.14136	1.15102	0.694296
1.1535	1.15255	0.691387
1.16565	1.15407	0.688481
1.17779	1.1556	0.685579
1.18993	1.15713	0.682682
1.20207	1.15865	0.679788
1.21421	1.16018	0.676898
1.22636	1.1617	0.674013
1.2385	1.16322	0.671132
1.25064	1.16474	0.668255
1.26278	1.16626	0.665382
1.27492	1.16778	0.662513
1.28707	1.1693	0.659649
1.29921	1.17082	0.65679
1.31135	1.17233	0.653934
1.32349	1.17385	0.651083
1.33564	1.17536	0.648237
1.34778	1.17687	0.645395
1.35992	1.17839	0.642558
1.37206	1.1799	0.639726
1.3842	1.18141	0.636898
1.39635	1.18292	0.634075
1.40849	1.18442	0.631256
1.42063	1.18593	0.628443
1.43277	1.18744	0.625634
1.44491	1.18894	0.62283
1.45706	1.19044	0.620031
1.4692	1.19195	0.617237
1.48134	1.19345	0.614448
1.49348	1.19495	0.611664
1.50563	1.19645	0.608886
1.51777	1.19794	0.606112
1.52991	1.19944	0.603343
1.54205	1.20094	0.60058
1.55419	1.20243	0.597822
1.56634	1.20392	0.595069
1.57848	1.20542	0.592322
1.59062	1.20691	0.58958
1.60276	1.2084	0.586843
1.6149	1.20988	0.584112
1.62705	1.21137	0.581387
1.63919	1.21286	0.578667
1.65133	1.21434	0.575952
1.66347	1.21582	0.573243
1.67562	1.21731	0.57054
1.68776	1.21879	0.567843
1.6999	1.22027	0.565151
1.71204	1.22174	0.562465
1.72418	1.22322	0.559785
1.73633	1.2247	0.557111
1.74847	1.22617	0.554442
1.76061	1.22764	0.55178
1.77275	1.22912	0.549124
1.78489	1.23059	0.546473
1.79704	1.23205	0.543829
1.80918	1.23352	0.541191
1.82132	1.23499	0.538559
1.83346	1.23645	0.535934
1.84561	1.23792	0.533314
1.85775	1.23938	0.530701
1.86989	1.24084	0.528094
1.88203	1.2423	0.525494
1.89417	1.24375	0.5229
1.90632	1.24521	0.520312
1.91846	1.24667	0.517731
1.9306	1.24812	0.515156
1.94274	1.24957	0.512589
1.95488	1.25102	0.510027
1.96703	1.25247	0.507473
1.97917	1.25392	0.504925
1.99131	1.25536	0.502383
2.00345	1.25681	0.499849
2.0156	1.25825	0.497321
2.02774	1.25969	0.494801
2.03988	1.26113	0.492287
2.05202	1.26257	0.48978
2.06416	1.264	0.487279
2.07631	1.26544	0.484786
2.08845	1.26687	0.4823
2.10059	1.2683	0.47982
2.11273	1.26974	0.477348
2.12487	1.27116	0.474882
2.13702	1.27259	0.472423
2.14916	1.27402	0.469972
2.1613	1.27544	0.467527
2.17344	1.27686	0.465089
2.18559	1.27829	0.462659
2.19773	1.2797	0.460235
2.20987	1.28112	0.457818
2.22201	1.28254	0.455409
2.23415	1.28395	0.453006
2.2463	1.28537	0.450611
2.25844	1.28678	0.448222
2.27058	1.28819	0.445841
2.28272	1.2896	0.443467
2.29486	1.29101	0.4411
2.30701	1.29241	0.43874
2.31915	1.29382	0.436387
2.33129	1.29522	0.434042
2.34343	1.29662	0.431703
2.35558	1.29802	0.429372
2.36772	1.29942	0.427048
2.37986	1.30081	0.424732
2.392	1.30221	0.422422
2.40414	1.3036	0.42012
2.41629	1.30499	0.417825
2.42843	1.30639	0.415537
2.44057	1.30777	0.413257
2.45271	1.30916	0.410984
2.46485	1.31055	0.408718
2.477	1.31193	0.406459
2.48914	1.31331	0.404208
2.50128	1.31469	0.401965
2.51342	1.31607	0.399728
2.52557	1.31745	0.397499
2.53771	1.31883	0.395278
2.54985	1.3202	0.393063
2.56199	1.32158	0.390857
2.57413	1.32295	0.388657
2.58628	1.32432	0.386465
2.59842	1.32569	0.384281
2.61056	1.32705	0.382104
2.6227	1.32842	0.379935
2.63484	1.32978	0.377773
2.64699	1.33114	0.375618
2.65913	1.33251	0.373471
2.67127	1.33386	0.371332
2.68341	1.33522	0.3692
2.69556	1.33658	0.367076
2.7077	1.33793	0.364959
2.71984	1.33929	0.36285
2.73198	1.34064	0.360749
2.74412	1.34199	0.358655
2.75627	1.34333	0.356569
2.76841	1.34468	0.35449
2.78055	1.34603	0.352419
2.79269	1.34737	0.350356
2.80483	1.34871	0.348301
2.81698	1.35005	0.346253
2.82912	1.35139	0.344213
2.84126	1.35273	0.342181
2.8534	1.35406	0.340156
2.86555	1.3554	0.338139
2.87769	1.35673	0.33613
2.88983	1.35806	0.334129
2.90197	1.35939	0.332135
2.91411	1.36072	0.33015
2.92626	1.36204	0.328172
2.9384	1.36337	0.326202
2.95054	1.36469	0.32424
2.96268	1.36601	0.322286
2.97482	1.36733	0.320339
2.98697	1.36865	0.318401
2.99911	1.36997	0.31647
3.01125	1.37128	0.314547
3.02339	1.3726	0.312633
3.03554	1.37391	0.310726
3.04768	1.37522	0.308827
3.05982	1.37653	0.306936
3.07196	1.37784	0.305053
3.0841	1.37914	0.303178
3.09625	1.38044	0.301311
3.10839	1.38175	0.299453
3.12053	1.38305	0.297602
3.13267	1.38435	0.295759
3.14481	1.38565	0.293924
3.15696	1.38694	0.292098
3.1691	1.38824	0.290279
3.18124	1.38953	0.288469
3.19338	1.39082	0.286667
3.20553	1.39211	0.284872
3.21767	1.3934	0.283086
3.22981	1.39468	0.281309
3.24195	1.39597	0.279539
3.25409	1.39725	0.277777
3.26624	1.39853	0.276024
3.27838	1.39981	0.274279
3.29052	1.40109	0.272542
3.30266	1.40237	0.270814
3.3148	1.40365	0.269093
3.32695	1.40492	0.267381
3.33909	1.40619	0.265677
3.35123	1.40746	0.263982
3.36337	1.40873	0.262295
3.37552	1.41	0.260616
3.38766	1.41126	0.258945
3.3998	1.41253	0.257283
3.41194	1.41379	0.255629
3.42408	1.41505	0.253984
3.43623	1.41631	0.252347
3.44837	1.41757	0.250718
3.46051	1.41882	0.249098
3.47265	1.42008	0.247486
3.48479	1.42133	0.245883
3.49694	1.42258	0.244288
3.50908	1.42383	0.242701
3.52122	1.42508	0.241123
3.53336	1.42633	0.239554
3.54551	1.42757	0.237993
3.55765	1.42882	0.23644
3.56979	1.43006	0.234896
3.58193	1.4313	0.233361
3.59407	1.43254	0.231834
3.60622	1.43377	0.230316
3.61836	1.43501	0.228806
3.6305	1.43624	0.227305
3.64264	1.43747	0.225813
3.65478	1.4387	0.224329
3.66693	1.43993	0.222854
3.67907	1.44116	0.221387
3.69121	1.44238	0.219929
3.70335	1.44361	0.21848
3.7155	1.44483	0.21704
3.72764	1.44605	0.215608
3.73978	1.44727	0.214185
3.75192	1.44849	0.212771
3.76406	1.4497	0.211365
3.77621	1.45092	0.209968
3.78835	1.45213	0.20858
3.80049	1.45334	0.207201
3.81263	1.45455	0.205831
3.82477	1.45576	0.204469
3.83692	1.45696	0.203116
3.84906	1.45817	0.201772
3.8612	1.45937	0.200437
3.87334	1.46057	0.199111
3.88549	1.46177	0.197794
3.89763	1.46297	0.196485
3.90977	1.46417	0.195186
3.92191	1.46536	0.193895
3.93405	1.46655	0.192614
3.9462	1.46774	0.191341
3.95834	1.46893	0.190077
3.97048	1.47012	0.188822
3.98262	1.47131	0.187577
3.99476	1.47249	0.18634
4.00691	1.47368	0.185112
4.01905	1.47486	0.183893
4.03119	1.47604	0.182683
4.04333	1.47722	0.181483
4.05548	1.47839	0.18029
4.06762	1.47957	0.179107
4.07976	1.48074	0.177933
4.0919	1.48191	0.176767
4.10404	1.48308	0.17561
4.11619	1.48425	0.174461
4.12833	1.48542	0.173321
4.14047	1.48659	0.17219
4.15261	1.48775	0.171067
4.16475	1.48891	0.169952
4.1769	1.49007	0.168846
4.18904	1.49123	0.167748
4.20118	1.49239	0.166659
4.21332	1.49355	0.165577
4.22547	1.4947	0.164504
4.23761	1.49586	0.163439
4.24975	1.49701	0.162382
4.26189	1.49816	0.161333
4.27403	1.49931	0.160293
4.28618	1.50046	0.15926
4.29832	1.5016	0.158235
4.31046	1.50275	0.157217
4.3226	1.50389	0.156208
4.33474	1.50503	0.155206
4.34689	1.50617	0.154212
4.35903	1.50731	0.153226
4.37117	1.50845	0.152248
4.38331	1.50958	0.151276
4.39546	1.51072	0.150313
4.4076	1.51185	0.149357
4.41974	1.51298	0.148408
4.43188	1.51412	0.147467
4.44402	1.51524	0.146533
4.45617	1.51637	0.145606
4.46831	1.5175	0.144687
4.48045	1.51862	0.143774
4.49259	1.51975	0.142869
4.50473	1.52087	0.141971
4.51688	1.52199	0.14108
4.52902	1.52311	0.140196
4.54116	1.52423	0.139319
4.5533	1.52535	0.138449
4.56545	1.52646	0.137585
4.57759	1.52758	0.136729
4.58973	1.52869	0.135879
4.60187	1.52981	0.135036
4.61401	1.53092	0.134199
4.62616	1.53203	0.133369
4.6383	1.53313	0.132546
4.65044	1.53424	0.131729
4.66258	1.53535	0.130919
4.67472	1.53645	0.130115
4.68687	1.53756	0.129318
4.69901	1.53866	0.128526
4.71115	1.53976	0.127742
4.72329	1.54086	0.126963
4.73544	1.54196	0.12619
4.74758	1.54306	0.125424
4.75972	1.54415	0.124664
4.77186	1.54525	0.123909
4.784	1.54634	0.123161
4.79615	1.54744	0.122419
4.80829	1.54853	0.121682
4.82043	1.54962	0.120952
4.83257	1.55071	0.120227
4.84471	1.5518	0.119508
4.85686	1.55289	0.118795
4.869	1.55397	0.118087
4.88114	1.55506	0.117385
4.89328	1.55614	0.116689
4.90543	1.55723	0.115998
4.91757	1.55831	0.115312
4.92971	1.55939	0.114632
4.94185	1.56047	0.113957
4.95399	1.56155	0.113288
4.96614	1.56263	0.112624
4.97828	1.5637	0.111965
4.99042	1.56478	0.111311
5.00256	1.56585	0.110662
5.0147	1.56693	0.110019
5.02685	1.568	0.10938
5.03899	1.56907	0.108747
5.05113	1.57014	0.108118
5.06327	1.57121	0.107495
5.07542	1.57228	0.106876
5.08756	1.57335	0.106262
5.0997	1.57442	0.105652
5.11184	1.57549	0.105048
5.12398	1.57655	0.104448
5.13613	1.57762	0.103853
5.14827	1.57868	0.103262
5.16041	1.57974	0.102676
5.17255	1.5808	0.102094
5.18469	1.58186	0.101516
5.19684	1.58292	0.100943
5.20898	1.58398	0.100375
5.22112	1.58504	0.0998103
5.23326	1.5861	0.0992501
5.24541	1.58716	0.098694
5.25755	1.58821	0.0981421
5.26969	1.58927	0.0975943
5.28183	1.59032	0.0970506
5.29397	1.59137	0.0965108
5.30612	1.59243	0.0959749
5.31826	1.59348	0.0954429
5.3304	1.59453	0.0949148
5.34254	1.59558	0.0943905
5.35468	1.59663	0.0938699
5.36683	1.59767	0.093353
5.37897	1.59872	0.0928398
5.39111	1.59977	0.0923301
5.40325	1.60082	0.0918241
5.4154	1.60186	0.0913215
5.42754	1.60291	0.0908224
5.43968	1.60395	0.0903267
5.45182	1.60499	0.0898344
5.46396	1.60604	0.0893454
5.47611	1.60708	0.0888596
5.48825	1.60812	0.0883771
5.50039	1.60916	0.0878977
5.51253	1.6102	0.0874215
5.52467	1.61124	0.0869484
5.53682	1.61228	0.0864783
5.54896	1.61331	0.0860111
5.5611	1.61435	0.0855469
5.57324	1.61539	0.0850856
5.58539	1.61642	0.0846272
5.59753	1.61746	0.0841715
5.60967	1.61849	0.0837186
5.62181	1.61953	0.0832684
5.63395	1.62056	0.0828208
5.6461	1.62159	0.0823758
5.65824	1.62262	0.0819334
5.67038	1.62366	0.0814935
5.68252	1.62469	0.081056
5.69466	1.62572	0.0806209
5.70681	1.62675	0.0801883
5.71895	1.62778	0.0797579
5.73109	1.6288	0.0793298
5.74323	1.62983	0.0789039
5.75538	1.63086	0.0784802
5.76752	1.63189	0.0780586
5.77966	1.63291	0.0776391
5.7918	1.63394	0.0772216
5.80394	1.63497	0.0768061
5.81609	1.63599	0.0763925
5.82823	1.63702	0.0759808
5.84037	1.63804	0.075571
5.85251	1.63906	0.075163
5.86465	1.64009	0.0747566
5.8768	1.64111	0.074352
5.88894	1.64213	0.0739491
5.90108	1.64315	0.0735477
5.91322	1.64417	0.0731479
5.92537	1.6452	0.0727496
5.93751	1.64622	0.0723527
5.94965	1.64724	0.0719573
5.96179	1.64826	0.0715632
5.97393	1.64928	0.0711704
5.98608	1.65029	0.0707789
5.99822	1.65131	0.0703886
6.01036	1.65233	0.0699995
6.0225	1.65335	0.0696115
6.03464	1.65437	0.0692247
6.04679	1.65538	0.0688391
6.05893	1.6564	0.0684547
6.07107	1.65742	0.0680714
6.08321	1.65843	0.0676892
6.09536	1.65945	0.0673083
6.1075	1.66047	0.0669285
6.11964	1.66148	0.0665499
6.13178	1.6625	0.0661724
6.14392	1.66351	0.0657961
6.15607	1.66453	0.065421
6.16821	1.66554	0.065047
6.18035	1.66655	0.0646742
6.19249	1.66757	0.0643026
6.20463	1.66858	0.0639322
6.21678	1.66959	0.0635629
6.22892	1.67061	0.0631948
6.24106	1.67162	0.0628278
6.2532	1.67263	0.0624621
6.26535	1.67364	0.0620975
6.27749	1.67466	0.0617341
6.28963	1.67567	0.0613718
6.30177	1.67668	0.0610107
6.31391	1.67769	0.0606508
6.32606	1.6787	0.0602921
6.3382	1.67971	0.0599346
6.35034	1.68072	0.0595782
6.36248	1.68173	0.059223
6.37462	1.68274	0.0588689
6.38677	1.68375	0.0585161
6.39891	1.68476	0.0581644
6.41105	1.68577	0.0578139
6.42319	1.68677	0.0574646
6.43534	1.68778	0.0571165
6.44748	1.68879	0.0567695
6.45962	1.6898	0.0564237
6.47176	1.6908	0.0560791
6.4839	1.69181	0.0557357
6.49605	1.69281	0.0553934
6.50819	1.69382	0.0550524
6.52033	1.69482	0.0547125
6.53247	1.69582	0.0543738
6.54461	1.69683	0.0540363
6.55676	1.69783	0.0536999
6.5689	1.69883	0.0533648
6.58104	1.69983	0.0530308
6.59318	1.70083	0.052698
6.60533	1.70183	0.0523664
6.61747	1.70283	0.052036
6.62961	1.70383	0.0517067
6.64175	1.70482	0.0513787
6.65389	1.70582	0.0510518
6.66604	1.70682	0.0507261
6.67818	1.70781	0.0504016
6.69032	1.70881	0.0500783
6.70246	1.7098	0.0497562
6.7146	1.7108	0.0494352
6.72675	1.71179	0.0491155
6.73889	1.71278	0.0487969
6.75103	1.71377	0.0484796
6.76317	1.71476	0.0481634
6.77532	1.71575	0.0478484
6.78746	1.71674	0.0475346
6.7996	1.71773	0.047222
6.81174	1.71872	0.0469106
6.82388	1.7197	0.0466003
6.83603	1.72069	0.0462913
6.84817	1.72167	0.0459835
6.86031	1.72265	0.0456768
6.87245	1.72364	0.0453714
6.88459	1.72462	0.0450671
6.89674	1.7256	0.044764
6.90888	1.72658	0.0444621
6.92102	1.72756	0.0441615
6.93316	1.72854	0.043862
6.94531	1.72951	0.0435637
6.95745	1.73049	0.0432666
6.96959	1.73146	0.0429707
6.98173	1.73244	0.042676
6.99387	1.73341	0.0423825
7.00602	1.73438	0.0420902
7.01816	1.73535	0.0417991
7.0303	1.73632	0.0415092
7.04244	1.73729	0.0412204
7.05458	1.73826	0.0409329
7.06673	1.73922	0.0406466
7.07887	1.74019	0.0403615
7.09101	1.74115	0.0400776
7.10315	1.74212	0.0397949
7.1153	1.74308	0.0395134
7.12744	1.74404	0.0392331
7.13958	1.745	0.038954
7.15172	1.74596	0.0386761
7.16386	1.74691	0.0383994
7.17601	1.74787	0.0381239
7.18815	1.74882	0.0378496
7.20029	1.74977	0.0375765
7.21243	1.75073	0.0373046
7.22457	1.75168	0.0370339
7.23672	1.75263	0.0367645
7.24886	1.75357	0.0364962
7.261	1.75452	0.0362291
7.27314	1.75547	0.0359633
7.28529	1.75641	0.0356987
7.29743	1.75735	0.0354352
7.30957	1.75829	0.035173
7.32171	1.75923	0.034912
7.33385	1.76017	0.0346522
7.346	1.76111	0.0343936
7.35814	1.76204	0.0341362
7.37028	1.76298	0.03388
7.38242	1.76391	0.033625
7.39456	1.76484	0.0333713
7.40671	1.76577	0.0331187
7.41885	1.7667	0.0328674
7.43099	1.76763	0.0326173
7.44313	1.76855	0.0323684
7.45528	1.76947	0.0321207
7.46742	1.7704	0.0318742
7.47956	1.77132	0.0316289
7.4917	1.77224	0.0313849
7.50384	1.77315	0.031142
7.51599	1.77407	0.0309004
7.52813	1.77498	0.03066
7.54027	1.77589	0.0304208
7.55241	1.77681	0.0301828
7.56455	1.77771	0.0299461
7.5767	1.77862	0.0297105
7.58884	1.77953	0.0294762
7.60098	1.78043	0.0292431
7.61312	1.78133	0.0290112
7.62527	1.78223	0.0287806
7.63741	1.78313	0.0285511
7.64955	1.78403	0.0283229
7.66169	1.78493	0.0280959
7.67383	1.78582	0.0278701
7.68598	1.78671	0.0276456
7.69812	1.7876	0.0274222
7.71026	1.78849	0.0272001
7.7224	1.78938	0.0269792
7.73454	1.79026	0.0267595
7.74669	1.79114	0.0265411
7.75883	1.79202	0.0263239
7.77097	1.7929	0.0261079
7.78311	1.79378	0.0258931
7.79526	1.79466	0.0256796
7.8074	1.79553	0.0254672
7.81954	1.7964	0.0252561
7.83168	1.79727	0.0250463
7.84382	1.79814	0.0248376
7.85597	1.799	0.0246302
7.86811	1.79987	0.024424
7.88025	1.80073	0.024219
7.89239	1.80159	0.0240153
7.90453	1.80244	0.0238128
7.91668	1.8033	0.0236115
7.92882	1.80415	0.0234115
7.94096	1.805	0.0232127
7.9531	1.80585	0.0230151
7.96525	1.8067	0.0228187
7.97739	1.80755	0.0226236
7.98953	1.80839	0.0224297
8.00167	1.80923	0.0222371
8.01381	1.81007	0.0220456
8.02596	1.81091	0.0218555
8.0381	1.81174	0.0216665
8.05024	1.81257	0.0214787
8.06238	1.8134	0.0212922
8.07452	1.81423	0.0211069
8.08667	1.81506	0.0209227
8.09881	1.81588	0.0207398
8.11095	1.8167	0.0205581
8.12309	1.81752	0.0203776
8.13524	1.81834	0.0201983
8.14738	1.81915	0.0200201
8.15952	1.81996	0.0198431
8.17166	1.82077	0.0196674
8.1838	1.82158	0.0194927
8.19595	1.82239	0.0193193
8.20809	1.82319	0.019147
8.22023	1.82399	0.0189759
8.23237	1.82479	0.0188059
8.24451	1.82558	0.0186371
8.25666	1.82637	0.0184695
8.2688	1.82716	0.018303
8.28094	1.82795	0.0181376
8.29308	1.82873	0.0179734
8.30523	1.82952	0.0178102
8.31737	1.8303	0.0176483
8.32951	1.83107	0.0174874
8.34165	1.83185	0.0173277
8.35379	1.83262	0.0171691
8.36594	1.83339	0.0170116
8.37808	1.83415	0.0168552
8.39022	1.83491	0.0166999
8.40236	1.83567	0.0165457
8.4145	1.83643	0.0163926
8.42665	1.83718	0.0162405
8.43879	1.83793	0.0160896
8.45093	1.83868	0.0159398
8.46307	1.83943	0.015791
8.47522	1.84017	0.0156433
8.48736	1.84091	0.0154967
8.4995	1.84164	0.0153511
8.51164	1.84238	0.0152066
8.52378	1.8431	0.0150632
8.53593	1.84383	0.0149208
8.54807	1.84455	0.0147794
8.56021	1.84527	0.0146392
8.57235	1.84599	0.0144999
8.58449	1.8467	0.0143617
8.59664	1.84741	0.0142245
8.60878	1.84812	0.0140883
8.62092	1.84882	0.0139532
8.63306	1.84952	0.0138191
8.64521	1.85022	0.013686
8.65735	1.85091	0.0135539
8.66949	1.8516	0.0134228
8.68163	1.85228	0.0132927
8.69377	1.85297	0.0131636
8.70592	1.85365	0.0130355
8.71806	1.85432	0.0129084
8.7302	1.85499	0.0127823
8.74234	1.85566	0.0126572
8.75448	1.85632	0.012533
8.76663	1.85698	0.0124099
8.77877	1.85764	0.0122877
8.79091	1.85829	0.0121664
8.80305	1.85894	0.0120461
8.8152	1.85958	0.0119268
8.82734	1.86023	0.0118084
8.83948	1.86086	0.011691
8.85162	1.8615	0.0115745
8.86376	1.86213	0.011459
8.87591	1.86275	0.0113444
8.88805	1.86337	0.0112307
8.90019	1.86399	0.0111179
8.91233	1.8646	0.0110061
8.92447	1.86521	0.0108952
8.93662	1.86582	0.0107852
8.94876	1.86642	0.0106761
8.9609	1.86701	0.010568
8.97304	1.86761	0.0104607
8.98519	1.86819	0.0103543
8.99733	1.86878	0.0102489
9.00947	1.86936	0.0101443
9.02161	1.86993	0.0100406
9.03375	1.8705	0.00993775
9.0459	1.87107	0.00983581
9.05804	1.87163	0.00973474
9.07018	1.87219	0.00963454
9.08232	1.87274	0.0095352
9.09446	1.87329	0.00943673
9.10661	1.87384	0.00933912
9.11875	1.87438	0.00924235
9.13089	1.87491	0.00914643
9.14303	1.87544	0.00905136
9.15518	1.87597	0.00895713
9.16732	1.87649	0.00886373
9.17946	1.87701	0.00877117
9.1916	1.87752	0.00867943
9.20374	1.87803	0.00858852
9.21589	1.87853	0.00849843
9.22803	1.87903	0.00840914
9.24017	1.87952	0.00832068
9.25231	1.88001	0.00823301
9.26445	1.88049	0.00814615
9.2766	1.88097	0.00806009
9.28874	1.88144	0.00797482
9.30088	1.88191	0.00789035
9.31302	1.88237	0.00780665
9.32517	1.88283	0.00772374
9.33731	1.88328	0.00764161
9.34945	1.88373	0.00756025
9.36159	1.88418	0.00747966
9.37373	1.88461	0.00739983
9.38588	1.88505	0.00732077
9.39802	1.88547	0.00724246
9.41016	1.8859	0.0071649
9.4223	1.88631	0.00708809
9.43444	1.88673	0.00701203
9.44659	1.88713	0.0069367
9.45873	1.88753	0.00686212
9.47087	1.88793	0.00678826
9.48301	1.88832	0.00671513
9.49516	1.8887	0.00664272
9.5073	1.88908	0.00657103
9.51944	1.88946	0.00650006
9.53158	1.88983	0.0064298
9.54372	1.89019	0.00636024
9.55587	1.89055	0.00629139
9.56801	1.8909	0.00622323
9.58015	1.89125	0.00615577
9.59229	1.89159	0.00608899
9.60443	1.89192	0.00602291
9.61658	1.89225	0.0059575
9.62872	1.89258	0.00589278
9.64086	1.89289	0.00582872
9.653	1.89321	0.00576533
9.66515	1.89351	0.00570261
9.67729	1.89381	0.00564055
9.68943	1.89411	0.00557915
9.70157	1.8944	0.00551839
9.71371	1.89468	0.00545829
9.72586	1.89496	0.00539883
9.738	1.89523	0.00534001
9.75014	1.89549	0.00528182
9.76228	1.89575	0.00522427
9.77442	1.896	0.00516734
9.78657	1.89625	0.00511104
9.79871	1.89649	0.00505536
9.81085	1.89673	0.00500029
9.82299	1.89696	0.00494583
9.83514	1.89718	0.00489197
9.84728	1.89739	0.00483872
9.85942	1.8976	0.00478607
9.87156	1.89781	0.00473401
9.8837	1.898	0.00468254
9.89585	1.89819	0.00463165
9.90799	1.89838	0.00458135
9.92013	1.89856	0.00453162
9.93227	1.89873	0.00448247
9.94441	1.89889	0.00443389
9.95656	1.89905	0.00438587
9.9687	1.89921	0.00433841
9.98084	1.89935	0.0042915
9.99298	1.89949	0.00424515
10.0051	1.89962	0.00419935
10.0173	1.89975	0.00415409
10.0294	1.89987	0.00410937
10.0416	1.89998	0.00406519
10.0537	1.90009	0.00402154
10.0658	1.90019	0.00397843
10.078	1.90028	0.00393584
10.0901	1.90036	0.00389377
10.1023	1.90044	0.00385223
10.1144	1.90051	0.0038112
10.1265	1.90058	0.00377069
10.1387	1.90064	0.00373069
10.1508	1.90069	0.0036912
10.163	1.90073	0.00365221
10.1751	1.90077	0.00361372
10.1873	1.9008	0.00357573
10.1994	1.90083	0.00353824
10.2115	1.90085	0.00350123
10.2237	1.90086	0.00346472
10.2358	1.90086	0.00342868
10.248	1.90086	0.00339313
10.2601	1.90085	0.00335806
10.2723	1.90084	0.00332346
10.2844	1.90082	0.00328934
10.2965	1.90079	0.00325568
10.3087	1.90076	0.00322248
10.3208	1.90072	0.00318975
10.333	1.90067	0.00315747
10.3451	1.90062	0.00312565
10.3572	1.90056	0.00309428
10.3694	1.9005	0.00306336
10.3815	1.90043	0.00303288
10.3937	1.90035	0.00300285
10.4058	1.90027	0.00297325
10.418	1.90018	0.00294409
10.4301	1.90009	0.00291536
10.4422	1.89999	0.00288705
10.4544	1.89988	0.00285918
10.4665	1.89977	0.00283172
10.4787	1.89965	0.00280468
10.4908	1.89953	0.00277806
10.503	1.8994	0.00275185
10.5151	1.89927	0.00272604
10.5272	1.89913	0.00270065
10.5394	1.89899	0.00267565
10.5515	1.89884	0.00265105
10.5637	1.89868	0.00262685
10.5758	1.89852	0.00260304
10.5879	1.89835	0.00257961
10.6001	1.89818	0.00255658
10.6122	1.898	0.00253392
10.6244	1.89782	0.00251164
10.6365	1.89763	0.00248974
10.6487	1.89744	0.00246821
10.6608	1.89725	0.00244705
10.6729	1.89704	0.00242625
10.6851	1.89684	0.00240582
10.6972	1.89662	0.00238574
10.7094	1.89641	0.00236602
10.7215	1.89618	0.00234665
10.7337	1.89596	0.00232763
10.7458	1.89573	0.00230896
10.7579	1.89549	0.00229062
10.7701	1.89525	0.00227263
10.7822	1.895	0.00225497
10.7944	1.89475	0.00223764
10.8065	1.8945	0.00222065
10.8186	1.89424	0.00220397
10.8308	1.89397	0.00218763
10.8429	1.8937	0.0021716
10.8551	1.89343	0.00215588
10.8672	1.89315	0.00214048
10.8794	1.89287	0.00212538
10.8915	1.89259	0.00211059
10.9036	1.8923	0.00209611
10.9158	1.892	0.00208192
10.9279	1.8917	0.00206803
10.9401	1.8914	0.00205443
10.9522	1.8911	0.00204112
10.9644	1.89079	0.0020281
10.9765	1.89047	0.00201535
10.9886	1.89015	0.00200289
11.0008	1.88983	0.00199071
11.0129	1.8895	0.00197879
11.0251	1.88917	0.00196715
11.0372	1.88884	0.00195577
11.0493	1.8885	0.00194465
11.0615	1.88816	0.00193379
11.0736	1.88782	0.00192319
11.0858	1.88747	0.00191285
11.0979	1.88711	0.00190275
11.1101	1.88676	0.00189289
11.1222	1.8864	0.00188328
11.1343	1.88604	0.00187391
11.1465	1.88567	0.00186478
11.1586	1.8853	0.00185587
11.1708	1.88493	0.0018472
11.1829	1.88455	0.00183876
11.1951	1.88417	0.00183053
11.2072	1.88379	0.00182253
11.2193	1.8834	0.00181474
11.2315	1.88302	0.00180716
11.2436	1.88262	0.0017998
11.2558	1.88223	0.00179264
11.2679	1.88183	0.00178568
11.2801	1.88143	0.00177893
11.2922	1.88103	0.00177237
11.3043	1.88062	0.001766
11.3165	1.88021	0.00175982
11.3286	1.8798	0.00175383
11.3408	1.87938	0.00174803
11.3529	1.87897	0.0017424
11.365	1.87854	0.00173695
11.3772	1.87812	0.00173167
11.3893	1.8777	0.00172656
11.4015	1.87727	0.00172162
11.4136	1.87684	0.00171684
11.4258	1.8764	0.00171222
11.4379	1.87597	0.00170776
11.45	1.87553	0.00170345
11.4622	1.87509	0.00169929
11.4743	1.87465	0.00169528
11.4865	1.8742	0.00169141
11.4986	1.87376	0.00168768
11.5108	1.87331	0.00168409
11.5229	1.87286	0.00168063
11.535	1.8724	0.0016773
11.5472	1.87195	0.0016741
11.5593	1.87149	0.00167102
11.5715	1.87103	0.00166807
11.5836	1.87057	0.00166522
11.5957	1.87011	0.0016625
11.6079	1.86964	0.00165988
11.62	1.86918	0.00165737
11.6322	1.86871	0.00165496
11.6443	1.86824	0.00165266
11.6565	1.86777	0.00165045
11.6686	1.86729	0.00164833
11.6807	1.86682	0.00164631
11.6929	1.86634	0.00164437
11.705	1.86586	0.00164251
11.7172	1.86538	0.00164074
11.7293	1.8649	0.00163904
11.7415	1.86442	0.00163742
11.7536	1.86394	0.00163587
11.7657	1.86345	0.00163438
11.7779	1.86297	0.00163296
11.79	1.86248	0.0016316
11.8022	1.86199	0.0016303
11.8143	1.8615	0.00162905
11.8264	1.86101	0.00162785
11.8386	1.86052	0.0016267
11.8507	1.86003	0.00162559
11.8629	1.85953	0.00162452
11.875	1.85904	0.0016235
11.8872	1.85854	0.0016225
11.8993	1.85805	0.00162154
11.9114	1.85755	0.0016206
11.9236	1.85705	0.00161969
11.9357	1.85655	0.00161879
11.9479	1.85605	0.00161792
11.96	1.85555	0.00161706
11.9722	1.85505	0.00161621
11.9843	1.85455	0.00161537
11.9964	1.85405	0.00161453
12.0086	1.85355	0.0016137
12.0207	1.85305	0.00161286
12.0329	1.85254	0.00161201
12.045	1.85204	0.00161116
12.0571	1.85154	0.00161029
12.0693	1.85103	0.00160941
12.0814	1.85053	0.00160851
12.0936	1.85003	0.00160759
12.1057	1.84952	0.00160664
12.1179	1.84902	0.00160566
12.13	1.84851	0.00160465

## Sheet: FtsQ(I74Q)
time (h)	FtsQ(I74Q), 30 °C fitness scores, smoothed (-)	FtsQ(I74Q), 42 °C fitness scores, smoothed (-)		time (h)	FtsQ(I74Q), 30 °C fitness scores, replicate A (-)	FtsQ(I74Q), 30 °C fitness scores, replicate B (-)
0	1.02887	1.04183		0	1	1
0.0121421	1.03041	1.04368		2	1.3583	1.25707
0.0242843	1.03194	1.04552		4	1.21707	1.28683
0.0364264	1.03347	1.04737		6.22	1.51032	1.23322
0.0485686	1.035	1.04922		8.12	1.51513	1.59681
0.0607107	1.03654	1.05106		10.12	1.46268	1.39238
0.0728529	1.03807	1.05291		12.13	1.71897	1.41706
0.084995	1.0396	1.05475
0.0971371	1.04113	1.0566
0.109279	1.04266	1.05844		time (h)	FtsQ(I74Q), 30 °C fitness scores, replicate A (-)	FtsQ(I74Q), 30 °C fitness scores, replicate B (-)
0.121421	1.04419	1.06028		0	1	1
0.133564	1.04572	1.06213		2	1.40819	1.27339
0.145706	1.04725	1.06397		4	1.13789	1.2874
0.157848	1.04878	1.06581		6	1.02767	0.952434
0.16999	1.05031	1.06765		8	0.431772	0.257693
0.182132	1.05183	1.06949		10	0.116425	0.0687736
0.194274	1.05336	1.07132		12	0.0246481	0.0884165
0.206416	1.05488	1.07316
0.218559	1.05641	1.07499
0.230701	1.05793	1.07682
0.242843	1.05945	1.07866
0.254985	1.06097	1.08048
0.267127	1.06249	1.08231
0.279269	1.06401	1.08414
0.291411	1.06553	1.08596
0.303554	1.06704	1.08778
0.315696	1.06856	1.0896
0.327838	1.07007	1.09142
0.33998	1.07158	1.09324
0.352122	1.07309	1.09505
0.364264	1.0746	1.09686
0.376406	1.07611	1.09867
0.388549	1.07761	1.10047
0.400691	1.07912	1.10227
0.412833	1.08062	1.10407
0.424975	1.08212	1.10587
0.437117	1.08361	1.10766
0.449259	1.08511	1.10945
0.461401	1.0866	1.11124
0.473544	1.08809	1.11303
0.485686	1.08958	1.11481
0.497828	1.09107	1.11659
0.50997	1.09255	1.11836
0.522112	1.09403	1.12013
0.534254	1.09551	1.1219
0.546396	1.09699	1.12366
0.558539	1.09846	1.12542
0.570681	1.09994	1.12718
0.582823	1.10141	1.12893
0.594965	1.10287	1.13068
0.607107	1.10434	1.13242
0.619249	1.1058	1.13416
0.631391	1.10725	1.1359
0.643534	1.10871	1.13763
0.655676	1.11016	1.13935
0.667818	1.11161	1.14108
0.67996	1.11306	1.14279
0.692102	1.1145	1.1445
0.704244	1.11594	1.14621
0.716386	1.11738	1.14792
0.728529	1.11881	1.14961
0.740671	1.12024	1.15131
0.752813	1.12166	1.15299
0.764955	1.12309	1.15468
0.777097	1.12451	1.15635
0.789239	1.12592	1.15802
0.801381	1.12733	1.15969
0.813524	1.12874	1.16135
0.825666	1.13015	1.16301
0.837808	1.13155	1.16466
0.84995	1.13294	1.1663
0.862092	1.13434	1.16794
0.874234	1.13572	1.16957
0.886376	1.13711	1.17119
0.898519	1.13849	1.17281
0.910661	1.13987	1.17443
0.922803	1.14124	1.17603
0.934945	1.14261	1.17763
0.947087	1.14397	1.17923
0.959229	1.14533	1.18082
0.971371	1.14668	1.1824
0.983514	1.14803	1.18397
0.995656	1.14938	1.18554
1.0078	1.15072	1.1871
1.01994	1.15205	1.18865
1.03208	1.15339	1.1902
1.04422	1.15471	1.19174
1.05637	1.15603	1.19327
1.06851	1.15735	1.19479
1.08065	1.15866	1.19631
1.09279	1.15997	1.19782
1.10493	1.16127	1.19932
1.11708	1.16257	1.20082
1.12922	1.16386	1.2023
1.14136	1.16515	1.20378
1.1535	1.16643	1.20525
1.16565	1.1677	1.20671
1.17779	1.16897	1.20817
1.18993	1.17024	1.20962
1.20207	1.1715	1.21105
1.21421	1.17275	1.21248
1.22636	1.174	1.21391
1.2385	1.17524	1.21532
1.25064	1.17648	1.21672
1.26278	1.17771	1.21812
1.27492	1.17893	1.21951
1.28707	1.18015	1.22088
1.29921	1.18137	1.22225
1.31135	1.18257	1.22361
1.32349	1.18377	1.22496
1.33564	1.18497	1.22631
1.34778	1.18616	1.22764
1.35992	1.18734	1.22896
1.37206	1.18852	1.23028
1.3842	1.18969	1.23158
1.39635	1.19085	1.23288
1.40849	1.19201	1.23416
1.42063	1.19316	1.23544
1.43277	1.1943	1.2367
1.44491	1.19544	1.23796
1.45706	1.19657	1.2392
1.4692	1.19769	1.24044
1.48134	1.19881	1.24166
1.49348	1.19992	1.24288
1.50563	1.20102	1.24408
1.51777	1.20211	1.24528
1.52991	1.2032	1.24646
1.54205	1.20428	1.24763
1.55419	1.20536	1.24879
1.56634	1.20643	1.24995
1.57848	1.20749	1.25109
1.59062	1.20854	1.25222
1.60276	1.20958	1.25334
1.6149	1.21062	1.25444
1.62705	1.21165	1.25554
1.63919	1.21268	1.25662
1.65133	1.21369	1.2577
1.66347	1.2147	1.25876
1.67562	1.2157	1.25981
1.68776	1.21669	1.26085
1.6999	1.21767	1.26188
1.71204	1.21865	1.26289
1.72418	1.21962	1.2639
1.73633	1.22058	1.26489
1.74847	1.22153	1.26587
1.76061	1.22248	1.26683
1.77275	1.22341	1.26779
1.78489	1.22434	1.26873
1.79704	1.22526	1.26966
1.80918	1.22617	1.27058
1.82132	1.22707	1.27149
1.83346	1.22797	1.27238
1.84561	1.22885	1.27326
1.85775	1.22973	1.27413
1.86989	1.2306	1.27498
1.88203	1.23146	1.27582
1.89417	1.23231	1.27665
1.90632	1.23315	1.27747
1.91846	1.23399	1.27827
1.9306	1.23481	1.27906
1.94274	1.23563	1.27983
1.95488	1.23643	1.2806
1.96703	1.23723	1.28134
1.97917	1.23802	1.28208
1.99131	1.2388	1.2828
2.00345	1.23957	1.28351
2.0156	1.24033	1.2842
2.02774	1.24108	1.28488
2.03988	1.24182	1.28555
2.05202	1.24255	1.2862
2.06416	1.24328	1.28684
2.07631	1.24399	1.28746
2.08845	1.2447	1.28807
2.10059	1.2454	1.28867
2.11273	1.24609	1.28925
2.12487	1.24677	1.28982
2.13702	1.24744	1.29038
2.14916	1.24811	1.29092
2.1613	1.24876	1.29145
2.17344	1.24941	1.29197
2.18559	1.25005	1.29247
2.19773	1.25068	1.29296
2.20987	1.2513	1.29343
2.22201	1.25192	1.2939
2.23415	1.25252	1.29435
2.2463	1.25312	1.29478
2.25844	1.25371	1.2952
2.27058	1.2543	1.29561
2.28272	1.25487	1.29601
2.29486	1.25544	1.29639
2.30701	1.256	1.29676
2.31915	1.25656	1.29712
2.33129	1.25711	1.29746
2.34343	1.25764	1.29779
2.35558	1.25818	1.29811
2.36772	1.2587	1.29842
2.37986	1.25922	1.29871
2.392	1.25973	1.29899
2.40414	1.26024	1.29925
2.41629	1.26074	1.29951
2.42843	1.26123	1.29975
2.44057	1.26171	1.29998
2.45271	1.26219	1.30019
2.46485	1.26266	1.30039
2.477	1.26313	1.30058
2.48914	1.26359	1.30076
2.50128	1.26404	1.30093
2.51342	1.26449	1.30108
2.52557	1.26493	1.30122
2.53771	1.26537	1.30134
2.54985	1.26579	1.30146
2.56199	1.26622	1.30156
2.57413	1.26664	1.30165
2.58628	1.26705	1.30173
2.59842	1.26745	1.30179
2.61056	1.26786	1.30184
2.6227	1.26825	1.30188
2.63484	1.26864	1.30191
2.64699	1.26903	1.30193
2.65913	1.26941	1.30193
2.67127	1.26978	1.30192
2.68341	1.27015	1.3019
2.69556	1.27052	1.30187
2.7077	1.27088	1.30182
2.71984	1.27123	1.30177
2.73198	1.27158	1.3017
2.74412	1.27193	1.30162
2.75627	1.27227	1.30152
2.76841	1.27261	1.30142
2.78055	1.27294	1.3013
2.79269	1.27327	1.30117
2.80483	1.27359	1.30103
2.81698	1.27391	1.30088
2.82912	1.27422	1.30072
2.84126	1.27454	1.30054
2.8534	1.27484	1.30036
2.86555	1.27515	1.30016
2.87769	1.27545	1.29995
2.88983	1.27574	1.29972
2.90197	1.27604	1.29949
2.91411	1.27632	1.29924
2.92626	1.27661	1.29899
2.9384	1.27689	1.29872
2.95054	1.27717	1.29844
2.96268	1.27745	1.29815
2.97482	1.27772	1.29785
2.98697	1.27799	1.29753
2.99911	1.27825	1.29721
3.01125	1.27852	1.29687
3.02339	1.27878	1.29652
3.03554	1.27903	1.29616
3.04768	1.27929	1.29579
3.05982	1.27954	1.29541
3.07196	1.27979	1.29502
3.0841	1.28004	1.29462
3.09625	1.28028	1.2942
3.10839	1.28053	1.29378
3.12053	1.28077	1.29334
3.13267	1.281	1.29289
3.14481	1.28124	1.29243
3.15696	1.28147	1.29197
3.1691	1.28171	1.29148
3.18124	1.28194	1.29099
3.19338	1.28216	1.29049
3.20553	1.28239	1.28998
3.21767	1.28262	1.28946
3.22981	1.28284	1.28892
3.24195	1.28306	1.28838
3.25409	1.28328	1.28782
3.26624	1.2835	1.28726
3.27838	1.28372	1.28668
3.29052	1.28394	1.28609
3.30266	1.28415	1.28549
3.3148	1.28437	1.28489
3.32695	1.28458	1.28427
3.33909	1.28479	1.28364
3.35123	1.285	1.283
3.36337	1.28522	1.28235
3.37552	1.28543	1.28169
3.38766	1.28564	1.28102
3.3998	1.28585	1.28034
3.41194	1.28606	1.27965
3.42408	1.28626	1.27895
3.43623	1.28647	1.27823
3.44837	1.28668	1.27751
3.46051	1.28689	1.27678
3.47265	1.2871	1.27604
3.48479	1.28731	1.27529
3.49694	1.28752	1.27453
3.50908	1.28772	1.27375
3.52122	1.28793	1.27297
3.53336	1.28814	1.27218
3.54551	1.28835	1.27138
3.55765	1.28856	1.27057
3.56979	1.28877	1.26975
3.58193	1.28899	1.26891
3.59407	1.2892	1.26807
3.60622	1.28941	1.26722
3.61836	1.28963	1.26636
3.6305	1.28984	1.26549
3.64264	1.29006	1.26461
3.65478	1.29027	1.26372
3.66693	1.29049	1.26283
3.67907	1.29071	1.26192
3.69121	1.29093	1.261
3.70335	1.29116	1.26007
3.7155	1.29138	1.25914
3.72764	1.29161	1.25819
3.73978	1.29183	1.25723
3.75192	1.29206	1.25627
3.76406	1.29229	1.25529
3.77621	1.29253	1.25431
3.78835	1.29276	1.25332
3.80049	1.293	1.25232
3.81263	1.29324	1.2513
3.82477	1.29348	1.25028
3.83692	1.29372	1.24925
3.84906	1.29397	1.24822
3.8612	1.29422	1.24717
3.87334	1.29447	1.24611
3.88549	1.29472	1.24505
3.89763	1.29498	1.24397
3.90977	1.29524	1.24289
3.92191	1.2955	1.24179
3.93405	1.29577	1.24069
3.9462	1.29603	1.23958
3.95834	1.2963	1.23846
3.97048	1.29658	1.23734
3.98262	1.29686	1.2362
3.99476	1.29714	1.23505
4.00691	1.29742	1.2339
4.01905	1.29771	1.23274
4.03119	1.298	1.23156
4.04333	1.29829	1.23038
4.05548	1.29859	1.2292
4.06762	1.29889	1.228
4.07976	1.2992	1.22679
4.0919	1.2995	1.22558
4.10404	1.29981	1.22435
4.11619	1.30013	1.22312
4.12833	1.30045	1.22188
4.14047	1.30077	1.22063
4.15261	1.30109	1.21937
4.16475	1.30142	1.2181
4.1769	1.30175	1.21682
4.18904	1.30208	1.21554
4.20118	1.30242	1.21424
4.21332	1.30276	1.21294
4.22547	1.3031	1.21163
4.23761	1.30345	1.2103
4.24975	1.3038	1.20897
4.26189	1.30415	1.20764
4.27403	1.30451	1.20629
4.28618	1.30487	1.20493
4.29832	1.30523	1.20356
4.31046	1.30559	1.20219
4.3226	1.30596	1.2008
4.33474	1.30634	1.19941
4.34689	1.30671	1.19801
4.35903	1.30709	1.1966
4.37117	1.30747	1.19518
4.38331	1.30785	1.19375
4.39546	1.30824	1.19231
4.4076	1.30863	1.19086
4.41974	1.30902	1.18941
4.43188	1.30942	1.18794
4.44402	1.30982	1.18646
4.45617	1.31022	1.18498
4.46831	1.31063	1.18349
4.48045	1.31103	1.18198
4.49259	1.31145	1.18047
4.50473	1.31186	1.17895
4.51688	1.31228	1.17742
4.52902	1.3127	1.17588
4.54116	1.31312	1.17433
4.5533	1.31354	1.17278
4.56545	1.31397	1.17121
4.57759	1.3144	1.16963
4.58973	1.31484	1.16805
4.60187	1.31528	1.16645
4.61401	1.31572	1.16485
4.62616	1.31616	1.16324
4.6383	1.3166	1.16161
4.65044	1.31705	1.15998
4.66258	1.3175	1.15834
4.67472	1.31796	1.15669
4.68687	1.31842	1.15503
4.69901	1.31888	1.15336
4.71115	1.31934	1.15168
4.72329	1.3198	1.14999
4.73544	1.32027	1.14829
4.74758	1.32074	1.14659
4.75972	1.32121	1.14487
4.77186	1.32169	1.14314
4.784	1.32217	1.14141
4.79615	1.32265	1.13966
4.80829	1.32313	1.13791
4.82043	1.32362	1.13614
4.83257	1.32411	1.13437
4.84471	1.3246	1.13259
4.85686	1.3251	1.13079
4.869	1.32559	1.12899
4.88114	1.32609	1.12718
4.89328	1.3266	1.12536
4.90543	1.3271	1.12353
4.91757	1.32761	1.12169
4.92971	1.32812	1.11984
4.94185	1.32863	1.11798
4.95399	1.32914	1.11611
4.96614	1.32966	1.11423
4.97828	1.33018	1.11234
4.99042	1.3307	1.11044
5.00256	1.33123	1.10853
5.0147	1.33176	1.10661
5.02685	1.33229	1.10468
5.03899	1.33282	1.10275
5.05113	1.33335	1.1008
5.06327	1.33389	1.09884
5.07542	1.33443	1.09687
5.08756	1.33497	1.0949
5.0997	1.33552	1.09291
5.11184	1.33606	1.09091
5.12398	1.33661	1.08891
5.13613	1.33716	1.08689
5.14827	1.33772	1.08487
5.16041	1.33827	1.08283
5.17255	1.33883	1.08078
5.18469	1.33939	1.07873
5.19684	1.33996	1.07666
5.20898	1.34052	1.07459
5.22112	1.34109	1.0725
5.23326	1.34166	1.07041
5.24541	1.34223	1.0683
5.25755	1.34281	1.06619
5.26969	1.34338	1.06406
5.28183	1.34396	1.06193
5.29397	1.34454	1.05978
5.30612	1.34512	1.05762
5.31826	1.34571	1.05546
5.3304	1.3463	1.05328
5.34254	1.34689	1.0511
5.35468	1.34748	1.0489
5.36683	1.34807	1.0467
5.37897	1.34867	1.04448
5.39111	1.34927	1.04226
5.40325	1.34987	1.04002
5.4154	1.35047	1.03777
5.42754	1.35107	1.03552
5.43968	1.35168	1.03325
5.45182	1.35229	1.03097
5.46396	1.3529	1.02869
5.47611	1.35351	1.02639
5.48825	1.35413	1.02408
5.50039	1.35474	1.02177
5.51253	1.35536	1.01944
5.52467	1.35598	1.0171
5.53682	1.35661	1.01475
5.54896	1.35723	1.01239
5.5611	1.35786	1.01002
5.57324	1.35849	1.00764
5.58539	1.35912	1.00526
5.59753	1.35975	1.00286
5.60967	1.36038	1.00045
5.62181	1.36102	0.998025
5.63395	1.36166	0.995594
5.6461	1.3623	0.993153
5.65824	1.36294	0.990702
5.67038	1.36358	0.98824
5.68252	1.36423	0.985767
5.69466	1.36488	0.983284
5.70681	1.36552	0.980791
5.71895	1.36618	0.978287
5.73109	1.36683	0.975773
5.74323	1.36748	0.973248
5.75538	1.36814	0.970713
5.76752	1.3688	0.968168
5.77966	1.36946	0.965611
5.7918	1.37012	0.963045
5.80394	1.37078	0.960467
5.81609	1.37145	0.95788
5.82823	1.37211	0.955281
5.84037	1.37278	0.952672
5.85251	1.37345	0.950053
5.86465	1.37412	0.947423
5.8768	1.3748	0.944782
5.88894	1.37547	0.94213
5.90108	1.37615	0.939468
5.91322	1.37683	0.936796
5.92537	1.37751	0.934112
5.93751	1.37819	0.931418
5.94965	1.37887	0.928714
5.96179	1.37956	0.925998
5.97393	1.38024	0.923272
5.98608	1.38093	0.920535
5.99822	1.38162	0.917787
6.01036	1.38231	0.915029
6.0225	1.383	0.91226
6.03464	1.3837	0.90948
6.04679	1.38439	0.906691
6.05893	1.38509	0.90389
6.07107	1.38579	0.90108
6.08321	1.38649	0.89826
6.09536	1.38719	0.89543
6.1075	1.38789	0.89259
6.11964	1.38859	0.889741
6.13178	1.3893	0.886882
6.14392	1.39001	0.884014
6.15607	1.39071	0.881136
6.16821	1.39142	0.87825
6.18035	1.39213	0.875355
6.19249	1.39285	0.872451
6.20463	1.39356	0.869538
6.21678	1.39428	0.866617
6.22892	1.39499	0.863688
6.24106	1.39571	0.86075
6.2532	1.39643	0.857804
6.26535	1.39715	0.85485
6.27749	1.39787	0.851889
6.28963	1.39859	0.848919
6.30177	1.39932	0.845942
6.31391	1.40004	0.842958
6.32606	1.40077	0.839966
6.3382	1.40149	0.836967
6.35034	1.40222	0.833962
6.36248	1.40295	0.830949
6.37462	1.40367	0.827929
6.38677	1.4044	0.824903
6.39891	1.40513	0.821871
6.41105	1.40586	0.818832
6.42319	1.40659	0.815786
6.43534	1.40732	0.812735
6.44748	1.40805	0.809678
6.45962	1.40878	0.806615
6.47176	1.40952	0.803546
6.4839	1.41025	0.800471
6.49605	1.41098	0.797391
6.50819	1.41171	0.794306
6.52033	1.41244	0.791216
6.53247	1.41317	0.788121
6.54461	1.41391	0.785021
6.55676	1.41464	0.781916
6.5689	1.41537	0.778806
6.58104	1.4161	0.775692
6.59318	1.41683	0.772574
6.60533	1.41756	0.769451
6.61747	1.41829	0.766324
6.62961	1.41902	0.763194
6.64175	1.41975	0.760059
6.65389	1.42048	0.756921
6.66604	1.4212	0.753779
6.67818	1.42193	0.750634
6.69032	1.42266	0.747485
6.70246	1.42338	0.744334
6.7146	1.42411	0.741179
6.72675	1.42483	0.738022
6.73889	1.42555	0.734861
6.75103	1.42627	0.731698
6.76317	1.42699	0.728533
6.77532	1.42771	0.725365
6.78746	1.42843	0.722195
6.7996	1.42915	0.719023
6.81174	1.42986	0.715849
6.82388	1.43057	0.712673
6.83603	1.43129	0.709496
6.84817	1.432	0.706317
6.86031	1.43271	0.703136
6.87245	1.43341	0.699955
6.88459	1.43412	0.696772
6.89674	1.43482	0.693588
6.90888	1.43553	0.690403
6.92102	1.43623	0.687217
6.93316	1.43693	0.684031
6.94531	1.43762	0.680845
6.95745	1.43832	0.677658
6.96959	1.43901	0.674471
6.98173	1.4397	0.671283
6.99387	1.44039	0.668096
7.00602	1.44107	0.664909
7.01816	1.44176	0.661722
7.0303	1.44244	0.658536
7.04244	1.44312	0.65535
7.05458	1.44379	0.652166
7.06673	1.44447	0.648981
7.07887	1.44514	0.645798
7.09101	1.44581	0.642616
7.10315	1.44648	0.639436
7.1153	1.44714	0.636256
7.12744	1.4478	0.633079
7.13958	1.44846	0.629903
7.15172	1.44911	0.626728
7.16386	1.44976	0.623556
7.17601	1.45041	0.620386
7.18815	1.45106	0.617217
7.20029	1.4517	0.614052
7.21243	1.45234	0.610888
7.22457	1.45298	0.607728
7.23672	1.45361	0.60457
7.24886	1.45424	0.601414
7.261	1.45487	0.598262
7.27314	1.45549	0.595113
7.28529	1.45611	0.591967
7.29743	1.45673	0.588825
7.30957	1.45734	0.585686
7.32171	1.45795	0.582551
7.33385	1.45855	0.57942
7.346	1.45915	0.576292
7.35814	1.45975	0.573169
7.37028	1.46034	0.57005
7.38242	1.46093	0.566935
7.39456	1.46152	0.563825
7.40671	1.4621	0.560719
7.41885	1.46268	0.557618
7.43099	1.46325	0.554522
7.44313	1.46382	0.551431
7.45528	1.46438	0.548345
7.46742	1.46494	0.545264
7.47956	1.4655	0.542189
7.4917	1.46605	0.539119
7.50384	1.4666	0.536055
7.51599	1.46714	0.532996
7.52813	1.46768	0.529944
7.54027	1.46821	0.526898
7.55241	1.46874	0.523858
7.56455	1.46926	0.520824
7.5767	1.46978	0.517797
7.58884	1.47029	0.514776
7.60098	1.4708	0.511762
7.61312	1.4713	0.508755
7.62527	1.4718	0.505755
7.63741	1.4723	0.502762
7.64955	1.47278	0.499777
7.66169	1.47327	0.496798
7.67383	1.47374	0.493828
7.68598	1.47422	0.490865
7.69812	1.47468	0.48791
7.71026	1.47515	0.484963
7.7224	1.4756	0.482023
7.73454	1.47605	0.479092
7.74669	1.4765	0.47617
7.75883	1.47694	0.473256
7.77097	1.47737	0.47035
7.78311	1.4778	0.467454
7.79526	1.47822	0.464566
7.8074	1.47863	0.461687
7.81954	1.47904	0.458817
7.83168	1.47945	0.455957
7.84382	1.47984	0.453106
7.85597	1.48024	0.450265
7.86811	1.48062	0.447433
7.88025	1.481	0.444611
7.89239	1.48137	0.441799
7.90453	1.48174	0.438997
7.91668	1.4821	0.436205
7.92882	1.48245	0.433424
7.94096	1.4828	0.430653
7.9531	1.48314	0.427893
7.96525	1.48348	0.425144
7.97739	1.4838	0.422405
7.98953	1.48412	0.419678
8.00167	1.48444	0.416961
8.01381	1.48474	0.414256
8.02596	1.48504	0.411562
8.0381	1.48534	0.40888
8.05024	1.48562	0.406208
8.06238	1.4859	0.403548
8.07452	1.48617	0.400899
8.08667	1.48644	0.398261
8.09881	1.48669	0.395635
8.11095	1.48694	0.393019
8.12309	1.48719	0.390415
8.13524	1.48742	0.387822
8.14738	1.48765	0.38524
8.15952	1.48787	0.382669
8.17166	1.48808	0.38011
8.1838	1.48829	0.377561
8.19595	1.48849	0.375023
8.20809	1.48868	0.372497
8.22023	1.48887	0.369981
8.23237	1.48905	0.367477
8.24451	1.48922	0.364984
8.25666	1.48939	0.362501
8.2688	1.48955	0.36003
8.28094	1.4897	0.35757
8.29308	1.48984	0.35512
8.30523	1.48998	0.352682
8.31737	1.49012	0.350255
8.32951	1.49025	0.347838
8.34165	1.49037	0.345432
8.35379	1.49048	0.343038
8.36594	1.49059	0.340654
8.37808	1.4907	0.338281
8.39022	1.4908	0.335919
8.40236	1.49089	0.333568
8.4145	1.49098	0.331228
8.42665	1.49106	0.328899
8.43879	1.49114	0.32658
8.45093	1.49121	0.324273
8.46307	1.49127	0.321976
8.47522	1.49133	0.31969
8.48736	1.49139	0.317414
8.4995	1.49144	0.31515
8.51164	1.49148	0.312896
8.52378	1.49153	0.310653
8.53593	1.49156	0.308421
8.54807	1.49159	0.306199
8.56021	1.49162	0.303988
8.57235	1.49164	0.301788
8.58449	1.49166	0.299598
8.59664	1.49167	0.29742
8.60878	1.49168	0.295251
8.62092	1.49169	0.293094
8.63306	1.49169	0.290947
8.64521	1.49168	0.288811
8.65735	1.49167	0.286685
8.66949	1.49166	0.28457
8.68163	1.49165	0.282466
8.69377	1.49163	0.280372
8.70592	1.49161	0.278288
8.71806	1.49158	0.276216
8.7302	1.49155	0.274153
8.74234	1.49152	0.272102
8.75448	1.49148	0.27006
8.76663	1.49144	0.26803
8.77877	1.4914	0.266009
8.79091	1.49135	0.264
8.80305	1.4913	0.262
8.8152	1.49125	0.260011
8.82734	1.49119	0.258033
8.83948	1.49114	0.256065
8.85162	1.49108	0.254107
8.86376	1.49101	0.25216
8.87591	1.49095	0.250223
8.88805	1.49088	0.248297
8.90019	1.49081	0.246381
8.91233	1.49073	0.244475
8.92447	1.49066	0.242579
8.93662	1.49058	0.240694
8.94876	1.4905	0.23882
8.9609	1.49042	0.236955
8.97304	1.49033	0.235101
8.98519	1.49025	0.233257
8.99733	1.49016	0.231423
9.00947	1.49007	0.2296
9.02161	1.48998	0.227787
9.03375	1.48989	0.225984
9.0459	1.4898	0.224191
9.05804	1.4897	0.222408
9.07018	1.4896	0.220636
9.08232	1.48951	0.218874
9.09446	1.48941	0.217122
9.10661	1.48931	0.21538
9.11875	1.48921	0.213648
9.13089	1.4891	0.211927
9.14303	1.489	0.210215
9.15518	1.4889	0.208514
9.16732	1.48879	0.206822
9.17946	1.48869	0.205141
9.1916	1.48858	0.20347
9.20374	1.48848	0.201809
9.21589	1.48837	0.200157
9.22803	1.48827	0.198516
9.24017	1.48816	0.196885
9.25231	1.48805	0.195264
9.26445	1.48795	0.193653
9.2766	1.48784	0.192052
9.28874	1.48773	0.190461
9.30088	1.48763	0.18888
9.31302	1.48752	0.187308
9.32517	1.48741	0.185747
9.33731	1.48731	0.184195
9.34945	1.4872	0.182654
9.36159	1.4871	0.181122
9.37373	1.48699	0.1796
9.38588	1.48689	0.178088
9.39802	1.48679	0.176586
9.41016	1.48669	0.175094
9.4223	1.48659	0.173612
9.43444	1.48649	0.172139
9.44659	1.48639	0.170676
9.45873	1.48629	0.169223
9.47087	1.4862	0.16778
9.48301	1.4861	0.166346
9.49516	1.48601	0.164923
9.5073	1.48592	0.163509
9.51944	1.48583	0.162104
9.53158	1.48574	0.16071
9.54372	1.48565	0.159325
9.55587	1.48557	0.15795
9.56801	1.48549	0.156584
9.58015	1.4854	0.155228
9.59229	1.48533	0.153882
9.60443	1.48525	0.152546
9.61658	1.48518	0.151219
9.62872	1.4851	0.149901
9.64086	1.48503	0.148593
9.653	1.48497	0.147295
9.66515	1.4849	0.146007
9.67729	1.48484	0.144728
9.68943	1.48478	0.143458
9.70157	1.48472	0.142198
9.71371	1.48467	0.140948
9.72586	1.48462	0.139707
9.738	1.48457	0.138476
9.75014	1.48453	0.137254
9.76228	1.48449	0.136041
9.77442	1.48445	0.134838
9.78657	1.48441	0.133645
9.79871	1.48438	0.132461
9.81085	1.48435	0.131286
9.82299	1.48433	0.130121
9.83514	1.48431	0.128965
9.84728	1.48429	0.127818
9.85942	1.48428	0.126681
9.87156	1.48427	0.125554
9.8837	1.48426	0.124435
9.89585	1.48426	0.123326
9.90799	1.48426	0.122226
9.92013	1.48427	0.121136
9.93227	1.48428	0.120055
9.94441	1.4843	0.118983
9.95656	1.48432	0.11792
9.9687	1.48434	0.116867
9.98084	1.48437	0.115823
9.99298	1.4844	0.114788
10.0051	1.48444	0.113763
10.0173	1.48449	0.112746
10.0294	1.48453	0.111739
10.0416	1.48459	0.110741
10.0537	1.48465	0.109752
10.0658	1.48471	0.108772
10.078	1.48478	0.1078
10.0901	1.48485	0.106838
10.1023	1.48493	0.105884
10.1144	1.48502	0.10494
10.1265	1.48511	0.104003
10.1387	1.4852	0.103076
10.1508	1.4853	0.102157
10.163	1.48541	0.101246
10.1751	1.48552	0.100345
10.1873	1.48564	0.099451
10.1994	1.48576	0.0985658
10.2115	1.48589	0.0976889
10.2237	1.48602	0.0968202
10.2358	1.48616	0.0959598
10.248	1.48631	0.0951074
10.2601	1.48646	0.0942632
10.2723	1.48661	0.0934269
10.2844	1.48677	0.0925986
10.2965	1.48694	0.0917783
10.3087	1.48711	0.0909657
10.3208	1.48728	0.090161
10.333	1.48746	0.089364
10.3451	1.48764	0.0885747
10.3572	1.48783	0.0877931
10.3694	1.48803	0.087019
10.3815	1.48823	0.0862524
10.3937	1.48843	0.0854932
10.4058	1.48864	0.0847415
10.418	1.48886	0.0839971
10.4301	1.48908	0.08326
10.4422	1.4893	0.0825302
10.4544	1.48953	0.0818075
10.4665	1.48976	0.081092
10.4787	1.49	0.0803835
10.4908	1.49024	0.079682
10.503	1.49049	0.0789875
10.5151	1.49074	0.0782999
10.5272	1.49099	0.0776191
10.5394	1.49125	0.0769451
10.5515	1.49152	0.0762779
10.5637	1.49179	0.0756173
10.5758	1.49206	0.0749633
10.5879	1.49234	0.0743159
10.6001	1.49262	0.073675
10.6122	1.4929	0.0730406
10.6244	1.49319	0.0724126
10.6365	1.49349	0.0717909
10.6487	1.49379	0.0711754
10.6608	1.49409	0.0705663
10.6729	1.4944	0.0699632
10.6851	1.49471	0.0693663
10.6972	1.49502	0.0687755
10.7094	1.49534	0.0681907
10.7215	1.49566	0.0676118
10.7337	1.49599	0.0670388
10.7458	1.49632	0.0664716
10.7579	1.49665	0.0659102
10.7701	1.49699	0.0653546
10.7822	1.49733	0.0648046
10.7944	1.49768	0.0642602
10.8065	1.49803	0.0637214
10.8186	1.49838	0.0631881
10.8308	1.49874	0.0626602
10.8429	1.4991	0.0621378
10.8551	1.49946	0.0616206
10.8672	1.49983	0.0611087
10.8794	1.5002	0.0606021
10.8915	1.50057	0.0601006
10.9036	1.50095	0.0596042
10.9158	1.50133	0.0591129
10.9279	1.50171	0.0586266
10.9401	1.5021	0.0581452
10.9522	1.50249	0.0576687
10.9644	1.50289	0.057197
10.9765	1.50328	0.0567301
10.9886	1.50368	0.0562679
11.0008	1.50409	0.0558104
11.0129	1.50449	0.0553575
11.0251	1.5049	0.0549091
11.0372	1.50532	0.0544652
11.0493	1.50573	0.0540258
11.0615	1.50615	0.0535907
11.0736	1.50657	0.05316
11.0858	1.507	0.0527335
11.0979	1.50743	0.0523113
11.1101	1.50786	0.0518932
11.1222	1.50829	0.0514792
11.1343	1.50873	0.0510693
11.1465	1.50917	0.0506633
11.1586	1.50961	0.0502613
11.1708	1.51005	0.0498631
11.1829	1.5105	0.0494688
11.1951	1.51095	0.0490783
11.2072	1.5114	0.0486914
11.2193	1.51186	0.0483082
11.2315	1.51231	0.0479286
11.2436	1.51277	0.0475526
11.2558	1.51324	0.04718
11.2679	1.5137	0.0468109
11.2801	1.51417	0.0464451
11.2922	1.51464	0.0460827
11.3043	1.51511	0.0457235
11.3165	1.51558	0.0453675
11.3286	1.51606	0.0450147
11.3408	1.51654	0.044665
11.3529	1.51702	0.0443183
11.365	1.5175	0.0439746
11.3772	1.51799	0.0436338
11.3893	1.51847	0.0432959
11.4015	1.51896	0.0429608
11.4136	1.51945	0.0426284
11.4258	1.51995	0.0422988
11.4379	1.52044	0.0419718
11.45	1.52094	0.0416474
11.4622	1.52144	0.0413255
11.4743	1.52194	0.0410061
11.4865	1.52244	0.0406892
11.4986	1.52295	0.0403746
11.5108	1.52345	0.0400623
11.5229	1.52396	0.0397523
11.535	1.52447	0.0394444
11.5472	1.52498	0.0391387
11.5593	1.52549	0.0388351
11.5715	1.52601	0.0385336
11.5836	1.52652	0.038234
11.5957	1.52704	0.0379363
11.6079	1.52756	0.0376405
11.62	1.52808	0.0373465
11.6322	1.5286	0.0370542
11.6443	1.52912	0.0367636
11.6565	1.52965	0.0364747
11.6686	1.53017	0.0361874
11.6807	1.5307	0.0359016
11.6929	1.53123	0.0356172
11.705	1.53176	0.0353343
11.7172	1.53229	0.0350527
11.7293	1.53282	0.0347725
11.7415	1.53335	0.0344935
11.7536	1.53389	0.0342156
11.7657	1.53442	0.0339389
11.7779	1.53496	0.0336633
11.79	1.5355	0.0333888
11.8022	1.53603	0.0331151
11.8143	1.53657	0.0328424
11.8264	1.53711	0.0325706
11.8386	1.53765	0.0322995
11.8507	1.5382	0.0320292
11.8629	1.53874	0.0317596
11.875	1.53928	0.0314906
11.8872	1.53982	0.0312222
11.8993	1.54037	0.0309543
11.9114	1.54091	0.0306869
11.9236	1.54146	0.0304199
11.9357	1.54201	0.0301532
11.9479	1.54255	0.0298869
11.96	1.5431	0.0296207
11.9722	1.54365	0.0293548
11.9843	1.54419	0.029089
11.9964	1.54474	0.0288232
12.0086	1.54529	0.0285575
12.0207	1.54584	0.0282917
12.0329	1.54639	0.0280259
12.045	1.54694	0.0277599
12.0571	1.54749	0.0274936
12.0693	1.54804	0.0272272
12.0814	1.54859	0.0269604
12.0936	1.54914	0.0266932
12.1057	1.54969	0.0264256
12.1179	1.55024	0.0261575
12.13	1.55079	0.0258888
