# Supplementary material for: Mapping temperature‐sensitive mutations at a genome scale to engineer growth switches in Escherichia coli
Source: Mol Syst Biol. 2023 Aug 29;19(10):e11596. doi: 10.15252/msb.202311596 (PMC10568205; doi:10.15252/msb.202311596)
Supplement: Supplementary file 16 — Source Data for Figure 2 [file MSB-19-e11596-s013.zip]

Archive with 4 entries (4 files):
- Figure_2_Source_data/Figure_2_A.xlsx
- Figure_2_Source_data/Figure_2_C.xlsx
- Figure_2_Source_data/Figure_2_D.xlsx
- Figure_2_Source_data/Figure_2B.xlsx
