# Supplementary material for: Mapping temperature‐sensitive mutations at a genome scale to engineer growth switches in Escherichia coli
Source: Mol Syst Biol. 2023 Aug 29;19(10):e11596. doi: 10.15252/msb.202311596 (PMC10568205; doi:10.15252/msb.202311596)
Supplement: Supplementary file 16 — Source Data for Figure 2 [file MSB-19-e11596-s013.zip › Figure_2_Source_data/Figure_2_A.xlsx]

## Sheet: Description
	Source Data
	Figure	2	A
	Mapping temperature-sensitive mutations at a genome-scale to engineer growth-switches in E. coli
	Thorben Schramm (1,2), Paul Lubrano (1), Vanessa Pahl (1), Amelie Stadelmann (1), Andreas Verhülsdonk (1), Hannes Link (1,*)
	(1) Bacterial Metabolomics, University of Tübingen, Auf der Morgenstelle 24, 72076 Tübingen, Germany
	(2) Present address: Institute of Molecular Systems Biology, Department of Biology, ETH Zurich, Otto-Stern-Weg 3, 8093 Zürich, Switzerland
	(*) Correspondence: hannes.link@uni-tuebingen.de

## Sheet: Fig_2_A
Oligonucleotide #	Gene #	gene name	gene ID	mean relative abundace replicate 1 (%) (n = 2)	difference between technical replicates of replicate 1 (%)	mean relative abundace replicate 2 (%) (n = 2)	difference between technical replicates of replicate 2 (%)
49	1	accA	b0185	0.0729979	0.00228618	0.164528	0.00437366
73	2	accB	b3255	0.137438	0.00552434	0.193084	0.0110997
134	3	accC	b3256	0.300957	0.00760298	0.404455	0.00924073
173	4	accD	b2316	0.230296	0.0119171	0.441332	0.000182887
304	7	adk	b0474	0.215338	0.0077433	0.270666	0.00455501
344	8	argA	b2818	0.177209	0.0112845	0.250328	0.00218095
416	10	argC	b3958	0.0636985	0.00852426	0.0370904	0.000864547
489	11	argE	b3957	0.138217	0.00327865	0.106524	0.000661085
512	12	argG	b3172	0.318631	0.00150409	0.258193	0.0127058
622	14	argS	b1876	0.0998036	0.00690092	0.156868	0.0134479
687	15	aroA	b0908	0.0378601	0.00464639	0.0558258	0.00593953
740	16	aroB	b3389	0.291215	0.0192551	0.39558	0.00759391
770	17	aroC	b2329	0.137738	0.0191414	0.114687	0.0083834
818	18	aroD	b1693	0.105665	0.00305574	0.0711929	0.00260269
929	20	asd	b3433	0.284847	0.00196738	0.317144	0.00726443
963	21	asnS	b0930	0.275807	0.0110883	0.568563	0.0115511
1036	22	aspS	b1866	0.0317986	0.00137515	0.0939364	0.00971964
1087	23	bamA	b0177	0.0426634	0.00337069	0.0687818	0.00139765
1221	26	bioB	b0775	0.364308	0.0125673	0.434185	0.00156112
1454	31	birA	b3973	0.100341	0.00365342	0.141296	0.010095
1472	32	can	b0126	0.0960263	0.00236644	0.147815	0.00969118
1555	33	carA	b0032	0.0731037	0.00515334	0.0643573	0.0014245
1571	34	carB	b0033	0.668437	0.0240143	0.596626	0.0161369
1647	35	cca	b3056	0.282121	0.000860345	0.364351	0.00123721
1714	37	coaD	b3634	0.0430918	0.000927232	0.0315571	0.0011953
1810	39	cysB	b1275	0.125215	0.00706041	0.0779543	0.000453811
1893	40	cysC	b2750	0.425247	0.000828135	0.632793	0.0302767
1943	41	cysD	b2752	0.00447111	0.000611221	0.00304529	0.000446655
1991	42	cysE	b3607	0.407596	0.00463801	0.438751	0.00284102
2007	43	cysG	b3368	0.122705	0.00714419	0.116673	0.00342579
2083	44	cysH	b2762	0.320474	0.0153419	0.168172	0.000776182
2105	45	cysI	b2763	0.12334	0.00143701	0.0458522	0.0017303
2147	46	cysJ	b2764	0.159299	0.00332152	0.0518106	0.000496246
2213	47	cysN	b2751	0.421662	0.00163382	0.189436	0.00911147
2287	48	cysS	b0526	0.0620725	0.005845	0.0931616	0.00365255
2323	49	dapA	b2478	0.102605	0.005057	0.230366	0.0106187
2363	50	dapB	b0031	0.0897798	0.0023178	0.116547	0.00285538
2438	51	dapD	b0166	0.818967	0.00240408	0.778128	0.0378202
2453	52	dapE	b2472	0.0104562	0.000865878	0.0123456	0.00145785
2539	53	def	b3287	0.000792914	0.000179973	0.000636023	0.000262227
2622	55	dfp	b3639	0.0555974	0.00367286	0.0350687	0.00241013
2701	57	dnaB	b4052	0.100842	0.00699826	0.037533	0.00120178
2750	58	dnaC	b4361	0.0389603	0.000182072	0.0323209	9.27977e-05
2835	59	dnaE	b0184	0.213482	0.0152563	0.272377	0.0171292
2878	60	dnaN	b3701	0.439536	0.00083612	0.510635	0.0365408
2909	61	dnaX	b0470	0.0586581	0.00063023	0.0796604	0.00216133
2983	62	dut	b3640	0.0469653	0.000154872	0.0282968	0.00240096
3055	64	dxs	b0420	0.15464	0.00634491	0.201294	0.00333731
3107	65	eno	b2779	0.0950478	0.00672405	0.0950395	0.00306203
3213	67	erpA	b0156	0.021171	0.000823001	0.0281094	0.00131651
3224	68	fabA	b0954	0.0375618	0.00660123	0.0493013	0.00123481
3280	69	fabB	b2323	0.0691256	0.00464286	0.0488698	0.00403939
3386	71	fabG	b1093	0.0433324	0.00122719	0.0626675	0.00272191
3440	72	fabI	b1288	0.0450489	0.00267455	0.0348243	0.000927891
3497	73	fabZ	b0180	0.195432	0.00709688	0.256256	0.0083942
3509	74	fbaA	b2925	0.0539679	4.95726e-05	0.031016	0.000379992
3589	75	fes	b0585	0.0626679	0.00266202	0.0588215	0.000769922
3614	76	ffh	b2610	0.203853	0.00802674	0.29825	0.0101883
3678	77	fldA	b0684	0.0230579	0.000972225	0.021502	9.9219e-05
3740	78	fmt	b3288	0.0143506	0.00100056	0.0181844	1.53691e-05
3765	79	folA	b0048	0.123383	0.00855117	0.193894	0.0064663
3800	80	folC	b2315	0.00584809	0.000331679	0.0130827	0.00145147
3857	81	folD	b0529	0.0346369	0.000543175	0.049356	0.0013444
3921	82	folE	b2153	0.0764287	0.00529482	0.0804205	0.00253692
3981	83	frr	b0172	0.113936	0.00340321	0.176198	0.00970433
4154	87	ftsI	b0084	0.0402717	0.00235005	0.036318	0.00221454
4217	89	ftsQ	b0093	0.159596	0.00834161	0.30294	0.028212
4285	90	ftsW	b0089	0.0372228	0.00347598	0.0436603	0.00270841
4317	91	ftsY	b3464	0.283487	0.0193162	0.189762	0.00541356
4381	92	ftsZ	b0095	0.108671	0.0113063	0.229633	0.0117565
4427	93	fusA	b3340	0.0193457	0.00151443	0.026685	0.000274794
4456	94	gapA	b1779	0.0430952	0.00206595	0.0554294	0.00349926
4564	96	glmU	b3730	0.470698	0.0222788	0.56134	0.0245253
4639	97	glnA	b3870	0.067413	0.000280428	0.0489104	0.0022575
4698	98	glnS	b0680	0.316765	0.000197186	0.31856	0.0162324
4765	100	gltX	b2400	0.0438508	0.00335031	0.0512265	0.00102669
4820	101	glyA	b2551	0.217145	0.00883601	0.46584	0.00115861
4875	102	glyQ	b3560	0.187836	0.00551507	0.217336	0.00544567
4904	103	gmk	b3648	0.0903294	0.00475787	0.146405	0.00354488
4978	104	gpsA	b3608	0.087911	0.000350519	0.131345	0.00986304
5032	106	grpE	b2614	0.0802971	0.000766659	0.0737367	0.00336143
5070	107	guaB	b2508	0.0928756	0.00138361	0.152486	0.00845779
5112	108	gyrA	b2231	0.0341298	0.000153795	0.087637	0.00261346
5195	109	gyrB	b3699	0.15881	0.000727379	0.216944	0.00522325
5236	110	hemA	b1210	0.101367	0.0155466	0.159408	0.00162735
5267	111	hemB	b0369	0.0352159	0.00164906	0.052159	0.000809371
5344	112	hemC	b3805	0.445666	0.0150674	0.457778	0.00182988
5398	113	hemD	b3804	0.407558	0.00330018	0.38232	0.0187652
5416	114	hemG	b3850	0.00237365	0.000355435	0.00217299	0.000147255
5440	115	hemH	b0475	0.490585	0.00618386	0.39603	0.0253075
5476	116	hemL	b0154	0.207818	0.00996797	0.256436	0.00450755
5664	119	hisC	b2021	0.245142	0.00672145	0.107905	0.00714803
5674	120	hisD	b2020	0.0117273	0.0012213	0.00598635	0.000410858
5880	124	hisI	b2026	0.323237	0.00311367	0.199314	0.000228193
5924	125	hisS	b2514	0.124729	0.00468224	0.168497	0.00120326
6099	128	ilvA	b3772	2.33158	0.0274844	2.53237	0.0592327
6125	129	ilvC	b3774	0.247175	0.00433082	0.178841	0.0132929
6209	130	ilvD	b3771	0.154285	0.0144348	0.0746737	0.0115869
6216	131	ilvE	b3770	0.114601	0.00759699	0.0743888	0.000994298
6266	132	infA	b0884	0.0265318	0.000723415	0.0131011	0.000318887
6433	135	iscS	b2530	0.027782	0.0016208	0.0631623	0.0109928
6545	137	ispB	b3187	0.0784922	0.00723493	0.147464	0.0079268
6564	138	ispD	b2747	0.329453	0.00856726	0.308602	0.00116232
6613	139	ispE	b1208	0.206052	0.00851912	0.39156	0.0147558
6668	140	ispF	b2746	0.0382393	0.000718608	0.0495169	0.00474874
6736	141	ispG	b2515	0.423911	0.00519485	0.685585	0.00951069
6775	142	ispH	b0029	0.0730941	0.0011662	0.0770251	0.000239351
6856	143	kdsA	b1215	0.0297612	0.00250709	0.0308067	0.00123695
6882	144	kdsB	b0918	0.0758277	0.00690442	0.100242	0.00335601
6942	145	lepB	b2568	0.113078	0.0075189	0.225173	0.00900337
6962	146	leuA	b0074	0.0443375	0.00224102	0.0401927	0.00438324
7015	147	leuB	b0073	0.0481204	0.00210065	0.0139941	0.000669896
7084	148	leuC	b0072	0.156012	0.000704519	0.0813968	0.0071746
7143	149	leuD	b0071	0.169082	0.00508049	0.125414	0.0089609
7193	151	leuS	b0642	0.0376954	0.00103668	0.068116	0.000996877
7244	152	lexA	b4043	0.030519	0.00438721	0.0437022	0.00289855
7266	153	lgt	b2828	0.151008	0.00319478	0.121509	0.00427484
7347	154	ligA	b2411	0.0675194	0.000701503	0.0578635	0.00279365
7356	155	lipA	b0628	0.100153	0.0034859	0.263904	0.0109408
7442	156	lnt	b0657	0.0948316	0.00606898	0.0884472	0.00604213
7618	160	lolD	b1117	0.0616384	0.000238571	0.137472	0.000310138
7877	165	lptF	b4261	0.0695438	0.00352851	0.119123	0.000708252
7931	166	lptG	b4262	0.023153	0.000329291	0.0496444	0.00378137
7975	167	lpxA	b0181	0.0185749	0.000701714	0.0159666	0.000699826
7996	168	lpxB	b0182	0.174071	0.000218845	0.13506	0.00715567
8104	170	lpxD	b0179	0.0779489	0.0019828	0.158138	0.000434888
8150	171	lpxH	b0524	0.168513	0.00508728	0.25989	0.0041554
8234	172	lpxK	b0915	0.213625	0.00273339	0.305469	0.00637968
8328	174	lysA	b2838	0.199463	0.0116908	0.162174	0.00338449
8364	175	map	b0168	0.000719904	0.00019016	0.000647663	1.97657e-05
8432	176	metA	b4013	0.158836	0.00270801	0.105598	0.00894514
8445	177	metB	b3939	0.272771	0.00819397	0.135748	0.00535401
8489	178	metC	b3008	0.0483236	0.00495423	0.030001	5.56812e-05
8564	179	metE	b3829	0.0530284	0.00337744	0.0351861	0.00116548
8623	180	metF	b3941	0.214957	0.00352276	0.0736855	0.0012316
8668	181	metG	b2114	0.378275	0.000788315	0.256218	0.00985226
8689	182	metK	b2942	0.0412168	0.00318506	0.0460952	0.00359211
8803	184	metR	b3828	0.0384532	0.00395818	0.0222615	0.00134409
8888	186	mrdA	b0635	0.0391527	0.00473241	0.0580781	0.0111884
8944	187	mrdB	b0634	0.0548259	0.00218212	0.0450172	0.0072824
9061	189	mreC	b3250	0.0550552	0.000818145	0.085926	0.00475373
9161	191	msbA	b0914	0.025886	0.0035564	0.031626	0.00100433
9257	193	mukE	b0923	0.0714443	0.00204282	0.105881	0.00184083
9299	194	mukF	b0922	0.0920046	0.000675364	0.128411	0.00899109
9319	195	murA	b3189	0.0559692	0.00238586	0.0750196	0.00388129
9383	196	murB	b3972	0.0248084	0.00285914	0.0280305	0.0015839
9425	197	murC	b0091	0.19049	0.00405487	0.30531	0.0169529
9549	199	murE	b0085	0.367634	0.0123455	0.537104	0.0151206
9595	200	murF	b0086	0.0704143	0.00518958	0.143406	0.0153843
9609	201	murG	b0090	0.0013119	0.000228643	0.00253668	7.74158e-05
9663	202	murI	b3967	0.0987684	0.000821353	0.139038	0.0051066
9737	203	murJ	b1069	1.53777	0.0735663	2.12385	0.0763947
9812	205	nadB	b2574	0.0611387	0.00279159	0.0230239	0.00135017
9903	206	nadC	b0109	0.630111	0.0236953	0.585766	0.0127722
9928	207	nadD	b0639	0.0578895	0.00565372	0.0952786	0.0035283
9965	208	nadE	b1740	0.118188	0.00264027	0.112597	0.00212151
10026	209	nadK	b2615	0.190924	0.00653718	0.332179	0.00250239
10090	210	nrdA	b2234	0.0190203	0.00216529	0.0219709	0.00229724
10115	211	nrdB	b2235	0.0322265	0.00160606	0.042599	0.00201844
10195	212	nusA	b3169	1.08722	0.0422761	1.22568	0.00988677
10234	213	nusG	b3982	0.035556	0.00300624	0.0310789	0.0019923
10266	214	obgE	b3183	0.256335	0.00416432	0.221204	0.0108399
10335	215	orn	b4162	0.00407437	0.000859149	0.00317899	0.000604453
10447	218	panB	b0134	0.599235	0.000734306	0.685428	0.0199829
10509	219	panC	b0133	0.173271	0.000233563	0.144259	0.00363734
10542	220	panM	b3459	1.28519	0.0199062	1.19665	0.00799642
10586	221	parE	b3030	0.0962386	0.00461331	0.153043	0.000111091
10650	222	pdxA	b0052	0.0724229	0.000719593	0.0269188	0.000905175
10713	223	pdxB	b2320	0.0405524	0.00487616	0.0844445	0.00683991
10749	224	pdxH	b1638	0.0235593	0.000211771	0.0188424	0.00138443
10803	225	pdxJ	b2564	0.200488	0.00452458	0.499097	0.0142065
10888	227	pgsA	b1912	0.0908817	0.00405303	0.24405	0.0166751
11022	230	pheT	b1713	0.0621105	0.00336948	0.0870921	0.00729843
11066	231	plsB	b4041	0.045204	3.52841e-05	0.0232205	0.00117992
11123	232	plsC	b3018	0.038224	0.00092608	0.0431513	0.00142484
11198	233	ppa	b4226	0.108606	0.00206417	0.167219	0.00183047
11228	234	ppc	b3956	0.00477842	0.000132415	0.00201859	0.000639866
11327	236	prmC	b1212	0.0414851	0.000339756	0.109355	0.00441655
11404	237	proA	b0243	0.190312	0.000471194	0.215385	0.00440746
11432	238	proB	b0242	0.259106	0.00283549	0.422456	0.0135133
11474	239	proC	b0386	0.452387	0.0153888	0.470219	0.00587881
11550	240	proS	b0194	0.00855226	0.00044262	0.0138675	8.45878e-06
11579	241	prs	b1207	0.0417143	0.00350313	0.0270454	0.00022682
11650	242	psd	b4160	0.0378482	0.00186299	0.0373878	0.00451348
11684	243	pssA	b2585	0.0470123	0.0022795	0.0747784	0.00233609
11742	244	pth	b1204	0.0545322	0.00331291	0.0692598	0.00570201
11772	245	ptsI	b2416	0.090275	0.00215897	0.155035	0.00133202
11857	246	purA	b4177	0.0458967	0.00301638	0.0412005	0.000340073
11902	247	purC	b2476	0.339557	0.0188304	0.266024	0.00464269
11916	248	purD	b4005	0.457555	0.0317655	0.507671	0.0254078
12005	249	purE	b0523	0.152368	0.0121109	0.196553	0.0025721
12027	250	purF	b2312	0.366955	0.0220789	0.572669	0.0072903
12066	251	purH	b4006	0.154592	0.0105172	0.17353	0.0128075
12113	252	purK	b0522	0.152472	0.00742251	0.239934	0.00233122
12165	253	purL	b2557	0.930806	0.0388426	1.38922	0.0114275
12228	254	purM	b2499	0.166665	0.00493335	0.0883478	0.00315834
12265	255	pyrB	b4245	0.0695008	0.0001344	0.0509886	0.000386436
12350	256	pyrC	b1062	0.187222	0.00158049	0.101077	0.00384905
12407	258	pyrE	b3642	0.0977027	0.00186613	0.0417074	0.00135379
12525	260	pyrG	b2780	0.112569	0.0030127	0.0730555	0.00424557
12596	262	ribA	b1277	0.0943652	0.00867694	0.16783	0.00746916
12666	263	ribC	b1662	0.0685262	0.00412105	0.116048	0.0029211
12722	264	ribD	b0414	0.264842	0.027585	0.530245	0.00182915
12777	265	ribE	b0415	0.300605	0.000703087	0.386415	0.00520981
12814	266	ribF	b0025	0.170362	0.00522117	0.172435	0.00110762
12887	267	rnpA	b3704	0.0163161	0.00123486	0.00973358	0.000971546
12905	268	rplB	b3317	0.0342057	0.00040961	0.0655316	0.000266361
12926	269	rplC	b3320	0.0625038	0.00131104	0.0918484	0.00226909
12970	271	rplE	b3308	0.0151967	0.0003497	0.0168874	0.00024005
13030	272	rplF	b3305	0.0359245	0.00389933	0.0552667	0.00368229
13383	286	rplX	b3309	0.0399309	0.000821606	0.0264434	0.00132438
13417	292	rpoA	b3295	0.0516062	0.00201845	0.0634132	0.00386535
13519	294	rpoC	b3988	0.0374022	0.000762757	0.0526641	0.00174213
13569	295	rpoH	b3461	0.000564831	0.000224124	0.000756018	7.70319e-05
13697	297	rpsB	b0169	0.0119503	0.0013527	0.0108579	0.000181245
13853	301	rpsG	b3341	0.0251706	0.000459454	0.0312913	0.000663812
13998	310	rpsQ	b3311	0.010751	0.000991613	0.00636333	0.000507271
14041	312	rpsS	b3316	0.0388205	0.000670267	0.0487177	0.000995335
14071	313	secA	b0098	0.123525	0.000660513	0.166188	0.016835
14222	316	serA	b2913	0.101956	0.00245924	0.116364	0.00892021
14316	317	serB	b4388	0.190141	0.00294106	0.15792	0.00109631
14318	318	serC	b0907	0.353239	0.0268262	0.355967	0.00737463
14406	319	serS	b0893	0.0336465	0.000124367	0.0233056	0.00063773
14438	320	ssb	b4059	0.0472562	0.00124193	0.0714046	0.00138215
14467	321	suhB	b2533	0.0085217	0.00147486	0.0174163	0.000126827
14539	322	thiL	b0417	0.0402994	0.00379744	0.0454953	0.00430425
14650	324	thrB	b0003	0.376322	0.00136333	0.400191	0.019272
14690	325	thrC	b0004	0.0398987	0.00174639	0.019483	0.000486676
14760	326	thrS	b1719	0.0878793	0.000911954	0.126757	0.00090069
14788	327	tilS	b0188	0.118295	0.00410272	0.266962	0.00679831
14846	328	tmk	b1098	0.0240398	0.000593026	0.0319153	0.000213095
14888	329	topA	b1274	0.0539238	0.00131507	0.0634087	0.000855958
14928	330	trmD	b2607	0.224969	0.000247727	0.254748	0.0150772
15104	333	trpC	b1262	0.11699	0.0120104	0.159203	0.00127036
15149	334	trpD	b1263	0.0455792	0.000663112	0.0308497	0.00197231
15180	335	trpE	b1264	0.0224704	0.0001097	0.0204707	0.000867553
15232	336	trpS	b3384	0.243087	0.00245523	0.182741	0.0113932
15258	337	tsaB	b1807	0.0846465	0.000902913	0.149482	0.00717899
15333	338	tsaC	b3282	0.14631	0.00494023	0.243582	0.0119124
15395	339	tsaD	b3064	0.0922457	0.00105343	0.127383	0.00194005
15405	340	tsaE	b4168	0.139013	0.00319602	0.103949	0.00751156
15536	342	tyrA	b2600	0.66036	0.0191595	0.68424	0.0253341
15573	343	tyrS	b1637	0.0479953	0.000132229	0.0578877	0.00214437
15618	344	ubiA	b4040	0.209508	0.0128804	0.374918	0.00242559
15671	345	ispU	b0174	0.0443743	0.00361631	0.0345601	0.00342894
15710	346	valS	b4258	0.00641802	0.00138092	0.0148664	7.59853e-05
15855	349	yihA	b3865	0.0919656	0.00132928	0.0569106	0.000394563
15929	350	yqgF	b2949	0.0479953	0.00221497	0.119373	0.000216682
15972	351	yrfF	b3398	0.093166	0.0121621	0.108349	0.00155297
16032	352	zipA	b2412	0.00326844	2.82841e-05	0.00223983	6.83565e-05
