# Supplementary material for: Mapping temperature‐sensitive mutations at a genome scale to engineer growth switches in Escherichia coli
Source: Mol Syst Biol. 2023 Aug 29;19(10):e11596. doi: 10.15252/msb.202311596 (PMC10568205; doi:10.15252/msb.202311596)
Supplement: Supplementary file 16 — Source Data for Figure 2 [file MSB-19-e11596-s013.zip › Figure_2_Source_data/Figure_2_C.xlsx]

## Sheet: Description
	Source Data
	Figure	2	C
	Mapping temperature-sensitive mutations at a genome-scale to engineer growth-switches in E. coli
	Thorben Schramm (1,2), Paul Lubrano (1), Vanessa Pahl (1), Amelie Stadelmann (1), Andreas Verhülsdonk (1), Hannes Link (1,*)
	(1) Bacterial Metabolomics, University of Tübingen, Auf der Morgenstelle 24, 72076 Tübingen, Germany
	(2) Present address: Institute of Molecular Systems Biology, Department of Biology, ETH Zurich, Otto-Stern-Weg 3, 8093 Zürich, Switzerland
	(*) Correspondence: hannes.link@uni-tuebingen.de

## Sheet: Fig_2_C
Arrhenius-type model fit
temperature (°C)	AccD(V120W)	FolA(M92P)			This data is also displayed in Figure 2B and Figure EV 2
26	0.23303	0.280941			AccD(V120W)		FolA(M92P)
26.202	0.239511	0.284238		temperature (°C)	mean µ (1/h)	std µ (1/h)	mean µ (1/h)	std µ (1/h)
26.404	0.246084	0.28753		30	0.346974	0.00353946	0.31713	0.0223865
26.6061	0.252748	0.290817		32	0.552391	0.0880067	0.391896	0.0237988
26.8081	0.259503	0.294098		34	0.524154	0.0265404	0.420708	0.0316628
27.0101	0.266348	0.297371		36	0.588378	0.0205797	0.346583	0.00600627
27.2121	0.273283	0.300634		37	0.703263	0.00107197	0.276222	0.00935257
27.4141	0.280308	0.303886		38	0.810274	0.0221896	0.330717	0.0193382
27.6162	0.287422	0.307126		40	0.0212537	0.013759	0.221993	0.0212447
27.8182	0.294625	0.310349		42	0.00602391	0.00687465	0.196411	0.00791369
28.0202	0.301917	0.313556		43	0	0.00847589	0.0238983	0.00534497
28.2222	0.309297	0.316742		44	0	0.0926294	0	0.0156526
28.4242	0.316765	0.319905
28.6263	0.32432	0.323042
28.8283	0.331962	0.326151
29.0303	0.33969	0.329227
29.2323	0.347504	0.332266
29.4343	0.355405	0.335265
29.6364	0.36339	0.338219
29.8384	0.37146	0.341123
30.0404	0.379615	0.343972
30.2424	0.387853	0.346761
30.4444	0.396175	0.349484
30.6465	0.40458	0.352133
30.8485	0.413067	0.354704
31.0505	0.421637	0.357187
31.2525	0.430288	0.359576
31.4545	0.43902	0.361861
31.6566	0.447834	0.364036
31.8586	0.456727	0.36609
32.0606	0.4657	0.368014
32.2626	0.474753	0.369797
32.4646	0.483884	0.371429
32.6667	0.493094	0.372899
32.8687	0.502381	0.374194
33.0707	0.511747	0.375304
33.2727	0.521189	0.376215
33.4747	0.530708	0.376914
33.6768	0.540302	0.377389
33.8788	0.549973	0.377625
34.0808	0.559718	0.377608
34.2828	0.569539	0.377325
34.4848	0.579433	0.376761
34.6869	0.589401	0.375902
34.8889	0.599443	0.374733
35.0909	0.609557	0.373241
35.2929	0.619744	0.371411
35.4949	0.630002	0.369231
35.697	0.640332	0.366687
35.899	0.650733	0.363767
36.101	0.661205	0.360461
36.303	0.671746	0.356757
36.5051	0.682358	0.352648
36.7071	0.693038	0.348126
36.9091	0.703787	0.343184
37.1111	0.714604	0.337819
37.3131	0.72549	0.332029
37.5152	0.736442	0.325815
37.7172	0.747461	0.319178
37.9192	0.758546	0.312125
38.1212	0.769693	0.304663
38.3232	0.780889	0.296805
38.5253	0.79208	0.288563
38.7273	0.803041	0.279956
38.9293	0.812845	0.271003
39.1313	0.817764	0.26173
39.3333	0.80333	0.252162
39.5354	0.719163	0.24233
39.7374	0.450208	0.232268
39.9394	0.0723453	0.222012
40.1414	7.07898e-05	0.211601
40.3434	4.36218e-16	0.201075
40.5455	2.94205e-57	0.190478
40.7475	1.76592e-206	0.179855
40.9495	0	0.169251
41.1515	0	0.158714
41.3535	0	0.14829
41.5556	0	0.138026
41.7576	0	0.127965
41.9596	0	0.118153
42.1616	0	0.108629
42.3636	0	0.0994328
42.5657	0	0.0905989
42.7677	0	0.0821585
42.9697	0	0.0741383
43.1717	0	0.0665604
43.3737	0	0.059442
43.5758	0	0.0527952
43.7778	0	0.0466267
43.9798	0	0.0409382
44.1818	0	0.0357266
44.3838	0	0.0309836
44.5859	0	0.0266968
44.7879	0	0.0228498
44.9899	0	0.0194224
45.1919	0	0.0163918
45.3939	0	0.0137325
45.596	0	0.0114177
45.798	0	0.00941891
46	0	0.00770755
