# Supplementary material for: Mapping temperature‐sensitive mutations at a genome scale to engineer growth switches in Escherichia coli
Source: Mol Syst Biol. 2023 Aug 29;19(10):e11596. doi: 10.15252/msb.202311596 (PMC10568205; doi:10.15252/msb.202311596)
Supplement: Supplementary file 16 — Source Data for Figure 2 [file MSB-19-e11596-s013.zip › Figure_2_Source_data/Figure_2_D.xlsx]

## Sheet: Description
	Source Data
	Figure	2	D
	Mapping temperature-sensitive mutations at a genome-scale to engineer growth-switches in E. coli
	Thorben Schramm (1,2), Paul Lubrano (1), Vanessa Pahl (1), Amelie Stadelmann (1), Andreas Verhülsdonk (1), Hannes Link (1,*)
	(1) Bacterial Metabolomics, University of Tübingen, Auf der Morgenstelle 24, 72076 Tübingen, Germany
	(2) Present address: Institute of Molecular Systems Biology, Department of Biology, ETH Zurich, Otto-Stern-Weg 3, 8093 Zürich, Switzerland
	(*) Correspondence: hannes.link@uni-tuebingen.de

## Sheet: Fig_2_D
time	duration (h)	murE replicate 1 (OD at 600 nm)	murE replicate 2 (OD at 600 nm)	time	duration (h)	hisC replicate 1 (OD at 600 nm)	hisC replicate 2 (OD at 600 nm)
10:13:00	00:00:00	0.05	0.05	10:13:00	00:00:00	0.05	0.05
11:13:00	01:00:00	0.09	0.09	11:13:00	01:00:00	0.09	0.09
12:13:00	02:00:00	0.12	0.12	12:13:00	02:00:00	0.12	0.12
13:13:00	03:00:00	0.18	0.19	13:13:00	03:00:00	0.18	0.18
15:13:00	05:00:00	0.4	0.4	15:13:00	05:00:00	0.34	0.32
15:37:00	05:24:00	0.46	0.46	15:37:00	05:24:00	0.38	0.38
15:49:00	05:36:00	0.5	0.5	15:49:00	05:36:00	0.36	0.36
16:19:00	06:06:00	0.3	0.3	16:19:00	06:06:00	0.36	0.36
17:19:00	07:06:00	0.2	0.2	17:19:00	07:06:00	0.38	0.4
18:19:00	08:06:00	0.16	0.16	18:19:00	08:06:00	0.44	0.42
