# Supplementary material for: Mapping temperature‐sensitive mutations at a genome scale to engineer growth switches in Escherichia coli
Source: Mol Syst Biol. 2023 Aug 29;19(10):e11596. doi: 10.15252/msb.202311596 (PMC10568205; doi:10.15252/msb.202311596)
Supplement: Supplementary file 17 — Source Data for Figure 3 [file MSB-19-e11596-s009.zip › Figure_3_Source_Data/Figure_3_B.xlsx]

## Sheet: Description
	Source Data
	Figure	3	B
	Mapping temperature-sensitive mutations at a genome-scale to engineer growth-switches in E. coli
	Thorben Schramm (1,2), Paul Lubrano (1), Vanessa Pahl (1), Amelie Stadelmann (1), Andreas Verhülsdonk (1), Hannes Link (1,*)
	(1) Bacterial Metabolomics, University of Tübingen, Auf der Morgenstelle 24, 72076 Tübingen, Germany
	(2) Present address: Institute of Molecular Systems Biology, Department of Biology, ETH Zurich, Otto-Stern-Weg 3, 8093 Zürich, Switzerland
	(*) Correspondence: hannes.link@uni-tuebingen.de

## Sheet: Fig_3_B_mod_z_scores
mod. z-scores (-)	control	accA(V195D)	accC(V335Q)	accD(V120W)	argA(M173P)	argG(L114P)	aroB(V273Q)	aroC(V339P)	asd(I110D)	asnS(V74Q)	birA(V160P)	carA(F266P)	carB(V322D)	coaD(L113W)	cysB(V171Q)	cysD(I269Q)	cysE(V226A)	cysH(V49Q)	cysS(V45W)	dapB(I123Q)	dapD(V45Q)	dfp(L347D)	dnaE(L634D)	dnaN(V70W)	dnaX(L289Q)	dxs(I443D)	fabG(I134A)	folA(M92P)	frr(V117Q)	ftsQ(I74Q)	ftsY(I457Q)	gapA(V17W)	glmU(L128P)	glnA(I88Q)	glnS(V460Q)	glyA(M201D)	gmk(F100P)	grpE(V190Q)	guaB(I247P)	gyrB(F514W)	hemD(L212D)	hisC(I336D)	hisS(L240D)	ilvC(V150W)	ilvE(V51Q)	ispE(V146W)	ispG(L224D)	ispU(V192Q)	leuA(I7W)
1-Pyrroline-5-carboxylate	0.64524	-1.60295	0.369721	-1.04794	-0.88827	9.0357	0.993345	1.22873	4.01713	-0.566369	-1.9175	1.93584	1.38695	-0.448905	-0.597865	-0.624987	-1.78954	-1.35031	-0.745521	3.46553	1.14351	-3.25561	-0.559189	-0.49513	-0.0872128	-0.200101	-0.422772	-0.332217	0.297026	-1.18621	-0.166831	0.624318	-1.06983	2.28739	0.195373	-0.00353429	-1.78058	-1.31826	-0.329528	-0.685959	3.79445	-0.232486	0.764893	-0.44148	-0.00982027	-0.333378	0.327074	-0.6745	-0.713628
3-Methyl-2-oxobutanoate	-0.266824	-1.41521	1.22969	6.22263	4.21481	9.3942	3.08982	-0.230381	-0.63514	0.84656	-0.420552	0.93338	-0.542242	8.24087	2.51609	-0.393379	-0.303824	3.08151	0.212709	0.164266	-1.41794	0.723189	0.36744	-0.879763	-0.451143	0.415984	-0.83979	-0.448998	2.89655	-1.79645	0.568527	0.560127	-0.13539	-0.928239	-0.6745	-1.484	-1.13378	0.0571568	-1.34996	1.47627	-1.15056	-0.602561	-1.28731	-0.613855	-0.304867	1.18481	1.58171	0	-0.143913
L-Homoserine	-0.163207	-1.73991	-0.0975745	-0.597692	0.681625	1.4317	0.243757	0	-0.167276	1.60917	-1.51106	0.386254	-0.225165	4.24108	5.79027	0.107275	5.61339	5.9964	2.68715	1.79972	0.408125	6.59875	0.19487	0.306015	-0.744212	-0.631949	-0.967459	-0.000472208	0.568526	-1.48922	0.0585927	-0.327424	-0.253937	-0.193857	0.047666	-1.29855	-1.95241	4.3966	-0.915542	-0.692938	-0.140342	-1.17541	-0.285688	0.35021	0.250791	-0.143088	-0.490006	-0.47283	4.46605
4-Methyl-2-oxopentanoate	-0.334344	0.920195	0	0.610194	-1.01286	-1.2933	0.242699	0.0142104	-1.40251	-0.137618	0.215398	1.31933	1.01892	4.51104	1.92676	2.34756	-0.819675	-0.298743	-1.26544	-0.468809	-0.0397086	-0.68908	0.864864	0.764811	-0.328515	-0.30951	-0.607415	0.419829	0.700548	-0.0996622	-0.0381379	-0.16572	-0.945439	0.724934	-0.203815	1.29001	0.459918	-0.39053	-0.0530435	0.492763	-0.442286	1.89615	0.901469	1.9303	9.91241	-0.812138	-0.611536	-0.760644	-1.75026
(R)-2,3-Dihydroxy-3-methylbutanoate	-1.69511	1.29829	-0.49925	1.47826	0.985129	-3.69045	0.0839591	-0.54264	0.191025	-0.0708858	1.43156	0.0912399	0.757135	-0.215191	-0.167284	1.04302	-0.747176	-1.2953	-1.6568	3.4062	2.72478	-5.00339	-0.0532635	0.0511428	-1.25233	-0.0576391	-0.920987	-0.767437	1.12877	-0.819508	0.509312	-1.16404	-1.58053	1.17961	0.574242	-0.0116626	-0.346056	-0.494727	-0.758063	0.654449	-0.7675	0.218009	-0.103356	6.55781	3.62213	-0.548115	0.183031	0	-2.53571
L-Glutamate	-0.0807024	2.68792	-0.00265925	1.73241	2.58621	2.03338	0.125179	-0.319137	2.29559	2.55416	1.85252	-0.442928	0	-0.404846	1.74388	0.152595	0.751838	0.643761	2.58038	0.845473	1.2022	-1.52027	-1.16774	-0.826384	-0.813497	0.383594	-0.26073	2.25789	-0.244077	-0.57932	0.246858	2.70274	-1.05535	-1.05295	0.548679	-1.46244	-1.27625	1.18245	-0.634082	-0.341182	-0.300731	0.6745	-0.624391	1.50745	-0.139031	0.65165	-0.0436953	0.269368	1.17757
Glyceraldehyde 3-phosphate	-0.858145	4.09813	0.0887885	1.9105	0.0621994	-0.815428	0.769589	0.891276	-0.545264	1.96497	2.49264	1.17148	1.7907	0.165895	-0.725996	1.67493	-1.16025	0.182021	-0.068123	-1.13789	2.07553	-0.544434	-1.25259	-1.60826	-0.948044	1.06508	-0.401089	-0.604944	1.0357	-0.696002	1.84273	4.46909	-0.783205	-0.896618	-0.325898	-0.182994	0.10651	1.35939	0.919182	-2.1326	-0.232287	-0.474086	-0.299939	-0.122533	-0.377342	0.419347	1.0282	-0.603187	-0.526911
2,3,4,5-Tetrahydrodipicolinate	0.162985	0.297149	1.3391	0.0829325	1.23033	-2.27193	1.21662	0.625815	1.43473	2.02304	0.95965	0.84802	-0.924586	6.40744	-1.00489	-0.870942	-1.66216	-2.23179	1.27444	3.86506	17.56	-3.79927	0.184809	0.266924	-0.233181	0.0340391	1.19307	0.483686	-1.3149	-1.2088	-0.141814	-0.245007	-2.06957	-0.551598	0.122719	-1.44464	-1.20908	-1.89481	0.102594	-0.378047	-0.103907	-0.904471	0.0403503	-0.095866	-0.133463	-0.515774	0.148742	-1.97056	-0.651029
L-Citrulline	0.781786	-1.14464	1.02265	-0.219668	-1.34686	8.1505	0.834729	0.789044	-0.888316	-0.376317	-0.617948	1.31852	0.0190011	-0.932475	-1.32275	0.200547	-1.30163	-1.20871	-1.15885	3.56291	-0.586786	-1.89953	0.689242	-0.392524	0.382897	0.364115	0.124154	1.53934	-0.138582	-0.958091	0.778646	1.33976	-1.83679	0.742012	0.996869	0.368553	-1.16435	-1.81429	-0.6745	0.479879	0.0086572	-1.36984	1.71736	0.0806515	0.540337	0	0.61351	0.0972625	-0.326622
3-Carboxy-2-hydroxy-4-methylpentanoate	-0.0722714	-0.775476	0.302069	-0.830804	0.690781	-0.792292	1.01152	-0.0997048	0.0968522	0.24973	-0.163669	0.849304	1.6988	0.894238	2.44703	-0.278265	1.70323	2.09239	-1.07468	-0.526974	2.25026	-2.18444	-0.6745	-0.840793	-0.543378	0.229121	-0.978322	-1.2726	0.0163467	-0.432792	0.577524	-1.01513	-0.243759	-1.06252	-0.072179	-1.82287	-0.578514	1.17647	-0.168868	-0.50903	0.252672	0.858306	0.292636	0.0370334	-0.730249	0.413879	0.681395	-1.01621	-4.54372
O-Phospho-L-serine	-0.376143	2.94719	0.158908	2.24138	3.76452	2.65889	0.271819	-0.406106	3.12582	3.81405	2.33327	-0.389914	0.290308	-0.0771639	2.12118	0.0319622	0.219895	1.05925	3.61256	1.05085	1.43815	-1.72434	-1.06955	-0.838031	-0.614036	0.256483	-0.394116	2.88964	-0.386038	-0.711387	0.193878	3.97663	-1.08561	-0.969308	0.284064	-1.08151	-1.51481	1.23432	-0.871079	-0.424838	-0.274585	0.925169	-0.752059	2.16542	-0.00715577	0.610716	0.238002	-0.185895	1.4059
meso-2,6-Diaminoheptanedioate	1.11972	-1.33169	1.01257	-0.148315	0.138161	-0.387176	1.4912	1.74089	0.0614628	-0.260551	-0.517239	-0.0533497	-0.578456	-1.09448	-0.773702	-0.257855	-0.79771	-0.671139	-0.514793	2.44497	3.70968	-1.80835	0.467105	-0.0818454	0.725744	1.79486	1.5494	-0.629134	-0.733449	-0.489014	1.05573	-0.220693	-2.28049	-0.058024	-0.304812	-0.630347	0.663673	-1.5246	0.6745	-0.0226535	2.25663	-0.557133	-0.15798	-0.570739	1.36879	2.6552	1.48572	-1.59699	-0.561513
O-Succinyl-L-homoserine	0.597972	0.997963	0.246082	0.800624	-1.20231	0.933915	0.6745	-0.0713925	-0.748716	-0.615578	0.725596	0.753533	-0.0710029	-1.53179	0.883102	-0.0209951	0.912374	-0.214005	-1.12089	2.55736	1.2146	-2.31174	0.340436	0.249112	-0.00709646	0.3217	-0.413836	1.59317	-1.3764	-0.758296	-0.190544	2.31211	-1.49303	-0.832687	0.0402189	-0.204115	-1.52326	-1.05284	-0.753274	-0.162295	0.116944	-1.48159	-0.75622	-0.920845	0.762334	0.184499	0.745495	-0.778393	-0.997457
3-(Imidazol-4-yl)-2-oxopropyl phosphate	-0.219039	2.0128	-0.148767	-0.121099	1.93956	1.87326	-0.325556	-0.179993	0.486467	2.14297	-0.280891	-0.126703	1.11046	1.27008	2.11019	0.197256	3.45022	0.543598	0.587547	1.03596	-0.28362	1.51539	-0.239247	-0.355432	-0.628121	-0.388229	-0.124267	2.89627	-0.449967	-0.303528	-0.563363	0.555334	0.930128	-1.01184	0.395947	-0.586214	-0.440818	0.514059	0.635042	-1.74935	-0.882197	25.3901	-0.22809	1.9995	-0.813143	0.424663	-0.259013	0.868317	2.82888
L-Cystathionine	0.83808	-1.00912	0.839831	0.390072	-0.974406	-1.45396	1.16924	0.802954	-1.15011	-0.687265	-0.284703	0.405691	-1.12901	-1.35192	-0.515815	-0.577382	-0.535913	-0.398076	-1.90615	0.895362	0.785555	-1.5041	0.379108	0.451577	0.473358	0.729152	0.754605	1.3367	-0.0622695	-0.506213	0.540656	-0.635973	-2.1388	0.0698467	0.412596	0.176654	-0.697418	-0.724351	-0.0401786	0.429262	1.02529	0.107271	0.0577274	-1.22605	1.05846	0.940996	0.506531	-1.76585	-0.214833
Pyridoxine 5'-phosphate	0.0806476	3.7383	0.230784	0.926816	2.04054	-0.160354	0.571986	0.258941	1.40259	2.16934	1.63898	0.241494	-0.622971	-2.00646	1.34012	0.0653842	-0.347141	-0.158355	2.68517	-0.156829	1.40758	-3.7528	-0.735899	-0.789707	-0.6745	0.127801	-0.213675	1.3133	-0.141137	-0.90547	-0.595418	1.29107	-3.25525	-0.651658	-0.412008	-1.89249	-1.09835	-0.280099	-0.707235	-0.399808	0.205869	-0.218434	-0.455503	-0.309006	0.277535	-0.122541	0.784657	-1.37442	-0.134238
2-C-methyl-D-erythritol 2,4-cyclodiphosphate	-0.075031	-1.433	0.948732	-0.455144	-0.445867	-0.932555	1.24147	0.258091	-2.035	0.00171089	-0.354676	-0.825846	-1.45222	2.30774	2.47816	-0.58906	1.68196	2.65681	-0.7748	-1.16615	0.829031	0.84135	-0.0704874	0.174607	-0.151535	0.48663	-0.200028	-2.0625	-0.6745	-1.39707	0.306745	-2.68868	-2.76014	-1.24346	1.01159	-0.162206	-0.817392	1.3002	0.802845	-0.350444	0.767582	-1.85792	0.203843	-1.14109	-0.305752	0.299455	8.69542	-0.320781	1.07059
5-amino-1-(5-phospho-D-ribosyl)imidazole	-0.00534753	-1.21214	0.703082	-0.62492	-0.278681	21.3052	0.150245	0.441828	0.496894	0.240768	-1.41508	2.58824	0.251868	-1.22049	0.419982	0.968639	-0.975723	-0.665909	0.76291	5.30322	0.681565	-1.35987	-0.823611	1.04218	-0.559018	-1.45218	-0.288183	11.2502	-0.748431	-0.456649	-0.206484	2.05665	0.928436	-1.82877	-0.407811	0.0399874	-1.36617	-0.87003	0.459586	-1.54477	-0.353306	2.70963	0.199212	-0.304067	-0.522487	-0.917702	0	-0.250933	0.0368288
Pantetheine 4'-phosphate	-0.527475	0.144034	-0.374576	0.118294	3.91091	2.90989	0.437472	-0.798401	1.85755	4.27315	-0.136809	0	0.812465	7.62872	-0.44996	-1.07617	-1.59407	0.6745	3.38161	2.30102	-0.281689	-3.02844	-0.163108	-0.791266	-0.682928	-1.25974	-0.0327816	4.30635	-0.408442	-0.663123	0.280848	4.2964	-1.83625	0.515309	0.647068	-2.21439	-0.231307	-1.14618	-0.921157	-0.545824	-0.841212	5.27966	0.209014	-0.268418	-0.360855	-0.635424	-0.114104	-0.163291	-0.0972741
4-(cytidine 5'-diphospho)-2-C-methyl-D-erythritol	0.634635	-2.72867	0.670221	-1.59312	0.252076	0.0943216	0.74751	2.62995	-0.400108	0.444014	-1.45612	1.30864	0.0629407	-1.16618	-1.98247	-0.367192	-2.51008	-2.41669	1.58784	0.0771492	-0.594708	-4.25727	-0.467842	-1.70636	-0.624538	0.293705	1.27383	0.713472	-0.120512	-1.53843	0	1.86752	-3.35813	-0.206648	-0.230572	-1.51759	1.34735	-0.379288	-0.444168	-0.367357	1.66885	-0.634111	-1.02296	0.195359	0.723279	28.4193	0.753125	-2.17686	-1.88156
UDP-N-acetylmuramoyl-L-alanyl-D-glutamate	-0.0490466	0.984788	-0.941566	1.27741	1.06078	-2.21053	0.853645	-0.286583	0.948182	0.231503	0.602139	-1.38644	0.477312	5.38706	0.672618	-1.71264	-0.930798	-1.52218	-1.70935	0.774546	0.699325	-2.71284	1.52629	-0.651639	0.350602	0.444598	-0.0829763	-1.32415	-0.359756	-0.22184	0.6745	0.20407	-1.94099	0.24574	0.760365	-0.0935105	-1.08219	-0.84224	-1.14332	0.167758	0.249654	0.460304	-0.615886	1.66453	-0.369456	0.497645	-0.415412	-0.649094	-1.89892
[truncated: 46 more columns]

## Sheet: Fig_3_B_std_error
standard errors mod. z-score (-)	control	accA(V195D)	accC(V335Q)	accD(V120W)	argA(M173P)	argG(L114P)	aroB(V273Q)	aroC(V339P)	asd(I110D)	asnS(V74Q)	birA(V160P)	carA(F266P)	carB(V322D)	coaD(L113W)	cysB(V171Q)	cysD(I269Q)	cysE(V226A)	cysH(V49Q)	cysS(V45W)	dapB(I123Q)	dapD(V45Q)	dfp(L347D)	dnaE(L634D)	dnaN(V70W)	dnaX(L289Q)	dxs(I443D)	fabG(I134A)	folA(M92P)	frr(V117Q)	ftsQ(I74Q)	ftsY(I457Q)	gapA(V17W)	glmU(L128P)	glnA(I88Q)	glnS(V460Q)	glyA(M201D)	gmk(F100P)	grpE(V190Q)	guaB(I247P)	gyrB(F514W)	hemD(L212D)	hisC(I336D)	hisS(L240D)	ilvC(V150W)	ilvE(V51Q)	ispE(V146W)	ispG(L224D)	ispU(V192Q)	leuA(I7W)
1-Pyrroline-5-carboxylate	0.403687	0.750686	0.464731	0.18148	0.403653	0.282437	0.525949	0.993652	2.14524	1.09127	0.957477	0.779188	0.689955	0.461895	0.438355	0.629048	0.548444	0.553496	0.958763	0.150454	0.563382	0.342249	0.422851	0.892621	0.202933	0.681802	0.761924	0.954115	0.552506	0.886884	0.579733	0.177669	0.661637	0.53197	0.873839	0.893352	0.883721	0.369989	0.469197	0.665062	0.135452	0.528926	0.603419	0.755126	0.715366	0.47903	0.813176	0.4378	0.0409645
3-Methyl-2-oxobutanoate	0.613119	0.673984	0.627244	5.58438	4.64946	6.39834	3.18897	0.1362	0.370217	0.290053	0.502615	0.64129	0.653898	6.15374	3.16145	0.361962	0.800038	3.71896	0.502424	0.476475	0.350733	0.813721	0.573617	1.17598	0.437993	0.202373	1.01578	0.351533	3.56959	0.81778	0.785031	0.775264	0.265469	0.479692	1.38627	0.882728	0.906007	1.07385	0.989623	3.34482	0.930817	0.723562	0.604529	0.243252	0.960066	0.794313	0.438122	0.586287	0.162388
L-Homoserine	0.312754	0.591051	0.472175	0.513062	0.682545	1.55809	0.665592	0.762743	0.214369	0.919951	0.616127	0.169979	0.394438	0.536782	0.258293	0.587205	1.37415	0.530869	0.215842	0.255979	0.144707	0.760382	0.462912	0.486448	0.155652	0.493494	0.131071	0.442567	0.912635	0.711971	0.891278	0.181132	0.93498	0.231214	0.570733	0.565418	0.371533	0.541701	0.368247	0.289156	0.219634	0.32977	0.671355	0.201818	0.127153	0.0700884	0.275234	0.340036	0.614113
4-Methyl-2-oxopentanoate	0.104112	0.268919	0.393395	1.06559	0.696419	0.834883	0.303907	0.768937	0.310513	0.201549	1.18788	0.276941	0.23291	0.412213	1.04977	0.140882	0.458397	0.612806	0.415827	0.851329	0.0275665	1.14487	0.715334	0.890706	0.424861	0.398403	0.825251	0.528209	0.767748	1.1263	0.524854	0.593141	0.429276	0.78244	0.219888	0.198378	0.469335	0.206945	0.550305	0.165028	0.269239	0.988247	0.73593	0.540786	1.82706	0.00282907	0.274218	0.368515	0.779422
(R)-2,3-Dihydroxy-3-methylbutanoate	0.195352	0.627203	0.592144	1.10757	1.32198	1.08701	0.39837	1.09945	1.34432	0.715604	0.699673	0.402004	0.811325	1.08604	0.640559	0.532722	1.56931	1.43571	0.380785	1.51737	1.22819	2.28773	0.754131	0.498186	0.0868014	0.257144	0.800747	0.369726	1.30475	1.2289	0.575643	0.673678	0.92321	0.18477	0.375022	0.213832	0.495682	0.574262	0.70971	0.341951	0.280976	1.26721	0.175344	1.0313	0.751636	0.495831	0.6798	0.74567	1.0643
L-Glutamate	0.0304067	0.856554	0.17599	0.595613	0.32468	0.170639	0.593827	0.400035	0.288615	0.447253	0.284831	0.0682193	0.297696	0.910687	0.455529	0.470247	0.131535	0.181054	0.1766	0.424183	0.499859	0.463839	0.274622	0.258089	0.224295	0.34614	0.338077	0.186969	0.676463	0.424361	0.173304	0.119412	0.176698	0.0473253	0.882843	0.37867	0.136409	0.13435	0.139528	0.328699	0.119147	0.190043	0.138799	0.352996	0.190868	0.113946	0.395345	0.245742	0.42417
Glyceraldehyde 3-phosphate	0.61568	2.2995	0.740397	1.05352	0.552858	0.594123	0.974568	1.0557	1.03643	1.16176	1.23677	1.21041	1.60592	1.10939	0.143099	0.763077	0.352243	0.808249	0.690409	1.23625	0.810296	0.864009	0.385862	0.367153	0.624862	0.500305	1.22019	0.684637	1.50284	0.664592	1.57943	0.469777	0.781489	0.354465	1.22641	0.780905	0.819362	0.993405	1.29785	0.663033	0.529171	0.784879	0.40053	0.648165	1.01635	1.00533	0.744402	0.622927	1.87136
2,3,4,5-Tetrahydrodipicolinate	0.124825	1.24511	0.587455	0.118865	0.807505	0.44537	0.77834	0.963663	0.458839	1.44917	0.826848	1.00628	0.487824	0.806382	1.63969	0.728623	1.12974	0.543578	0.909403	0.17527	1.77908	0.710695	0.571033	0.801061	0.796559	0.847735	0.352636	0.401389	0.401319	1.15602	1.14288	0.767365	0.904748	0.780314	0.812964	1.44128	0.436173	0.795718	0.453179	0.776862	0.568613	0.085457	0.590121	0.434558	0.763081	0.740201	0.655973	0.699233	0.318974
L-Citrulline	0.359616	0.879206	0.249697	0.225171	0.211704	0.0708092	0.203142	0.791439	0.263258	0.329712	0.623733	0.0717483	0.193871	0.88267	0.181394	1.36472	0.270389	0.159449	0.0884382	0.546977	0.872207	0.313504	0.140068	0.57531	0.121181	0.33936	0.237725	0.296298	0.745704	0.297551	0.766237	0.395483	0.132547	0.137946	0.473993	0.404229	0.364932	0.14116	0.301604	0.307881	0.455165	0.179729	0.440977	0.207486	0.141565	0.537311	0.28987	0.497884	0.239246
3-Carboxy-2-hydroxy-4-methylpentanoate	0.354147	0.417889	0.291158	0.497937	0.826262	0.74796	0.880699	0.572856	1.14212	0.516533	0.231121	0.333946	0.784883	1.87984	0.494156	0.862275	1.06321	0.504534	0.552744	0.368722	0.423843	0.891181	0.1501	0.795961	0.34963	0.537446	0.897002	0.207088	1.04808	0.683637	0.472014	0.267708	0.754423	0.437552	0.524386	0.307991	0.345677	0.406501	0.508553	0.737546	0.427167	0.355431	1.28562	0.123849	0.455758	0.28876	0.690643	0.560068	0.610306
O-Phospho-L-serine	0.252996	1.0856	0.252917	0.835823	0.612581	0.577484	0.84679	0.275159	0.665458	0.819757	0.467346	0.197588	0.415805	1.11639	0.593477	0.659076	0.457058	0.73658	0.390443	0.285853	0.468611	0.348021	0.138006	0.159449	0.534272	0.422299	0.384306	0.239636	0.500802	0.227403	0.31593	0.38899	0.442278	0.10998	0.98126	0.468706	0.35187	0.411324	0.434832	0.201355	0.168816	0.317816	0.231874	0.565672	0.00728501	0.17603	0.454523	0.152035	0.96231
meso-2,6-Diaminoheptanedioate	0.413001	0.729572	0.422825	0.321537	0.43684	0.605476	0.182649	0.428483	0.199773	0.301296	0.404806	0.372438	0.425889	0.394257	0.359182	0.052484	0.331785	0.0641759	0.544253	0.354172	0.443872	0.53349	0.606977	0.544607	0.143552	0.775777	0.503036	0.0682195	0.364091	0.613003	0.692454	0.206174	0.426316	0.124315	0.121541	0.515227	0.286462	0.257487	0.489076	0.62699	0.10346	0.147955	0.466059	0.101722	0.313598	0.0961601	0.741053	0.0372598	0.0730705
O-Succinyl-L-homoserine	0.233957	0.541694	0.091718	0.67722	0.228102	0.260558	0.70974	0.361281	0.163005	0.504169	0.766458	0.485922	0.621435	0.952379	0.914907	0.700517	0.301137	0.18278	0.353988	0.754413	0.33898	0.367453	0.557425	0.536668	0.411768	0.53659	0.665432	0.635088	0.544053	0.686922	0.813414	0.815436	0.646661	0.200819	0.763107	0.894121	0.661306	0.729712	0.345984	0.551823	0.0978842	0.476535	0.381663	0.558232	0.107839	0.227654	0.766202	0.142615	0.434648
3-(Imidazol-4-yl)-2-oxopropyl phosphate	0.587872	1.88721	0.390766	0.439247	0.785795	1.45236	1.11742	0.389395	0.844268	1.16001	0.86091	0.526932	0.774844	1.14351	1.2264	0.797079	1.16405	0.467629	1.3645	1.08072	0.23562	2.457	0.408129	0.531282	0.472156	0.207539	1.58801	1.88017	0.632652	1.27129	0.765955	0.470788	0.832652	0.180954	0.521956	0.54726	0.572793	0.849508	0.191392	0.844278	0.385884	0.538516	0.547845	2.23692	0.521811	0.733141	1.10287	0.342778	2.79468
L-Cystathionine	0.455736	0.614982	0.428819	0.314678	0.277051	0.192084	0.34529	0.183096	0.405504	0.107453	1.0615	0.348441	0.187541	0.156195	0.551463	0.360579	0.608428	0.511831	0.85371	0.29732	0.202921	0.42404	0.238167	0.738006	0.340353	0.318341	0.394754	0.365603	0.958165	0.934202	0.98772	0.0587177	0.516305	0.316663	0.255328	0.682433	0.277033	0.590647	0.659874	0.296317	0.668381	0.318037	0.132469	0.377888	0.131831	0.449923	0.4821	0.551336	0.186337
Pyridoxine 5'-phosphate	0.318943	2.24786	0.208374	1.34843	0.411209	1.24508	1.34293	0.345443	0.350476	1.02805	0.371442	0.743702	0.719356	1.79023	0.844492	0.823417	0.947823	0.317999	0.865671	0.728235	0.346119	0.832686	0.236404	0.179236	1.2879	0.206031	1.09306	0.784513	0.211908	0.398341	0.811138	0.800733	0.85601	0.203645	0.789459	0.552791	1.41836	0.558681	1.35162	0.618665	1.43451	0.485966	0.973041	0.833734	0.44731	0.554152	0.740321	0.667276	1.0038
2-C-methyl-D-erythritol 2,4-cyclodiphosphate	0.589611	1.47731	0.0961502	0.246114	0.993034	0.154527	0.858889	0.864072	0.84917	0.227432	0.89705	0.637331	0.126834	0.539335	1.60707	0.632472	1.17308	0.741355	0.646656	0.901684	0.355518	1.80621	0.0800278	0.624063	0.457532	0.277658	0.58935	1.04213	0.173056	0.789423	1.26426	0.633362	0.0589966	0.661821	1.24112	0.506698	0.319168	1.3978	0.625442	0.34026	0.79712	0.467043	0.472018	0.297018	0.588428	1.23311	0.562432	2.15179	0.55822
5-amino-1-(5-phospho-D-ribosyl)imidazole	1.55338	0.994341	0.822498	1.30571	1.0193	1.56504	1.42772	0.344641	0.906626	0.855694	0.34502	1.74524	0.979692	0.352137	0.787589	0.794557	0.615419	0.732411	1.70424	0.900415	0.500176	0.305866	0.70992	1.88038	0.694639	0.884644	1.43716	2.58411	0.377241	1.22555	0.912279	1.19457	0.918053	0.57902	1.28331	1.03414	0.859462	1.20067	0.843772	0.874483	1.11572	0.281122	0.806397	2.13138	0.546237	0.353967	1.19222	1.25059	1.57065
Pantetheine 4'-phosphate	0.155788	0.62609	0.355356	0.525437	0.659434	1.05041	0.876285	0.218447	0.466736	1.51851	0.460442	0.481036	0.509579	1.85948	0.252461	0.205678	0.494486	0.557479	0.328543	0.12673	0.525482	1.01141	0.489528	1.10207	0.435651	0.0701023	0.487386	0.871271	0.037664	0.605248	0.157351	0.221934	0.808828	0.199239	1.20434	0.493667	0.206513	0.739963	0.16046	0.92034	0.230914	0.639957	0.835044	0.668524	0.345251	0.763604	0.731132	0.521676	0.402312
4-(cytidine 5'-diphospho)-2-C-methyl-D-erythritol	0.256728	0.661555	0.69956	0.355361	1.16952	1.95436	0.475014	1.24656	1.23225	1.07736	0.581979	0.659552	1.60905	1.42849	1.22907	0.830566	1.32158	0.628042	1.86963	0.87753	1.42557	0.808038	0.473674	1.54684	0.818509	1.02893	1.81969	1.24199	0.946271	1.62921	0.595004	0.777919	2.03523	0.244959	1.02211	1.73799	1.45976	0.831851	0.604608	2.5327	0.791415	1.06208	0.254156	0.800156	0.531229	0.653883	1.79854	0.929651	1.32494
UDP-N-acetylmuramoyl-L-alanyl-D-glutamate	1.02373	0.491653	1.79575	1.05392	1.36234	0.860447	2.31437	0.67797	1.33024	0.810772	0.944339	0.586214	1.99635	1.85739	0.89793	0.339327	1.79871	1.4345	1.46825	0.0872521	1.80544	2.45666	0.570629	1.72014	1.62477	0.352973	1.74674	0.819459	0.34078	0.92906	0.592299	0.896274	1.94942	0.848214	1.89049	0.924312	1.2838	1.02049	1.07712	0.90253	1.49124	0.271816	1.45877	1.79748	1.12435	1.75532	1.33163	0.185811	0.871488
[truncated: 46 more columns]
