# Supplementary material for: Mapping temperature‐sensitive mutations at a genome scale to engineer growth switches in Escherichia coli
Source: Mol Syst Biol. 2023 Aug 29;19(10):e11596. doi: 10.15252/msb.202311596 (PMC10568205; doi:10.15252/msb.202311596)
Supplement: Supplementary file 17 — Source Data for Figure 3 [file MSB-19-e11596-s009.zip › Figure_3_Source_Data/Figure_3_D.xlsx]

## Sheet: Description
	Source Data
	Figure	3	D
	Mapping temperature-sensitive mutations at a genome-scale to engineer growth-switches in E. coli
	Thorben Schramm (1,2), Paul Lubrano (1), Vanessa Pahl (1), Amelie Stadelmann (1), Andreas Verhülsdonk (1), Hannes Link (1,*)
	(1) Bacterial Metabolomics, University of Tübingen, Auf der Morgenstelle 24, 72076 Tübingen, Germany
	(2) Present address: Institute of Molecular Systems Biology, Department of Biology, ETH Zurich, Otto-Stern-Weg 3, 8093 Zürich, Switzerland
	(*) Correspondence: hannes.link@uni-tuebingen.de

## Sheet: Pathway perturbations
pathway	no. of perturbations
leu-syn	23
pro-syn	14
folate-met	13
tetrahydrofolate-syn	6
glycolysis	8
cys-met	15
arg-syn	22
his-syn	11
sulfur-met	24
methionine-cysteine-met	23
lys-syn	15
phosphopantothenate-syn	22
ser-met	16
ile-syn	24
val-syn	31
thr-syn	18
nad-syn	19
nicotinate-amid-met	15
pyrimidine-syn	13
mep	13
lipopolysaccharide-met	10
pyridoxal-5-salvage	8
pyridoxal-5-syn	17
purine-syn	24
ribo-flavin-met	14
ala-syn	27
phe-syn	11
chorismate-syn	29
peptidoglycan-syn	6
ala-deg	0
ubiquinol-8-syn	14
fatty-acid-syn	3
udpglcnac-syn	6
UDP-sugar-met	5
polyisoprenoid-syn	4
biotin-syn	9
tetrapyrrole-syn	5
thiamine-dp-syn	21
glu-gln-syn	24
nitrogen-met	15
gly-syn	6
(aminomethyl)phosphonate-deg	7
deoxyribonucleotides-syn	13
tca-and-anapleurotic	7
acetate-formation	1
acetolactate	3
adenosine-nucleotide-deg	15
adenosylcobalamin-Syn	12
arg-deg	14
asn-asp-syn	5
butanoate-met	17
carbonic-anhydrase	8
dimethyl-sulfoxide-electron-transfer	9
dtdp-l-rhamnose-syn	4
electron-transfer	4
enterobactin-syn	12
entner-doudoroff	5
glu-deg	14
glutaredoxin-system	9
glutathione-met	9
glycerol-deg	4
glycerophospholipid-met	35
glyoxylate-met	7
heme-syn	3
hypo-taurine-met	9
lipoate-syn	2
lys-deg	7
menaquinol-8-syn	29
methylphosphonate-deg	8
phenylac-deg	7
phospholipid-syn	20
polyamine-syn	10
gluconate-met	14
ppp	8
purine-met	32
put-syn	2
pyrimidine-deg	12
pyrimidine-salvage	8
pyruvate-decarbox	9
sam-syn	2
thiamine-dp-salvage	14
thr-deg	15
trna-uridine-2-thiolation-selenation	9
trp-syn	24
tyr-syn	24
udp-mannosaminouronate-syn	7
cinnamate-deg	24
propanoate-met	1
methylglyoxale-met	1
dTDP-beta-L-rhamnose-syn	5
GDP-sugar-met	6
ADP-sugar-met	6
inostiol-met	7

## Sheet: Perturbations per strain
Strain	No. of pathway perturbations
leuC(V125P)	42	response in target pathway
proB(V46Q)	40
folA(M92P)	36
gapA(V17W)	36
coaD(L113W)	34
leuD(I73D)	34
argG(L114P)	32
hisC(I336D)	26
metB(V153P)	26
cysH(V49Q)	25
lysA(L280D)	25
panB(L42Q)	25
leuB(I134P)	22
serB(M309P)	22
dapB(I123Q)	21
ilvC(V150W)	21
dapD(V45Q)	18
metA(F285W)	18
thrB(F267D)	16
nadE(V157Q)	14
carB(V322D)	10
cysE(V226A)	10
ispE(V146W)	10
lpxH(L111P)	10
carA(F266P)	9
pdxH(F81Q)	9
proC(V34P)	9
purK(I213D)	6
ribF(M53P)	6
cysD(I269Q)	5
ilvE(V51Q)	5
ispG(L224D)	5
aroC(V339P)	3
murE(W381Q)	3
purM(I305W)	3
metC(M106D)	1
argA(M173P)	29	no response in target pathway
leuA(I7W)	25
murI(I40W)	22
panC(I263W)	21
ubiA(F52P)	21
accA(V195D)	19
accD(V120W)	18
dfp(L347D)	13
purD(V335Q)	13
purC(V188D)	12
glmU(L128P)	11
ispU(V192Q)	11
murF(L347D)	11
fabG(I134A)	9
aroB(V273Q)	7
purE(I29W)	5
pdxJ(V28D)	4
asd(I110D)	3
hemD(L212D)	2
lpxD(F141D)	2
dxs(I443D)	1
glnA(I88Q)	1
glyA(M201D)	1
gmk(F100P)	1
ppa(V70D)	1
tmk(I86A)	1
accC(V335Q)	0
guaB(I247P)	0
ppc(V809D)	0
proA(M277P)	0
cysS(V45W)	40	TS mutant not metabolic
thrS(I218P)	40
asnS(V74Q)	38
trpS(F7A)	18
tilS(L397Q)	16
ligA(V121D)	14
cysB(V171Q)	13
grpE(V190Q)	13
mrdA(M604W)	12
rpoH(F60P)	10
leuS(L259D)	6
frr(V117Q)	4
ssb(V104P)	3
control	2
ftsY(I457Q)	2
gyrB(F514W)	2
msbA(V550P)	2
serS(W346Q)	2
tsaC(V124Q)	2
dnaN(V70W)	1
mreC(V238P)	1
birA(V160P)	0
dnaE(L634D)	0
dnaX(L289Q)	0
ftsQ(I74Q)	0
glnS(V460Q)	0
hisS(L240D)	0
metG(W306A)	0
secA(V71P)	0
