# Supplementary material for: Mapping temperature‐sensitive mutations at a genome scale to engineer growth switches in Escherichia coli
Source: Mol Syst Biol. 2023 Aug 29;19(10):e11596. doi: 10.15252/msb.202311596 (PMC10568205; doi:10.15252/msb.202311596)
Supplement: Supplementary file 18 — Source Data for Figure 4 [file MSB-19-e11596-s007.zip]

Archive with 1 entries (1 files):
- Figure_4_Source_Data/Figure_4_B.xlsx
