# Supplementary material for: Mapping temperature‐sensitive mutations at a genome scale to engineer growth switches in Escherichia coli
Source: Mol Syst Biol. 2023 Aug 29;19(10):e11596. doi: 10.15252/msb.202311596 (PMC10568205; doi:10.15252/msb.202311596)
Supplement: Supplementary file 18 — Source Data for Figure 4 [file MSB-19-e11596-s007.zip › Figure_4_Source_Data/Figure_4_B.xlsx]

## Sheet: Description
	Source Data
	Figure	4	B
	Mapping temperature-sensitive mutations at a genome-scale to engineer growth-switches in E. coli
	Thorben Schramm (1,2), Paul Lubrano (1), Vanessa Pahl (1), Amelie Stadelmann (1), Andreas Verhülsdonk (1), Hannes Link (1,*)
	(1) Bacterial Metabolomics, University of Tübingen, Auf der Morgenstelle 24, 72076 Tübingen, Germany
	(2) Present address: Institute of Molecular Systems Biology, Department of Biology, ETH Zurich, Otto-Stern-Weg 3, 8093 Zürich, Switzerland
	(*) Correspondence: hannes.link@uni-tuebingen.de

## Sheet: 30 °C OD
	OD (-)			OD (-)			OD (-)
duration (h)	control replicate 1	control replicate 2	duration (h)	metA(F286W) replicate 1	metA(F286W) replicate 2	duration (h)	thrB(F267D) replicate 1	thrB(F267D) replicate 2
0	0.05	0.05	0	0.05	0.05	0	0.05	0.05
1.1	0.08	0.09	1.1	0.08	0.08	1.1	0.08	0.08
2.2	0.12	0.14	2.2	0.12	0.12	2.2	0.12	0.12
3.23333	0.18	0.21	3.23333	0.18	0.18	3.23333	0.19	0.19
4.1	0.25	0.29	4.1	0.25	0.25	4.1	0.25	0.26
5.1	0.38	0.46	5.1	0.38	0.38	5.1	0.4	0.4
6.23333	0.56	0.64	6.23333	0.56	0.56	6.23333	0.56	0.56

## Sheet: 34 °C OD
	OD (-)			OD (-)			OD (-)
duration (h)	control replicate 1	control replicate 2	duration (h)	metA(F286W) replicate 1	metA(F286W) replicate 2	duration (h)	thrB(F267D) replicate 1	thrB(F267D) replicate 2
0	0.06	0.05	0	0.05	0.05	0	0.05	0.05
1.66667	0.08	0.1	1.33333	0.1	0.1	1.33333	0.09	0.08
3	0.15	0.19	2.23333	0.18	0.18	2.23333	0.15	0.14
4.25	0.27	0.37	3.58333	0.33	0.31	3.58333	0.26	0.25
5	0.43	0.54	4.31667	0.48	0.44	4.31667	0.38	0.38
6	0.73	0.88	5.35	0.8	0.72	5.35	0.56	0.56
			6.63333	1.55	1.55	6.63333	1	0.95

## Sheet: 37 °C OD
	OD (-)			OD (-)			OD (-)
duration (h)	control replicate 1	control replicate 2	duration (h)	metA(F286W) replicate 1	metA(F286W) replicate 2	duration (h)	thrB(F267D) replicate 1	thrB(F267D) replicate 2
0	0.05	0.05	0	0.05	0.05	0	0.05	0.05
1.66667	0.1	0.12	1.16667	0.1	0.1	1.16667	0.06	0.06
3	0.21	0.25	2.08333	0.16	0.17	2.08333	0.1	0.1
4.25	0.41	0.53	3.3	0.28	0.29	3.3	0.15	0.15
5	0.63	0.84	4.15	0.4	0.4	4.15	0.2	0.21
6	1.06	1.24	5.15	0.64	0.64	5.15	0.29	0.3
			6.31667	1	1	6.31667	0.4	0.4

## Sheet: 39 °C OD
	OD (-)			OD (-)			OD (-)
duration (h)	control replicate 1	control replicate 2	duration (h)	metA(F286W) replicate 1	metA(F286W) replicate 2	duration (h)	thrB(F267D) replicate 1	thrB(F267D) replicate 2
0	0.06	0.05	0	0.05	0.05	0	0.05	0.05
1.66667	0.08	0.12	1.28333	0.06	0.06	1.28333	0.05	0.06
3	0.22	0.26	2.18333	0.08	0.08	2.18333	0.08	0.09
4.25	0.52	0.6	3.51667	0.08	0.09	3.51667	0.12	0.12
5	0.8	0.94	4.26667	0.1	0.11	4.26667	0.16	0.16
6	1.28	1.42	5.31667	0.11	0.11	5.31667	0.2	0.21
			6.56667	0.11	0.12	6.56667	0.28	0.29

## Sheet: 43 °C OD
	OD (-)			OD (-)			OD (-)
duration (h)	control replicate 1	control replicate 2	duration (h)	metA(F286W) replicate 1	metA(F286W) replicate 2	duration (h)	thrB(F267D) replicate 1	thrB(F267D) replicate 2
0	0.05	0.05	0	0.05	0.05	0	0.05	0.05
1.23333	0.09	0.11	1.23333	0.05	0.05	1.23333	0.05	0.05
2.13333	0.15	0.18	2.13333	0.07	0.07	2.13333	0.07	0.07
3.41667	0.24	0.3	3.41667	0.06	0.06	3.41667	0.07	0.07
4.21667	0.36	0.46	4.21667	0.07	0.07	4.21667	0.08	0.08
5.23333	0.6	0.84	5.23333	0.08	0.08	5.23333	0.08	0.08
6.43333	1.2	1.6	6.43333	0.07	0.08	6.43333	0.07	0.08

## Sheet: homoserine 30 °C
	homoserine (mmol/gDW)			homoserine (mmol/gDW)			homoserine (mmol/gDW)
duration (h)	control replicate 1	control replicate 2	duration (h)	metA(F286W) replicate 1	metA(F286W) replicate 2	duration (h)	thrB(F267D) replicate 1	thrB(F267D) replicate 2
0	0.00457926	0.00500755	0	0.00432832	0.00461271	0	0.0269343	0.0240618
3.23333	0.00208863	0.00187062	3.23333	0.00244967	0.00205876	3.23333	0.156473	0.135406
6.23333	0.0106911	0.0104511	6.23333	0.00402413	0.00382271	6.23333	0.110963	0.129369

## Sheet: homoserine 34 °C
	homoserine (mmol/gDW)			homoserine (mmol/gDW)			homoserine (mmol/gDW)
duration (h)	control replicate 1	control replicate 2	duration (h)	metA(F286W) replicate 1	metA(F286W) replicate 2	duration (h)	thrB(F267D) replicate 1	thrB(F267D) replicate 2
0	0.0164525	0.0348828	0	0.00432832	0.00461271	0	0.0269343	0.0240618
3	0.0060122	0.00534478	3.58333	0.00151795	0.00211219	3.58333	0.407836	0.476441
6	0.00254853	0.00252934	6.63333	0.00226333	0.00203057	6.63333	0.293178	0.329203

## Sheet: homoserine 37 °C
	homoserine (mmol/gDW)			homoserine (mmol/gDW)			homoserine (mmol/gDW)
duration (h)	control replicate 1	control replicate 2	duration (h)	metA(F286W) replicate 1	metA(F286W) replicate 2	duration (h)	thrB(F267D) replicate 1	thrB(F267D) replicate 2
0	0.0181054	0.0223439	0	0.00432832	0.00461271	0	0.0269343	0.0240618
3	0.00582857	0.00575423	3.3	0.0204971	0.0351953	3.3	0.719935	0.686466
6	0.00271931	0.0030603	6.31667	0.0140177	0.0135727	6.31667	0.879462	0.94481

## Sheet: homoserine 39 °C
	homoserine (mmol/gDW)			homoserine (mmol/gDW)			homoserine (mmol/gDW)
duration (h)	control replicate 1	control replicate 2	duration (h)	metA(F286W) replicate 1	metA(F286W) replicate 2	duration (h)	thrB(F267D) replicate 1	thrB(F267D) replicate 2
0	0.0169555	0.0173846	0	0.00432832	0.00461271	0	0.0269343	0.0240618
3	0.00529032	0.00514112	3.51667	0.290049	0.363943	3.51667	0.813885	0.883873
6	0.00270122	0.00284497	6.56667	0.494544	0.547337	6.56667	0.986506	1.02872

[truncated: 1 more sheets: homoserine 43 °C]
