# Supplementary material for: Mapping temperature‐sensitive mutations at a genome scale to engineer growth switches in Escherichia coli
Source: Mol Syst Biol. 2023 Aug 29;19(10):e11596. doi: 10.15252/msb.202311596 (PMC10568205; doi:10.15252/msb.202311596)
Supplement: Supplementary file 19 — Source Data for Figure 5 [file MSB-19-e11596-s004.zip › Figure_5_source_data/Figure_5_B.xlsx]

## Sheet: Description
	Source Data
	Figure	5	B
	Mapping temperature-sensitive mutations at a genome-scale to engineer growth-switches in E. coli
	Thorben Schramm (1,2), Paul Lubrano (1), Vanessa Pahl (1), Amelie Stadelmann (1), Andreas Verhülsdonk (1), Hannes Link (1,*)
	(1) Bacterial Metabolomics, University of Tübingen, Auf der Morgenstelle 24, 72076 Tübingen, Germany
	(2) Present address: Institute of Molecular Systems Biology, Department of Biology, ETH Zurich, Otto-Stern-Weg 3, 8093 Zürich, Switzerland
	(*) Correspondence: hannes.link@uni-tuebingen.de

## Sheet: Fig_5_B
Duration (h)	Replicate 1 (OD at 600 nm)	Replicate 2 (OD at 600 nm)
0	0.05	0.05
2	0.04	0.04
4	0.05	0.05
6	0.06	0.06
23	0.06	0.07
24	0.07	0.08
